# Supplementary material for: Buccal mucosa micronuclei counts in relation to exposure to low dose-rate radiation from the Chornobyl nuclear accident and other medical and occupational radiation exposures
Source: Environ Health. 2017 Jun 23;16:70. doi: 10.1186/s12940-017-0273-x (PMC5481966; doi:10.1186/s12940-017-0273-x)
Supplement: Additional file 1: — Data files (Excel, text) and other R and Epicure files used in the analysis. (ZIP 3032 kb) [file 12940_2017_273_MOESM1_ESM.zip]

Archive with 66 entries (66 files):
- Ukraine MN data regression liquidator type modification.log.bak
- Ukraine MN data regression on other ocupational and medical radiation exposure alt.amf
- ukraine mn data regression on other ocupational and medical radiation exposure alt.amf.bak
- Ukraine MN data regression on other ocupational and medical radiation exposure alt.log
- Ukraine MN data regression on other ocupational and medical radiation exposure alt.log.bak
- Ukraine MN data regression on other ocupational and medical radiation exposure.amf
- ukraine mn data regression on other ocupational and medical radiation exposure.amf.bak
- Ukraine MN data regression on other ocupational and medical radiation exposure.log
- Ukraine MN data regression on other ocupational and medical radiation exposure.log.bak
- Ukraine MN data regression smoking modification.amf
- ukraine mn data regression smoking modification.amf.bak
- Ukraine MN data regression smoking modification.log
- Ukraine MN data regression smoking modification.log.bak
- Ukraine MN data regression test.amf
- ukraine mn data regression test.amf.bak
- Ukraine MN data regression test.log
- Ukraine MN data regression test.log.bak
- Ukraine MN data regression time since first exposure or age at exposure modification.amf
- ukraine mn data regression time since first exposure or age at exposure modification.amf.bak
- Ukraine MN data regression time since first exposure or age at exposure modification.log
- Ukraine MN data regression time since first exposure or age at exposure modification.log.bak
- Ukraine MN data regression time since last exposure or age at exposure modification.amf
- ukraine mn data regression time since last exposure or age at exposure modification.amf.bak
- Ukraine MN data regression time since last exposure or age at exposure modification.log
- Ukraine MN data regression time since last exposure or age at exposure modification.log.bak
- Ukraine MN data regression.amf
- ukraine mn data regression.amf.bak
- Ukraine MN data regression.log
- Ukraine MN data regression.log.bak
- Ukraine MN micronucleus step-AIC model test.R
- Ukraine MN micronucleus step-AIC model test.RData
- Ukraine MN micronucleus step-AIC model test.txt
- Ukraine MN micronucleus step-AIC model.R
- Ukraine MN micronucleus step-AIC model.RData
- Ukraine MN micronucleus step-AIC model.txt
- Ukraine MN micronucleus step-AIC radiation risk.R
- Ukraine MN micronucleus step-AIC radiation risk.RData
- Ukraine MN micronucleus step-AIC radiation risk.txt
- Micro_22122015 (rev 2016-6-9)(master).csv
- Ukraine MN data categorical dose response.amf
- ukraine mn data categorical dose response.amf.bak
- Ukraine MN data categorical dose response.log
- Ukraine MN data categorical dose response.log.bak
- Ukraine MN data regression alcohol modification.amf
- ukraine mn data regression alcohol modification.amf.bak
- Ukraine MN data regression alcohol modification.log
- Ukraine MN data regression alcohol modification.log.bak
- Ukraine MN data regression background cancer & no cancer step AIC.amf
- ukraine mn data regression background cancer & no cancer step aic.amf.bak
- Ukraine MN data regression background cancer & no cancer step AIC.log
- Ukraine MN data regression background cancer & no cancer step AIC.log.bak
- Ukraine MN data regression days active work modification.amf
- ukraine mn data regression days active work modification.amf.bak
- Ukraine MN data regression days active work modification.log
- Ukraine MN data regression days active work modification.log.bak
- Ukraine MN data regression days work modification.amf
- ukraine mn data regression days work modification.amf.bak
- Ukraine MN data regression days work modification.log
- Ukraine MN data regression days work modification.log.bak
- Ukraine MN data regression liquidator type modification.amf
- ukraine mn data regression liquidator type modification.amf.bak
- Ukraine MN data regression liquidator type modification.log
- Ukraine MN summary data.amf
- Ukraine MN summary data.log
- Statistics for Ukraine MN analysis 2017-3-17.xlsx
- Micro_22122015 (rev 2016-6-9)(master).xlsx
