# Supplementary material for: Buccal mucosa micronuclei counts in relation to exposure to low dose-rate radiation from the Chornobyl nuclear accident and other medical and occupational radiation exposures
Source: Environ Health. 2017 Jun 23;16:70. doi: 10.1186/s12940-017-0273-x (PMC5481966; doi:10.1186/s12940-017-0273-x)
Supplement: Additional file 1: — Data files (Excel, text) and other R and Epicure files used in the analysis. (ZIP 3032 kb) [file 12940_2017_273_MOESM1_ESM.zip › Ukraine MN data regression liquidator type modification.log.bak]

log 'Ukraine MN data regression liquidator type modification'@


!Poisson model fitted to Ukraine micronucleus data, modifying effect of liquidator type     . 
!Revised by MP Little 2016-7-6

names id stratum Number_cells_scored Number_cells_MN MN_1000 d_birth m_birth y_birth first days_act Mean86 Mean87 Mean88 Mean89 Mean90 Mean_total Buccal_date_year
 Buccal_date_month Buccal_date_day Case_leuk Year_first_exposed Year_last_exposed proxy proxy_str number1 first_year duration duration_act days tse radiation industry oil
 chemical petroleum pesticides solvents other_chemical age age_x subtype subtypecll subtypecll_str y_dx reference y_int liqtype flag1 flag2 flag_definite phase COM1_EXP1
 COM2_EXP1 COM3_EXP1 QUES1 QUES2 liquid liquid_proxy exp time_int_ch set t11 t1515 t12 t22 liqtype_recode num_miss rad_exp rad_radiography rad_nuclear rad_army rad_other
 haz_exp haz_chem haz_el haz_road haz_other chem_exp chem_petrol chem_pest chem_solv chem_other oblast educ urban tumour tumor_new radtx chemotx radtx_other x_dental
 x_dental_n x_bone x_bone_n x_chest x_chest_n x_other x_other_n fam_cancer sm_reg sm_pday alc@


! Skip first line (containing names of variables)
skip 1@

! Open data (2016/6/9 version, with some additional linked variables from LBZ 2016-2-19)
input 'C:\d_drive\Word processing\Reports\REB Chernobyl Ukraine micronucleus analysis\Micro_22122015 (rev 2016-6-9)(master).csv'@

Input from C:\d_drive\Word processing\Reports\REB Chernobyl Ukraine micronucleus analysis\Micro_22122015 (rev 2016-6-9)(master).csv

         112 records read         111 records used
                                    1 records rejected

104 variables defined  At least 500 additional variables can be created.


!Missing value codes set for various continuous variables
trans 
 age_MIS                = (age < 0);
 age_x_MIS              = (age_x < 0);
 days_act_MIS           = (days_act < 0);
 days_MIS               = (days < 0);
 duration_act_MIS       = (duration_act < 0);
 duration_MIS           = (duration < 0);
 liqtype_MIS            = (liqtype < 0);
 number1_MIS            = (number1 < 0);
 num_miss_MIS           = (num_miss < 0); 
 sm_pday_MIS            = (sm_pday < 0);
 time_int_ch_MIS        = (time_int_ch < 0);
 tse_MIS                = (tse < 0);
 x_bone_n_MIS           = (x_bone_n < 0);
 x_chest_n_MIS          = (x_chest_n < 0);
 x_dental_n_MIS         = (x_dental_n < 0);
@


!Positive part set for various continuous variables
trans 
 age_NON_ZERO           =  max(age,0);
 age_x_NON_ZERO         =  max(age_x,0);
 days_act_NON_ZERO      =  max(days_act,0);
 days_NON_ZERO          =  max(days,0);
 duration_act_NON_ZERO  =  max(duration_act,0);
 duration_NON_ZERO      =  max(duration,0);
 liqtype_NON_ZERO       =  max(liqtype,0);
 number1_NON_ZERO       =  max(number1,0);
 num_miss_NON_ZERO      =  max(num_miss,0); 
 sm_pday_NON_ZERO       =  max(sm_pday,0);
 time_int_ch_NON_ZERO   =  max(time_int_ch,0);
 tse_NON_ZERO           =  max(tse,0);
 x_bone_n_NON_ZERO      =  max(x_bone_n,0);
 x_chest_n_NON_ZERO     =  max(x_chest_n,0);
 x_dental_n_NON_ZERO    =  max(x_dental_n,0);
@


!Reset variables so that -999999 (=missing) is set to -1
trans chemotx           = max(chemotx, -1);
      chem_pest         = max(chem_pest,-1);
      COM1_EXP1         = max(COM1_EXP1,-1);
      COM3_EXP1         = max(COM3_EXP1,-1);
      exp               = max(exp,-1);
      flag1             = max(flag1,-1);
      flag2             = max(flag2,-1);
      haz_el            = max(haz_el,-1);
      haz_exp           = max(haz_exp,-1);
      haz_other         = max(haz_other,-1);
      haz_road          = max(haz_road,-1);
      industry          = max(industry,-1);
      num_miss          = max(num_miss,-1);
      oil               = max(oil,-1);
      other_chemical    = max(other_chemical,-1);
      pesticides        = max(pesticides,-1);
      QUES2             = max(QUES2,-1);
      rad_army          = max(rad_army,-1);
      rad_exp           = max(rad_exp,-1);
      rad_other         = max(rad_other,-1);
      rad_radiography   = max(rad_radiography,-1);
      x_bone            = max(x_bone,-1);
      x_other           = max(x_other,-1);
      x_other_n         = max(x_other_n,-1);
      y_int             = max(y_int,2001);
      flag_definite     = max(flag_definite,-1);
@


!Factor variable levels
levels chemotx 1:2 chem_pest 1:2 COM1_EXP1 -1:3 COM3_EXP1 -1:2 flag1 -1:1 flag2 -1:1 exp -1:2 haz_el 1:2 haz_exp 1:2 haz_other 1:2 haz_road 1:2
 industry -1:1 num_miss 1:10 oil -1:1 other_chemical -1:1 pesticides -1:1 QUES2 -1:4 rad_army -1:2 rad_exp -1:2 rad_other -1:2 rad_radiography -1:2
 x_bone -1:2 x_other -1:2 x_other_n -1:6 y_int 2001:2004 flag_definite -1:1@

chemotx has 2 levels from 1 to 2
chem_pest has 2 levels from 1 to 2
COM1_EXP1 has 5 levels from -1 to 3
COM3_EXP1 has 4 levels from -1 to 2
flag1 has 3 levels from -1 to 1
flag2 has 3 levels from -1 to 1
exp has 4 levels from -1 to 2
haz_el has 2 levels from 1 to 2
haz_exp has 2 levels from 1 to 2
haz_other has 2 levels from 1 to 2
haz_road has 2 levels from 1 to 2
industry has 3 levels from -1 to 1
num_miss has 10 levels from 1 to 10
oil has 3 levels from -1 to 1
other_chemical has 3 levels from -1 to 1
pesticides has 3 levels from -1 to 1
QUES2 has 6 levels from -1 to 4
rad_army has 4 levels from -1 to 2
rad_exp has 4 levels from -1 to 2
rad_other has 4 levels from -1 to 2
rad_radiography has 4 levels from -1 to 2
x_bone has 4 levels from -1 to 2
x_other has 4 levels from -1 to 2
x_other_n has 8 levels from -1 to 6
y_int has 4 levels from 2001 to 2004
flag_definite has 3 levels from -1 to 1

level Number_cells_MN@
Number_cells_MN has 11 levels from 0 to 10

freq Number_cells_MN@


  FOR: Number_cells_MN
  Level     Freq     %      Cum %
      0          32   28.83    28.83
      1          30   27.03    55.86
      2          19   17.12    72.97
      3          14   12.61    85.59
      4           8    7.21    92.79
      5           4    3.60    96.40
      6           2    1.80    98.20
      7           1    0.90    99.10
      8           0    0.00    99.10
      9           0    0.00    99.10
     10           1    0.90   100.00
  Total         111


trans no_tumour     = (radtx /= 1) * (chemotx /=1) * (Case_leuk ==0) * (tumour == 0)@


trans no_tumour_new = (radtx /= 1) * (chemotx /=1) * (Case_leuk ==0) * (tumor_new /= 1)@


trans no_tumour_final = (radtx /= 1) * (chemotx /=1) * (Case_leuk ==0)@


level Number_cells_MN@
Number_cells_MN has 11 levels from 0 to 10

freq Number_cells_MN@


  FOR: Number_cells_MN
  Level     Freq     %      Cum %
      0          32   28.83    28.83
      1          30   27.03    55.86
      2          19   17.12    72.97
      3          14   12.61    85.59
      4           8    7.21    92.79
      5           4    3.60    96.40
      6           2    1.80    98.20
      7           1    0.90    99.10
      8           0    0.00    99.10
      9           0    0.00    99.10
     10           1    0.90   100.00
  Total         111


category sm_pday as smoke -99 / 0 / 10 / >@

smoke has 3 levels from 1 to 3


!Group as never + once per month or less, 2-3 times per month + once a week, several times a week + every day
category alc as alcohol -99 / 2.5 / 4.5 / >@

alcohol has 3 levels from 1 to 3


category days_act as days_act_cat -99 / 30 / 90 / >@

days_act_cat has 3 levels from 1 to 3


category days as days_cat -99 / 30 / 90 / >@

days_cat has 3 levels from 1 to 3


!Group as unknown+early responders+firefighters+nuclear power workers, military personnel, drivers+construction workers
category liqtype_recode as liqtype_rec_cat -99 / 2.5 / 3.5 / >@

liqtype_rec_cat has 3 levels from 1 to 3


!Relabel rad_radiography as radiography so that 0 = no, 1 = yes, 2 = unknown
trans radiography = 2*(rad_radiography == -1) + 1*(rad_radiography == 1) + 0*(rad_radiography == 2)@

levels radiography 0:2@

!Relabel professional work with potential exposures to radiation other than Chernobyl, rad_exp, so -1 (= missing) recoded to 2, 2 (=no) recoded to 0, 1 (=yes) recoded to 1
radiography has 3 levels from 0 to 2

trans any_non_Cher_radiation = 2*(rad_exp == -1) + 1*(rad_exp == 1) +  0*(rad_exp == 2)@

levels any_non_Cher_radiation 0:2@

!Relabel other radiation work in nuclear industry (including Chernobyl NPP), apart from time spent in Chernobyl area, so -1 (= missing) recoded to 2, 2 (=no) recoded to 0, 1 (=yes) recoded to 1
any_non_Cher_radiation has 3 levels from 0 to 2

trans other_nuclear = 2*(rad_nuclear == -1) + 1*(rad_nuclear == 1) +  0*(rad_nuclear == 2)@

levels other_nuclear 0:2@

!Relabel army service with potential exposures to radiation, rad_army, so -1 (= missing) recoded to 2, 2 (=no) recoded to 0, 1 (=yes) recoded to 1
other_nuclear has 3 levels from 0 to 2

trans army_radiation = 2*(rad_army == -1) + 1*(rad_army == 1) +  0*(rad_army == 2)@

levels army_radiation 0:2@

!Relabel any other work with potential exposures to radiation, rad_other, so -1 (= missing) recoded to 2, 2 (=no) recoded to 0, 1 (=yes) recoded to 1
army_radiation has 3 levels from 0 to 2

trans any_other_occ_radiation = 2*(rad_other == -1) + 1*(rad_other == 1) +  0*(rad_other == 2)@

levels any_other_occ_radiation 0:2@

!Relabel radiotherapy for conditions other than cancer, radtx_other, so -1 (= missing) recoded to 2, 2 (=no) recoded to 0, 1 (=yes) recoded to 1
any_other_occ_radiation has 3 levels from 0 to 2

trans RT_non_cancer = 2*(radtx_other == -1) + 1*(radtx_other == 1) +  0*(radtx_other == 2)@

levels RT_non_cancer 0:2@

!Relabel ever dental X-rays, x_dental, so -1 (= missing) recoded to 2, 2 (=no) recoded to 0, 1 (=yes) recoded to 1
RT_non_cancer has 3 levels from 0 to 2

trans dental_ever = 2*(x_dental == -1) + 1*(x_dental == 1) +  0*(x_dental == 2)@

levels dental_ever 0:2@

!Relabel ever chest X-rays, x_chest, so -1 (= missing) recoded to 2, 2 (=no) recoded to 0, 1 (=yes) recoded to 1
dental_ever has 3 levels from 0 to 2

trans chest_ever = 2*(x_chest == -1) + 1*(x_chest == 1) +  0*(x_chest == 2)@

levels chest_ever 0:2@

!Relabel ever bone X-rays, x_bone, so -1 (= missing) recoded to 2, 2 (=no) recoded to 0, 1 (=yes) recoded to 1
chest_ever has 3 levels from 0 to 2

trans bone_ever = 2*(x_bone == -1) + 1*(x_bone == 1) +  0*(x_bone == 2)@

levels bone_ever 0:2@

bone_ever has 3 levels from 0 to 2

level Number_cells_MN@
Number_cells_MN has 11 levels from 0 to 10

freq Number_cells_MN@


  FOR: Number_cells_MN
  Level     Freq     %      Cum %
      0          32   28.83    28.83
      1          30   27.03    55.86
      2          19   17.12    72.97
      3          14   12.61    85.59
      4           8    7.21    92.79
      5           4    3.60    96.40
      6           2    1.80    98.20
      7           1    0.90    99.10
      8           0    0.00    99.10
      9           0    0.00    99.10
     10           1    0.90   100.00
  Total         111


trans Number_cells_scored_1000 = Number_cells_scored/1000@


CASES Number_cells_MN@

PYR Number_cells_scored_1000@

!TRANSFORMATIONS
rank Mean_total @

  Variable: Mean_total


  Minimum     0.00692
      25%        2.11
      50%      11.322
      75%          49
    Mean      59.7614
  Maximum     748.441

  Using 111 records 


tran dose=Mean_total/1000 @

tran dose2 = dose*dose@

mean dose @

           Summary for dose

               Mean      Std. Dev.        Count      Minimum      Maximum
          0.0597614       0.12539           111   6.9200e-06      0.74844


category Mean_total as Mean_total_cat -999999 / 20 / 100 / 250 / 500 / > @

Mean_total_cat has 5 levels from 1 to 5


mean dose@

           Summary for dose

               Mean      Std. Dev.        Count      Minimum      Maximum
          0.0597614       0.12539           111   6.9200e-06      0.74844


!0.0597614

mean dose by Mean_total_cat@

           Summary for dose

Mean_total_cat          Mean      Std. Dev.        Count      Minimum      Maximum
    1    0.00479307     0.0051004            66   6.9200e-06     0.017100
    2     0.0450199      0.019058            29     0.020000     0.088700
    3      0.141180      0.033817             5      0.11200      0.19700
    4      0.304349      0.042007             8      0.26200      0.37000
    5      0.623635       0.12117             3      0.50646      0.74844


select (no_tumour_new ==1)@

84 records to be used


mean dose@

Using (no_tumour_new ==1)

           Summary for dose

               Mean      Std. Dev.        Count      Minimum      Maximum
          0.0474581      0.091902            84   4.1300e-05      0.50646


!0.0474581

mean dose by Mean_total_cat@

Using (no_tumour_new ==1)

           Summary for dose

Mean_total_cat          Mean      Std. Dev.        Count      Minimum      Maximum
    1    0.00525767     0.0052849            49   4.1300e-05     0.017100
    2     0.0436242      0.017863            25     0.020000     0.077800
    3      0.145500      0.037421             4      0.11200      0.19700
    4      0.309958      0.040356             5      0.27500      0.37000
    5      0.506464             0             1      0.50646      0.50646


select@

111 records to be used


trans 
    Buccal_date_year_nm =  Buccal_date_year; 
    Buccal_date_month_nm = Buccal_date_month; 
    Buccal_date_day_nm =   Buccal_date_day; 
@


!Set date of sample to 2003/4/9 (mean of non-missing dates) if missing
trans 
    if (Buccal_date_year < 0) then
       Buccal_date_year_nm =  2003;
       Buccal_date_month_nm = 4;
       Buccal_date_day_nm =   9;
    endif@


!If month (and day) of birth are missing set them to July 2
trans 
    if (m_birth < 0) then
       m_birth =  7;
       d_birth =  2;
    endif@


!Dates in julian years of birth adn buccal sample
trans jul_bucc_date =         julian(Buccal_date_year_nm,Buccal_date_month_nm,Buccal_date_day_nm) ;
      buccal_samp_date_jul =  fracyr(jul_bucc_date);
      jul_bir_date =          julian(y_birth,m_birth,d_birth) ;
      birth_date_jul =        fracyr(jul_bir_date);
      age_samp =              buccal_samp_date_jul - birth_date_jul
@


!Select non-cancers using newer definition (excluding 27 cases)
select (no_tumour_new == 1)@

84 records to be used


mean age_samp@

Using (no_tumour_new == 1)

           Summary for age_samp

               Mean      Std. Dev.        Count      Minimum      Maximum
            59.5586        8.8764            84       43.736       76.047


!59.5586

!!!!!!!!!!!!!!!!!!!!!!!!!!!!!!!!!!!!!!!!!!!!!!!!!!!!!
!! Calculation of age first exposed                 !
!!!!!!!!!!!!!!!!!!!!!!!!!!!!!!!!!!!!!!!!!!!!!!!!!!!!!
trans
   if (first_year == 1986) then 
!       1986 exposure assumed close to date of Chernobyl accident
       age_first_exposed_jul = julian(first_year,4,26);
   else
!       1987+ exposure assumed to be mid-year
       age_first_exposed_jul = julian(first_year,7,2);
   endif;
   age_first_exposed = fracyr(age_first_exposed_jul) - birth_date_jul;
@


!!!!!!!!!!!!!!!!!!!!!!!!!!!!!!!!!!!!!!!!!!!!!!!!!!!!!!!!!!!!!!!!!!!!!!!!!!!!
!! Calculation of time from last exposure to buccal sample                 !
!!!!!!!!!!!!!!!!!!!!!!!!!!!!!!!!!!!!!!!!!!!!!!!!!!!!!!!!!!!!!!!!!!!!!!!!!!!!
trans 
    if (Year_last_exposed > 0) then
       if (Year_last_exposed == 1986) then
!          1986 exposure assumed close to date of Chernobyl accident
          time_last_exposed_jul = julian(Year_last_exposed,4,26);
       else
!          1987+ exposure assumed to be mid-year
          time_last_exposed_jul = julian(Year_last_exposed,7,2);
       endif;
       time_last_exposed = buccal_samp_date_jul - fracyr(time_last_exposed_jul);
    else
       time_last_exposed = -1
    endif@


!All cases
select@

111 records to be used


mean age_first_exposed@

           Summary for age_first_exposed

               Mean      Std. Dev.        Count      Minimum      Maximum
            43.9976        9.0401           111       27.765       62.986


!43.9976 years

mean time_last_exposed@

           Summary for time_last_exposed

               Mean      Std. Dev.        Count      Minimum      Maximum
            15.3750        3.0978           111           -1       17.825


!15.3750 years

!Select non-cancers using final definition (excluding 6 cases)
select (no_tumour_final == 1)@

105 records to be used


mean age_first_exposed@

Using (no_tumour_final == 1)

           Summary for age_first_exposed

               Mean      Std. Dev.        Count      Minimum      Maximum
            43.5925        8.9956           105       27.765       62.986


!43.5925 years

mean time_last_exposed@

Using (no_tumour_final == 1)

           Summary for time_last_exposed

               Mean      Std. Dev.        Count      Minimum      Maximum
            15.5482        2.7218           105           -1       17.825


!15.5482 years

select (time_last_exposed > 0) &  (no_tumour_final == 1)@

103 records to be used


mean age_first_exposed@

Using (time_last_exposed > 0) &  (no_tumour_final == 1)

           Summary for age_first_exposed

               Mean      Std. Dev.        Count      Minimum      Maximum
            43.7636        8.9757           103       27.765       62.986


!43.7636 years

mean time_last_exposed@

Using (time_last_exposed > 0) &  (no_tumour_final == 1)

           Summary for time_last_exposed

               Mean      Std. Dev.        Count      Minimum      Maximum
            15.8695        1.4422           103       12.397       17.825


!15.8695 years

tran age_first_exposed_cen = age_first_exposed - 43.5925@


select@

111 records to be used


tran time_last_exposed_cen = time_last_exposed - 15.8695@


trans age_cen = age_samp - 60.104020909786932@


trans age_cen2 = age_cen*age_cen@

trans age_cen3 = age_cen2*age_cen@

trans age_cen4 = age_cen3*age_cen@

trans age_cen5 = age_cen4*age_cen@

trans age_cen6 = age_cen5*age_cen@

trans age_cen7 = age_cen6*age_cen@

trans age_cen8 = age_cen7*age_cen@


!Set iteration bound to 50
 fitopt iter 50@


!Set convergence criterion to 10**-8
 fitopt conv -8@


!!!!!!!!!!!!!!!!!!!!!!!!!!!!!!!!!!!!!!!!!!!!!!!!!!!!!!!!!!!!!!!
!!!!!!!!!!!!!!!!!!!!!!!!!!!!!!!!!!!!!!!!!!!!!!!!!!!!!!!!!!!!!!!
!!Test for effect of liquidator type                         !!
!!!!!!!!!!!!!!!!!!!!!!!!!!!!!!!!!!!!!!!!!!!!!!!!!!!!!!!!!!!!!!!
!!!!!!!!!!!!!!!!!!!!!!!!!!!!!!!!!!!!!!!!!!!!!!!!!!!!!!!!!!!!!!!

!!!!!!!!!!!!!!!!!!!!!!!!!!!!!!!!!!!!!!!!!!!!!!!!!!!!!!!!!!!!!!!!!!!!!!!!!!!!!!!!
!!!!!!!!!!!!!!!!!!!!!!!!!!!!!!!!!!!!!!!!!!!!!!!!!!!!!!!!!!!!!!!!!!!!!!!!!!!!!!!!
!!!No exclusions of cancers                                                  !!!
!!!!!!!!!!!!!!!!!!!!!!!!!!!!!!!!!!!!!!!!!!!!!!!!!!!!!!!!!!!!!!!!!!!!!!!!!!!!!!!!
!!!!!!!!!!!!!!!!!!!!!!!!!!!!!!!!!!!!!!!!!!!!!!!!!!!!!!!!!!!!!!!!!!!!!!!!!!!!!!!!

select@

111 records to be used


ADD@

!Null model
loglinear 0 rad_radiography x_other chemotx flag2 COM1_EXP1
 age_cen age_cen2 age_cen3 age_cen4 age_cen5 age_cen6 age_cen7
 exp y_int rad_army haz_exp haz_el x_dental_n_NON_ZERO x_dental_n_MIS
 num_miss_NON_ZERO num_miss_MIS haz_road sm_pday_NON_ZERO sm_pday_MIS
 x_bone_n_NON_ZERO x_bone_n_MIS@


linear 1@


loglinear 1@


fit@

          Iter  Step      Deviance

             0     0      371.782
             1     1      186.102
             2     0      128.937
             3     0      115.311
             4     0      114.381
             5     0      114.170
             6     0      114.094
             7     0      114.066
             8     0      114.056
             9     0      114.052
            10     0      114.051
            11     0      114.050
            12     0      114.050
            13     0      114.050
            14     0      114.050
            15     0      114.050
            16     0      114.050
            17     0      114.050
            18     0      114.050
            19     0      114.050
            20     0      114.050
            21     0      114.050

Piece-wise exponential regression
Additive  T0 + T1 + T2 + ...

Number_cells_MN is used for cases
Number_cells_scored_1000 is used for person years


                            Parameter Summary Table

 # Name                            Estimate     Std.Err.  Test Stat.  P value
-- ----------------------------   ----------   ---------  ----------  --------
Log-linear term 0
 1 %CON.....................         -12.56     Aliased
 3 rad_radiography_0........          0.000     Aliased
 4 rad_radiography_1........          14.73      0.6992      21.07    < 0.001
 5 rad_radiography_2........          13.23     Aliased
 7 x_other_0................          0.000     Aliased
 8 x_other_1................          14.53       1.811      8.025    < 0.001
 9 x_other_2................          14.10       1.826      7.721    < 0.001
11 chemotx_2................         -1.821      0.6967     -2.614    0.00896
13 flag2_0..................          0.000     Aliased
14 flag2_1..................         -22.00     2.4e+04 -0.0009166      > 0.5
16 COM1_EXP1_0..............         -20.78   1.956e+04  -0.001063      > 0.5
17 COM1_EXP1_1..............          0.000     Aliased
18 COM1_EXP1_2..............         0.5759      0.6825     0.8438      0.399
19 COM1_EXP1_3..............          1.478      0.5422      2.726    0.00642
21 exp_0....................          0.000     Aliased
22 exp_1....................         -2.025      0.8387     -2.415     0.0157
23 exp_2....................         -1.201      0.8213     -1.462      0.144
25 y_int_2002...............         0.5683      0.2421      2.347     0.0189
26 y_int_2003...............         0.1606     Aliased
27 y_int_2004...............        -0.1601      0.2843     -0.563      > 0.5
29 rad_army_0...............          0.000     Aliased
30 rad_army_1...............         -13.11       1.196     -10.96    < 0.001
31 rad_army_2...............         -11.91       1.033     -11.53    < 0.001
33 haz_exp_2................         0.5100      0.2739      1.862     0.0626
35 haz_el_2.................         -1.485      0.8067      -1.84     0.0657
37 haz_road_2...............          1.416      0.6293       2.25     0.0245
38 age_cen..................       -0.08572     0.05686     -1.508      0.132
39 age_cen2.................       0.002437    0.007864     0.3098      > 0.5
40 age_cen3.................       0.002521    0.001415      1.782     0.0748
41 age_cen4.................     -2.455e-05   6.958e-05    -0.3528      > 0.5
42 age_cen5.................     -1.692e-05   9.323e-06     -1.815     0.0695
43 age_cen6.................      2.514e-08   1.715e-07     0.1466      > 0.5
44 age_cen7.................      2.826e-08   1.766e-08        1.6       0.11
45 x_dental_n_NON_ZERO......        0.01834     0.04997     0.3669      > 0.5
46 x_dental_n_MIS...........         0.5025      0.2689      1.869     0.0617
47 num_miss_NON_ZERO........         0.2365     0.07334      3.224    0.00126
48 num_miss_MIS.............          0.000     Aliased
49 sm_pday_NON_ZERO.........        0.01457     0.01323      1.101      0.271
50 sm_pday_MIS..............       -0.01085      0.2954   -0.03674      > 0.5
51 x_bone_n_NON_ZERO........       -0.02970     0.06936    -0.4281      > 0.5
52 x_bone_n_MIS.............         0.2927      0.2541      1.152      0.249

            Records used          111

                Deviance       114.05
                     AIC       176.05
            Pearson Chi2      135.939      Degrees of freedom      80


 *** WARNING: Parameter COM1_EXP1_0 changed by 5.0% MLE may be infinite or may not exist


!!!!!!!!!!!!!!!!!!!!!!!!!!
!ADDITIVE MODEL - LINEAR !
!!!!!!!!!!!!!!!!!!!!!!!!!!

ADD@

linear 1 dose@


loglinear 1@


fit@

          Iter  Step      Deviance

             0     0      114.050
             1     0      114.050
             2     0      114.049
             3     0      114.031
             4     0      113.700
             5     0      111.554
             6     0      110.920
             7     0      110.898
             8     0      110.898
             9     0      110.897
            10     0      110.897
            11     0      110.897

Piece-wise exponential regression
Additive  T0 + T1 + T2 + ...

Number_cells_MN is used for cases
Number_cells_scored_1000 is used for person years


                            Parameter Summary Table

 # Name                            Estimate     Std.Err.  Test Stat.  P value
-- ----------------------------   ----------   ---------  ----------  --------
Log-linear term 0
 1 %CON.....................         -12.56     Aliased
 3 rad_radiography_0........          0.000     Aliased
 4 rad_radiography_1........          14.96      0.7462      20.04    < 0.001
 5 rad_radiography_2........          13.23     Aliased
 7 x_other_0................          0.000     Aliased
 8 x_other_1................          14.69        2.14      6.863    < 0.001
 9 x_other_2................          14.27       2.158      6.614    < 0.001
11 chemotx_2................         -1.980      0.7597     -2.606    0.00916
13 flag2_0..................          0.000     Aliased
14 flag2_1..................         -55.37     2.4e+04  -0.002307      > 0.5
16 COM1_EXP1_0..............         -57.45   1.956e+04  -0.002938      > 0.5
17 COM1_EXP1_1..............          0.000     Aliased
18 COM1_EXP1_2..............         0.4894      0.7125      0.687      0.492
19 COM1_EXP1_3..............          1.702      0.5847      2.911     0.0036
21 exp_0....................          0.000     Aliased
22 exp_1....................         -2.064      0.2327     -8.869    < 0.001
23 exp_2....................         -1.201     Aliased
25 y_int_2002...............         0.2029       0.933     0.2175      > 0.5
26 y_int_2003...............        -0.2374      0.8986    -0.2642      > 0.5
27 y_int_2004...............        -0.5561       0.939    -0.5922      > 0.5
29 rad_army_0...............          0.000     Aliased
30 rad_army_1...............         -12.85       1.619     -7.934    < 0.001
31 rad_army_2...............         -11.50        1.48     -7.771    < 0.001
33 haz_exp_2................         0.5166      0.2873      1.798     0.0722
35 haz_el_2.................         -1.479      0.8165     -1.811     0.0701
37 haz_road_2...............          1.346      0.6521      2.064      0.039
38 age_cen..................       -0.09491     0.06075     -1.562      0.118
39 age_cen2.................       0.003527    0.008533     0.4134      > 0.5
40 age_cen3.................       0.002879    0.001534      1.876     0.0606
41 age_cen4.................     -4.175e-05   7.658e-05    -0.5452      > 0.5
42 age_cen5.................     -1.954e-05   1.029e-05       -1.9     0.0575
43 age_cen6.................      6.237e-08   1.887e-07     0.3306      > 0.5
44 age_cen7.................      3.290e-08   1.964e-08      1.675      0.094
45 x_dental_n_NON_ZERO......       -0.01016      0.0586    -0.1733      > 0.5
46 x_dental_n_MIS...........         0.4316      0.2909      1.484      0.138
47 num_miss_NON_ZERO........         0.2114     0.08194       2.58    0.00989
48 num_miss_MIS.............          0.000     Aliased
49 sm_pday_NON_ZERO.........        0.01499     0.01391      1.077      0.281
50 sm_pday_MIS..............        0.01171      0.3146    0.03723      > 0.5
51 x_bone_n_NON_ZERO........      -0.004755     0.07041   -0.06754      > 0.5
52 x_bone_n_MIS.............         0.4209      0.2738      1.537      0.124

Linear term 1
53 dose.....................          2.903       1.794      1.618      0.106

            Records used          111

                Deviance      110.897
                     AIC      170.897
            Pearson Chi2      137.456      Degrees of freedom      81


ci level 95@
                                       95% Confidence Bounds

 # Name                           Estimate    Std. Err.      Lower       Upper
-- ----------------------------  ----------   ---------    --------    --------

Log-linear term 0
 4 rad_radiography_1........         14.96     0.7462     13.49     16.42
             EXP(estimate)        3.133e+06       2.109   7.258e+05   1.352e+07

 8 x_other_1................         14.69      2.140     10.49     18.88
             EXP(estimate)        2.390e+06       8.499   3.604e+04   1.584e+08

 9 x_other_2................         14.27      2.158     10.04     18.50
             EXP(estimate)        1.578e+06       8.651   2.298e+04   1.083e+08

11 chemotx_2................        -1.980     0.7597    -3.469   -0.4909
             EXP(estimate)           0.1381       2.138     0.03116      0.6121

14 flag2_1..................        -55.37  2.400e+04-4.710e+04 4.698e+04
             EXP(estimate)        8.971e-25       0.000       0.000       0.000

16 COM1_EXP1_0..............        -57.45  1.956e+04-3.839e+04 3.827e+04
             EXP(estimate)        1.126e-25       0.000       0.000       0.000

18 COM1_EXP1_2..............        0.4894     0.7125   -0.9070     1.886
             EXP(estimate)            1.631       2.039      0.4037       6.592

19 COM1_EXP1_3..............         1.702     0.5847    0.5561     2.848
             EXP(estimate)            5.485       1.794       1.744       17.25

22 exp_1....................        -2.064     0.2327    -2.520    -1.608
             EXP(estimate)           0.1269       1.262     0.08042      0.2003

25 y_int_2002...............        0.2029     0.9330    -1.626     2.032
             EXP(estimate)            1.225       2.542      0.1968       7.626

26 y_int_2003...............       -0.2374     0.8986    -1.999     1.524
             EXP(estimate)           0.7887       2.456      0.1355       4.589

27 y_int_2004...............       -0.5561     0.9390    -2.396     1.284
             EXP(estimate)           0.5734       2.557     0.09104       3.612

30 rad_army_1...............        -12.85      1.619    -16.02    -9.674
             EXP(estimate)        2.633e-06       5.050   1.102e-07   6.292e-05

31 rad_army_2...............        -11.50      1.480    -14.40    -8.600
             EXP(estimate)        1.013e-05       4.392   5.571e-07   0.0001841

33 haz_exp_2................        0.5166     0.2873  -0.04653     1.080
             EXP(estimate)            1.676       1.333      0.9545       2.944

35 haz_el_2.................        -1.479     0.8165    -3.079    0.1216
             EXP(estimate)           0.2279       2.263     0.04600       1.129

37 haz_road_2...............         1.346     0.6521   0.06798     2.624
             EXP(estimate)            3.842       1.919       1.070       13.79

38 age_cen..................      -0.09491    0.06075   -0.2140   0.02416
             EXP(estimate)           0.9095       1.063      0.8074       1.024

39 age_cen2.................      0.003527   0.008533  -0.01320   0.02025
             EXP(estimate)            1.004       1.009      0.9869       1.020

40 age_cen3.................      0.002879   0.001534-0.0001282  0.005886
             EXP(estimate)            1.003       1.002      0.9999       1.006

41 age_cen4.................    -4.175e-05  7.658e-05-0.0001919 0.0001083
             EXP(estimate)            1.000       1.000      0.9998       1.000

42 age_cen5.................    -1.954e-05  1.029e-05-3.970e-05 6.214e-07
             EXP(estimate)            1.000       1.000       1.000       1.000

43 age_cen6.................     6.237e-08  1.887e-07-3.074e-07 4.321e-07
             EXP(estimate)            1.000       1.000       1.000       1.000

44 age_cen7.................     3.290e-08  1.964e-08-5.603e-09 7.140e-08
             EXP(estimate)            1.000       1.000       1.000       1.000

45 x_dental_n_NON_ZERO......      -0.01016    0.05860   -0.1250    0.1047
             EXP(estimate)           0.9899       1.060      0.8825       1.110

46 x_dental_n_MIS...........        0.4316     0.2909   -0.1386     1.002
             EXP(estimate)            1.540       1.338      0.8706       2.723

47 num_miss_NON_ZERO........        0.2114    0.08194   0.05078    0.3720
             EXP(estimate)            1.235       1.085       1.052       1.451

49 sm_pday_NON_ZERO.........       0.01499    0.01391  -0.01228   0.04225
             EXP(estimate)            1.015       1.014      0.9878       1.043

50 sm_pday_MIS..............       0.01171     0.3146   -0.6050    0.6284
             EXP(estimate)            1.012       1.370      0.5461       1.875

51 x_bone_n_NON_ZERO........     -0.004755    0.07041   -0.1428    0.1332
             EXP(estimate)           0.9953       1.073      0.8670       1.143

52 x_bone_n_MIS.............        0.4209     0.2738   -0.1158    0.9576
             EXP(estimate)            1.523       1.315      0.8907       2.606


Linear term 1
53 dose.....................         2.903      1.794   -0.6125     6.419


!bounds 53 level 95@

profile 53 noplot force lower@

  Lower bound trial values 

             Deviance   One-Sided
     Beta     Change     P-Value 
     ____________________________

     2.544  -0.03977     0.421 *
     1.100    -1.121     0.145 *
     1.746   -0.4390     0.254 *
     1.195   -0.9980     0.159 *
    0.9543    -1.324     0.125 *
    0.1814    -2.737    0.0490 *
 ***   ERROR: No convergence

   Sorted list of profile likelihood points 

             Deviance   One-Sided
     Beta     Change     P-Value 
     ____________________________

    0.1814    -2.737    0.0490
    0.9543    -1.324     0.125
     1.195   -0.9980     0.159
     1.100    -1.121     0.145
     1.746   -0.4390     0.254
     2.544  -0.03977     0.421
     2.903     0.000      0.00


      Interpolated profile likelihood bounds
       for parameter 53 (dose)

            MLE      2.903

      2-sided          Bounds         
       Level      Lower       Upper   
      ________________________________

      25.0%       2.339        ????
      50.0%       1.726        ????
      68.3%       1.194        ????
      75.0%      0.9549        ????
      90.0%      0.1958        ????
      95.0%        ????        ????
      97.5%        ????        ????
      99.0%        ????        ????
      99.5%        ????        ????


profile 53 noplot force upper@

  Upper bound trial values 

             Deviance   One-Sided
     Beta     Change     P-Value 
     ____________________________

     3.262  -0.03784     0.423 *
     4.799   -0.9600     0.164 *
     4.201   -0.4665     0.247 *
     4.840   -0.9995     0.159 *
     5.151    -1.322     0.125 *
     6.193    -2.675    0.0510 *
     6.906    -3.818    0.0254 *
     7.561    -5.007    0.0126 *
     8.359    -6.619   0.00505 *
     8.929    -7.871   0.00251 *

   Sorted list of profile likelihood points 

             Deviance   One-Sided
     Beta     Change     P-Value 
     ____________________________

     2.903     0.000      0.00
     3.262  -0.03784     0.423
     4.201   -0.4665     0.247
     4.799   -0.9600     0.164
     4.840   -0.9995     0.159
     5.151    -1.322     0.125
     6.193    -2.675    0.0510
     6.906    -3.818    0.0254
     7.561    -5.007    0.0126
     8.359    -6.619   0.00505
     8.929    -7.871   0.00251


      Interpolated profile likelihood bounds
       for parameter 53 (dose)

            MLE      2.903

      2-sided          Bounds         
       Level      Lower       Upper   
      ________________________________

      25.0%        ????       3.501
      50.0%        ????       4.184
      68.3%        ????       4.841
      75.0%        ????       5.152
      90.0%        ????       6.213
      95.0%        ????       6.920
      97.5%        ????       7.570
      99.0%        ????       8.367
      99.5%        ????       8.933


!!!!!!!!!!!!!!!!!!!!!!!!!!!!!!!!!!!!!!!!!!!!!!!!!!
!ADDITIVE MODEL - ADJUSTMENT FOR LIQUIDATOR TYPE !
!!!!!!!!!!!!!!!!!!!!!!!!!!!!!!!!!!!!!!!!!!!!!!!!!!
linear 1 liqtype_rec_cat*dose@


parameter 53 init 2.903@


parameter 54 init 2.903@


parameter 55 init 2.903@


fit@

          Iter  Step      Deviance

             0     0      110.897
             1     0      108.374
             2     0      108.235
             3     0      108.220
             4     0      108.218
             5     0      108.217
             6     0      108.217
             7     0      108.217
             8     0      108.217
             9     0      108.217
            10     0      108.217
            11     0      108.217

Piece-wise exponential regression
Additive  T0 + T1 + T2 + ...

Number_cells_MN is used for cases
Number_cells_scored_1000 is used for person years


                            Parameter Summary Table

 # Name                            Estimate     Std.Err.  Test Stat.  P value
-- ----------------------------   ----------   ---------  ----------  --------
Log-linear term 0
 1 %CON.....................         -12.56     Aliased
 3 rad_radiography_0........          0.000     Aliased
 4 rad_radiography_1........          14.86       0.751      19.78    < 0.001
 5 rad_radiography_2........          13.23     Aliased
 7 x_other_0................          0.000     Aliased
 8 x_other_1................          13.65       8.601      1.587      0.113
 9 x_other_2................          13.21       8.615      1.534      0.125
11 chemotx_2................         -2.174      0.8396     -2.589    0.00962
13 flag2_0..................          0.000     Aliased
14 flag2_1..................         -55.37     2.4e+04  -0.002307      > 0.5
16 COM1_EXP1_0..............         -57.45   1.956e+04  -0.002938      > 0.5
17 COM1_EXP1_1..............          0.000     Aliased
18 COM1_EXP1_2..............         0.4744      0.7261     0.6534      > 0.5
19 COM1_EXP1_3..............          1.880      0.6286      2.991    0.00278
21 exp_0....................          0.000     Aliased
22 exp_1....................         -2.079      0.2454     -8.473    < 0.001
23 exp_2....................         -1.201     Aliased
25 y_int_2002...............        -0.1330       1.011    -0.1316      > 0.5
26 y_int_2003...............        -0.5577      0.9792    -0.5695      > 0.5
27 y_int_2004...............        -0.9463       1.028    -0.9207      0.357
29 rad_army_0...............          0.000     Aliased
30 rad_army_1...............         -11.47       8.605     -1.333      0.183
31 rad_army_2...............         -9.927       8.598     -1.155      0.248
33 haz_exp_2................         0.6570      0.3209      2.047     0.0406
35 haz_el_2.................         -1.578      0.8294     -1.903      0.057
37 haz_road_2...............          1.276      0.6656      1.917     0.0552
38 age_cen..................        -0.1172     0.06398     -1.831     0.0671
39 age_cen2.................       0.002039    0.008995     0.2267      > 0.5
40 age_cen3.................       0.003655    0.001657      2.206     0.0274
41 age_cen4.................     -3.550e-05   8.155e-05    -0.4354      > 0.5
42 age_cen5.................     -2.487e-05   1.123e-05     -2.214     0.0268
43 age_cen6.................      4.642e-08   2.014e-07     0.2305      > 0.5
44 age_cen7.................      4.252e-08   2.147e-08       1.98     0.0477
45 x_dental_n_NON_ZERO......      -0.001378     0.05991     -0.023      > 0.5
46 x_dental_n_MIS...........         0.4115      0.3035      1.356      0.175
47 num_miss_NON_ZERO........         0.2249     0.08163      2.756    0.00586
48 num_miss_MIS.............          0.000     Aliased
49 sm_pday_NON_ZERO.........        0.01585     0.01466      1.081       0.28
50 sm_pday_MIS..............        0.04430      0.3306      0.134      > 0.5
51 x_bone_n_NON_ZERO........       -0.01007     0.07448    -0.1352      > 0.5
52 x_bone_n_MIS.............         0.4569      0.2931      1.559      0.119

Linear term 1
53 liqtype_rec_cat_1 * dose.          2.299       1.719      1.337      0.181
54 liqtype_rec_cat_2 * dose.          12.86       7.208      1.785     0.0743
55 liqtype_rec_cat_3 * dose.          7.955       8.021     0.9918      0.321

            Records used          111

                Deviance      108.217
                     AIC      172.217
            Pearson Chi2      137.361      Degrees of freedom      79


ci level 95@
                                       95% Confidence Bounds

 # Name                           Estimate    Std. Err.      Lower       Upper
-- ----------------------------  ----------   ---------    --------    --------

Log-linear term 0
 4 rad_radiography_1........         14.86     0.7510     13.39     16.33
             EXP(estimate)        2.836e+06       2.119   6.508e+05   1.236e+07

 8 x_other_1................         13.65      8.601    -3.208     30.51
             EXP(estimate)        8.463e+05       5435.     0.04042   1.772e+13

 9 x_other_2................         13.21      8.615    -3.673     30.10
             EXP(estimate)        5.472e+05       5515.     0.02540   1.179e+13

11 chemotx_2................        -2.174     0.8396    -3.820   -0.5283
             EXP(estimate)           0.1137       2.315     0.02194      0.5896

14 flag2_1..................        -55.37  2.400e+04-4.710e+04 4.698e+04
             EXP(estimate)        8.971e-25       0.000       0.000       0.000

16 COM1_EXP1_0..............        -57.45  1.956e+04-3.839e+04 3.827e+04
             EXP(estimate)        1.126e-25       0.000       0.000       0.000

18 COM1_EXP1_2..............        0.4744     0.7261   -0.9487     1.898
             EXP(estimate)            1.607       2.067      0.3872       6.670

19 COM1_EXP1_3..............         1.880     0.6286    0.6480     3.112
             EXP(estimate)            6.554       1.875       1.912       22.47

22 exp_1....................        -2.079     0.2454    -2.560    -1.598
             EXP(estimate)           0.1250       1.278     0.07727      0.2022

25 y_int_2002...............       -0.1330      1.011    -2.114     1.848
             EXP(estimate)           0.8755       2.748      0.1207       6.349

26 y_int_2003...............       -0.5577     0.9792    -2.477     1.362
             EXP(estimate)           0.5725       2.662     0.08400       3.902

27 y_int_2004...............       -0.9463      1.028    -2.961     1.068
             EXP(estimate)           0.3882       2.795     0.05179       2.910

30 rad_army_1...............        -11.47      8.605    -28.34     5.394
             EXP(estimate)        1.043e-05       5460.   4.936e-13       220.2

31 rad_army_2...............        -9.927      8.598    -26.78     6.924
             EXP(estimate)        4.884e-05       5420.   2.346e-12       1017.

33 haz_exp_2................        0.6570     0.3209   0.02808     1.286
             EXP(estimate)            1.929       1.378       1.028       3.618

35 haz_el_2.................        -1.578     0.8294    -3.204   0.04722
             EXP(estimate)           0.2063       2.292     0.04060       1.048

37 haz_road_2...............         1.276     0.6656  -0.02865     2.580
             EXP(estimate)            3.582       1.946      0.9718       13.20

38 age_cen..................       -0.1172    0.06398   -0.2426  0.008239
             EXP(estimate)           0.8894       1.066      0.7846       1.008

39 age_cen2.................      0.002039   0.008995  -0.01559   0.01967
             EXP(estimate)            1.002       1.009      0.9845       1.020

40 age_cen3.................      0.003655   0.001657 0.0004078  0.006902
             EXP(estimate)            1.004       1.002       1.000       1.007

41 age_cen4.................    -3.550e-05  8.155e-05-0.0001953 0.0001243
             EXP(estimate)            1.000       1.000      0.9998       1.000

42 age_cen5.................    -2.487e-05  1.123e-05-4.689e-05-2.857e-06
             EXP(estimate)            1.000       1.000       1.000       1.000

43 age_cen6.................     4.642e-08  2.014e-07-3.483e-07 4.412e-07
             EXP(estimate)            1.000       1.000       1.000       1.000

44 age_cen7.................     4.252e-08  2.147e-08 4.327e-10 8.460e-08
             EXP(estimate)            1.000       1.000       1.000       1.000

45 x_dental_n_NON_ZERO......     -0.001378    0.05991   -0.1188    0.1160
             EXP(estimate)           0.9986       1.062      0.8880       1.123

46 x_dental_n_MIS...........        0.4115     0.3035   -0.1833     1.006
             EXP(estimate)            1.509       1.355      0.8325       2.735

47 num_miss_NON_ZERO........        0.2249    0.08163   0.06494    0.3849
             EXP(estimate)            1.252       1.085       1.067       1.469

49 sm_pday_NON_ZERO.........       0.01585    0.01466  -0.01288   0.04457
             EXP(estimate)            1.016       1.015      0.9872       1.046

50 sm_pday_MIS..............       0.04430     0.3306   -0.6036    0.6922
             EXP(estimate)            1.045       1.392      0.5468       1.998

51 x_bone_n_NON_ZERO........      -0.01007    0.07448   -0.1561    0.1359
             EXP(estimate)           0.9900       1.077      0.8555       1.146

52 x_bone_n_MIS.............        0.4569     0.2931   -0.1176     1.031
             EXP(estimate)            1.579       1.341      0.8891       2.805


Linear term 1
53 liqtype_rec_cat_1 * dose.         2.299      1.719    -1.071     5.669

54 liqtype_rec_cat_2 * dose.         12.86      7.208    -1.264     26.99

55 liqtype_rec_cat_3 * dose.         7.955      8.021    -7.766     23.68


!bounds 53 level 95@

profile 53 noplot force lower@

  Lower bound trial values 

             Deviance   One-Sided
     Beta     Change     P-Value 
     ____________________________

     1.955  -0.04647     0.415 *
    0.8192   -0.9770     0.161 *
     1.281   -0.4395     0.254 *
    0.8029    -1.000     0.159 *
    0.5958    -1.324     0.125 *
 ***   ERROR: No convergence

   Sorted list of profile likelihood points 

             Deviance   One-Sided
     Beta     Change     P-Value 
     ____________________________

    0.5958    -1.324     0.125
    0.8029    -1.000     0.159
    0.8192   -0.9770     0.161
     1.281   -0.4395     0.254
     1.955  -0.04647     0.415
     2.299     0.000   0.00251


      Interpolated profile likelihood bounds
       for parameter 53 (liqtype_rec_cat_1 * dose)

            MLE      2.299

      2-sided          Bounds         
       Level      Lower       Upper   
      ________________________________

      25.0%       1.800        ????
      50.0%       1.264        ????
      68.3%      0.8031        ????
      75.0%      0.5962        ????
      90.0%        ????        ????
      95.0%        ????        ????
      97.5%        ????        ????
      99.0%        ????        ????
      99.5%        ????        ????


profile 53 noplot force upper@

  Upper bound trial values 

             Deviance   One-Sided
     Beta     Change     P-Value 
     ____________________________

     2.643  -0.04317     0.418 *
     3.892   -0.8219     0.182 *
     3.477   -0.4667     0.247 *
     4.066   -0.9966     0.159 *
     4.359    -1.321     0.125 *
     5.343    -2.665    0.0513 *
     6.032    -3.811    0.0255 *
     6.672    -5.003    0.0127 *
     7.457    -6.615   0.00506 *
     8.023    -7.869   0.00251 *

   Sorted list of profile likelihood points 

             Deviance   One-Sided
     Beta     Change     P-Value 
     ____________________________

     2.299     0.000   0.00251
     2.643  -0.04317     0.418
     3.477   -0.4667     0.247
     3.892   -0.8219     0.182
     4.066   -0.9966     0.159
     4.359    -1.321     0.125
     5.343    -2.665    0.0513
     6.032    -3.811    0.0255
     6.672    -5.003    0.0127
     7.457    -6.615   0.00506
     8.023    -7.869   0.00251


      Interpolated profile likelihood bounds
       for parameter 53 (liqtype_rec_cat_1 * dose)

            MLE      2.299

      2-sided          Bounds         
       Level      Lower       Upper   
      ________________________________

      25.0%        ????       2.837
      50.0%        ????       3.461
      68.3%        ????       4.070
      75.0%        ????       4.361
      90.0%        ????       5.369
      95.0%        ????       6.050
      97.5%        ????       6.683
      99.0%        ????       7.466
      99.5%        ????       8.028


!bounds 54 level 95@

profile 54 noplot force lower@

  Lower bound trial values 

             Deviance   One-Sided
     Beta     Change     P-Value 
     ____________________________

     11.42  -0.03996     0.421 *
     5.650    -1.140     0.143 *
     8.267   -0.4353     0.255 *
     6.083   -0.9970     0.159 *
     5.138    -1.324     0.125 *
     2.130    -2.760    0.0483 *
    0.4236    -3.880    0.0244 *
    -1.049    -5.049    0.0123 *
    -2.751    -6.653   0.00495 *
    -3.891    -7.884   0.00249 *

   Sorted list of profile likelihood points 

             Deviance   One-Sided
     Beta     Change     P-Value 
     ____________________________

    -3.891    -7.884   0.00249
    -2.751    -6.653   0.00495
    -1.049    -5.049    0.0123
    0.4236    -3.880    0.0244
     2.130    -2.760    0.0483
     5.138    -1.324     0.125
     6.083   -0.9970     0.159
     5.650    -1.140     0.143
     8.267   -0.4353     0.255
     11.42  -0.03996     0.421
     12.86     0.000   0.00251


      Interpolated profile likelihood bounds
       for parameter 54 (liqtype_rec_cat_2 * dose)

            MLE      12.86

      2-sided          Bounds         
       Level      Lower       Upper   
      ________________________________

      25.0%       10.61        ????
      50.0%       8.172        ????
      68.3%       6.073        ????
      75.0%       5.140        ????
      90.0%       2.223        ????
      95.0%      0.4767        ????
      97.5%      -1.019        ????
      99.0%      -2.733        ????
      99.5%      -3.887        ????


profile 54 noplot force upper@

  Upper bound trial values 

             Deviance   One-Sided
     Beta     Change     P-Value 
     ____________________________

     14.31  -0.03770     0.423 *
     20.51   -0.9491     0.165 *
     18.13   -0.4681     0.247 *
     20.72   -0.9992     0.159 *
     22.00    -1.322     0.125 *
     26.28    -2.672    0.0511 *
     29.24    -3.815    0.0254 *
     31.97    -5.005    0.0126 *
     35.30    -6.617   0.00505 *
     37.70    -7.870   0.00251 *

   Sorted list of profile likelihood points 

             Deviance   One-Sided
     Beta     Change     P-Value 
     ____________________________

     12.86     0.000   0.00251
     14.31  -0.03770     0.423
     18.13   -0.4681     0.247
     20.51   -0.9491     0.165
     20.72   -0.9992     0.159
     22.00    -1.322     0.125
     26.28    -2.672    0.0511
     29.24    -3.815    0.0254
     31.97    -5.005    0.0126
     35.30    -6.617   0.00505
     37.70    -7.870   0.00251


      Interpolated profile likelihood bounds
       for parameter 54 (liqtype_rec_cat_2 * dose)

            MLE      12.86

      2-sided          Bounds         
       Level      Lower       Upper   
      ________________________________

      25.0%        ????       15.28
      50.0%        ????       18.05
      68.3%        ????       20.73
      75.0%        ????       22.00
      90.0%        ????       26.38
      95.0%        ????       29.30
      97.5%        ????       32.01
      99.0%        ????       35.34
      99.5%        ????       37.72


!bounds 55 level 95@

profile 55 noplot force lower@

  Lower bound trial values 

             Deviance   One-Sided
     Beta     Change     P-Value 
     ____________________________

     6.351  -0.03031     0.431 *
     2.664   -0.3647     0.273 *
     2.059   -0.4611     0.249 *
 ***   ERROR: No convergence

   Sorted list of profile likelihood points 

             Deviance   One-Sided
     Beta     Change     P-Value 
     ____________________________

     2.059   -0.4611     0.249
     2.664   -0.3647     0.273
     6.351  -0.03031     0.431
     7.955     0.000   0.00251


      Interpolated profile likelihood bounds
       for parameter 55 (liqtype_rec_cat_3 * dose)

            MLE      7.955

      2-sided          Bounds         
       Level      Lower       Upper   
      ________________________________

      25.0%       5.112        ????
      50.0%       2.095        ????
      68.3%        ????        ????
      75.0%        ????        ????
      90.0%        ????        ????
      95.0%        ????        ????
      97.5%        ????        ????
      99.0%        ????        ????
      99.5%        ????        ????


profile 55 noplot force upper@

  Upper bound trial values 

             Deviance   One-Sided
     Beta     Change     P-Value 
     ____________________________

     9.559  -0.02989     0.431 *
     18.69    -1.710    0.0955 *
     13.59   -0.4962     0.241 *
     16.07    -1.016     0.157 *
     17.30    -1.325     0.125 *
     21.68    -2.656    0.0516 *
     24.85    -3.804    0.0256 *
     27.83    -4.999    0.0127 *
     31.52    -6.612   0.00506 *
     34.20    -7.868   0.00252 *

   Sorted list of profile likelihood points 

             Deviance   One-Sided
     Beta     Change     P-Value 
     ____________________________

     7.955     0.000   0.00251
     9.559  -0.02989     0.431
     13.59   -0.4962     0.241
     16.07    -1.016     0.157
     17.30    -1.325     0.125
     18.69    -1.710    0.0955
     21.68    -2.656    0.0516
     24.85    -3.804    0.0256
     27.83    -4.999    0.0127
     31.52    -6.612   0.00506
     34.20    -7.868   0.00252


      Interpolated profile likelihood bounds
       for parameter 55 (liqtype_rec_cat_3 * dose)

            MLE      7.955

      2-sided          Bounds         
       Level      Lower       Upper   
      ________________________________

      25.0%        ????       10.66
      50.0%        ????       13.34
      68.3%        ????       16.00
      75.0%        ????       17.29
      90.0%        ????       21.82
      95.0%        ????       24.95
      97.5%        ????       27.89
      99.0%        ????       31.57
      99.5%        ????       34.23


!!!!!!!!!!!!!!!!!!!!!!!!!!!!!!!!!!!
!MULTIPLICATIVE MODEL - LINEAR    !
!!!!!!!!!!!!!!!!!!!!!!!!!!!!!!!!!!!
RRISK@


linear 1@


loglinear 1@


fit@

          Iter  Step      Deviance

             0     0      123.330
             1     1      117.711
             2     0      114.159
             3     0      114.050
             4     0      114.050
             5     0      114.050

Piece-wise exponential regression
Additive excess relative risk T0 * (1 + T1 + T2 + ...)

Number_cells_MN is used for cases
Number_cells_scored_1000 is used for person years


                            Parameter Summary Table

 # Name                            Estimate     Std.Err.  Test Stat.  P value
-- ----------------------------   ----------   ---------  ----------  --------
Log-linear term 0
 1 %CON.....................         -12.60     Aliased
 3 rad_radiography_0........          0.000     Aliased
 4 rad_radiography_1........          14.73      0.6992      21.07    < 0.001
 5 rad_radiography_2........          13.23     Aliased
 7 x_other_0................          0.000     Aliased
 8 x_other_1................          14.56       1.811      8.044    < 0.001
 9 x_other_2................          14.14       1.826      7.739    < 0.001
11 chemotx_2................         -1.821      0.6967     -2.614    0.00896
13 flag2_0..................          0.000     Aliased
14 flag2_1..................         -55.37     2.4e+04  -0.002307      > 0.5
16 COM1_EXP1_0..............         -57.45   1.956e+04  -0.002938      > 0.5
17 COM1_EXP1_1..............          0.000     Aliased
18 COM1_EXP1_2..............         0.5759      0.6825     0.8438      0.399
19 COM1_EXP1_3..............          1.478      0.5422      2.726    0.00642
21 exp_0....................          0.000     Aliased
22 exp_1....................         -2.121      0.8387     -2.528     0.0115
23 exp_2....................         -1.296      0.8213     -1.578      0.115
25 y_int_2002...............         0.6637      0.2421      2.741    0.00613
26 y_int_2003...............         0.2559     Aliased
27 y_int_2004...............       -0.06471      0.2843    -0.2276      > 0.5
29 rad_army_0...............          0.000     Aliased
30 rad_army_1...............         -13.11       1.196     -10.96    < 0.001
31 rad_army_2...............         -11.91       1.033     -11.53    < 0.001
33 haz_exp_2................         0.5100      0.2739      1.862     0.0626
35 haz_el_2.................         -1.485      0.8067      -1.84     0.0657
37 haz_road_2...............          1.416      0.6293       2.25     0.0245
38 age_cen..................       -0.08572     0.05686     -1.508      0.132
39 age_cen2.................       0.002437    0.007864     0.3098      > 0.5
40 age_cen3.................       0.002521    0.001415      1.782     0.0748
41 age_cen4.................     -2.455e-05   6.958e-05    -0.3528      > 0.5
42 age_cen5.................     -1.692e-05   9.323e-06     -1.815     0.0695
43 age_cen6.................      2.514e-08   1.715e-07     0.1466      > 0.5
44 age_cen7.................      2.826e-08   1.766e-08        1.6       0.11
45 x_dental_n_NON_ZERO......        0.01834     0.04997     0.3669      > 0.5
46 x_dental_n_MIS...........         0.5025      0.2689      1.869     0.0617
47 num_miss_NON_ZERO........         0.2365     0.07334      3.224    0.00126
48 num_miss_MIS.............          0.000     Aliased
49 sm_pday_NON_ZERO.........        0.01457     0.01323      1.101      0.271
50 sm_pday_MIS..............       -0.01085      0.2954   -0.03674      > 0.5
51 x_bone_n_NON_ZERO........       -0.02970     0.06936    -0.4281      > 0.5
52 x_bone_n_MIS.............         0.2927      0.2541      1.152      0.249

            Records used          111

                Deviance       114.05
                     AIC       172.05
            Pearson Chi2      135.939      Degrees of freedom      82


linear 1 dose@


fit@

          Iter  Step      Deviance

             0     0      114.050
             1     0      112.519
             2     0      112.502
             3     0      112.502
             4     0      112.502

Piece-wise exponential regression
Additive excess relative risk T0 * (1 + T1 + T2 + ...)

Number_cells_MN is used for cases
Number_cells_scored_1000 is used for person years


                            Parameter Summary Table

 # Name                            Estimate     Std.Err.  Test Stat.  P value
-- ----------------------------   ----------   ---------  ----------  --------
Log-linear term 0
 1 %CON.....................         -12.60     Aliased
 3 rad_radiography_0........          0.000     Aliased
 4 rad_radiography_1........          14.94      0.7226      20.67    < 0.001
 5 rad_radiography_2........          13.23     Aliased
 7 x_other_0................          0.000     Aliased
 8 x_other_1................          14.85       1.834      8.094    < 0.001
 9 x_other_2................          14.42        1.85      7.796    < 0.001
11 chemotx_2................         -1.872      0.7047     -2.657    0.00789
13 flag2_0..................          0.000     Aliased
14 flag2_1..................         -55.37     2.4e+04  -0.002307      > 0.5
16 COM1_EXP1_0..............         -57.45   1.956e+04  -0.002938      > 0.5
17 COM1_EXP1_1..............          0.000     Aliased
18 COM1_EXP1_2..............         0.5520      0.6876     0.8028      0.422
19 COM1_EXP1_3..............          1.520      0.5435      2.796    0.00518
21 exp_0....................          0.000     Aliased
22 exp_1....................         -2.192       0.219     -10.01    < 0.001
23 exp_2....................         -1.415     Aliased
25 y_int_2002...............         0.6556      0.8584     0.7637      0.445
26 y_int_2003...............         0.2547      0.8246     0.3088      > 0.5
27 y_int_2004...............       -0.02356      0.8617   -0.02734      > 0.5
29 rad_army_0...............          0.000     Aliased
30 rad_army_1...............         -13.05       1.201     -10.87    < 0.001
31 rad_army_2...............         -11.86       1.034     -11.46    < 0.001
33 haz_exp_2................         0.4758      0.2757      1.726     0.0844
35 haz_el_2.................         -1.511      0.8086     -1.869     0.0617
37 haz_road_2...............          1.305      0.6413      2.035     0.0419
38 age_cen..................       -0.08813     0.05695     -1.548      0.122
39 age_cen2.................       0.003160    0.007871     0.4014      > 0.5
40 age_cen3.................       0.002607    0.001412      1.846     0.0649
41 age_cen4.................     -3.376e-05   6.948e-05     -0.486      > 0.5
42 age_cen5.................     -1.732e-05   9.249e-06     -1.873     0.0611
43 age_cen6.................      4.803e-08   1.709e-07      0.281      > 0.5
44 age_cen7.................      2.867e-08   1.746e-08      1.642      0.101
45 x_dental_n_NON_ZERO......       0.001426     0.05237    0.02723      > 0.5
46 x_dental_n_MIS...........         0.4391      0.2754      1.594      0.111
47 num_miss_NON_ZERO........         0.2081     0.07945      2.619    0.00881
48 num_miss_MIS.............          0.000     Aliased
49 sm_pday_NON_ZERO.........        0.01347     0.01341      1.005      0.315
50 sm_pday_MIS..............       -0.02893      0.2996   -0.09657      > 0.5
51 x_bone_n_NON_ZERO........       -0.02045     0.06904    -0.2962      > 0.5
52 x_bone_n_MIS.............         0.3286       0.253      1.299      0.194

Linear term 1
53 dose.....................         0.9390      0.9104      1.031      0.302

            Records used          111

                Deviance      112.502
                     AIC      172.502
            Pearson Chi2      136.397      Degrees of freedom      81


ci level 95@
                                       95% Confidence Bounds

 # Name                           Estimate    Std. Err.      Lower       Upper
-- ----------------------------  ----------   ---------    --------    --------

Log-linear term 0
 4 rad_radiography_1........         14.94     0.7226     13.52     16.35
             EXP(estimate)        3.067e+06       2.060   7.442e+05   1.264e+07

 8 x_other_1................         14.85      1.834     11.25     18.44
             EXP(estimate)        2.803e+06       6.261   7.695e+04   1.021e+08

 9 x_other_2................         14.42      1.850     10.80     18.05
             EXP(estimate)        1.836e+06       6.360   4.889e+04   6.896e+07

11 chemotx_2................        -1.872     0.7047    -3.253   -0.4909
             EXP(estimate)           0.1538       2.023     0.03865      0.6121

14 flag2_1..................        -55.37  2.400e+04-4.710e+04 4.698e+04
             EXP(estimate)        8.971e-25       0.000       0.000       0.000

16 COM1_EXP1_0..............        -57.45  1.956e+04-3.839e+04 3.827e+04
             EXP(estimate)        1.126e-25       0.000       0.000       0.000

18 COM1_EXP1_2..............        0.5520     0.6876   -0.7957     1.900
             EXP(estimate)            1.737       1.989      0.4513       6.684

19 COM1_EXP1_3..............         1.520     0.5435    0.4543     2.585
             EXP(estimate)            4.570       1.722       1.575       13.26

22 exp_1....................        -2.192     0.2190    -2.621    -1.762
             EXP(estimate)           0.1117       1.245     0.07273      0.1716

25 y_int_2002...............        0.6556     0.8584    -1.027     2.338
             EXP(estimate)            1.926       2.359      0.3581       10.36

26 y_int_2003...............        0.2547     0.8246    -1.362     1.871
             EXP(estimate)            1.290       2.281      0.2563       6.494

27 y_int_2004...............      -0.02356     0.8617    -1.712     1.665
             EXP(estimate)           0.9767       2.367      0.1804       5.288

30 rad_army_1...............        -13.05      1.201    -15.40    -10.69
             EXP(estimate)        2.154e-06       3.323   2.046e-07   2.267e-05

31 rad_army_2...............        -11.86      1.034    -13.88    -9.830
             EXP(estimate)        7.087e-06       2.814   9.330e-07   5.383e-05

33 haz_exp_2................        0.4758     0.2757  -0.06462     1.016
             EXP(estimate)            1.609       1.317      0.9374       2.763

35 haz_el_2.................        -1.511     0.8086    -3.096   0.07395
             EXP(estimate)           0.2207       2.245     0.04525       1.077

37 haz_road_2...............         1.305     0.6413   0.04782     2.561
             EXP(estimate)            3.686       1.899       1.049       12.96

38 age_cen..................      -0.08813    0.05695   -0.1997   0.02348
             EXP(estimate)           0.9156       1.059      0.8189       1.024

39 age_cen2.................      0.003160   0.007871  -0.01227   0.01859
             EXP(estimate)            1.003       1.008      0.9878       1.019

40 age_cen3.................      0.002607   0.001412-0.0001608  0.005374
             EXP(estimate)            1.003       1.001      0.9998       1.005

41 age_cen4.................    -3.376e-05  6.948e-05-0.0001699 0.0001024
             EXP(estimate)            1.000       1.000      0.9998       1.000

42 age_cen5.................    -1.732e-05  9.249e-06-3.545e-05 8.057e-07
             EXP(estimate)            1.000       1.000       1.000       1.000

43 age_cen6.................     4.803e-08  1.709e-07-2.869e-07 3.830e-07
             EXP(estimate)            1.000       1.000       1.000       1.000

44 age_cen7.................     2.867e-08  1.746e-08-5.551e-09 6.289e-08
             EXP(estimate)            1.000       1.000       1.000       1.000

45 x_dental_n_NON_ZERO......      0.001426    0.05237   -0.1012    0.1041
             EXP(estimate)            1.001       1.054      0.9037       1.110

46 x_dental_n_MIS...........        0.4391     0.2754   -0.1008    0.9789
             EXP(estimate)            1.551       1.317      0.9041       2.662

47 num_miss_NON_ZERO........        0.2081    0.07945   0.05238    0.3638
             EXP(estimate)            1.231       1.083       1.054       1.439

49 sm_pday_NON_ZERO.........       0.01347    0.01341  -0.01281   0.03975
             EXP(estimate)            1.014       1.013      0.9873       1.041

50 sm_pday_MIS..............      -0.02893     0.2996   -0.6161    0.5583
             EXP(estimate)           0.9715       1.349      0.5400       1.748

51 x_bone_n_NON_ZERO........      -0.02045    0.06904   -0.1558    0.1149
             EXP(estimate)           0.9798       1.071      0.8558       1.122

52 x_bone_n_MIS.............        0.3286     0.2530   -0.1673    0.8245
             EXP(estimate)            1.389       1.288      0.8460       2.281


Linear term 1
53 dose.....................        0.9390     0.9104   -0.8454     2.723


!bounds 53 level 95@

profile 53 noplot force lower@

  Lower bound trial values 

             Deviance   One-Sided
     Beta     Change     P-Value 
     ____________________________

    0.7569  -0.04397     0.417 *
    0.1109    -1.149     0.142 *
    0.4091   -0.4195     0.259 *
    0.1611   -0.9937     0.159 *
   0.05915    -1.325     0.125 *
   -0.2564    -2.822    0.0465 *
   -0.4148    -3.928    0.0238 *
   -0.5462    -5.092    0.0120 *
   -0.6909    -6.718   0.00477 *
   -0.7787    -7.933   0.00243 *

   Sorted list of profile likelihood points 

             Deviance   One-Sided
     Beta     Change     P-Value 
     ____________________________

   -0.7787    -7.933   0.00243
   -0.6909    -6.718   0.00477
   -0.5462    -5.092    0.0120
   -0.4148    -3.928    0.0238
   -0.2564    -2.822    0.0465
   0.05915    -1.325     0.125
    0.1611   -0.9937     0.159
    0.1109    -1.149     0.142
    0.4091   -0.4195     0.259
    0.7569  -0.04397     0.417
    0.9390     0.000   0.00252


      Interpolated profile likelihood bounds
       for parameter 53 (dose)

            MLE     0.9390

      2-sided          Bounds         
       Level      Lower       Upper   
      ________________________________

      25.0%      0.6705        ????
      50.0%      0.3900        ????
      68.3%      0.1589        ????
      75.0%     0.05972        ????
      90.0%     -0.2374        ????
      95.0%     -0.4040        ????
      97.5%     -0.5394        ????
      99.0%     -0.6844        ????
      99.5%     -0.7750        ????


profile 53 noplot force upper@

  Upper bound trial values 

             Deviance   One-Sided
     Beta     Change     P-Value 
     ____________________________

     1.121  -0.03934     0.421 *
     1.865   -0.8348     0.180 *
     1.616   -0.4748     0.245 *
     1.961   -0.9949     0.159 *
     2.141    -1.320     0.125 *
     2.756    -2.639    0.0522 *
     3.218    -3.787    0.0258 *
     3.663    -4.985    0.0128 *
     4.228    -6.598   0.00510 *
     4.654    -7.860   0.00253 *

   Sorted list of profile likelihood points 

             Deviance   One-Sided
     Beta     Change     P-Value 
     ____________________________

    0.9390     0.000   0.00252
     1.121  -0.03934     0.421
     1.616   -0.4748     0.245
     1.865   -0.8348     0.180
     1.961   -0.9949     0.159
     2.141    -1.320     0.125
     2.756    -2.639    0.0522
     3.218    -3.787    0.0258
     3.663    -4.985    0.0128
     4.228    -6.598   0.00510
     4.654    -7.860   0.00253


      Interpolated profile likelihood bounds
       for parameter 53 (dose)

            MLE     0.9390

      2-sided          Bounds         
       Level      Lower       Upper   
      ________________________________

      25.0%        ????       1.242
      50.0%        ????       1.600
      68.3%        ????       1.964
      75.0%        ????       2.143
      90.0%        ????       2.785
      95.0%        ????       3.239
      97.5%        ????       3.677
      99.0%        ????       4.241
      99.5%        ????       4.660


!!!!!!!!!!!!!!!!!!!!!!!!!!!!!!!!!!!!!!!!!!!!!!!!!!!!!!!!!
!MULTIPLICATIVE MODEL - ADJUSTMENT FOR LIQUIDATOR TYPE  !
!!!!!!!!!!!!!!!!!!!!!!!!!!!!!!!!!!!!!!!!!!!!!!!!!!!!!!!!!
linear 1 liqtype_rec_cat*dose@


fit@

          Iter  Step      Deviance

             0     0      115.330
             1     0      110.419
             2     0      110.330
             3     0      110.330
             4     0      110.330
             5     0      110.330
             6     0      110.330

Piece-wise exponential regression
Additive excess relative risk T0 * (1 + T1 + T2 + ...)

Number_cells_MN is used for cases
Number_cells_scored_1000 is used for person years


                            Parameter Summary Table

 # Name                            Estimate     Std.Err.  Test Stat.  P value
-- ----------------------------   ----------   ---------  ----------  --------
Log-linear term 0
 1 %CON.....................         -12.60     Aliased
 3 rad_radiography_0........          0.000     Aliased
 4 rad_radiography_1........          14.80      0.7274      20.35    < 0.001
 5 rad_radiography_2........          13.23     Aliased
 7 x_other_0................          0.000     Aliased
 8 x_other_1................          14.97       1.835      8.154    < 0.001
 9 x_other_2................          14.55       1.853      7.852    < 0.001
11 chemotx_2................         -1.921         0.7     -2.745    0.00605
13 flag2_0..................          0.000     Aliased
14 flag2_1..................         -55.37     2.4e+04  -0.002307      > 0.5
16 COM1_EXP1_0..............         -57.45   1.956e+04  -0.002938      > 0.5
17 COM1_EXP1_1..............          0.000     Aliased
18 COM1_EXP1_2..............         0.5027      0.6963     0.7219       0.47
19 COM1_EXP1_3..............          1.596      0.5502      2.902    0.00371
21 exp_0....................          0.000     Aliased
22 exp_1....................         -2.205      0.2207      -9.99    < 0.001
23 exp_2....................         -1.415     Aliased
25 y_int_2002...............         0.5091      0.8794     0.5789      > 0.5
26 y_int_2003...............         0.1744      0.8399     0.2077      > 0.5
27 y_int_2004...............        -0.1709      0.8832    -0.1935      > 0.5
29 rad_army_0...............          0.000     Aliased
30 rad_army_1...............         -13.07       1.213     -10.77    < 0.001
31 rad_army_2...............         -11.86        1.05     -11.29    < 0.001
33 haz_exp_2................         0.5829      0.2899      2.011     0.0444
35 haz_el_2.................         -1.587      0.8133     -1.951     0.0511
37 haz_road_2...............          1.232      0.6419      1.919     0.0549
38 age_cen..................        -0.1001     0.05859     -1.708     0.0876
39 age_cen2.................       0.002534    0.007934     0.3194      > 0.5
40 age_cen3.................       0.003025    0.001482      2.041     0.0413
41 age_cen4.................     -2.804e-05   6.951e-05    -0.4034      > 0.5
42 age_cen5.................     -2.003e-05   9.731e-06     -2.058     0.0396
43 age_cen6.................      3.088e-08   1.706e-07      0.181      > 0.5
44 age_cen7.................      3.353e-08    1.83e-08      1.832     0.0669
45 x_dental_n_NON_ZERO......       0.009065     0.05311     0.1707      > 0.5
46 x_dental_n_MIS...........         0.3801      0.2823      1.346      0.178
47 num_miss_NON_ZERO........         0.2178     0.07836       2.78    0.00544
48 num_miss_MIS.............          0.000     Aliased
49 sm_pday_NON_ZERO.........        0.01569     0.01365      1.149       0.25
50 sm_pday_MIS..............        0.04424      0.3037     0.1457      > 0.5
51 x_bone_n_NON_ZERO........       -0.02692      0.0693    -0.3885      > 0.5
52 x_bone_n_MIS.............         0.3649      0.2553      1.429      0.153

Linear term 1
53 liqtype_rec_cat_1 * dose.         0.6087      0.8646      0.704      0.481
54 liqtype_rec_cat_2 * dose.          5.385       4.186      1.286      0.198
55 liqtype_rec_cat_3 * dose.          1.453       3.034     0.4788      > 0.5

            Records used          111

                Deviance       110.33
                     AIC       174.33
            Pearson Chi2      132.187      Degrees of freedom      79


ci level 95@
                                       95% Confidence Bounds

 # Name                           Estimate    Std. Err.      Lower       Upper
-- ----------------------------  ----------   ---------    --------    --------

Log-linear term 0
 4 rad_radiography_1........         14.80     0.7274     13.38     16.23
             EXP(estimate)        2.679e+06       2.070   6.438e+05   1.115e+07

 8 x_other_1................         14.97      1.835     11.37     18.56
             EXP(estimate)        3.158e+06       6.268   8.652e+04   1.153e+08

 9 x_other_2................         14.55      1.853     10.92     18.19
             EXP(estimate)        2.091e+06       6.382   5.530e+04   7.906e+07

11 chemotx_2................        -1.921     0.7000    -3.293   -0.5494
             EXP(estimate)           0.1464       2.014     0.03714      0.5773

14 flag2_1..................        -55.37  2.400e+04-4.710e+04 4.698e+04
             EXP(estimate)        8.971e-25       0.000       0.000       0.000

16 COM1_EXP1_0..............        -57.45  1.956e+04-3.839e+04 3.827e+04
             EXP(estimate)        1.126e-25       0.000       0.000       0.000

18 COM1_EXP1_2..............        0.5027     0.6963   -0.8621     1.867
             EXP(estimate)            1.653       2.006      0.4223       6.472

19 COM1_EXP1_3..............         1.596     0.5502    0.5182     2.675
             EXP(estimate)            4.936       1.734       1.679       14.51

22 exp_1....................        -2.205     0.2207    -2.638    -1.772
             EXP(estimate)           0.1102       1.247     0.07153      0.1699

25 y_int_2002...............        0.5091     0.8794    -1.215     2.233
             EXP(estimate)            1.664       2.410      0.2968       9.326

26 y_int_2003...............        0.1744     0.8399    -1.472     1.821
             EXP(estimate)            1.191       2.316      0.2295       6.176

27 y_int_2004...............       -0.1709     0.8832    -1.902     1.560
             EXP(estimate)           0.8429       2.419      0.1493       4.760

30 rad_army_1...............        -13.07      1.213    -15.45    -10.69
             EXP(estimate)        2.113e-06       3.365   1.959e-07   2.280e-05

31 rad_army_2...............        -11.86      1.050    -13.92    -9.800
             EXP(estimate)        7.083e-06       2.858   9.043e-07   5.548e-05

33 haz_exp_2................        0.5829     0.2899   0.01471     1.151
             EXP(estimate)            1.791       1.336       1.015       3.162

35 haz_el_2.................        -1.587     0.8133    -3.180  0.007437
             EXP(estimate)           0.2046       2.255     0.04157       1.007

37 haz_road_2...............         1.232     0.6419  -0.02611     2.490
             EXP(estimate)            3.428       1.900      0.9742       12.06

38 age_cen..................       -0.1001    0.05859   -0.2149   0.01475
             EXP(estimate)           0.9048       1.060      0.8066       1.015

39 age_cen2.................      0.002534   0.007934  -0.01302   0.01808
             EXP(estimate)            1.003       1.008      0.9871       1.018

40 age_cen3.................      0.003025   0.001482 0.0001199  0.005929
             EXP(estimate)            1.003       1.001       1.000       1.006

41 age_cen4.................    -2.804e-05  6.951e-05-0.0001643 0.0001082
             EXP(estimate)            1.000       1.000      0.9998       1.000

42 age_cen5.................    -2.003e-05  9.731e-06-3.910e-05-9.528e-07
             EXP(estimate)            1.000       1.000       1.000       1.000

43 age_cen6.................     3.088e-08  1.706e-07-3.035e-07 3.653e-07
             EXP(estimate)            1.000       1.000       1.000       1.000

44 age_cen7.................     3.353e-08  1.830e-08-2.338e-09 6.941e-08
             EXP(estimate)            1.000       1.000       1.000       1.000

45 x_dental_n_NON_ZERO......      0.009065    0.05311  -0.09503    0.1132
             EXP(estimate)            1.009       1.055      0.9093       1.120

46 x_dental_n_MIS...........        0.3801     0.2823   -0.1733    0.9335
             EXP(estimate)            1.462       1.326      0.8409       2.543

47 num_miss_NON_ZERO........        0.2178    0.07836   0.06424    0.3714
             EXP(estimate)            1.243       1.082       1.066       1.450

49 sm_pday_NON_ZERO.........       0.01569    0.01365  -0.01106   0.04243
             EXP(estimate)            1.016       1.014      0.9890       1.043

50 sm_pday_MIS..............       0.04424     0.3037   -0.5510    0.6395
             EXP(estimate)            1.045       1.355      0.5764       1.896

51 x_bone_n_NON_ZERO........      -0.02692    0.06930   -0.1627    0.1089
             EXP(estimate)           0.9734       1.072      0.8498       1.115

52 x_bone_n_MIS.............        0.3649     0.2553   -0.1354    0.8652
             EXP(estimate)            1.440       1.291      0.8733       2.375


Linear term 1
53 liqtype_rec_cat_1 * dose.        0.6087     0.8646    -1.086     2.303

54 liqtype_rec_cat_2 * dose.         5.385      4.186    -2.820     13.59

55 liqtype_rec_cat_3 * dose.         1.453      3.034    -4.494     7.399


!bounds 53 level 95@

profile 53 noplot force lower@

  Lower bound trial values 

             Deviance   One-Sided
     Beta     Change     P-Value 
     ____________________________

    0.4358  -0.04775     0.414 *
   -0.1155    -1.061     0.151 *
    0.1264   -0.4211     0.258 *
  -0.09658   -0.9972     0.159 *
   -0.1869    -1.327     0.125 *
   -0.4676    -2.834    0.0461 *
   -0.6054    -3.936    0.0236 *
   -0.7189    -5.100    0.0120 *
   -0.8430    -6.729   0.00474 *
   -0.9170    -7.941   0.00242 *

   Sorted list of profile likelihood points 

             Deviance   One-Sided
     Beta     Change     P-Value 
     ____________________________

   -0.9170    -7.941   0.00242
   -0.8430    -6.729   0.00474
   -0.7189    -5.100    0.0120
   -0.6054    -3.936    0.0236
   -0.4676    -2.834    0.0461
   -0.1869    -1.327     0.125
  -0.09658   -0.9972     0.159
   -0.1155    -1.061     0.151
    0.1264   -0.4211     0.258
    0.4358  -0.04775     0.414
    0.6087     0.000   0.00253


      Interpolated profile likelihood bounds
       for parameter 53 (liqtype_rec_cat_1 * dose)

            MLE     0.6087

      2-sided          Bounds         
       Level      Lower       Upper   
      ________________________________

      25.0%      0.3639        ????
      50.0%      0.1100        ????
      68.3%    -0.09744        ????
      75.0%     -0.1860        ????
      90.0%     -0.4493        ????
      95.0%     -0.5950        ????
      97.5%     -0.7124        ????
      99.0%     -0.8367        ????
      99.5%     -0.9135        ????


profile 53 noplot force upper@

  Upper bound trial values 

             Deviance   One-Sided
     Beta     Change     P-Value 
     ____________________________

    0.7816  -0.04216     0.419 *
     1.429   -0.7766     0.189 *
     1.230   -0.4729     0.246 *
     1.552   -0.9925     0.160 *
     1.721    -1.319     0.125 *
     2.297    -2.635    0.0523 *
     2.734    -3.784    0.0259 *
     3.157    -4.983    0.0128 *
     3.697    -6.597   0.00511 *
     4.106    -7.859   0.00253 *

   Sorted list of profile likelihood points 

             Deviance   One-Sided
     Beta     Change     P-Value 
     ____________________________

    0.6087     0.000   0.00253
    0.7816  -0.04216     0.419
     1.230   -0.4729     0.246
     1.429   -0.7766     0.189
     1.552   -0.9925     0.160
     1.721    -1.319     0.125
     2.297    -2.635    0.0523
     2.734    -3.784    0.0259
     3.157    -4.983    0.0128
     3.697    -6.597   0.00511
     4.106    -7.859   0.00253


      Interpolated profile likelihood bounds
       for parameter 53 (liqtype_rec_cat_1 * dose)

            MLE     0.6087

      2-sided          Bounds         
       Level      Lower       Upper   
      ________________________________

      25.0%        ????      0.8868
      50.0%        ????       1.217
      68.3%        ????       1.556
      75.0%        ????       1.723
      90.0%        ????       2.325
      95.0%        ????       2.754
      97.5%        ????       3.171
      99.0%        ????       3.710
      99.5%        ????       4.112


!bounds 54 level 95@

profile 54 noplot force lower@

  Lower bound trial values 

             Deviance   One-Sided
     Beta     Change     P-Value 
     ____________________________

     4.548  -0.04727     0.414 *
     1.843    -1.093     0.148 *
     3.057   -0.4171     0.259 *
     1.980   -0.9953     0.159 *
     1.547    -1.327     0.125 *
    0.2124    -2.852    0.0456 *
   -0.4212    -3.949    0.0234 *
   -0.9388    -5.112    0.0119 *
    -1.497    -6.748   0.00469 *
    -1.821    -7.954   0.00240 *

   Sorted list of profile likelihood points 

             Deviance   One-Sided
     Beta     Change     P-Value 
     ____________________________

    -1.821    -7.954   0.00240
    -1.497    -6.748   0.00469
   -0.9388    -5.112    0.0119
   -0.4212    -3.949    0.0234
    0.2124    -2.852    0.0456
     1.547    -1.327     0.125
     1.980   -0.9953     0.159
     1.843    -1.093     0.148
     3.057   -0.4171     0.259
     4.548  -0.04727     0.414
     5.385     0.000   0.00253


      Interpolated profile likelihood bounds
       for parameter 54 (liqtype_rec_cat_2 * dose)

            MLE      5.385

      2-sided          Bounds         
       Level      Lower       Upper   
      ________________________________

      25.0%       4.196        ????
      50.0%       2.969        ????
      68.3%       1.973        ????
      75.0%       1.551        ????
      90.0%      0.3089        ????
      95.0%     -0.3672        ????
      97.5%     -0.9043        ????
      99.0%      -1.464        ????
      99.5%      -1.802        ????


profile 54 noplot force upper@

  Upper bound trial values 

             Deviance   One-Sided
     Beta     Change     P-Value 
     ____________________________

     6.222  -0.04151     0.419 *
     9.418   -0.7812     0.188 *
     8.433   -0.4739     0.246 *
     10.01   -0.9925     0.160 *
     10.84    -1.319     0.125 *
     13.69    -2.634    0.0523 *
     15.85    -3.784    0.0259 *
     17.94    -4.984    0.0128 *
     20.62    -6.597   0.00511 *
     22.64    -7.860   0.00253 *

   Sorted list of profile likelihood points 

             Deviance   One-Sided
     Beta     Change     P-Value 
     ____________________________

     5.385     0.000   0.00253
     6.222  -0.04151     0.419
     8.433   -0.4739     0.246
     9.418   -0.7812     0.188
     10.01   -0.9925     0.160
     10.84    -1.319     0.125
     13.69    -2.634    0.0523
     15.85    -3.784    0.0259
     17.94    -4.984    0.0128
     20.62    -6.597   0.00511
     22.64    -7.860   0.00253


      Interpolated profile likelihood bounds
       for parameter 54 (liqtype_rec_cat_2 * dose)

            MLE      5.385

      2-sided          Bounds         
       Level      Lower       Upper   
      ________________________________

      25.0%        ????       6.745
      50.0%        ????       8.363
      68.3%        ????       10.03
      75.0%        ????       10.85
      90.0%        ????       13.83
      95.0%        ????       15.95
      97.5%        ????       18.01
      99.0%        ????       20.68
      99.5%        ????       22.67


!bounds 55 level 95@

profile 55 noplot force lower@

  Lower bound trial values 

             Deviance   One-Sided
     Beta     Change     P-Value 
     ____________________________

    0.8460  -0.04686     0.414 *
    -1.137    -1.422     0.117 *
  -0.07816   -0.3642     0.273 *
   -0.7955   -0.9562     0.164 *
    -1.071    -1.320     0.125 *
    -1.828    -3.107    0.0390
    -1.694    -2.660    0.0515 *
    -2.019    -3.919    0.0239 *
    -2.225    -5.168    0.0115 *
    -2.416    -7.036   0.00399
    -2.380    -6.599   0.00510 *
    -2.477    -7.941   0.00242 *

   Sorted list of profile likelihood points 

             Deviance   One-Sided
     Beta     Change     P-Value 
     ____________________________

    -2.477    -7.941   0.00242
    -2.380    -6.599   0.00510
    -2.225    -5.168    0.0115
    -2.019    -3.919    0.0239
    -1.694    -2.660    0.0515
    -1.071    -1.320     0.125
   -0.7955   -0.9562     0.164
    -1.137    -1.422     0.117
  -0.07816   -0.3642     0.273
    0.8460  -0.04686     0.414
     1.453     0.000   0.00253


      Interpolated profile likelihood bounds
       for parameter 55 (liqtype_rec_cat_3 * dose)

            MLE      1.453

      2-sided          Bounds         
       Level      Lower       Upper   
      ________________________________

      25.0%      0.6030        ????
      50.0%     -0.2092        ????
      68.3%     -0.8337        ????
      75.0%      -1.073        ????
      90.0%      -1.707        ????
      95.0%      -2.004        ????
      97.5%      -2.206        ????
      99.0%      -2.383        ????
      99.5%      -2.473        ????


profile 55 noplot force upper@

  Upper bound trial values 

             Deviance   One-Sided
     Beta     Change     P-Value 
     ____________________________

     2.059  -0.03803     0.423 *
     4.643   -0.7522     0.193 *
     3.899   -0.4819     0.244 *
     5.225   -0.9879     0.160 *
     5.975    -1.317     0.126 *
     8.597    -2.611    0.0530 *
     10.74    -3.769    0.0261 *
     12.91    -4.976    0.0128 *
     15.77    -6.596   0.00511 *
     18.00    -7.862   0.00252 *

   Sorted list of profile likelihood points 

             Deviance   One-Sided
     Beta     Change     P-Value 
     ____________________________

     1.453     0.000   0.00253
     2.059  -0.03803     0.423
     3.899   -0.4819     0.244
     4.643   -0.7522     0.193
     5.225   -0.9879     0.160
     5.975    -1.317     0.126
     8.597    -2.611    0.0530
     10.74    -3.769    0.0261
     12.91    -4.976    0.0128
     15.77    -6.596   0.00511
     18.00    -7.862   0.00252


      Interpolated profile likelihood bounds
       for parameter 55 (liqtype_rec_cat_3 * dose)

            MLE      1.453

      2-sided          Bounds         
       Level      Lower       Upper   
      ________________________________

      25.0%        ????       2.513
      50.0%        ????       3.816
      68.3%        ????       5.254
      75.0%        ????       5.990
      90.0%        ????       8.777
      95.0%        ????       10.88
      97.5%        ????       12.99
      99.0%        ????       15.84
      99.5%        ????       18.03


!!!!!!!!!!!!!!!!!!!!!!!!!!!!!!!!!!!!!!!!!!!!!!!!!!!!!!!!!!!!!!!!!!!!!!!!!!!!!!!!
!!!!!!!!!!!!!!!!!!!!!!!!!!!!!!!!!!!!!!!!!!!!!!!!!!!!!!!!!!!!!!!!!!!!!!!!!!!!!!!!
!!!Exclusion of all cancers  (final definition n=6)                          !!!
!!!!!!!!!!!!!!!!!!!!!!!!!!!!!!!!!!!!!!!!!!!!!!!!!!!!!!!!!!!!!!!!!!!!!!!!!!!!!!!!
!!!!!!!!!!!!!!!!!!!!!!!!!!!!!!!!!!!!!!!!!!!!!!!!!!!!!!!!!!!!!!!!!!!!!!!!!!!!!!!!

select (no_tumour_final == 1)@

105 records to be used


ADD@

!Null model
loglinear 0 x_other_n rad_army COM1_EXP1
 age_cen age_cen2 age_cen3 age_cen4 age_cen5
 exp x_dental_n_NON_ZERO exp x_dental_n_MIS 
    x_bone industry sm_pday_NON_ZERO  sm_pday_MIS num_miss_NON_ZERO num_miss_MIS
    haz_road rad_radiography other_chemical flag_definite haz_chem@


linear 1@


loglinear 1@


fit@

          Iter  Step      Deviance

             0     0      344.950
             1     1      155.410
             2     0      116.296
             3     0      107.049
             4     0      106.376
             5     0      106.166
             6     0      106.089
             7     0      106.061
             8     0      106.050
             9     0      106.047
            10     0      106.045
            11     0      106.045
            12     0      106.044
            13     0      106.044
            14     0      106.044
            15     0      106.044
            16     0      106.044
            17     0      106.044
            18     0      106.044
            19     0      106.044
            20     0      106.044
            21     0      106.044

Piece-wise exponential regression
Additive  T0 + T1 + T2 + ...

Using (no_tumour_final == 1)

Number_cells_MN is used for cases
Number_cells_scored_1000 is used for person years


                            Parameter Summary Table

 # Name                            Estimate     Std.Err.  Test Stat.  P value
-- ----------------------------   ----------   ---------  ----------  --------
Log-linear term 0
 1 %CON.....................          0.000     Aliased
 3 x_other_n_0..............          0.000     Aliased
 4 x_other_n_1..............         0.3296      0.2285      1.442      0.149
 5 x_other_n_2..............         0.1861      0.3553     0.5238      > 0.5
 6 x_other_n_3..............          1.734       0.455      3.811    < 0.001
 7 x_other_n_4..............         0.5800      0.4446      1.305      0.192
 8 x_other_n_5..............         -20.66   2.378e+04 -0.0008685      > 0.5
 9 x_other_n_6..............          2.059      0.5881      3.502    < 0.001
11 rad_army_0...............          0.000     Aliased
12 rad_army_1...............         -14.32      0.7297     -19.63    < 0.001
13 rad_army_2...............         -13.11     Aliased
15 COM1_EXP1_0..............         -20.83   1.927e+04  -0.001081      > 0.5
16 COM1_EXP1_1..............          0.000     Aliased
17 COM1_EXP1_2..............         0.5962      0.7034     0.8476      0.397
18 COM1_EXP1_3..............          1.623       0.568      2.856    0.00428
20 exp_0....................          0.000     Aliased
21 exp_1....................        -0.3143      0.1957     -1.606      0.108
22 exp_2....................         0.4289     Aliased
24 x_bone_0.................          0.000     Aliased
25 x_bone_1.................          14.02      0.2064      67.91    < 0.001
26 x_bone_2.................          14.57     Aliased
28 industry_0...............          0.000     Aliased
29 industry_1...............        -0.5822      0.2899     -2.008     0.0446
31 haz_road_2...............          1.580       1.147      1.378      0.168
33 rad_radiography_0........          0.000     Aliased
34 rad_radiography_1........          16.18       1.272      12.72    < 0.001
35 rad_radiography_2........          14.39       1.034      13.91    < 0.001
37 other_chemical_0.........          0.000     Aliased
38 other_chemical_1.........        -0.6250       0.328     -1.906     0.0567
40 flag_definite_0..........         -13.73       2.385     -5.758    < 0.001
41 flag_definite_1..........         -14.07       2.356     -5.973    < 0.001
42 age_cen..................      -0.005218     0.03257    -0.1602      > 0.5
43 age_cen2.................      -0.002728    0.003801    -0.7177      0.473
44 age_cen3.................      8.748e-05   0.0004263     0.2052      > 0.5
45 age_cen4.................      9.961e-06   1.393e-05     0.7151      0.475
46 age_cen5.................     -8.354e-07   1.221e-06    -0.6842      0.494
47 x_dental_n_NON_ZERO......       -0.02763     0.05866    -0.4711      > 0.5
48 x_dental_n_MIS...........         0.5274      0.2775        1.9     0.0574
49 sm_pday_NON_ZERO.........        0.01765     0.01316      1.342       0.18
50 sm_pday_MIS..............       -0.09546      0.2853    -0.3346      > 0.5
51 num_miss_NON_ZERO........         0.2437     0.07323      3.329    < 0.001
52 num_miss_MIS.............          0.000     Aliased
53 haz_chem.................         -1.481      0.8401     -1.763      0.078

            Records used          105

                Deviance      106.044
                     AIC      166.044
            Pearson Chi2      119.078      Degrees of freedom      75


 *** WARNING: Parameter x_other_n_5 changed by 5.0% MLE may be infinite or may not exist


!!!!!!!!!!!!!!!!!!!!!!!!!!
!ADDITIVE MODEL - LINEAR !
!!!!!!!!!!!!!!!!!!!!!!!!!!

ADD@

linear 1 dose@


loglinear 1@


fit@

          Iter  Step      Deviance

             0     0      106.044
             1     0      106.044
             2     0      106.044
             3     0      106.041
             4     0      106.023
             5     0      105.910
             6     0      105.310
             7     0      103.676
             8     0      102.695
             9     0      102.566
            10     0      102.558
            11     0      102.557
            12     0      102.557
            13     0      102.557
            14     0      102.557
            15     0      102.557

Piece-wise exponential regression
Additive  T0 + T1 + T2 + ...

Using (no_tumour_final == 1)

Number_cells_MN is used for cases
Number_cells_scored_1000 is used for person years


                            Parameter Summary Table

 # Name                            Estimate     Std.Err.  Test Stat.  P value
-- ----------------------------   ----------   ---------  ----------  --------
Log-linear term 0
 1 %CON.....................          0.000     Aliased
 3 x_other_n_0..............          0.000     Aliased
 4 x_other_n_1..............         0.3198      0.2361      1.354      0.176
 5 x_other_n_2..............         0.1776       0.375     0.4735      > 0.5
 6 x_other_n_3..............          1.882      0.4747      3.964    < 0.001
 7 x_other_n_4..............         0.5639       0.506      1.114      0.265
 8 x_other_n_5..............         -104.9   2.378e+04  -0.004411      > 0.5
 9 x_other_n_6..............          2.334      0.6154      3.793    < 0.001
11 rad_army_0...............          0.000     Aliased
12 rad_army_1...............         -14.32      0.8106     -17.66    < 0.001
13 rad_army_2...............         -13.11     Aliased
15 COM1_EXP1_0..............         -152.7   1.927e+04   -0.00792      > 0.5
16 COM1_EXP1_1..............          0.000     Aliased
17 COM1_EXP1_2..............         0.7181      0.7149      1.005      0.315
18 COM1_EXP1_3..............          1.852      0.6076      3.048    0.00231
20 exp_0....................          0.000     Aliased
21 exp_1....................        -0.3675      0.2137      -1.72     0.0854
22 exp_2....................         0.4289     Aliased
24 x_bone_0.................          0.000     Aliased
25 x_bone_1.................          14.09        2.71      5.198    < 0.001
26 x_bone_2.................          14.80       2.737      5.406    < 0.001
28 industry_0...............          0.000     Aliased
29 industry_1...............        -0.6056       0.306     -1.979     0.0478
31 haz_road_2...............          1.177        1.27     0.9269      0.354
33 rad_radiography_0........          0.000     Aliased
34 rad_radiography_1........          16.77       1.703      9.847    < 0.001
35 rad_radiography_2........          14.84       1.506      9.855    < 0.001
37 other_chemical_0.........          0.000     Aliased
38 other_chemical_1.........        -0.7000      0.3383     -2.069     0.0385
40 flag_definite_0..........         -13.20     Aliased
41 flag_definite_1..........         -13.57      0.2166     -62.66    < 0.001
42 age_cen..................      -0.007550     0.03439    -0.2195      > 0.5
43 age_cen2.................      -0.004999    0.004181     -1.196      0.232
44 age_cen3.................      0.0001467   0.0004658     0.3149      > 0.5
45 age_cen4.................      1.648e-05   1.515e-05      1.088      0.277
46 age_cen5.................     -1.003e-06   1.328e-06    -0.7547       0.45
47 x_dental_n_NON_ZERO......       -0.04939     0.06465     -0.764      0.445
48 x_dental_n_MIS...........         0.4919      0.2925      1.681     0.0927
49 sm_pday_NON_ZERO.........        0.02017     0.01389      1.452      0.146
50 sm_pday_MIS..............        -0.1085      0.3005    -0.3609      > 0.5
51 num_miss_NON_ZERO........         0.1958     0.08733      2.242      0.025
52 num_miss_MIS.............          0.000     Aliased
53 haz_chem.................         -1.764      0.8692     -2.029     0.0424

Linear term 1
54 dose.....................          3.034       1.651      1.838     0.0661

            Records used          105

                Deviance      102.557
                     AIC      160.557
            Pearson Chi2      120.216      Degrees of freedom      76


ci level 95@
                                       95% Confidence Bounds

 # Name                           Estimate    Std. Err.      Lower       Upper
-- ----------------------------  ----------   ---------    --------    --------

Log-linear term 0
 4 x_other_n_1..............        0.3198     0.2361   -0.1431    0.7826
             EXP(estimate)            1.377       1.266      0.8667       2.187

 5 x_other_n_2..............        0.1776     0.3750   -0.5574    0.9126
             EXP(estimate)            1.194       1.455      0.5727       2.491

 6 x_other_n_3..............         1.882     0.4747    0.9512     2.812
             EXP(estimate)            6.564       1.608       2.589       16.65

 7 x_other_n_4..............        0.5639     0.5060   -0.4278     1.556
             EXP(estimate)            1.757       1.659      0.6519       4.738

 8 x_other_n_5..............        -104.9  2.378e+04-4.672e+04 4.651e+04
             EXP(estimate)        2.748e-46       0.000       0.000       0.000

 9 x_other_n_6..............         2.334     0.6154     1.128     3.540
             EXP(estimate)            10.32       1.850       3.089       34.46

12 rad_army_1...............        -14.32     0.8106    -15.90    -12.73
             EXP(estimate)        6.067e-07       2.249   1.239e-07   2.971e-06

15 COM1_EXP1_0..............        -152.7  1.927e+04-3.793e+04 3.763e+04
             EXP(estimate)        5.049e-67       0.000       0.000       0.000

17 COM1_EXP1_2..............        0.7181     0.7149   -0.6830     2.119
             EXP(estimate)            2.051       2.044      0.5051       8.325

18 COM1_EXP1_3..............         1.852     0.6076    0.6609     3.043
             EXP(estimate)            6.371       1.836       1.936       20.96

21 exp_1....................       -0.3675     0.2137   -0.7863   0.05129
             EXP(estimate)           0.6925       1.238      0.4555       1.053

25 x_bone_1.................         14.09      2.710     8.777     19.40
             EXP(estimate)        1.315e+06       15.04       6482.   2.667e+08

26 x_bone_2.................         14.80      2.737     9.431     20.16
             EXP(estimate)        2.664e+06       15.44   1.247e+04   5.691e+08

29 industry_1...............       -0.6056     0.3060    -1.205 -0.005745
             EXP(estimate)           0.5458       1.358      0.2996      0.9943

31 haz_road_2...............         1.177      1.270    -1.312     3.667
             EXP(estimate)            3.246       3.561      0.2693       39.12

34 rad_radiography_1........         16.77      1.703     13.44     20.11
             EXP(estimate)        1.927e+07       5.493   6.839e+05   5.432e+08

35 rad_radiography_2........         14.84      1.506     11.89     17.79
             EXP(estimate)        2.778e+06       4.506   1.453e+05   5.312e+07

38 other_chemical_1.........       -0.7000     0.3383    -1.363  -0.03701
             EXP(estimate)           0.4966       1.403      0.2559      0.9637

41 flag_definite_1..........        -13.57     0.2166    -14.00    -13.15
             EXP(estimate)        1.277e-06       1.242   8.350e-07   1.952e-06

42 age_cen..................     -0.007550    0.03439  -0.07496   0.05986
             EXP(estimate)           0.9925       1.035      0.9278       1.062

43 age_cen2.................     -0.004999   0.004181  -0.01319  0.003196
             EXP(estimate)           0.9950       1.004      0.9869       1.003

44 age_cen3.................     0.0001467  0.0004658-0.0007664  0.001060
             EXP(estimate)            1.000       1.000      0.9992       1.001

45 age_cen4.................     1.648e-05  1.515e-05-1.321e-05 4.617e-05
             EXP(estimate)            1.000       1.000       1.000       1.000

46 age_cen5.................    -1.003e-06  1.328e-06-3.606e-06 1.601e-06
             EXP(estimate)            1.000       1.000       1.000       1.000

47 x_dental_n_NON_ZERO......      -0.04939    0.06465   -0.1761   0.07733
             EXP(estimate)           0.9518       1.067      0.8385       1.080

48 x_dental_n_MIS...........        0.4919     0.2925  -0.08149     1.065
             EXP(estimate)            1.635       1.340      0.9217       2.902

49 sm_pday_NON_ZERO.........       0.02017    0.01389 -0.007053   0.04739
             EXP(estimate)            1.020       1.014      0.9930       1.049

50 sm_pday_MIS..............       -0.1085     0.3005   -0.6975    0.4806
             EXP(estimate)           0.8972       1.351      0.4978       1.617

51 num_miss_NON_ZERO........        0.1958    0.08733   0.02464    0.3670
             EXP(estimate)            1.216       1.091       1.025       1.443

53 haz_chem.................        -1.764     0.8692    -3.467  -0.06021
             EXP(estimate)           0.1714       2.385     0.03120      0.9416


Linear term 1
54 dose.....................         3.034      1.651   -0.2016     6.269


!bounds 54 level 95@

profile 54 noplot force lower@

  Lower bound trial values 

             Deviance   One-Sided
     Beta     Change     P-Value 
     ____________________________

     2.704  -0.03559     0.425 *
     1.179    -1.237     0.133 *
     1.902   -0.4412     0.253 *
     1.359   -0.9976     0.159 *
     1.118    -1.323     0.125 *
    0.3397    -2.717    0.0496 *
 ***   ERROR: No convergence

   Sorted list of profile likelihood points 

             Deviance   One-Sided
     Beta     Change     P-Value 
     ____________________________

    0.3397    -2.717    0.0496
     1.118    -1.323     0.125
     1.359   -0.9976     0.159
     1.179    -1.237     0.133
     1.902   -0.4412     0.253
     2.704  -0.03559     0.425
     3.034     0.000   0.00252


      Interpolated profile likelihood bounds
       for parameter 54 (dose)

            MLE      3.034

      2-sided          Bounds         
       Level      Lower       Upper   
      ________________________________

      25.0%       2.484        ????
      50.0%       1.885        ????
      68.3%       1.357        ????
      75.0%       1.118        ????
      90.0%      0.3450        ????
      95.0%        ????        ????
      97.5%        ????        ????
      99.0%        ????        ????
      99.5%        ????        ????


profile 54 noplot force upper@

  Upper bound trial values 

             Deviance   One-Sided
     Beta     Change     P-Value 
     ____________________________

     3.364  -0.03404     0.427 *
     4.973    -1.058     0.152 *
     4.298   -0.4694     0.247 *
     4.917    -1.001     0.159 *
     5.219    -1.322     0.125 *
     6.237    -2.671    0.0511 *
     6.940    -3.814    0.0254 *
     7.589    -5.004    0.0126 *
     8.383    -6.616   0.00505 *
     8.953    -7.869   0.00251 *

   Sorted list of profile likelihood points 

             Deviance   One-Sided
     Beta     Change     P-Value 
     ____________________________

     3.034     0.000   0.00252
     3.364  -0.03404     0.427
     4.298   -0.4694     0.247
     4.917    -1.001     0.159
     4.973    -1.058     0.152
     5.219    -1.322     0.125
     6.237    -2.671    0.0511
     6.940    -3.814    0.0254
     7.589    -5.004    0.0126
     8.383    -6.616   0.00505
     8.953    -7.869   0.00251


      Interpolated profile likelihood bounds
       for parameter 54 (dose)

            MLE      3.034

      2-sided          Bounds         
       Level      Lower       Upper   
      ________________________________

      25.0%        ????       3.614
      50.0%        ????       4.277
      68.3%        ????       4.916
      75.0%        ????       5.220
      90.0%        ????       6.260
      95.0%        ????       6.956
      97.5%        ????       7.599
      99.0%        ????       8.392
      99.5%        ????       8.958


!!!!!!!!!!!!!!!!!!!!!!!!!!!!!!!!!!!!!!!!!!!!!!!!!!
!ADDITIVE MODEL - ADJUSTMENT FOR LIQUIDATOR TYPE !
!!!!!!!!!!!!!!!!!!!!!!!!!!!!!!!!!!!!!!!!!!!!!!!!!!
linear 1 liqtype_rec_cat*dose@


parameter 54 init 3.034@


parameter 55 init 3.034@


parameter 56 init 3.034@


fit@

          Iter  Step      Deviance

             0     0      102.557
             1     0      101.480
             2     0      101.447
             3     0      101.445
             4     0      101.445
             5     0      101.445
             6     0      101.445
             7     0      101.445
             8     0      101.445

Piece-wise exponential regression
Additive  T0 + T1 + T2 + ...

Using (no_tumour_final == 1)

Number_cells_MN is used for cases
Number_cells_scored_1000 is used for person years


                            Parameter Summary Table

 # Name                            Estimate     Std.Err.  Test Stat.  P value
-- ----------------------------   ----------   ---------  ----------  --------
Log-linear term 0
 1 %CON.....................          0.000     Aliased
 3 x_other_n_0..............          0.000     Aliased
 4 x_other_n_1..............         0.3197      0.2391      1.337      0.181
 5 x_other_n_2..............         0.1594      0.3886     0.4102      > 0.5
 6 x_other_n_3..............          1.894      0.4872      3.887    < 0.001
 7 x_other_n_4..............         0.5814      0.5138      1.132      0.258
 8 x_other_n_5..............         -104.9   2.378e+04  -0.004411      > 0.5
 9 x_other_n_6..............          2.322      0.6154      3.773    < 0.001
11 rad_army_0...............          0.000     Aliased
12 rad_army_1...............         -14.44       0.934     -15.46    < 0.001
13 rad_army_2...............         -13.11     Aliased
15 COM1_EXP1_0..............         -152.7   1.927e+04   -0.00792      > 0.5
16 COM1_EXP1_1..............          0.000     Aliased
17 COM1_EXP1_2..............         0.6945      0.7296     0.9519      0.341
18 COM1_EXP1_3..............          1.902      0.6135      3.101    0.00193
20 exp_0....................          0.000     Aliased
21 exp_1....................        -0.3938      0.2182     -1.805     0.0711
22 exp_2....................         0.4289     Aliased
24 x_bone_0.................          0.000     Aliased
25 x_bone_1.................          14.81       2.534      5.844    < 0.001
26 x_bone_2.................          15.53       2.568      6.046    < 0.001
28 industry_0...............          0.000     Aliased
29 industry_1...............        -0.6614      0.3236     -2.044     0.0409
31 haz_road_2...............          1.076       1.268      0.849      0.396
33 rad_radiography_0........          0.000     Aliased
34 rad_radiography_1........          16.36       1.301      12.58    < 0.001
35 rad_radiography_2........          14.44       1.038       13.9    < 0.001
37 other_chemical_0.........          0.000     Aliased
38 other_chemical_1.........        -0.7017      0.3451     -2.033      0.042
40 flag_definite_0..........         -13.20     Aliased
41 flag_definite_1..........         -13.57      0.2191     -61.93    < 0.001
42 age_cen..................      -0.006270     0.03484      -0.18      > 0.5
43 age_cen2.................      -0.005403    0.004239     -1.274      0.203
44 age_cen3.................      0.0001547   0.0004723     0.3275      > 0.5
45 age_cen4.................      1.759e-05   1.541e-05      1.142      0.254
46 age_cen5.................     -1.051e-06   1.351e-06    -0.7779      0.437
47 x_dental_n_NON_ZERO......       -0.05375     0.06544    -0.8214      0.411
48 x_dental_n_MIS...........         0.4584      0.2965      1.546      0.122
49 sm_pday_NON_ZERO.........        0.02051     0.01404      1.461      0.144
50 sm_pday_MIS..............       -0.09834      0.3036    -0.3239      > 0.5
51 num_miss_NON_ZERO........         0.1999     0.08603      2.323     0.0202
52 num_miss_MIS.............          0.000     Aliased
53 haz_chem.................         -1.864      0.8818     -2.114     0.0345

Linear term 1
54 liqtype_rec_cat_1 * dose.          2.749       1.635      1.681     0.0927
55 liqtype_rec_cat_2 * dose.          8.683        7.04      1.233      0.217
56 liqtype_rec_cat_3 * dose.      9.678e-09   0.0008928  1.084e-05      > 0.5

            Records used          105

                Deviance      101.445
                     AIC      163.445
            Pearson Chi2      119.261      Degrees of freedom      74


ci level 95@
                                       95% Confidence Bounds

 # Name                           Estimate    Std. Err.      Lower       Upper
-- ----------------------------  ----------   ---------    --------    --------

Log-linear term 0
 4 x_other_n_1..............        0.3197     0.2391   -0.1489    0.7883
             EXP(estimate)            1.377       1.270      0.8617       2.200

 5 x_other_n_2..............        0.1594     0.3886   -0.6022    0.9211
             EXP(estimate)            1.173       1.475      0.5476       2.512

 6 x_other_n_3..............         1.894     0.4872    0.9390     2.849
             EXP(estimate)            6.645       1.628       2.557       17.26

 7 x_other_n_4..............        0.5814     0.5138   -0.4256     1.588
             EXP(estimate)            1.789       1.672      0.6534       4.896

 8 x_other_n_5..............        -104.9  2.378e+04-4.672e+04 4.651e+04
             EXP(estimate)        2.748e-46       0.000       0.000       0.000

 9 x_other_n_6..............         2.322     0.6154     1.116     3.528
             EXP(estimate)            10.19       1.850       3.052       34.06

12 rad_army_1...............        -14.44     0.9340    -16.27    -12.61
             EXP(estimate)        5.334e-07       2.545   8.552e-08   3.327e-06

15 COM1_EXP1_0..............        -152.7  1.927e+04-3.793e+04 3.763e+04
             EXP(estimate)        5.049e-67       0.000       0.000       0.000

17 COM1_EXP1_2..............        0.6945     0.7296   -0.7355     2.125
             EXP(estimate)            2.003       2.074      0.4793       8.369

18 COM1_EXP1_3..............         1.902     0.6135    0.6999     3.105
             EXP(estimate)            6.701       1.847       2.014       22.30

21 exp_1....................       -0.3938     0.2182   -0.8214   0.03386
             EXP(estimate)           0.6745       1.244      0.4398       1.034

25 x_bone_1.................         14.81      2.534     9.841     19.78
             EXP(estimate)        2.699e+06       12.61   1.880e+04   3.874e+08

26 x_bone_2.................         15.53      2.568     10.49     20.56
             EXP(estimate)        5.538e+06       13.04   3.609e+04   8.498e+08

29 industry_1...............       -0.6614     0.3236    -1.296  -0.02721
             EXP(estimate)           0.5161       1.382      0.2737      0.9732

31 haz_road_2...............         1.076      1.268    -1.408     3.561
             EXP(estimate)            2.934       3.552      0.2446       35.19

34 rad_radiography_1........         16.36      1.301     13.81     18.91
             EXP(estimate)        1.279e+07       3.674   9.978e+05   1.638e+08

35 rad_radiography_2........         14.44      1.038     12.40     16.47
             EXP(estimate)        1.865e+06       2.825   2.436e+05   1.427e+07

38 other_chemical_1.........       -0.7017     0.3451    -1.378  -0.02537
             EXP(estimate)           0.4958       1.412      0.2521      0.9749

41 flag_definite_1..........        -13.57     0.2191    -14.00    -13.14
             EXP(estimate)        1.283e-06       1.245   8.349e-07   1.970e-06

42 age_cen..................     -0.006270    0.03484  -0.07456   0.06202
             EXP(estimate)           0.9937       1.035      0.9282       1.064

43 age_cen2.................     -0.005403   0.004239  -0.01371  0.002906
             EXP(estimate)           0.9946       1.004      0.9864       1.003

44 age_cen3.................     0.0001547  0.0004723-0.0007711  0.001080
             EXP(estimate)            1.000       1.000      0.9992       1.001

45 age_cen4.................     1.759e-05  1.541e-05-1.261e-05 4.779e-05
             EXP(estimate)            1.000       1.000       1.000       1.000

46 age_cen5.................    -1.051e-06  1.351e-06-3.700e-06 1.598e-06
             EXP(estimate)            1.000       1.000       1.000       1.000

47 x_dental_n_NON_ZERO......      -0.05375    0.06544   -0.1820   0.07451
             EXP(estimate)           0.9477       1.068      0.8336       1.077

48 x_dental_n_MIS...........        0.4584     0.2965   -0.1227     1.040
             EXP(estimate)            1.582       1.345      0.8846       2.828

49 sm_pday_NON_ZERO.........       0.02051    0.01404 -0.007011   0.04803
             EXP(estimate)            1.021       1.014      0.9930       1.049

50 sm_pday_MIS..............      -0.09834     0.3036   -0.6934    0.4967
             EXP(estimate)           0.9063       1.355      0.4999       1.643

51 num_miss_NON_ZERO........        0.1999    0.08603   0.03127    0.3685
             EXP(estimate)            1.221       1.090       1.032       1.446

53 haz_chem.................        -1.864     0.8818    -3.592   -0.1358
             EXP(estimate)           0.1550       2.415     0.02753      0.8731


Linear term 1
54 liqtype_rec_cat_1 * dose.         2.749      1.635   -0.4556     5.954

55 liqtype_rec_cat_2 * dose.         8.683      7.040    -5.115     22.48

56 liqtype_rec_cat_3 * dose.     9.678e-09  0.0008928 -0.001750  0.001750


!bounds 54 level 95@

profile 54 noplot force lower@

  Lower bound trial values 

             Deviance   One-Sided
     Beta     Change     P-Value 
     ____________________________

     2.422  -0.03810     0.423 *
     1.033    -1.180     0.139 *
     1.675   -0.4387     0.254 *
     1.163   -0.9977     0.159 *
    0.9379    -1.324     0.125 *
    0.2128    -2.970    0.0424
    0.3068    -2.689    0.0505 *
 ***   ERROR: No convergence

   Sorted list of profile likelihood points 

             Deviance   One-Sided
     Beta     Change     P-Value 
     ____________________________

    0.3068    -2.689    0.0505
    0.9379    -1.324     0.125
     1.163   -0.9977     0.159
     1.033    -1.180     0.139
     1.675   -0.4387     0.254
     2.422  -0.03810     0.423
     2.749     0.000   0.00251


      Interpolated profile likelihood bounds
       for parameter 54 (liqtype_rec_cat_1 * dose)

            MLE      2.749

      2-sided          Bounds         
       Level      Lower       Upper   
      ________________________________

      25.0%       2.225        ????
      50.0%       1.657        ????
      68.3%       1.161        ????
      75.0%      0.9381        ????
      90.0%      0.3009        ????
      95.0%        ????        ????
      97.5%        ????        ????
      99.0%        ????        ????
      99.5%        ????        ????


profile 54 noplot force upper@

  Upper bound trial values 

             Deviance   One-Sided
     Beta     Change     P-Value 
     ____________________________

     3.076  -0.03598     0.425 *
     4.566   -0.9815     0.161 *
     3.978   -0.4706     0.246 *
     4.585   -0.9997     0.159 *
     4.885    -1.322     0.125 *
     5.898    -2.664    0.0513 *
     6.610    -3.809    0.0255 *
     7.272    -5.001    0.0127 *
     8.086    -6.613   0.00506 *
     8.675    -7.868   0.00252 *

   Sorted list of profile likelihood points 

             Deviance   One-Sided
     Beta     Change     P-Value 
     ____________________________

     2.749     0.000   0.00251
     3.076  -0.03598     0.425
     3.978   -0.4706     0.246
     4.566   -0.9815     0.161
     4.585   -0.9997     0.159
     4.885    -1.322     0.125
     5.898    -2.664    0.0513
     6.610    -3.809    0.0255
     7.272    -5.001    0.0127
     8.086    -6.613   0.00506
     8.675    -7.868   0.00252


      Interpolated profile likelihood bounds
       for parameter 54 (liqtype_rec_cat_1 * dose)

            MLE      2.749

      2-sided          Bounds         
       Level      Lower       Upper   
      ________________________________

      25.0%        ????       3.310
      50.0%        ????       3.956
      68.3%        ????       4.585
      75.0%        ????       4.886
      90.0%        ????       5.926
      95.0%        ????       6.629
      97.5%        ????       7.284
      99.0%        ????       8.097
      99.5%        ????       8.680


!bounds 55 level 95@

profile 55 noplot force lower@

  Lower bound trial values 

             Deviance   One-Sided
     Beta     Change     P-Value 
     ____________________________

     7.275  -0.04507     0.416 *
     2.437    -1.027     0.155 *
     4.484   -0.4350     0.255 *
     2.513   -0.9994     0.159 *
     1.673    -1.335     0.124 *
   -0.8820    -2.957    0.0427
   -0.5633    -2.689    0.0505 *
    -1.806    -3.842    0.0250 *
    -2.842    -5.140    0.0117 *
    -3.814    -6.768   0.00464 *
    -4.370    -7.970   0.00238 *
 ***   ERROR: No convergence: Too much step halving

   Sorted list of profile likelihood points 

             Deviance   One-Sided
     Beta     Change     P-Value 
     ____________________________

    -4.370    -7.970   0.00238
    -3.814    -6.768   0.00464
    -2.842    -5.140    0.0117
    -1.806    -3.842    0.0250
   -0.5633    -2.689    0.0505
     1.673    -1.335     0.124
     2.513   -0.9994     0.159
     2.437    -1.027     0.155
     4.484   -0.4350     0.255
     7.275  -0.04507     0.416
     8.683     0.000   0.00252


      Interpolated profile likelihood bounds
       for parameter 55 (liqtype_rec_cat_2 * dose)

            MLE      8.683

      2-sided          Bounds         
       Level      Lower       Upper   
      ________________________________

      25.0%       6.612        ????
      50.0%       4.397        ????
      68.3%       2.511        ????
      75.0%       1.699        ????
      90.0%     -0.5836        ????
      95.0%      -1.805        ????
      97.5%      -2.762        ????
      99.0%      -3.746        ????
      99.5%      -4.331        ????


profile 55 noplot force upper@

  Upper bound trial values 

             Deviance   One-Sided
     Beta     Change     P-Value 
     ____________________________

     10.09  -0.04182     0.419 *
     15.41   -0.8451     0.179 *
     13.59   -0.4674     0.247 *
     16.04   -0.9971     0.159 *
     17.26    -1.321     0.125 *
     21.35    -2.667    0.0512 *
     24.21    -3.785    0.0258 *
     27.01    -5.037    0.0124 *
     30.17    -6.599   0.00510 *
     32.55    -7.870   0.00251 *

   Sorted list of profile likelihood points 

             Deviance   One-Sided
     Beta     Change     P-Value 
     ____________________________

     8.683     0.000   0.00252
     10.09  -0.04182     0.419
     13.59   -0.4674     0.247
     15.41   -0.8451     0.179
     16.04   -0.9971     0.159
     17.26    -1.321     0.125
     21.35    -2.667    0.0512
     24.21    -3.785    0.0258
     27.01    -5.037    0.0124
     30.17    -6.599   0.00510
     32.55    -7.870   0.00251


      Interpolated profile likelihood bounds
       for parameter 55 (liqtype_rec_cat_2 * dose)

            MLE      8.683

      2-sided          Bounds         
       Level      Lower       Upper   
      ________________________________

      25.0%        ????       10.92
      50.0%        ????       13.52
      68.3%        ????       16.06
      75.0%        ????       17.27
      90.0%        ????       21.46
      95.0%        ????       24.35
      97.5%        ????       26.98
      99.0%        ????       30.24
      99.5%        ????       32.56


!bounds 56 level 95@

!profile 56 noplot force lower@

profile 56 noplot force upper@

  Upper bound trial values 

             Deviance   One-Sided
     Beta     Change     P-Value 
     ____________________________

 0.0001786-3.990e-06     0.499 *
 0.0004464-9.977e-06     0.499 *
  0.001339-2.994e-05     0.498
  0.003125-6.991e-05     0.497
  0.006696-0.0001500     0.495
   0.01384-0.0003109     0.493
   0.02812-0.0006354     0.490

   Sorted list of profile likelihood points 

             Deviance   One-Sided
     Beta     Change     P-Value 
     ____________________________

 9.678e-09     0.000   0.00251
 0.0001786-3.990e-06     0.499
 0.0004464-9.977e-06     0.499


      Interpolated profile likelihood bounds
       for parameter 56 (liqtype_rec_cat_3 * dose)

            MLE  9.678e-09

      2-sided          Bounds         
       Level      Lower       Upper   
      ________________________________

      25.0%        ????        ????
      50.0%        ????        ????
      68.3%        ????        ????
      75.0%        ????        ????
      90.0%        ????        ????
      95.0%        ????        ????
      97.5%        ????        ????
      99.0%        ????        ????
      99.5%        ????        ????


!!!!!!!!!!!!!!!!!!!!!!!!!!!!!!!!!!!
!MULTIPLICATIVE MODEL - LINEAR    !
!!!!!!!!!!!!!!!!!!!!!!!!!!!!!!!!!!!
RRISK@


linear 1@


loglinear 1@


fit@

          Iter  Step      Deviance

             0     0      110.123
             1     0      106.167
             2     0      106.044
             3     0      106.044
             4     0      106.044

Piece-wise exponential regression
Additive excess relative risk T0 * (1 + T1 + T2 + ...)

Using (no_tumour_final == 1)

Number_cells_MN is used for cases
Number_cells_scored_1000 is used for person years


                            Parameter Summary Table

 # Name                            Estimate     Std.Err.  Test Stat.  P value
-- ----------------------------   ----------   ---------  ----------  --------
Log-linear term 0
 1 %CON.....................          0.000     Aliased
 3 x_other_n_0..............          0.000     Aliased
 4 x_other_n_1..............         0.3296      0.2285      1.442      0.149
 5 x_other_n_2..............         0.1861      0.3553     0.5238      > 0.5
 6 x_other_n_3..............          1.734       0.455      3.811    < 0.001
 7 x_other_n_4..............         0.5800      0.4446      1.305      0.192
 8 x_other_n_5..............         -104.9   2.378e+04  -0.004411      > 0.5
 9 x_other_n_6..............          2.059      0.5881      3.502    < 0.001
11 rad_army_0...............          0.000     Aliased
12 rad_army_1...............         -14.32      0.7297     -19.63    < 0.001
13 rad_army_2...............         -13.11     Aliased
15 COM1_EXP1_0..............         -152.7   1.927e+04   -0.00792      > 0.5
16 COM1_EXP1_1..............          0.000     Aliased
17 COM1_EXP1_2..............         0.5962      0.7034     0.8476      0.397
18 COM1_EXP1_3..............          1.623       0.568      2.856    0.00428
20 exp_0....................          0.000     Aliased
21 exp_1....................        -0.3143      0.1957     -1.606      0.108
22 exp_2....................         0.4289     Aliased
24 x_bone_0.................          0.000     Aliased
25 x_bone_1.................          14.97      0.2064      72.54    < 0.001
26 x_bone_2.................          15.53     Aliased
28 industry_0...............          0.000     Aliased
29 industry_1...............        -0.5822      0.2899     -2.008     0.0446
31 haz_road_2...............          1.580       1.147      1.378      0.168
33 rad_radiography_0........          0.000     Aliased
34 rad_radiography_1........          16.18       1.272      12.72    < 0.001
35 rad_radiography_2........          14.39       1.034      13.91    < 0.001
37 other_chemical_0.........          0.000     Aliased
38 other_chemical_1.........        -0.6250       0.328     -1.906     0.0567
40 flag_definite_0..........         -14.69       2.385     -6.158    < 0.001
41 flag_definite_1..........         -15.03       2.356     -6.379    < 0.001
42 age_cen..................      -0.005218     0.03257    -0.1602      > 0.5
43 age_cen2.................      -0.002728    0.003801    -0.7177      0.473
44 age_cen3.................      8.748e-05   0.0004263     0.2052      > 0.5
45 age_cen4.................      9.961e-06   1.393e-05     0.7151      0.475
46 age_cen5.................     -8.354e-07   1.221e-06    -0.6842      0.494
47 x_dental_n_NON_ZERO......       -0.02763     0.05866    -0.4711      > 0.5
48 x_dental_n_MIS...........         0.5274      0.2775        1.9     0.0574
49 sm_pday_NON_ZERO.........        0.01765     0.01316      1.342       0.18
50 sm_pday_MIS..............       -0.09546      0.2853    -0.3346      > 0.5
51 num_miss_NON_ZERO........         0.2437     0.07323      3.329    < 0.001
52 num_miss_MIS.............          0.000     Aliased
53 haz_chem.................         -1.481      0.8401     -1.763      0.078

            Records used          105

                Deviance      106.044
                     AIC      162.044
            Pearson Chi2      119.078      Degrees of freedom      77


linear 1 dose@


fit@

          Iter  Step      Deviance

             0     0      106.044
             1     0      103.618
             2     0      103.597
             3     0      103.597
             4     0      103.597
             5     0      103.597

Piece-wise exponential regression
Additive excess relative risk T0 * (1 + T1 + T2 + ...)

Using (no_tumour_final == 1)

Number_cells_MN is used for cases
Number_cells_scored_1000 is used for person years


                            Parameter Summary Table

 # Name                            Estimate     Std.Err.  Test Stat.  P value
-- ----------------------------   ----------   ---------  ----------  --------
Log-linear term 0
 1 %CON.....................          0.000     Aliased
 3 x_other_n_0..............          0.000     Aliased
 4 x_other_n_1..............         0.3348      0.2265      1.478      0.139
 5 x_other_n_2..............         0.1589      0.3534     0.4498      > 0.5
 6 x_other_n_3..............          1.754      0.4574      3.835    < 0.001
 7 x_other_n_4..............         0.5232      0.4527      1.156      0.248
 8 x_other_n_5..............         -104.9   2.378e+04  -0.004411      > 0.5
 9 x_other_n_6..............          2.168      0.5938      3.651    < 0.001
11 rad_army_0...............          0.000     Aliased
12 rad_army_1...............         -14.27      0.7307     -19.54    < 0.001
13 rad_army_2...............         -13.11     Aliased
15 COM1_EXP1_0..............         -152.7   1.927e+04   -0.00792      > 0.5
16 COM1_EXP1_1..............          0.000     Aliased
17 COM1_EXP1_2..............         0.6710      0.7009     0.9573      0.338
18 COM1_EXP1_3..............          1.679      0.5707      2.942    0.00326
20 exp_0....................          0.000     Aliased
21 exp_1....................        -0.2773      0.1978     -1.402      0.161
22 exp_2....................         0.4289     Aliased
24 x_bone_0.................          0.000     Aliased
25 x_bone_1.................          15.26       2.378       6.42    < 0.001
26 x_bone_2.................          15.86       2.394      6.625    < 0.001
28 industry_0...............          0.000     Aliased
29 industry_1...............        -0.5729      0.2939     -1.949     0.0513
31 haz_road_2...............          1.365       1.162      1.175       0.24
33 rad_radiography_0........          0.000     Aliased
34 rad_radiography_1........          16.35        1.28      12.77    < 0.001
35 rad_radiography_2........          14.46       1.035      13.97    < 0.001
37 other_chemical_0.........          0.000     Aliased
38 other_chemical_1.........        -0.6319      0.3278     -1.928     0.0539
40 flag_definite_0..........         -14.69     Aliased
41 flag_definite_1..........         -15.03      0.2064     -72.81    < 0.001
42 age_cen..................      -0.005086     0.03286    -0.1548      > 0.5
43 age_cen2.................      -0.003593    0.003888    -0.9241      0.355
44 age_cen3.................      0.0001130   0.0004326     0.2613      > 0.5
45 age_cen4.................      1.240e-05   1.421e-05     0.8727      0.383
46 age_cen5.................     -9.103e-07   1.245e-06    -0.7313      0.465
47 x_dental_n_NON_ZERO......       -0.03716     0.06019    -0.6174      > 0.5
48 x_dental_n_MIS...........         0.4853      0.2833      1.713     0.0868
49 sm_pday_NON_ZERO.........        0.01715     0.01341      1.279      0.201
50 sm_pday_MIS..............       -0.09020      0.2888    -0.3124      > 0.5
51 num_miss_NON_ZERO........         0.2143     0.07846      2.731     0.0063
52 num_miss_MIS.............          0.000     Aliased
53 haz_chem.................         -1.544      0.8423     -1.833     0.0668

Linear term 1
54 dose.....................          1.190      0.9554      1.245      0.213

            Records used          105

                Deviance      103.597
                     AIC      161.597
            Pearson Chi2      119.838      Degrees of freedom      76


ci level 95@
                                       95% Confidence Bounds

 # Name                           Estimate    Std. Err.      Lower       Upper
-- ----------------------------  ----------   ---------    --------    --------

Log-linear term 0
 4 x_other_n_1..............        0.3348     0.2265   -0.1092    0.7787
             EXP(estimate)            1.398       1.254      0.8965       2.179

 5 x_other_n_2..............        0.1589     0.3534   -0.5337    0.8515
             EXP(estimate)            1.172       1.424      0.5865       2.343

 6 x_other_n_3..............         1.754     0.4574    0.8575     2.651
             EXP(estimate)            5.778       1.580       2.357       14.16

 7 x_other_n_4..............        0.5232     0.4527   -0.3641     1.410
             EXP(estimate)            1.687       1.573      0.6948       4.098

 8 x_other_n_5..............        -104.9  2.378e+04-4.672e+04 4.651e+04
             EXP(estimate)        2.748e-46       0.000       0.000       0.000

 9 x_other_n_6..............         2.168     0.5938     1.004     3.332
             EXP(estimate)            8.739       1.811       2.729       27.98

12 rad_army_1...............        -14.27     0.7307    -15.71    -12.84
             EXP(estimate)        6.321e-07       2.076   1.510e-07   2.647e-06

15 COM1_EXP1_0..............        -152.7  1.927e+04-3.793e+04 3.763e+04
             EXP(estimate)        5.049e-67       0.000       0.000       0.000

17 COM1_EXP1_2..............        0.6710     0.7009   -0.7028     2.045
             EXP(estimate)            1.956       2.016      0.4952       7.728

18 COM1_EXP1_3..............         1.679     0.5707    0.5605     2.797
             EXP(estimate)            5.360       1.769       1.752       16.40

21 exp_1....................       -0.2773     0.1978   -0.6649    0.1103
             EXP(estimate)           0.7578       1.219      0.5143       1.117

25 x_bone_1.................         15.26      2.378     10.60     19.92
             EXP(estimate)        4.255e+06       10.78   4.027e+04   4.495e+08

26 x_bone_2.................         15.86      2.394     11.17     20.55
             EXP(estimate)        7.721e+06       10.96   7.080e+04   8.420e+08

29 industry_1...............       -0.5729     0.2939    -1.149  0.003131
             EXP(estimate)           0.5639       1.342      0.3169       1.003

31 haz_road_2...............         1.365      1.162   -0.9124     3.642
             EXP(estimate)            3.915       3.196      0.4016       38.17

34 rad_radiography_1........         16.35      1.280     13.84     18.86
             EXP(estimate)        1.258e+07       3.596   1.024e+06   1.545e+08

35 rad_radiography_2........         14.46      1.035     12.43     16.49
             EXP(estimate)        1.900e+06       2.815   2.499e+05   1.445e+07

38 other_chemical_1.........       -0.6319     0.3278    -1.274   0.01051
             EXP(estimate)           0.5316       1.388      0.2796       1.011

41 flag_definite_1..........        -15.03     0.2064    -15.43    -14.63
             EXP(estimate)        2.969e-07       1.229   1.981e-07   4.450e-07

42 age_cen..................     -0.005086    0.03286  -0.06949   0.05932
             EXP(estimate)           0.9949       1.033      0.9329       1.061

43 age_cen2.................     -0.003593   0.003888  -0.01121  0.004028
             EXP(estimate)           0.9964       1.004      0.9888       1.004

44 age_cen3.................     0.0001130  0.0004326-0.0007348 0.0009609
             EXP(estimate)            1.000       1.000      0.9993       1.001

45 age_cen4.................     1.240e-05  1.421e-05-1.545e-05 4.024e-05
             EXP(estimate)            1.000       1.000       1.000       1.000

46 age_cen5.................    -9.103e-07  1.245e-06-3.350e-06 1.530e-06
             EXP(estimate)            1.000       1.000       1.000       1.000

47 x_dental_n_NON_ZERO......      -0.03716    0.06019   -0.1551   0.08081
             EXP(estimate)           0.9635       1.062      0.8563       1.084

48 x_dental_n_MIS...........        0.4853     0.2833  -0.07009     1.041
             EXP(estimate)            1.625       1.328      0.9323       2.831

49 sm_pday_NON_ZERO.........       0.01715    0.01341 -0.009132   0.04342
             EXP(estimate)            1.017       1.013      0.9909       1.044

50 sm_pday_MIS..............      -0.09020     0.2888   -0.6562    0.4758
             EXP(estimate)           0.9138       1.335      0.5188       1.609

51 num_miss_NON_ZERO........        0.2143    0.07846   0.06054    0.3681
             EXP(estimate)            1.239       1.082       1.062       1.445

53 haz_chem.................        -1.544     0.8423    -3.195    0.1069
             EXP(estimate)           0.2135       2.322     0.04097       1.113


Linear term 1
54 dose.....................         1.190     0.9554   -0.6827     3.062


!bounds 54 level 95@

profile 54 noplot force lower@

  Lower bound trial values 

             Deviance   One-Sided
     Beta     Change     P-Value 
     ____________________________

    0.9988  -0.04523     0.416 *
    0.3451    -1.085     0.149 *
    0.6349   -0.4254     0.257 *
    0.3757   -0.9968     0.159 *
    0.2684    -1.326     0.125 *
  -0.06740    -2.808    0.0469 *
   -0.2406    -3.919    0.0239 *
   -0.3850    -5.085    0.0121 *
   -0.5452    -6.709   0.00480 *
   -0.6437    -7.926   0.00244 *

   Sorted list of profile likelihood points 

             Deviance   One-Sided
     Beta     Change     P-Value 
     ____________________________

   -0.6437    -7.926   0.00244
   -0.5452    -6.709   0.00480
   -0.3850    -5.085    0.0121
   -0.2406    -3.919    0.0239
  -0.06740    -2.808    0.0469
    0.2684    -1.326     0.125
    0.3757   -0.9968     0.159
    0.3451    -1.085     0.149
    0.6349   -0.4254     0.257
    0.9988  -0.04523     0.416
     1.190     0.000   0.00251


      Interpolated profile likelihood bounds
       for parameter 54 (dose)

            MLE      1.190

      2-sided          Bounds         
       Level      Lower       Upper   
      ________________________________

      25.0%      0.9112        ????
      50.0%      0.6181        ????
      68.3%      0.3745        ????
      75.0%      0.2691        ????
      90.0%    -0.04922        ????
      95.0%     -0.2300        ????
      97.5%     -0.3782        ????
      99.0%     -0.5388        ????
      99.5%     -0.6401        ????


profile 54 noplot force upper@

  Upper bound trial values 

             Deviance   One-Sided
     Beta     Change     P-Value 
     ____________________________

     1.381  -0.04081     0.420 *
     2.126   -0.8219     0.182 *
     1.880   -0.4724     0.246 *
     2.232   -0.9949     0.159 *
     2.413    -1.320     0.125 *
     3.029    -2.643    0.0520 *
     3.485    -3.791    0.0258 *
     3.922    -4.987    0.0128 *
     4.473    -6.600   0.00510 *
     4.886    -7.861   0.00253 *

   Sorted list of profile likelihood points 

             Deviance   One-Sided
     Beta     Change     P-Value 
     ____________________________

     1.190     0.000   0.00251
     1.381  -0.04081     0.420
     1.880   -0.4724     0.246
     2.126   -0.8219     0.182
     2.232   -0.9949     0.159
     2.413    -1.320     0.125
     3.029    -2.643    0.0520
     3.485    -3.791    0.0258
     3.922    -4.987    0.0128
     4.473    -6.600   0.00510
     4.886    -7.861   0.00253


      Interpolated profile likelihood bounds
       for parameter 54 (dose)

            MLE      1.190

      2-sided          Bounds         
       Level      Lower       Upper   
      ________________________________

      25.0%        ????       1.501
      50.0%        ????       1.866
      68.3%        ????       2.235
      75.0%        ????       2.415
      90.0%        ????       3.055
      95.0%        ????       3.504
      97.5%        ????       3.935
      99.0%        ????       4.485
      99.5%        ????       4.892


!!!!!!!!!!!!!!!!!!!!!!!!!!!!!!!!!!!!!!!!!!!!!!!!!!!!!!!!!
!MULTIPLICATIVE MODEL - ADJUSTMENT FOR LIQUIDATOR TYPE  !
!!!!!!!!!!!!!!!!!!!!!!!!!!!!!!!!!!!!!!!!!!!!!!!!!!!!!!!!!
linear 1 liqtype_rec_cat*dose@


fit@

          Iter  Step      Deviance

             0     0      107.435
             1     0      102.879
             2     0      102.860
             3     0      102.860
             4     0      102.860
             5     0      102.860

Piece-wise exponential regression
Additive excess relative risk T0 * (1 + T1 + T2 + ...)

Using (no_tumour_final == 1)

Number_cells_MN is used for cases
Number_cells_scored_1000 is used for person years


                            Parameter Summary Table

 # Name                            Estimate     Std.Err.  Test Stat.  P value
-- ----------------------------   ----------   ---------  ----------  --------
Log-linear term 0
 1 %CON.....................          0.000     Aliased
 3 x_other_n_0..............          0.000     Aliased
 4 x_other_n_1..............         0.3301      0.2271      1.454      0.146
 5 x_other_n_2..............         0.1133      0.3565     0.3178      > 0.5
 6 x_other_n_3..............          1.714      0.4764      3.597    < 0.001
 7 x_other_n_4..............         0.4967      0.4542      1.094      0.274
 8 x_other_n_5..............         -104.9   2.378e+04  -0.004411      > 0.5
 9 x_other_n_6..............          2.153      0.5967      3.607    < 0.001
11 rad_army_0...............          0.000     Aliased
12 rad_army_1...............         -14.30      0.7339     -19.48    < 0.001
13 rad_army_2...............         -13.11     Aliased
15 COM1_EXP1_0..............         -152.7   1.927e+04   -0.00792      > 0.5
16 COM1_EXP1_1..............          0.000     Aliased
17 COM1_EXP1_2..............         0.6208      0.7004     0.8863      0.375
18 COM1_EXP1_3..............          1.681      0.5719      2.939     0.0033
20 exp_0....................          0.000     Aliased
21 exp_1....................        -0.3062      0.2013     -1.521      0.128
22 exp_2....................         0.4289     Aliased
24 x_bone_0.................          0.000     Aliased
25 x_bone_1.................          15.45       2.401      6.434    < 0.001
26 x_bone_2.................          16.03       2.419      6.628    < 0.001
28 industry_0...............          0.000     Aliased
29 industry_1...............        -0.6135      0.3043     -2.016     0.0438
31 haz_road_2...............          1.359       1.167      1.164      0.244
33 rad_radiography_0........          0.000     Aliased
34 rad_radiography_1........          16.27       1.283      12.68    < 0.001
35 rad_radiography_2........          14.35       1.043      13.76    < 0.001
37 other_chemical_0.........          0.000     Aliased
38 other_chemical_1.........        -0.6778      0.3344     -2.027     0.0427
40 flag_definite_0..........         -14.69     Aliased
41 flag_definite_1..........         -15.05      0.2117     -71.11    < 0.001
42 age_cen..................      -0.005852     0.03286    -0.1781      > 0.5
43 age_cen2.................      -0.003024    0.003968     -0.762      0.446
44 age_cen3.................      0.0001022   0.0004308     0.2372      > 0.5
45 age_cen4.................      9.977e-06   1.459e-05      0.684      0.494
46 age_cen5.................     -8.400e-07   1.248e-06    -0.6731      > 0.5
47 x_dental_n_NON_ZERO......       -0.04001     0.06104    -0.6555      > 0.5
48 x_dental_n_MIS...........         0.4732      0.2904      1.629      0.103
49 sm_pday_NON_ZERO.........        0.01697     0.01333      1.273      0.203
50 sm_pday_MIS..............        -0.1023      0.2886    -0.3543      > 0.5
51 num_miss_NON_ZERO........         0.2212     0.07875      2.809    0.00497
52 num_miss_MIS.............          0.000     Aliased
53 haz_chem.................         -1.565      0.8497     -1.841     0.0656

Linear term 1
54 liqtype_rec_cat_1 * dose.          1.259       1.039      1.212      0.225
55 liqtype_rec_cat_2 * dose.          2.077       2.969     0.6993      0.484
56 liqtype_rec_cat_3 * dose.        -0.3988       1.873    -0.2129      > 0.5

            Records used          105

                Deviance       102.86
                     AIC       164.86
            Pearson Chi2       118.07      Degrees of freedom      74


ci level 95@
                                       95% Confidence Bounds

 # Name                           Estimate    Std. Err.      Lower       Upper
-- ----------------------------  ----------   ---------    --------    --------

Log-linear term 0
 4 x_other_n_1..............        0.3301     0.2271   -0.1150    0.7752
             EXP(estimate)            1.391       1.255      0.8914       2.171

 5 x_other_n_2..............        0.1133     0.3565   -0.5855    0.8121
             EXP(estimate)            1.120       1.428      0.5568       2.253

 6 x_other_n_3..............         1.714     0.4764    0.7801     2.648
             EXP(estimate)            5.550       1.610       2.182       14.12

 7 x_other_n_4..............        0.4967     0.4542   -0.3935     1.387
             EXP(estimate)            1.643       1.575      0.6747       4.002

 8 x_other_n_5..............        -104.9  2.378e+04-4.672e+04 4.651e+04
             EXP(estimate)        2.748e-46       0.000       0.000       0.000

 9 x_other_n_6..............         2.153     0.5967    0.9831     3.322
             EXP(estimate)            8.608       1.816       2.673       27.72

12 rad_army_1...............        -14.30     0.7339    -15.73    -12.86
             EXP(estimate)        6.186e-07       2.083   1.468e-07   2.607e-06

15 COM1_EXP1_0..............        -152.7  1.927e+04-3.793e+04 3.763e+04
             EXP(estimate)        5.049e-67       0.000       0.000       0.000

17 COM1_EXP1_2..............        0.6208     0.7004   -0.7520     1.994
             EXP(estimate)            1.860       2.015      0.4714       7.342

18 COM1_EXP1_3..............         1.681     0.5719    0.5597     2.802
             EXP(estimate)            5.369       1.772       1.750       16.47

21 exp_1....................       -0.3062     0.2013   -0.7008   0.08836
             EXP(estimate)           0.7362       1.223      0.4962       1.092

25 x_bone_1.................         15.45      2.401     10.74     20.16
             EXP(estimate)        5.127e+06       11.04   4.632e+04   5.675e+08

26 x_bone_2.................         16.03      2.419     11.29     20.77
             EXP(estimate)        9.147e+06       11.23   7.992e+04   1.047e+09

29 industry_1...............       -0.6135     0.3043    -1.210  -0.01705
             EXP(estimate)           0.5415       1.356      0.2982      0.9831

31 haz_road_2...............         1.359      1.167   -0.9292     3.647
             EXP(estimate)            3.892       3.214      0.3949       38.36

34 rad_radiography_1........         16.27      1.283     13.76     18.79
             EXP(estimate)        1.166e+07       3.607   9.438e+05   1.441e+08

35 rad_radiography_2........         14.35      1.043     12.31     16.40
             EXP(estimate)        1.710e+06       2.837   2.215e+05   1.320e+07

38 other_chemical_1.........       -0.6778     0.3344    -1.333  -0.02244
             EXP(estimate)           0.5077       1.397      0.2636      0.9778

41 flag_definite_1..........        -15.05     0.2117    -15.47    -14.64
             EXP(estimate)        2.905e-07       1.236   1.919e-07   4.399e-07

42 age_cen..................     -0.005852    0.03286  -0.07026   0.05856
             EXP(estimate)           0.9942       1.033      0.9321       1.060

43 age_cen2.................     -0.003024   0.003968  -0.01080  0.004754
             EXP(estimate)           0.9970       1.004      0.9893       1.005

44 age_cen3.................     0.0001022  0.0004308-0.0007422 0.0009466
             EXP(estimate)            1.000       1.000      0.9993       1.001

45 age_cen4.................     9.977e-06  1.459e-05-1.861e-05 3.857e-05
             EXP(estimate)            1.000       1.000       1.000       1.000

46 age_cen5.................    -8.400e-07  1.248e-06-3.286e-06 1.606e-06
             EXP(estimate)            1.000       1.000       1.000       1.000

47 x_dental_n_NON_ZERO......      -0.04001    0.06104   -0.1596   0.07962
             EXP(estimate)           0.9608       1.063      0.8524       1.083

48 x_dental_n_MIS...........        0.4732     0.2904  -0.09600     1.042
             EXP(estimate)            1.605       1.337      0.9085       2.836

49 sm_pday_NON_ZERO.........       0.01697    0.01333 -0.009156   0.04309
             EXP(estimate)            1.017       1.013      0.9909       1.044

50 sm_pday_MIS..............       -0.1023     0.2886   -0.6680    0.4634
             EXP(estimate)           0.9028       1.335      0.5127       1.590

51 num_miss_NON_ZERO........        0.2212    0.07875   0.06686    0.3756
             EXP(estimate)            1.248       1.082       1.069       1.456

53 haz_chem.................        -1.565     0.8497    -3.230    0.1008
             EXP(estimate)           0.2092       2.339     0.03956       1.106


Linear term 1
54 liqtype_rec_cat_1 * dose.         1.259      1.039   -0.7765     3.295

55 liqtype_rec_cat_2 * dose.         2.077      2.969    -3.743     7.897

56 liqtype_rec_cat_3 * dose.       -0.3988      1.873    -4.071     3.273


!bounds 54 level 95@

profile 54 noplot force lower@

  Lower bound trial values 

             Deviance   One-Sided
     Beta     Change     P-Value 
     ____________________________

     1.052  -0.04565     0.415 *
    0.3494    -1.093     0.148 *
    0.6629   -0.4227     0.258 *
    0.3850   -0.9962     0.159 *
    0.2710    -1.326     0.125 *
  -0.08436    -2.820    0.0466 *
   -0.2637    -3.926    0.0238 *
   -0.4125    -5.091    0.0120 *
   -0.5765    -6.717   0.00478 *
   -0.6762    -7.932   0.00243 *

   Sorted list of profile likelihood points 

             Deviance   One-Sided
     Beta     Change     P-Value 
     ____________________________

   -0.6762    -7.932   0.00243
   -0.5765    -6.717   0.00478
   -0.4125    -5.091    0.0120
   -0.2637    -3.926    0.0238
  -0.08436    -2.820    0.0466
    0.2710    -1.326     0.125
    0.3850   -0.9962     0.159
    0.3494    -1.093     0.148
    0.6629   -0.4227     0.258
     1.052  -0.04565     0.415
     1.259     0.000   0.00253


      Interpolated profile likelihood bounds
       for parameter 54 (liqtype_rec_cat_1 * dose)

            MLE      1.259

      2-sided          Bounds         
       Level      Lower       Upper   
      ________________________________

      25.0%      0.9582        ????
      50.0%      0.6433        ????
      68.3%      0.3835        ????
      75.0%      0.2718        ????
      90.0%    -0.06336        ????
      95.0%     -0.2516        ????
      97.5%     -0.4048        ????
      99.0%     -0.5692        ????
      99.5%     -0.6722        ????


profile 54 noplot force upper@

  Upper bound trial values 

             Deviance   One-Sided
     Beta     Change     P-Value 
     ____________________________

     1.467  -0.04087     0.420 *
     2.276   -0.8114     0.184 *
     2.013   -0.4730     0.246 *
     2.399   -0.9943     0.159 *
     2.599    -1.319     0.125 *
     3.281    -2.640    0.0521 *
     3.790    -3.789    0.0258 *
     4.279    -4.986    0.0128 *
     4.899    -6.599   0.00510 *
     5.364    -7.860   0.00253 *

   Sorted list of profile likelihood points 

             Deviance   One-Sided
     Beta     Change     P-Value 
     ____________________________

     1.259     0.000   0.00253
     1.467  -0.04087     0.420
     2.013   -0.4730     0.246
     2.276   -0.8114     0.184
     2.399   -0.9943     0.159
     2.599    -1.319     0.125
     3.281    -2.640    0.0521
     3.790    -3.789    0.0258
     4.279    -4.986    0.0128
     4.899    -6.599   0.00510
     5.364    -7.860   0.00253


      Interpolated profile likelihood bounds
       for parameter 54 (liqtype_rec_cat_1 * dose)

            MLE      1.259

      2-sided          Bounds         
       Level      Lower       Upper   
      ________________________________

      25.0%        ????       1.598
      50.0%        ????       1.997
      68.3%        ????       2.403
      75.0%        ????       2.602
      90.0%        ????       3.312
      95.0%        ????       3.813
      97.5%        ????       4.294
      99.0%        ????       4.912
      99.5%        ????       5.371


!bounds 55 level 95@

profile 55 noplot force lower@

  Lower bound trial values 

             Deviance   One-Sided
     Beta     Change     P-Value 
     ____________________________

     1.483  -0.04509     0.416 *
   -0.5568    -1.218     0.135 *
    0.4278   -0.4035     0.263 *
   -0.3411   -0.9865     0.160 *
   -0.6465    -1.325     0.125 *
    -1.562    -2.900    0.0443
    -1.470    -2.694    0.0504 *
    -1.929    -3.890    0.0243 *
    -2.266    -5.099    0.0120 *
    -2.614    -6.811   0.00453 *
    -2.793    -7.984   0.00236 *

   Sorted list of profile likelihood points 

             Deviance   One-Sided
     Beta     Change     P-Value 
     ____________________________

    -2.793    -7.984   0.00236
    -2.614    -6.811   0.00453
    -2.266    -5.099    0.0120
    -1.929    -3.890    0.0243
    -1.470    -2.694    0.0504
   -0.6465    -1.325     0.125
   -0.3411   -0.9865     0.160
   -0.5568    -1.218     0.135
    0.4278   -0.4035     0.263
     1.483  -0.04509     0.416
     2.077     0.000   0.00253


      Interpolated profile likelihood bounds
       for parameter 55 (liqtype_rec_cat_2 * dose)

            MLE      2.077

      2-sided          Bounds         
       Level      Lower       Upper   
      ________________________________

      25.0%       1.218        ????
      50.0%      0.3438        ????
      68.3%     -0.3548        ????
      75.0%     -0.6450        ????
      90.0%      -1.476        ????
      95.0%      -1.913        ????
      97.5%      -2.248        ????
      99.0%      -2.584        ????
      99.5%      -2.778        ????


profile 55 noplot force upper@

  Upper bound trial values 

             Deviance   One-Sided
     Beta     Change     P-Value 
     ____________________________

     2.670  -0.03912     0.422 *
     5.112   -0.8056     0.185 *
     4.333   -0.4771     0.245 *
     5.504   -0.9930     0.160 *
     6.128    -1.319     0.125 *
     8.272    -2.632    0.0524 *
     9.913    -3.783    0.0259 *
     11.51    -4.984    0.0128 *
     13.55    -6.598   0.00510 *
     15.09    -7.861   0.00253 *

   Sorted list of profile likelihood points 

             Deviance   One-Sided
     Beta     Change     P-Value 
     ____________________________

     2.077     0.000   0.00253
     2.670  -0.03912     0.422
     4.333   -0.4771     0.245
     5.112   -0.8056     0.185
     5.504   -0.9930     0.160
     6.128    -1.319     0.125
     8.272    -2.632    0.0524
     9.913    -3.783    0.0259
     11.51    -4.984    0.0128
     13.55    -6.598   0.00510
     15.09    -7.861   0.00253


      Interpolated profile likelihood bounds
       for parameter 55 (liqtype_rec_cat_2 * dose)

            MLE      2.077

      2-sided          Bounds         
       Level      Lower       Upper   
      ________________________________

      25.0%        ????       3.077
      50.0%        ????       4.272
      68.3%        ????       5.518
      75.0%        ????       6.137
      90.0%        ????       8.382
      95.0%        ????       9.993
      97.5%        ????       11.56
      99.0%        ????       13.59
      99.5%        ????       15.12


!bounds 56 level 95@

profile 56 noplot force lower@

  Lower bound trial values 

             Deviance   One-Sided
     Beta     Change     P-Value 
     ____________________________

   -0.7735  -0.04888     0.413 *
    -1.932    -1.522     0.109 *
    -1.287   -0.3436     0.279
    -1.377   -0.4371     0.254 *
    -1.718   -0.9688     0.162 *
    -1.881    -1.370     0.121 *
    -2.269    -3.131    0.0384
    -2.195    -2.654    0.0517 *
    -2.364    -3.923    0.0238 *
    -2.469    -5.179    0.0114 *
    -2.564    -7.063   0.00394
    -2.545    -6.596   0.00511 *
    -2.593    -7.941   0.00242 *

   Sorted list of profile likelihood points 

             Deviance   One-Sided
     Beta     Change     P-Value 
     ____________________________

    -2.593    -7.941   0.00242
    -2.545    -6.596   0.00511
    -2.469    -5.179    0.0114
    -2.364    -3.923    0.0238
    -2.195    -2.654    0.0517
    -1.881    -1.370     0.121
    -1.718   -0.9688     0.162
    -1.932    -1.522     0.109
    -1.377   -0.4371     0.254
   -0.7735  -0.04888     0.413
   -0.3988     0.000   0.00253


      Interpolated profile likelihood bounds
       for parameter 56 (liqtype_rec_cat_3 * dose)

            MLE    -0.3988

      2-sided          Bounds         
       Level      Lower       Upper   
      ________________________________

      25.0%     -0.9063        ????
      50.0%      -1.391        ????
      68.3%      -1.733        ????
      75.0%      -1.866        ????
      90.0%      -2.203        ????
      95.0%      -2.356        ????
      97.5%      -2.459        ????
      99.0%      -2.547        ????
      99.5%      -2.591        ????


profile 56 noplot force upper@

  Upper bound trial values 

             Deviance   One-Sided
     Beta     Change     P-Value 
     ____________________________

  -0.02420  -0.03782     0.423 *
     1.582   -0.7078     0.200 *
     1.166   -0.4834     0.243 *
     2.047   -0.9826     0.161 *
     2.571    -1.315     0.126 *
     4.430    -2.597    0.0535 *
     6.044    -3.760    0.0262 *
     7.728    -4.975    0.0129 *
     10.02    -6.601   0.00510 *
     11.87    -7.868   0.00252 *

   Sorted list of profile likelihood points 

             Deviance   One-Sided
     Beta     Change     P-Value 
     ____________________________

   -0.3988     0.000   0.00253
  -0.02420  -0.03782     0.423
     1.166   -0.4834     0.243
     1.582   -0.7078     0.200
     2.047   -0.9826     0.161
     2.571    -1.315     0.126
     4.430    -2.597    0.0535
     6.044    -3.760    0.0262
     7.728    -4.975    0.0129
     10.02    -6.601   0.00510
     11.87    -7.868   0.00252


      Interpolated profile likelihood bounds
       for parameter 56 (liqtype_rec_cat_3 * dose)

            MLE    -0.3988

      2-sided          Bounds         
       Level      Lower       Upper   
      ________________________________

      25.0%        ????      0.2685
      50.0%        ????       1.108
      68.3%        ????       2.076
      75.0%        ????       2.584
      90.0%        ????       4.584
      95.0%        ????       6.156
      97.5%        ????       7.796
      99.0%        ????       10.07
      99.5%        ????       11.89


quit@
