# Supplementary material for: Buccal mucosa micronuclei counts in relation to exposure to low dose-rate radiation from the Chornobyl nuclear accident and other medical and occupational radiation exposures
Source: Environ Health. 2017 Jun 23;16:70. doi: 10.1186/s12940-017-0273-x (PMC5481966; doi:10.1186/s12940-017-0273-x)
Supplement: Additional file 1: — Data files (Excel, text) and other R and Epicure files used in the analysis. (ZIP 3032 kb) [file 12940_2017_273_MOESM1_ESM.zip › Ukraine MN data regression on other ocupational and medical radiation exposure alt.log]

log 'Ukraine MN data regression on other ocupational and medical radiation exposure alt'@


!Poisson model fitted to Ukraine micronucleus data, modifying effect of other medical (X-ray etc) and non-Chernobyl occupational radiation exposures (e.g., work as industrial radiographer)
!Revised by MP Little 2016-7-8
!Use collapsed variables so that unknown category are set to 0

names id stratum Number_cells_scored Number_cells_MN MN_1000 d_birth m_birth y_birth first days_act Mean86 Mean87 Mean88 Mean89 Mean90 Mean_total Buccal_date_year
 Buccal_date_month Buccal_date_day Case_leuk Year_first_exposed Year_last_exposed proxy proxy_str number1 first_year duration duration_act days tse radiation industry oil
 chemical petroleum pesticides solvents other_chemical age age_x subtype subtypecll subtypecll_str y_dx reference y_int liqtype flag1 flag2 flag_definite phase COM1_EXP1
 COM2_EXP1 COM3_EXP1 QUES1 QUES2 liquid liquid_proxy exp time_int_ch set t11 t1515 t12 t22 liqtype_recode num_miss rad_exp rad_radiography rad_nuclear rad_army rad_other
 haz_exp haz_chem haz_el haz_road haz_other chem_exp chem_petrol chem_pest chem_solv chem_other oblast educ urban tumour tumor_new radtx chemotx radtx_other x_dental
 x_dental_n x_bone x_bone_n x_chest x_chest_n x_other x_other_n fam_cancer sm_reg sm_pday alc@


! Skip first line (containing names of variables)
skip 1@

! Open data (2016/6/9 version, with some additional linked variables from LBZ 2016-2-19)
input 'C:\d_drive\Word processing\Reports\REB Chernobyl Ukraine micronucleus analysis\Micro_22122015 (rev 2016-6-9)(master).csv'@

Input from C:\d_drive\Word processing\Reports\REB Chernobyl Ukraine micronucleus analysis\Micro_22122015 (rev 2016-6-9)(master).csv

         112 records read         111 records used
                                    1 records rejected

104 variables defined  At least 500 additional variables can be created.


!Missing value codes set for various continuous variables
trans 
 age_MIS                = (age < 0);
 age_x_MIS              = (age_x < 0);
 days_act_MIS           = (days_act < 0);
 days_MIS               = (days < 0);
 duration_act_MIS       = (duration_act < 0);
 duration_MIS           = (duration < 0);
 liqtype_MIS            = (liqtype < 0);
 number1_MIS            = (number1 < 0);
 num_miss_MIS           = (num_miss < 0); 
 sm_pday_MIS            = (sm_pday < 0);
 time_int_ch_MIS        = (time_int_ch < 0);
 tse_MIS                = (tse < 0);
 x_bone_n_MIS           = (x_bone_n < 0);
 x_chest_n_MIS          = (x_chest_n < 0);
 x_dental_n_MIS         = (x_dental_n < 0);
 x_other_n_MIS          = (x_other_n < 0);
@


!Positive part set for various continuous variables
trans 
 age_NON_ZERO           =  max(age,0);
 age_x_NON_ZERO         =  max(age_x,0);
 days_act_NON_ZERO      =  max(days_act,0);
 days_NON_ZERO          =  max(days,0);
 duration_act_NON_ZERO  =  max(duration_act,0);
 duration_NON_ZERO      =  max(duration,0);
 liqtype_NON_ZERO       =  max(liqtype,0);
 number1_NON_ZERO       =  max(number1,0);
 num_miss_NON_ZERO      =  max(num_miss,0); 
 sm_pday_NON_ZERO       =  max(sm_pday,0);
 time_int_ch_NON_ZERO   =  max(time_int_ch,0);
 tse_NON_ZERO           =  max(tse,0);
 x_bone_n_NON_ZERO      =  max(x_bone_n,0);
 x_chest_n_NON_ZERO     =  max(x_chest_n,0);
 x_dental_n_NON_ZERO    =  max(x_dental_n,0);
 x_other_n_NON_ZERO     =  max(x_other_n,0);
@


!Reset variables so that -999999 (=missing) is set to -1
trans chemotx           = max(chemotx, -1);
      chem_pest         = max(chem_pest,-1);
      COM1_EXP1         = max(COM1_EXP1,-1);
      COM3_EXP1         = max(COM3_EXP1,-1);
      exp               = max(exp,-1);
      flag1             = max(flag1,-1);
      flag2             = max(flag2,-1);
      haz_el            = max(haz_el,-1);
      haz_exp           = max(haz_exp,-1);
      haz_other         = max(haz_other,-1);
      haz_road          = max(haz_road,-1);
      industry          = max(industry,-1);
      num_miss          = max(num_miss,-1);
      oil               = max(oil,-1);
      other_chemical    = max(other_chemical,-1);
      pesticides        = max(pesticides,-1);
      QUES2             = max(QUES2,-1);
      rad_army          = max(rad_army,-1);
      rad_exp           = max(rad_exp,-1);
      rad_other         = max(rad_other,-1);
      rad_radiography   = max(rad_radiography,-1);
      x_bone            = max(x_bone,-1);
      x_other           = max(x_other,-1);
      x_other_n         = max(x_other_n,-1);
      y_int             = max(y_int,2001);
      flag_definite     = max(flag_definite,-1);
@


level Number_cells_MN@
Number_cells_MN has 11 levels from 0 to 10

freq Number_cells_MN@


  FOR: Number_cells_MN
  Level     Freq     %      Cum %
      0          32   28.83    28.83
      1          30   27.03    55.86
      2          19   17.12    72.97
      3          14   12.61    85.59
      4           8    7.21    92.79
      5           4    3.60    96.40
      6           2    1.80    98.20
      7           1    0.90    99.10
      8           0    0.00    99.10
      9           0    0.00    99.10
     10           1    0.90   100.00
  Total         111


trans no_tumour     = (radtx /= 1) * (chemotx /=1) * (Case_leuk ==0) * (tumour == 0)@


trans no_tumour_new = (radtx /= 1) * (chemotx /=1) * (Case_leuk ==0) * (tumor_new /= 1)@


trans no_tumour_final = (radtx /= 1) * (chemotx /=1) * (Case_leuk ==0)@


!Relabel rad_radiography as radiography so that 0 = no, 1 = yes, 2 = unknown
trans radiography = 2*(rad_radiography == -1) + 1*(rad_radiography == 1) + 0*(rad_radiography == 2)@

levels radiography 0:2@

!Relabel rad_radiography as radiography_2 so that 0 = no+unknown, 1 = yes
radiography has 3 levels from 0 to 2

trans radiography_2 = 0*(rad_radiography == -1) + 1*(rad_radiography == 1) + 0*(rad_radiography == 2)@

levels radiography_2 0:1@

!Relabel professional work with potential exposures to radiation other than Chernobyl, rad_exp, so -1 (= missing) recoded to 2, 2 (=no) recoded to 0, 1 (=yes) recoded to 1
radiography_2 has 2 levels from 0 to 1

trans any_non_Cher_radiation = 2*(rad_exp == -1) + 1*(rad_exp == 1) +  0*(rad_exp == 2)@

levels any_non_Cher_radiation 0:2@

!Relabel professional work with potential exposures to radiation other than Chernobyl, rad_exp, so -1 (= missing) recoded to 0, 2 (=no) recoded to 0, 1 (=yes) recoded to 1
any_non_Cher_radiation has 3 levels from 0 to 2

trans any_non_Cher_radiation_2 = 0*(rad_exp == -1) + 1*(rad_exp == 1) +  0*(rad_exp == 2)@

levels any_non_Cher_radiation_2 0:1@

!Relabel other radiation work in nuclear industry (including Chernobyl NPP), apart from time spent in Chernobyl area, so -1 (= missing) recoded to 2, 2 (=no) recoded to 0, 1 (=yes) recoded to 1
any_non_Cher_radiation_2 has 2 levels from 0 to 1

trans other_nuclear = 2*(rad_nuclear == -1) + 1*(rad_nuclear == 1) +  0*(rad_nuclear == 2)@

levels other_nuclear 0:2@

!Relabel other radiation work in nuclear industry (including Chernobyl NPP), apart from time spent in Chernobyl area, so -1 (= missing) recoded to 0, 2 (=no) recoded to 0, 1 (=yes) recoded to 1
other_nuclear has 3 levels from 0 to 2

trans other_nuclear_2 = 0*(rad_nuclear == -1) + 1*(rad_nuclear == 1) +  0*(rad_nuclear == 2)@

levels other_nuclear_2 0:1@

!Relabel army service with potential exposures to radiation, rad_army, so -1 (= missing) recoded to 2, 2 (=no) recoded to 0, 1 (=yes) recoded to 1
other_nuclear_2 has 2 levels from 0 to 1

trans army_radiation = 2*(rad_army == -1) + 1*(rad_army == 1) +  0*(rad_army == 2)@

levels army_radiation 0:2@

!Relabel army service with potential exposures to radiation, rad_army, so -1 (= missing) recoded to 0, 2 (=no) recoded to 0, 1 (=yes) recoded to 1
army_radiation has 3 levels from 0 to 2

trans army_radiation_2 = 0*(rad_army == -1) + 1*(rad_army == 1) +  0*(rad_army == 2)@

levels army_radiation_2 0:1@

!Relabel any other work with potential exposures to radiation, rad_other, so -1 (= missing) recoded to 2, 2 (=no) recoded to 0, 1 (=yes) recoded to 1
army_radiation_2 has 2 levels from 0 to 1

trans any_other_occ_radiation = 2*(rad_other == -1) + 1*(rad_other == 1) +  0*(rad_other == 2)@

levels any_other_occ_radiation 0:2@

!Relabel any other work with potential exposures to radiation, rad_other, so -1 (= missing) recoded to 0, 2 (=no) recoded to 0, 1 (=yes) recoded to 1
any_other_occ_radiation has 3 levels from 0 to 2

trans any_other_occ_radiation_2 = 0*(rad_other == -1) + 1*(rad_other == 1) +  0*(rad_other == 2)@

levels any_other_occ_radiation_2 0:1@

!Relabel radiotherapy for conditions other than cancer, radtx_other, so -1 (= missing) recoded to 2, 2 (=no) recoded to 0, 1 (=yes) recoded to 1
any_other_occ_radiation_2 has 2 levels from 0 to 1

trans RT_non_cancer = 2*(radtx_other == -1) + 1*(radtx_other == 1) +  0*(radtx_other == 2)@

levels RT_non_cancer 0:2@

!Relabel radiotherapy for conditions other than cancer, radtx_other, so -1 (= missing) recoded to 0, 2 (=no) recoded to 0, 1 (=yes) recoded to 1
RT_non_cancer has 3 levels from 0 to 2

trans RT_non_cancer_2 = 0*(radtx_other == -1) + 1*(radtx_other == 1) +  0*(radtx_other == 2)@

levels RT_non_cancer_2 0:1@

!Relabel ever dental X-rays, x_dental, so -1 (= missing) recoded to 2, 2 (=no) recoded to 0, 1 (=yes) recoded to 1
RT_non_cancer_2 has 2 levels from 0 to 1

trans dental_ever = 2*(x_dental == -1) + 1*(x_dental == 1) +  0*(x_dental == 2)@

levels dental_ever 0:2@

!Relabel ever dental X-rays, x_dental, so -1 (= missing) recoded to 0, 2 (=no) recoded to 0, 1 (=yes) recoded to 1
dental_ever has 3 levels from 0 to 2

trans dental_ever_2 = 0*(x_dental == -1) + 1*(x_dental == 1) +  0*(x_dental == 2)@

levels dental_ever_2 0:1@

!Relabel ever chest X-rays, x_chest, so -1 (= missing) recoded to 2, 2 (=no) recoded to 0, 1 (=yes) recoded to 1
dental_ever_2 has 2 levels from 0 to 1

trans chest_ever = 2*(x_chest == -1) + 1*(x_chest == 1) +  0*(x_chest == 2)@

levels chest_ever 0:2@

!Relabel ever chest X-rays, x_chest, so -1 (= missing) recoded to 0, 2 (=no) recoded to 0, 1 (=yes) recoded to 1
chest_ever has 3 levels from 0 to 2

trans chest_ever_2 = 0*(x_chest == -1) + 1*(x_chest == 1) +  0*(x_chest == 2)@

levels chest_ever_2 0:1@

!Relabel ever bone X-rays, x_bone, so -1 (= missing) recoded to 2, 2 (=no) recoded to 0, 1 (=yes) recoded to 1
chest_ever_2 has 2 levels from 0 to 1

trans bone_ever = 2*(x_bone == -1) + 1*(x_bone == 1) +  0*(x_bone == 2)@

levels bone_ever 0:2@

!Relabel ever bone X-rays, x_bone, so -1 (= missing) recoded to 0, 2 (=no) recoded to 0, 1 (=yes) recoded to 1
bone_ever has 3 levels from 0 to 2

trans bone_ever_2 = 0*(x_bone == -1) + 1*(x_bone == 1) +  0*(x_bone == 2)@

levels bone_ever_2 0:1@

!Relabel ever other X-rays, x_other, so -1 (= missing) recoded to 2, 2 (=no) recoded to 0, 1 (=yes) recoded to 1
bone_ever_2 has 2 levels from 0 to 1

trans other_X_ever = 2*(x_other == -1) + 1*(x_other == 1) +  0*(x_other == 2)@

levels other_X_ever 0:2@

!Relabel ever other X-rays, x_other, so -1 (= missing) recoded to 0, 2 (=no) recoded to 0, 1 (=yes) recoded to 1
other_X_ever has 3 levels from 0 to 2

trans other_X_ever_2 = 0*(x_other == -1) + 1*(x_other == 1) +  0*(x_other == 2)@

levels other_X_ever_2 0:1@

!Other factor variable levels
other_X_ever_2 has 2 levels from 0 to 1

levels chemotx 1:2 chem_pest 1:2 COM1_EXP1 -1:3 COM3_EXP1 -1:2 flag1 -1:1 flag2 -1:1 exp -1:2 haz_el 1:2 haz_exp 1:2 haz_other 1:2 haz_road 1:2
 industry -1:1 num_miss 1:10 oil -1:1 other_chemical -1:1 pesticides -1:1 QUES2 -1:4 rad_army -1:2 rad_exp -1:2 rad_other -1:2 rad_radiography -1:2
 x_bone -1:2 x_other -1:2 x_other_n -1:6 y_int 2001:2004 flag_definite -1:1@

chemotx has 2 levels from 1 to 2
chem_pest has 2 levels from 1 to 2
COM1_EXP1 has 5 levels from -1 to 3
COM3_EXP1 has 4 levels from -1 to 2
flag1 has 3 levels from -1 to 1
flag2 has 3 levels from -1 to 1
exp has 4 levels from -1 to 2
haz_el has 2 levels from 1 to 2
haz_exp has 2 levels from 1 to 2
haz_other has 2 levels from 1 to 2
haz_road has 2 levels from 1 to 2
industry has 3 levels from -1 to 1
num_miss has 10 levels from 1 to 10
oil has 3 levels from -1 to 1
other_chemical has 3 levels from -1 to 1
pesticides has 3 levels from -1 to 1
QUES2 has 6 levels from -1 to 4
rad_army has 4 levels from -1 to 2
rad_exp has 4 levels from -1 to 2
rad_other has 4 levels from -1 to 2
rad_radiography has 4 levels from -1 to 2
x_bone has 4 levels from -1 to 2
x_other has 4 levels from -1 to 2
x_other_n has 8 levels from -1 to 6
y_int has 4 levels from 2001 to 2004
flag_definite has 3 levels from -1 to 1

level Number_cells_MN@
Number_cells_MN has 11 levels from 0 to 10

freq Number_cells_MN@


  FOR: Number_cells_MN
  Level     Freq     %      Cum %
      0          32   28.83    28.83
      1          30   27.03    55.86
      2          19   17.12    72.97
      3          14   12.61    85.59
      4           8    7.21    92.79
      5           4    3.60    96.40
      6           2    1.80    98.20
      7           1    0.90    99.10
      8           0    0.00    99.10
      9           0    0.00    99.10
     10           1    0.90   100.00
  Total         111


trans Number_cells_scored_1000 = Number_cells_scored/1000@


CASES Number_cells_MN@

PYR Number_cells_scored_1000@

!TRANSFORMATIONS
rank Mean_total @

  Variable: Mean_total


  Minimum     0.00692
      25%        2.11
      50%      11.322
      75%          49
    Mean      59.7614
  Maximum     748.441

  Using 111 records 


tran dose=Mean_total/1000 @

tran dose2 = dose*dose@

mean dose @

           Summary for dose

               Mean      Std. Dev.        Count      Minimum      Maximum
          0.0597614       0.12539           111   6.9200e-06      0.74844


category Mean_total as Mean_total_cat -999999 / 20 / 100 / 250 / 500 / > @

Mean_total_cat has 5 levels from 1 to 5


mean dose@

           Summary for dose

               Mean      Std. Dev.        Count      Minimum      Maximum
          0.0597614       0.12539           111   6.9200e-06      0.74844


!0.0597614

mean dose by Mean_total_cat@

           Summary for dose

Mean_total_cat          Mean      Std. Dev.        Count      Minimum      Maximum
    1    0.00479307     0.0051004            66   6.9200e-06     0.017100
    2     0.0450199      0.019058            29     0.020000     0.088700
    3      0.141180      0.033817             5      0.11200      0.19700
    4      0.304349      0.042007             8      0.26200      0.37000
    5      0.623635       0.12117             3      0.50646      0.74844


select (no_tumour_new ==1)@

84 records to be used


mean dose@

Using (no_tumour_new ==1)

           Summary for dose

               Mean      Std. Dev.        Count      Minimum      Maximum
          0.0474581      0.091902            84   4.1300e-05      0.50646


!0.0474581

mean dose by Mean_total_cat@

Using (no_tumour_new ==1)

           Summary for dose

Mean_total_cat          Mean      Std. Dev.        Count      Minimum      Maximum
    1    0.00525767     0.0052849            49   4.1300e-05     0.017100
    2     0.0436242      0.017863            25     0.020000     0.077800
    3      0.145500      0.037421             4      0.11200      0.19700
    4      0.309958      0.040356             5      0.27500      0.37000
    5      0.506464             0             1      0.50646      0.50646


select@

111 records to be used


trans 
    Buccal_date_year_nm =  Buccal_date_year; 
    Buccal_date_month_nm = Buccal_date_month; 
    Buccal_date_day_nm =   Buccal_date_day; 
@


!Set date of sample to 2003/4/9 (mean of non-missing dates) if missing
trans 
    if (Buccal_date_year < 0) then
       Buccal_date_year_nm =  2003;
       Buccal_date_month_nm = 4;
       Buccal_date_day_nm =   9;
    endif@


!If month (and day) of birth are missing set them to July 2
trans 
    if (m_birth < 0) then
       m_birth =  7;
       d_birth =  2;
    endif@


!Dates in julian years of birth adn buccal sample
trans jul_bucc_date =         julian(Buccal_date_year_nm,Buccal_date_month_nm,Buccal_date_day_nm) ;
      buccal_samp_date_jul =  fracyr(jul_bucc_date);
      jul_bir_date =          julian(y_birth,m_birth,d_birth) ;
      birth_date_jul =        fracyr(jul_bir_date);
      age_samp =              buccal_samp_date_jul - birth_date_jul
@


!Select non-cancers using newer definition (excluding 27 cases)
select (no_tumour_new == 1)@

84 records to be used


mean age_samp@

Using (no_tumour_new == 1)

           Summary for age_samp

               Mean      Std. Dev.        Count      Minimum      Maximum
            59.5586        8.8764            84       43.736       76.047


!59.5586

!!!!!!!!!!!!!!!!!!!!!!!!!!!!!!!!!!!!!!!!!!!!!!!!!!!!!
!! Calculation of age first exposed                 !
!!!!!!!!!!!!!!!!!!!!!!!!!!!!!!!!!!!!!!!!!!!!!!!!!!!!!
trans
   if (first_year == 1986) then 
!       1986 exposure assumed close to date of Chernobyl accident
       age_first_exposed_jul = julian(first_year,4,26);
   else
!       1987+ exposure assumed to be mid-year
       age_first_exposed_jul = julian(first_year,7,2);
   endif;
   age_first_exposed = fracyr(age_first_exposed_jul) - birth_date_jul;
@


!!!!!!!!!!!!!!!!!!!!!!!!!!!!!!!!!!!!!!!!!!!!!!!!!!!!!!!!!!!!!!!!!!!!!!!!!!!!
!! Calculation of time from last exposure to buccal sample                 !
!!!!!!!!!!!!!!!!!!!!!!!!!!!!!!!!!!!!!!!!!!!!!!!!!!!!!!!!!!!!!!!!!!!!!!!!!!!!
trans 
    if (Year_last_exposed > 0) then
       if (Year_last_exposed == 1986) then
!          1986 exposure assumed close to date of Chernobyl accident
          time_last_exposed_jul = julian(Year_last_exposed,4,26);
       else
!          1987+ exposure assumed to be mid-year
          time_last_exposed_jul = julian(Year_last_exposed,7,2);
       endif;
       time_last_exposed = buccal_samp_date_jul - fracyr(time_last_exposed_jul);
    else
       time_last_exposed = -1
    endif@


!Select non-cancers using newer definition (excluding 27 cases)
select (no_tumour_new == 1)@

84 records to be used


mean age_first_exposed@

Using (no_tumour_new == 1)

           Summary for age_first_exposed

               Mean      Std. Dev.        Count      Minimum      Maximum
            43.0679        8.6567            84       27.765       59.466


!43.0679

mean time_last_exposed@

Using (no_tumour_new == 1)

           Summary for time_last_exposed

               Mean      Std. Dev.        Count      Minimum      Maximum
            15.5076        2.9734            84           -1       17.825


!15.5076

trans age_cen = age_samp - 59.559516394358994@


trans age_cen2 = age_cen*age_cen@

trans age_cen3 = age_cen2*age_cen@

trans age_cen4 = age_cen3*age_cen@

trans age_cen5 = age_cen4*age_cen@

trans age_cen6 = age_cen5*age_cen@

trans age_cen7 = age_cen6*age_cen@

trans age_cen8 = age_cen7*age_cen@


!Set iteration bound to 50
 fitopt iter 50@


!Set convergence criterion to 10**-8
 fitopt conv -8@


RRISK@


!!!!!!!!!!!!!!!!!!!!!!!!!!!!!!!!!!!!!!!!!!!!!!!!!!!!!!!!!!!!!!!!!!!!!!!!!!!!!!!!
!!!!!!!!!!!!!!!!!!!!!!!!!!!!!!!!!!!!!!!!!!!!!!!!!!!!!!!!!!!!!!!!!!!!!!!!!!!!!!!!
!!!All cases                                                                 !!!
!!!!!!!!!!!!!!!!!!!!!!!!!!!!!!!!!!!!!!!!!!!!!!!!!!!!!!!!!!!!!!!!!!!!!!!!!!!!!!!!
!!!!!!!!!!!!!!!!!!!!!!!!!!!!!!!!!!!!!!!!!!!!!!!!!!!!!!!!!!!!!!!!!!!!!!!!!!!!!!!!

select@

111 records to be used


!!!!!!!!!!!!!!!!!!!!!!!!!!!!!!!!!!!!!!!!!!!!!!!!!!!!!!!!!!!!!!!!
!!!!!!!!!!!!!!!!!!!!!!!!!!!!!!!!!!!!!!!!!!!!!!!!!!!!!!!!!!!!!!!!
!!Analyses of industrial radiography                          !!
!!!!!!!!!!!!!!!!!!!!!!!!!!!!!!!!!!!!!!!!!!!!!!!!!!!!!!!!!!!!!!!!
!!!!!!!!!!!!!!!!!!!!!!!!!!!!!!!!!!!!!!!!!!!!!!!!!!!!!!!!!!!!!!!!

!Null model
loglinear 0
! rad_radiography
 x_other chemotx flag2 COM1_EXP1
 age_cen age_cen2 age_cen3 age_cen4 age_cen5 age_cen6 age_cen7
 exp y_int rad_army haz_exp haz_el x_dental_n_NON_ZERO x_dental_n_MIS
 num_miss_NON_ZERO num_miss_MIS haz_road sm_pday_NON_ZERO sm_pday_MIS
 x_bone_n_NON_ZERO x_bone_n_MIS@


linear 1@


loglinear 1@


fit@

          Iter  Step      Deviance

             0     0      371.782
             1     1      189.397
             2     0      134.035
             3     0      120.396
             4     0      119.588
             5     0      119.425
             6     0      119.366
             7     0      119.345
             8     0      119.337
             9     0      119.334
            10     0      119.333
            11     0      119.333
            12     0      119.333
            13     0      119.332
            14     0      119.332
            15     0      119.332
            16     0      119.332
            17     0      119.332
            18     0      119.332
            19     0      119.332
            20     0      119.332
            21     0      119.332

Piece-wise exponential regression
Additive excess relative risk T0 * (1 + T1 + T2 + ...)

Number_cells_MN is used for cases
Number_cells_scored_1000 is used for person years


                            Parameter Summary Table

 # Name                            Estimate     Std.Err.  Test Stat.  P value
-- ----------------------------   ----------   ---------  ----------  --------
Log-linear term 0
 1 %CON.....................         -12.48     Aliased
 3 x_other_0................          0.000     Aliased
 4 x_other_1................          14.58       1.808      8.067    < 0.001
 5 x_other_2................          14.15       1.825      7.751    < 0.001
 7 chemotx_2................         -1.940      0.6744     -2.876    0.00403
 9 flag2_0..................          0.000     Aliased
10 flag2_1..................         -21.98     2.4e+04 -0.0009157      > 0.5
12 COM1_EXP1_0..............         -20.69   1.943e+04  -0.001065      > 0.5
13 COM1_EXP1_1..............          0.000     Aliased
14 COM1_EXP1_2..............         0.3681      0.6533     0.5635      > 0.5
15 COM1_EXP1_3..............          1.533      0.5439      2.819    0.00482
17 exp_0....................          0.000     Aliased
18 exp_1....................         -2.093      0.8385     -2.496     0.0126
19 exp_2....................         -1.211      0.8211     -1.475       0.14
21 y_int_2002...............         0.5651      0.2413      2.342     0.0192
22 y_int_2003...............         0.1613     Aliased
23 y_int_2004...............        -0.1669      0.2811    -0.5938      > 0.5
25 rad_army_0...............          0.000     Aliased
26 rad_army_1...............        -0.1380       1.185    -0.1164      > 0.5
27 rad_army_2...............          1.285       1.033      1.243      0.214
29 haz_exp_2................         0.5422      0.2746      1.975     0.0483
31 haz_el_2.................         -1.528      0.8058     -1.896      0.058
33 haz_road_2...............          1.406      0.6286      2.236     0.0253
34 age_cen..................       -0.07969     0.05492     -1.451      0.147
35 age_cen2.................      -0.002731    0.008218    -0.3324      > 0.5
36 age_cen3.................       0.002410    0.001342      1.796     0.0726
37 age_cen4.................      2.614e-05   7.984e-05     0.3274      > 0.5
38 age_cen5.................     -1.627e-05   8.887e-06     -1.831      0.067
39 age_cen6.................     -8.637e-08   2.138e-07     -0.404      > 0.5
40 age_cen7.................      2.735e-08   1.752e-08      1.561      0.118
41 x_dental_n_NON_ZERO......        0.04219     0.04676     0.9024      0.367
42 x_dental_n_MIS...........         0.6031      0.2641      2.284     0.0224
43 num_miss_NON_ZERO........         0.2431     0.07283      3.337    < 0.001
44 num_miss_MIS.............          0.000     Aliased
45 sm_pday_NON_ZERO.........        0.01634     0.01328       1.23      0.219
46 sm_pday_MIS..............        0.04975      0.2925     0.1701      > 0.5
47 x_bone_n_NON_ZERO........       -0.02469     0.07099    -0.3478      > 0.5
48 x_bone_n_MIS.............         0.3310      0.2604      1.271      0.204

            Records used          111

                Deviance      119.332
                     AIC      179.332
            Pearson Chi2      144.354      Degrees of freedom      81


 *** WARNING: Parameter COM1_EXP1_0 changed by 5.0% MLE may be infinite or may not exist


null@

!Analysis of radiography risk
loglinear 0 +radiography_2@


fit@

          Iter  Step      Deviance

             0     0      119.332
             1     1      116.823
             2     0      115.672
             3     0      115.479
             4     0      115.476
             5     0      115.476
             6     0      115.476

Piece-wise exponential regression
Additive excess relative risk T0 * (1 + T1 + T2 + ...)

Number_cells_MN is used for cases
Number_cells_scored_1000 is used for person years


                            Parameter Summary Table

 # Name                            Estimate     Std.Err.  Test Stat.  P value
-- ----------------------------   ----------   ---------  ----------  --------
Log-linear term 0
 1 %CON.....................         -12.48     Aliased
 3 x_other_0................          0.000     Aliased
 4 x_other_1................          14.65       1.812      8.084    < 0.001
 5 x_other_2................          14.20       1.829      7.765    < 0.001
 7 chemotx_2................         -1.985      0.6831     -2.906    0.00367
 9 flag2_0..................          0.000     Aliased
10 flag2_1..................         -27.28   3.313e+05 -8.233e-05      > 0.5
12 COM1_EXP1_0..............         -26.02    2.68e+05 -9.709e-05      > 0.5
13 COM1_EXP1_1..............          0.000     Aliased
14 COM1_EXP1_2..............         0.2840      0.6559     0.4329      > 0.5
15 COM1_EXP1_3..............          1.472      0.5421      2.714    0.00664
17 exp_0....................          0.000     Aliased
18 exp_1....................         -2.037       0.839     -2.428     0.0152
19 exp_2....................         -1.205      0.8219     -1.466      0.143
21 y_int_2002...............         0.5804      0.2426      2.393     0.0167
22 y_int_2003...............         0.1613     Aliased
23 y_int_2004...............        -0.1360      0.2823    -0.4817      > 0.5
25 rad_army_0...............          0.000     Aliased
26 rad_army_1...............        -0.1104       1.188   -0.09288      > 0.5
27 rad_army_2...............          1.315       1.033      1.273      0.203
29 haz_exp_2................         0.5156      0.2748      1.876     0.0606
31 haz_el_2.................         -1.458      0.8064     -1.808     0.0707
33 haz_road_2...............          1.394      0.6296      2.214     0.0268
35 radiography_2_1..........          1.559      0.6981      2.233     0.0255
36 age_cen..................       -0.07940     0.05529     -1.436      0.151
37 age_cen2.................     -0.0003726    0.008378   -0.04447      > 0.5
38 age_cen3.................       0.002364    0.001345      1.758     0.0787
39 age_cen4.................      9.656e-06   8.094e-05     0.1193      > 0.5
40 age_cen5.................     -1.579e-05   8.903e-06     -1.773     0.0762
41 age_cen6.................     -5.393e-08    2.16e-07    -0.2497      > 0.5
42 age_cen7.................      2.619e-08   1.756e-08      1.491      0.136
43 x_dental_n_NON_ZERO......        0.01270     0.04982     0.2549      > 0.5
44 x_dental_n_MIS...........         0.4860      0.2683      1.812       0.07
45 num_miss_NON_ZERO........         0.2354     0.07339      3.208    0.00134
46 num_miss_MIS.............          0.000     Aliased
47 sm_pday_NON_ZERO.........        0.01423     0.01322      1.077      0.282
48 sm_pday_MIS..............       -0.01348      0.2958   -0.04558      > 0.5
49 x_bone_n_NON_ZERO........       -0.01849     0.07012    -0.2637      > 0.5
50 x_bone_n_MIS.............         0.2904      0.2589      1.122      0.262

            Records used          111

                Deviance      115.476
                     AIC      177.476
            Pearson Chi2      136.966      Degrees of freedom      80


 *** WARNING: Parameter COM1_EXP1_0 changed by 3.9% MLE may be infinite or may not exist


lrt@


             LR statistic       3.856      Degrees of freedom      1
                  P value      0.0496

ci level 95@
                                       95% Confidence Bounds

 # Name                           Estimate    Std. Err.      Lower       Upper
-- ----------------------------  ----------   ---------    --------    --------

Log-linear term 0
 4 x_other_1................         14.65      1.812     11.09     18.20
             EXP(estimate)        2.294e+06       6.121   6.583e+04   7.994e+07

 5 x_other_2................         14.20      1.829     10.62     17.78
             EXP(estimate)        1.468e+06       6.225   4.076e+04   5.286e+07

 7 chemotx_2................        -1.985     0.6831    -3.324   -0.6459
             EXP(estimate)           0.1374       1.980     0.03602      0.5242

10 flag2_1..................        -27.28  3.313e+05-6.494e+05 6.493e+05
             EXP(estimate)        1.425e-12       0.000       0.000       0.000

12 COM1_EXP1_0..............        -26.02  2.680e+05-5.253e+05 5.252e+05
             EXP(estimate)        5.016e-12       0.000       0.000       0.000

14 COM1_EXP1_2..............        0.2840     0.6559    -1.002     1.569
             EXP(estimate)            1.328       1.927      0.3673       4.804

15 COM1_EXP1_3..............         1.472     0.5421    0.4090     2.534
             EXP(estimate)            4.356       1.720       1.505       12.61

18 exp_1....................        -2.037     0.8390    -3.681   -0.3923
             EXP(estimate)           0.1305       2.314     0.02520      0.6755

19 exp_2....................        -1.205     0.8219    -2.816    0.4060
             EXP(estimate)           0.2997       2.275     0.05984       1.501

21 y_int_2002...............        0.5804     0.2426    0.1050     1.056
             EXP(estimate)            1.787       1.274       1.111       2.874

23 y_int_2004...............       -0.1360     0.2823   -0.6892    0.4173
             EXP(estimate)           0.8729       1.326      0.5020       1.518

26 rad_army_1...............       -0.1104      1.188    -2.440     2.219
             EXP(estimate)           0.8955       3.282     0.08718       9.198

27 rad_army_2...............         1.315      1.033   -0.7098     3.340
             EXP(estimate)            3.725       2.810      0.4917       28.22

29 haz_exp_2................        0.5156     0.2748  -0.02297     1.054
             EXP(estimate)            1.675       1.316      0.9773       2.870

31 haz_el_2.................        -1.458     0.8064    -3.038    0.1229
             EXP(estimate)           0.2328       2.240     0.04792       1.131

33 haz_road_2...............         1.394     0.6296    0.1599     2.628
             EXP(estimate)            4.031       1.877       1.173       13.85

35 radiography_2_1..........         1.559     0.6981    0.1907     2.927
             EXP(estimate)            4.754       2.010       1.210       18.68

36 age_cen..................      -0.07940    0.05529   -0.1878   0.02896
             EXP(estimate)           0.9237       1.057      0.8288       1.029

37 age_cen2.................    -0.0003726   0.008378  -0.01679   0.01605
             EXP(estimate)           0.9996       1.008      0.9833       1.016

38 age_cen3.................      0.002364   0.001345-0.0002715  0.005000
             EXP(estimate)            1.002       1.001      0.9997       1.005

39 age_cen4.................     9.656e-06  8.094e-05-0.0001490 0.0001683
             EXP(estimate)            1.000       1.000      0.9999       1.000

40 age_cen5.................    -1.579e-05  8.903e-06-3.324e-05 1.664e-06
             EXP(estimate)            1.000       1.000       1.000       1.000

41 age_cen6.................    -5.393e-08  2.160e-07-4.773e-07 3.694e-07
             EXP(estimate)            1.000       1.000       1.000       1.000

42 age_cen7.................     2.619e-08  1.756e-08-8.233e-09 6.061e-08
             EXP(estimate)            1.000       1.000       1.000       1.000

43 x_dental_n_NON_ZERO......       0.01270    0.04982  -0.08494    0.1103
             EXP(estimate)            1.013       1.051      0.9186       1.117

44 x_dental_n_MIS...........        0.4860     0.2683  -0.03979     1.012
             EXP(estimate)            1.626       1.308      0.9610       2.751

45 num_miss_NON_ZERO........        0.2354    0.07339   0.09158    0.3793
             EXP(estimate)            1.265       1.076       1.096       1.461

47 sm_pday_NON_ZERO.........       0.01423    0.01322  -0.01167   0.04014
             EXP(estimate)            1.014       1.013      0.9884       1.041

48 sm_pday_MIS..............      -0.01348     0.2958   -0.5932    0.5662
             EXP(estimate)           0.9866       1.344      0.5526       1.762

49 x_bone_n_NON_ZERO........      -0.01849    0.07012   -0.1559    0.1189
             EXP(estimate)           0.9817       1.073      0.8556       1.126

50 x_bone_n_MIS.............        0.2904     0.2589   -0.2169    0.7978
             EXP(estimate)            1.337       1.295      0.8050       2.221


profile 35 noplot force lower@

  Lower bound trial values 

             Deviance   One-Sided
     Beta     Change     P-Value 
     ____________________________

     1.419  -0.03917     0.422 *
    0.8462   -0.9322     0.167 *
     1.064   -0.4666     0.247 *
    0.8195   -0.9989     0.159 *
    0.6999    -1.321     0.125 *
    0.2972    -2.660    0.0514 *
   0.01286    -3.801    0.0256 *
   -0.2550    -4.992    0.0127 *
   -0.5892    -6.601   0.00509 *
   -0.8361    -7.860   0.00253 *

   Sorted list of profile likelihood points 

             Deviance   One-Sided
     Beta     Change     P-Value 
     ____________________________

   -0.8361    -7.860   0.00253
   -0.5892    -6.601   0.00509
   -0.2550    -4.992    0.0127
   0.01286    -3.801    0.0256
    0.2972    -2.660    0.0514
    0.6999    -1.321     0.125
    0.8195   -0.9989     0.159
    0.8462   -0.9322     0.167
     1.064   -0.4666     0.247
     1.419  -0.03917     0.422
     1.559     0.000      0.00


      Interpolated profile likelihood bounds
       for parameter 35 (radiography_2_1)

            MLE      1.559    exp(MLE)      4.754

      2-sided          Bounds                exp(Bounds)
       Level      Lower       Upper      Lower        Upper
      _______________________________________________________

      25.0%       1.331        ????       3.784        ????
      50.0%       1.070        ????       2.916        ????
      68.3%      0.8190        ????       2.268        ????
      75.0%      0.6992        ????       2.012        ????
      90.0%      0.2852        ????       1.330        ????
      95.0%    0.003402        ????       1.003        ????
      97.5%     -0.2619        ????      0.7696        ????
      99.0%     -0.5959        ????      0.5511        ????
      99.5%     -0.8397        ????      0.4318        ????


 *** WARNING: Parameter COM1_EXP1_0 changed by 2.3% MLE may be infinite or may not exist


profile 35 noplot force upper@

  Upper bound trial values 

             Deviance   One-Sided
     Beta     Change     P-Value 
     ____________________________

     1.699  -0.04080     0.420 *
     2.243    -1.053     0.152 *
     2.011   -0.4458     0.252 *
     2.226   -0.9995     0.159 *
     2.322    -1.324     0.125 *
     2.635    -2.724    0.0494 *
     2.826    -3.853    0.0248 *
     2.995    -5.031    0.0125 *
     3.195    -6.640   0.00499 *
     3.331    -7.882   0.00250 *

   Sorted list of profile likelihood points 

             Deviance   One-Sided
     Beta     Change     P-Value 
     ____________________________

     1.559     0.000      0.00
     1.699  -0.04080     0.420
     2.011   -0.4458     0.252
     2.226   -0.9995     0.159
     2.243    -1.053     0.152
     2.322    -1.324     0.125
     2.635    -2.724    0.0494
     2.826    -3.853    0.0248
     2.995    -5.031    0.0125
     3.195    -6.640   0.00499
     3.331    -7.882   0.00250


      Interpolated profile likelihood bounds
       for parameter 35 (radiography_2_1)

            MLE      1.559    exp(MLE)      4.754

      2-sided          Bounds                exp(Bounds)
       Level      Lower       Upper      Lower        Upper
      _______________________________________________________

      25.0%        ????       1.777        ????       5.911
      50.0%        ????       2.015        ????       7.502
      68.3%        ????       2.226        ????       9.266
      75.0%        ????       2.322        ????       10.20
      90.0%        ????       2.632        ????       13.89
      95.0%        ????       2.824        ????       16.85
      97.5%        ????       2.994        ????       19.97
      99.0%        ????       3.194        ????       24.39
      99.5%        ????       3.331        ????       27.97


 *** WARNING: Parameter COM1_EXP1_0 changed by 2.1% MLE may be infinite or may not exist


!!!!!!!!!!!!!!!!!!!!!!!!!!!!!!!!!!!!!!!!!!!!!!!!!!!!!!!!!!!!!!!!!!!!!!!!!!!!!!!!!!!!!!!!!!
!!!!!!!!!!!!!!!!!!!!!!!!!!!!!!!!!!!!!!!!!!!!!!!!!!!!!!!!!!!!!!!!!!!!!!!!!!!!!!!!!!!!!!!!!!
!!Analyses of other work with potential radiation exposure (other than via Chernobyl)   !!
!!!!!!!!!!!!!!!!!!!!!!!!!!!!!!!!!!!!!!!!!!!!!!!!!!!!!!!!!!!!!!!!!!!!!!!!!!!!!!!!!!!!!!!!!!
!!!!!!!!!!!!!!!!!!!!!!!!!!!!!!!!!!!!!!!!!!!!!!!!!!!!!!!!!!!!!!!!!!!!!!!!!!!!!!!!!!!!!!!!!!

!Null model
loglinear 0 rad_radiography x_other chemotx flag2 COM1_EXP1
 age_cen age_cen2 age_cen3 age_cen4 age_cen5 age_cen6 age_cen7
 exp y_int rad_army haz_exp haz_el x_dental_n_NON_ZERO x_dental_n_MIS
 num_miss_NON_ZERO num_miss_MIS haz_road sm_pday_NON_ZERO sm_pday_MIS
 x_bone_n_NON_ZERO x_bone_n_MIS@


linear 1@


loglinear 1@


fit@

          Iter  Step      Deviance

             0     0      371.782
             1     1      186.102
             2     0      128.937
             3     0      115.311
             4     0      114.381
             5     0      114.170
             6     0      114.094
             7     0      114.066
             8     0      114.056
             9     0      114.052
            10     0      114.051
            11     0      114.050
            12     0      114.050
            13     0      114.050
            14     0      114.050
            15     0      114.050
            16     0      114.050
            17     0      114.050
            18     0      114.050
            19     0      114.050
            20     0      114.050
            21     0      114.050

Piece-wise exponential regression
Additive excess relative risk T0 * (1 + T1 + T2 + ...)

Number_cells_MN is used for cases
Number_cells_scored_1000 is used for person years


                            Parameter Summary Table

 # Name                            Estimate     Std.Err.  Test Stat.  P value
-- ----------------------------   ----------   ---------  ----------  --------
Log-linear term 0
 1 %CON.....................         -12.52     Aliased
 3 rad_radiography_0........          0.000     Aliased
 4 rad_radiography_1........          14.73      0.6992      21.07    < 0.001
 5 rad_radiography_2........          13.23     Aliased
 7 x_other_0................          0.000     Aliased
 8 x_other_1................          14.53       1.812      8.019    < 0.001
 9 x_other_2................          14.10       1.828      7.714    < 0.001
11 chemotx_2................         -1.821      0.6967     -2.614    0.00896
13 flag2_0..................          0.000     Aliased
14 flag2_1..................         -22.00     2.4e+04 -0.0009166      > 0.5
16 COM1_EXP1_0..............         -20.78   1.956e+04  -0.001063      > 0.5
17 COM1_EXP1_1..............          0.000     Aliased
18 COM1_EXP1_2..............         0.5759      0.6825     0.8438      0.399
19 COM1_EXP1_3..............          1.478      0.5422      2.726    0.00642
21 exp_0....................          0.000     Aliased
22 exp_1....................         -2.025      0.8387     -2.415     0.0157
23 exp_2....................         -1.201      0.8213     -1.462      0.144
25 y_int_2002...............         0.5683      0.2421      2.347     0.0189
26 y_int_2003...............         0.1606     Aliased
27 y_int_2004...............        -0.1601      0.2843     -0.563      > 0.5
29 rad_army_0...............          0.000     Aliased
30 rad_army_1...............         -13.11       1.196     -10.96    < 0.001
31 rad_army_2...............         -11.91       1.033     -11.53    < 0.001
33 haz_exp_2................         0.5100      0.2739      1.862     0.0626
35 haz_el_2.................         -1.485      0.8067      -1.84     0.0657
37 haz_road_2...............          1.416      0.6293       2.25     0.0245
38 age_cen..................       -0.08612     0.05572     -1.546      0.122
39 age_cen2.................      -0.001698    0.008449     -0.201      > 0.5
40 age_cen3.................       0.002524    0.001355      1.863     0.0624
41 age_cen4.................      2.148e-05   8.154e-05     0.2634      > 0.5
42 age_cen5.................     -1.683e-05   8.959e-06     -1.879     0.0603
43 age_cen6.................     -8.256e-08   2.173e-07    -0.3798      > 0.5
44 age_cen7.................      2.826e-08   1.766e-08        1.6       0.11
45 x_dental_n_NON_ZERO......        0.01834     0.04997     0.3669      > 0.5
46 x_dental_n_MIS...........         0.5025      0.2689      1.869     0.0617
47 num_miss_NON_ZERO........         0.2365     0.07334      3.224    0.00126
48 num_miss_MIS.............          0.000     Aliased
49 sm_pday_NON_ZERO.........        0.01457     0.01323      1.101      0.271
50 sm_pday_MIS..............       -0.01085      0.2954   -0.03674      > 0.5
51 x_bone_n_NON_ZERO........       -0.02970     0.06936    -0.4281      > 0.5
52 x_bone_n_MIS.............         0.2927      0.2541      1.152      0.249

            Records used          111

                Deviance       114.05
                     AIC       176.05
            Pearson Chi2      135.939      Degrees of freedom      80


 *** WARNING: Parameter COM1_EXP1_0 changed by 5.0% MLE may be infinite or may not exist


null@

!Analysis of non-Chernobyl radiation work risk
loglinear 0 +any_non_Cher_radiation_2@


fit@

          Iter  Step      Deviance

             0     0      114.050
             1     0      113.911
             2     0      113.910
             3     0      113.910

Piece-wise exponential regression
Additive excess relative risk T0 * (1 + T1 + T2 + ...)

Number_cells_MN is used for cases
Number_cells_scored_1000 is used for person years


                            Parameter Summary Table

 # Name                            Estimate     Std.Err.  Test Stat.  P value
-- ----------------------------   ----------   ---------  ----------  --------
Log-linear term 0
 1 %CON.....................         -12.52     Aliased
 3 rad_radiography_0........          0.000     Aliased
 4 rad_radiography_1........          14.68      0.7149      20.53    < 0.001
 5 rad_radiography_2........          13.23     Aliased
 7 x_other_0................          0.000     Aliased
 8 x_other_1................          14.41       1.844      7.814    < 0.001
 9 x_other_2................          13.99       1.856      7.536    < 0.001
11 chemotx_2................         -1.813      0.7023     -2.581    0.00985
13 flag2_0..................          0.000     Aliased
14 flag2_1..................         -25.00   1.076e+05 -0.0002324      > 0.5
16 COM1_EXP1_0..............         -23.79   8.764e+04 -0.0002715      > 0.5
17 COM1_EXP1_1..............          0.000     Aliased
18 COM1_EXP1_2..............         0.6153      0.6905     0.8911      0.373
19 COM1_EXP1_3..............          1.481      0.5426       2.73    0.00634
21 exp_0....................          0.000     Aliased
22 exp_1....................         -2.004      0.8394     -2.387      0.017
23 exp_2....................         -1.192      0.8205     -1.452      0.146
25 y_int_2002...............         0.5711      0.2421      2.359     0.0183
26 y_int_2003...............         0.1602     Aliased
27 y_int_2004...............        -0.1573      0.2843    -0.5532      > 0.5
29 rad_army_0...............          0.000     Aliased
30 rad_army_1...............         -13.17       1.207     -10.91    < 0.001
31 rad_army_2...............         -11.87       1.041      -11.4    < 0.001
33 haz_exp_2................         0.4925      0.2776      1.774      0.076
35 haz_el_2.................         -1.470      0.8074     -1.821     0.0686
37 haz_road_2...............          1.485      0.6572       2.26     0.0238
39 any_non_Cher_radiation_2_1         0.1193      0.3185     0.3745      > 0.5
40 age_cen..................       -0.08244     0.05654     -1.458      0.145
41 age_cen2.................      -0.001692    0.008448    -0.2003      > 0.5
42 age_cen3.................       0.002458    0.001366      1.798     0.0721
43 age_cen4.................      2.139e-05   8.139e-05     0.2629      > 0.5
44 age_cen5.................     -1.648e-05   9.003e-06      -1.83     0.0672
45 age_cen6.................     -8.257e-08   2.168e-07    -0.3809      > 0.5
46 age_cen7.................      2.776e-08   1.769e-08      1.569      0.117
47 x_dental_n_NON_ZERO......        0.01231     0.05299     0.2324      > 0.5
48 x_dental_n_MIS...........         0.4970      0.2703      1.839     0.0659
49 num_miss_NON_ZERO........         0.2317     0.07481      3.097    0.00196
50 num_miss_MIS.............          0.000     Aliased
51 sm_pday_NON_ZERO.........        0.01424     0.01324      1.075      0.282
52 sm_pday_MIS..............       -0.03379      0.3014    -0.1121      > 0.5
53 x_bone_n_NON_ZERO........       -0.03249     0.06967    -0.4664      > 0.5
54 x_bone_n_MIS.............         0.2951      0.2541      1.161      0.246

            Records used          111

                Deviance       113.91
                     AIC       177.91
            Pearson Chi2      135.728      Degrees of freedom      79


 *** WARNING: Parameter COM1_EXP1_0 changed by 4.3% MLE may be infinite or may not exist


lrt@


             LR statistic      0.1394      Degrees of freedom      1
                  P value      > 0.50

ci level 95@
                                       95% Confidence Bounds

 # Name                           Estimate    Std. Err.      Lower       Upper
-- ----------------------------  ----------   ---------    --------    --------

Log-linear term 0
 4 rad_radiography_1........         14.68     0.7149     13.27     16.08
             EXP(estimate)        2.364e+06       2.044   5.824e+05   9.599e+06

 8 x_other_1................         14.41      1.844     10.79     18.02
             EXP(estimate)        1.806e+06       6.320   4.868e+04   6.700e+07

 9 x_other_2................         13.99      1.856     10.35     17.62
             EXP(estimate)        1.187e+06       6.398   3.123e+04   4.512e+07

11 chemotx_2................        -1.813     0.7023    -3.189   -0.4362
             EXP(estimate)           0.1632       2.018     0.04120      0.6465

14 flag2_1..................        -25.00  1.076e+05-2.108e+05 2.108e+05
             EXP(estimate)        1.390e-11       0.000       0.000       0.000

16 COM1_EXP1_0..............        -23.79  8.764e+04-1.718e+05 1.718e+05
             EXP(estimate)        4.652e-11       0.000       0.000       0.000

18 COM1_EXP1_2..............        0.6153     0.6905   -0.7381     1.969
             EXP(estimate)            1.850       1.995      0.4780       7.161

19 COM1_EXP1_3..............         1.481     0.5426    0.4176     2.545
             EXP(estimate)            4.398       1.721       1.518       12.74

22 exp_1....................        -2.004     0.8394    -3.649   -0.3584
             EXP(estimate)           0.1349       2.315     0.02603      0.6988

23 exp_2....................        -1.192     0.8205    -2.800    0.4165
             EXP(estimate)           0.3037       2.272     0.06083       1.517

25 y_int_2002...............        0.5711     0.2421   0.09658     1.046
             EXP(estimate)            1.770       1.274       1.101       2.845

27 y_int_2004...............       -0.1573     0.2843   -0.7145    0.3999
             EXP(estimate)           0.8545       1.329      0.4894       1.492

30 rad_army_1...............        -13.17      1.207    -15.54    -10.80
             EXP(estimate)        1.907e-06       3.344   1.790e-07   2.032e-05

31 rad_army_2...............        -11.87      1.041    -13.91    -9.825
             EXP(estimate)        7.028e-06       2.832   9.135e-07   5.408e-05

33 haz_exp_2................        0.4925     0.2776  -0.05149     1.037
             EXP(estimate)            1.636       1.320      0.9498       2.819

35 haz_el_2.................        -1.470     0.8074    -3.053    0.1121
             EXP(estimate)           0.2298       2.242     0.04722       1.119

37 haz_road_2...............         1.485     0.6572    0.1973     2.774
             EXP(estimate)            4.417       1.929       1.218       16.02

39 any_non_Cher_radiation_2_1        0.1193     0.3185   -0.5049    0.7435
             EXP(estimate)            1.127       1.375      0.6036       2.103

40 age_cen..................      -0.08244    0.05654   -0.1933   0.02838
             EXP(estimate)           0.9209       1.058      0.8243       1.029

41 age_cen2.................     -0.001692   0.008448  -0.01825   0.01486
             EXP(estimate)           0.9983       1.008      0.9819       1.015

42 age_cen3.................      0.002458   0.001366-0.0002207  0.005136
             EXP(estimate)            1.002       1.001      0.9998       1.005

43 age_cen4.................     2.139e-05  8.139e-05-0.0001381 0.0001809
             EXP(estimate)            1.000       1.000      0.9999       1.000

44 age_cen5.................    -1.648e-05  9.003e-06-3.412e-05 1.167e-06
             EXP(estimate)            1.000       1.000       1.000       1.000

45 age_cen6.................    -8.257e-08  2.168e-07-5.075e-07 3.424e-07
             EXP(estimate)            1.000       1.000       1.000       1.000

46 age_cen7.................     2.776e-08  1.769e-08-6.916e-09 6.243e-08
             EXP(estimate)            1.000       1.000       1.000       1.000

47 x_dental_n_NON_ZERO......       0.01231    0.05299  -0.09155    0.1162
             EXP(estimate)            1.012       1.054      0.9125       1.123

48 x_dental_n_MIS...........        0.4970     0.2703  -0.03270     1.027
             EXP(estimate)            1.644       1.310      0.9678       2.792

49 num_miss_NON_ZERO........        0.2317    0.07481   0.08506    0.3783
             EXP(estimate)            1.261       1.078       1.089       1.460

51 sm_pday_NON_ZERO.........       0.01424    0.01324  -0.01172   0.04020
             EXP(estimate)            1.014       1.013      0.9884       1.041

52 sm_pday_MIS..............      -0.03379     0.3014   -0.6245    0.5569
             EXP(estimate)           0.9668       1.352      0.5355       1.745

53 x_bone_n_NON_ZERO........      -0.03249    0.06967   -0.1690    0.1041
             EXP(estimate)           0.9680       1.072      0.8445       1.110

54 x_bone_n_MIS.............        0.2951     0.2541   -0.2030    0.7932
             EXP(estimate)            1.343       1.289      0.8163       2.210


profile 39 noplot force lower@

  Lower bound trial values 

             Deviance   One-Sided
     Beta     Change     P-Value 
     ____________________________

   0.05559  -0.03986     0.421 *
   -0.2002   -0.9881     0.160 *
  -0.09733   -0.4571     0.249 *
   -0.2022    -1.000     0.159 *
   -0.2511    -1.323     0.125 *
   -0.4126    -2.697    0.0503 *
   -0.5176    -3.833    0.0251 *
   -0.6123    -5.017    0.0125 *
   -0.7258    -6.627   0.00502 *
   -0.8054    -7.875   0.00251 *

   Sorted list of profile likelihood points 

             Deviance   One-Sided
     Beta     Change     P-Value 
     ____________________________

   -0.8054    -7.875   0.00251
   -0.7258    -6.627   0.00502
   -0.6123    -5.017    0.0125
   -0.5176    -3.833    0.0251
   -0.4126    -2.697    0.0503
   -0.2511    -1.323     0.125
   -0.2022    -1.000     0.159
   -0.2002   -0.9881     0.160
  -0.09733   -0.4571     0.249
   0.05559  -0.03986     0.421
    0.1193     0.000   0.00250


      Interpolated profile likelihood bounds
       for parameter 39 (any_non_Cher_radiation_2_1)

            MLE     0.1193    exp(MLE)      1.127

      2-sided          Bounds                exp(Bounds)
       Level      Lower       Upper      Lower        Upper
      _______________________________________________________

      25.0%     0.01740        ????       1.018        ????
      50.0%    -0.09681        ????      0.9077        ????
      68.3%     -0.2022        ????      0.8169        ????
      75.0%     -0.2511        ????      0.7779        ????
      90.0%     -0.4135        ????      0.6613        ????
      95.0%     -0.5183        ????      0.5955        ????
      97.5%     -0.6128        ????      0.5418        ????
      99.0%     -0.7263        ????      0.4837        ????
      99.5%     -0.8057        ????      0.4468        ????


 *** WARNING: Parameter COM1_EXP1_0 changed by 2.1% MLE may be infinite or may not exist


profile 39 noplot force upper@

  Upper bound trial values 

             Deviance   One-Sided
     Beta     Change     P-Value 
     ____________________________

    0.1830  -0.04011     0.421 *
    0.4368    -1.007     0.158 *
    0.3328   -0.4539     0.250 *
    0.4357    -1.000     0.159 *
    0.4831    -1.323     0.125 *
    0.6385    -2.706    0.0500 *
    0.7374    -3.841    0.0250 *
    0.8257    -5.023    0.0125 *
    0.9308    -6.633   0.00500 *
     1.004    -7.878   0.00250 *

   Sorted list of profile likelihood points 

             Deviance   One-Sided
     Beta     Change     P-Value 
     ____________________________

    0.1193     0.000   0.00250
    0.1830  -0.04011     0.421
    0.3328   -0.4539     0.250
    0.4357    -1.000     0.159
    0.4368    -1.007     0.158
    0.4831    -1.323     0.125
    0.6385    -2.706    0.0500
    0.7374    -3.841    0.0250
    0.8257    -5.023    0.0125
    0.9308    -6.633   0.00500
     1.004    -7.878   0.00250


      Interpolated profile likelihood bounds
       for parameter 39 (any_non_Cher_radiation_2_1)

            MLE     0.1193    exp(MLE)      1.127

      2-sided          Bounds                exp(Bounds)
       Level      Lower       Upper      Lower        Upper
      _______________________________________________________

      25.0%        ????      0.2204        ????       1.247
      50.0%        ????      0.3331        ????       1.395
      68.3%        ????      0.4357        ????       1.546
      75.0%        ????      0.4830        ????       1.621
      90.0%        ????      0.6385        ????       1.894
      95.0%        ????      0.7374        ????       2.090
      97.5%        ????      0.8258        ????       2.284
      99.0%        ????      0.9309        ????       2.537
      99.5%        ????       1.004        ????       2.728


 *** WARNING: Parameter COM1_EXP1_0 changed by 2.1% MLE may be infinite or may not exist


!!!!!!!!!!!!!!!!!!!!!!!!!!!!!!!!!!!!!!!!!!!!!!!!!!!!!!!!!!!!!!!!!!!!!!!!!!!!!!!!!!!!!!!!!!!!!!!
!!!!!!!!!!!!!!!!!!!!!!!!!!!!!!!!!!!!!!!!!!!!!!!!!!!!!!!!!!!!!!!!!!!!!!!!!!!!!!!!!!!!!!!!!!!!!!!
!!Analyses of radiation work in nuclear industry (including Chernobyl NPP)                   !!
!!!!!!!!!!!!!!!!!!!!!!!!!!!!!!!!!!!!!!!!!!!!!!!!!!!!!!!!!!!!!!!!!!!!!!!!!!!!!!!!!!!!!!!!!!!!!!!
!!!!!!!!!!!!!!!!!!!!!!!!!!!!!!!!!!!!!!!!!!!!!!!!!!!!!!!!!!!!!!!!!!!!!!!!!!!!!!!!!!!!!!!!!!!!!!!

!Null model
loglinear 0 rad_radiography x_other chemotx flag2 COM1_EXP1
 age_cen age_cen2 age_cen3 age_cen4 age_cen5 age_cen6 age_cen7
 exp y_int rad_army haz_exp haz_el x_dental_n_NON_ZERO x_dental_n_MIS
 num_miss_NON_ZERO num_miss_MIS haz_road sm_pday_NON_ZERO sm_pday_MIS
 x_bone_n_NON_ZERO x_bone_n_MIS@


linear 1@


loglinear 1@


fit@

          Iter  Step      Deviance

             0     0      371.782
             1     1      186.102
             2     0      128.937
             3     0      115.311
             4     0      114.381
             5     0      114.170
             6     0      114.094
             7     0      114.066
             8     0      114.056
             9     0      114.052
            10     0      114.051
            11     0      114.050
            12     0      114.050
            13     0      114.050
            14     0      114.050
            15     0      114.050
            16     0      114.050
            17     0      114.050
            18     0      114.050
            19     0      114.050
            20     0      114.050
            21     0      114.050

Piece-wise exponential regression
Additive excess relative risk T0 * (1 + T1 + T2 + ...)

Number_cells_MN is used for cases
Number_cells_scored_1000 is used for person years


                            Parameter Summary Table

 # Name                            Estimate     Std.Err.  Test Stat.  P value
-- ----------------------------   ----------   ---------  ----------  --------
Log-linear term 0
 1 %CON.....................         -12.52     Aliased
 3 rad_radiography_0........          0.000     Aliased
 4 rad_radiography_1........          14.73      0.6992      21.07    < 0.001
 5 rad_radiography_2........          13.23     Aliased
 7 x_other_0................          0.000     Aliased
 8 x_other_1................          14.53       1.812      8.019    < 0.001
 9 x_other_2................          14.10       1.828      7.714    < 0.001
11 chemotx_2................         -1.821      0.6967     -2.614    0.00896
13 flag2_0..................          0.000     Aliased
14 flag2_1..................         -22.00     2.4e+04 -0.0009166      > 0.5
16 COM1_EXP1_0..............         -20.78   1.956e+04  -0.001063      > 0.5
17 COM1_EXP1_1..............          0.000     Aliased
18 COM1_EXP1_2..............         0.5759      0.6825     0.8438      0.399
19 COM1_EXP1_3..............          1.478      0.5422      2.726    0.00642
21 exp_0....................          0.000     Aliased
22 exp_1....................         -2.025      0.8387     -2.415     0.0157
23 exp_2....................         -1.201      0.8213     -1.462      0.144
25 y_int_2002...............         0.5683      0.2421      2.347     0.0189
26 y_int_2003...............         0.1606     Aliased
27 y_int_2004...............        -0.1601      0.2843     -0.563      > 0.5
29 rad_army_0...............          0.000     Aliased
30 rad_army_1...............         -13.11       1.196     -10.96    < 0.001
31 rad_army_2...............         -11.91       1.033     -11.53    < 0.001
33 haz_exp_2................         0.5100      0.2739      1.862     0.0626
35 haz_el_2.................         -1.485      0.8067      -1.84     0.0657
37 haz_road_2...............          1.416      0.6293       2.25     0.0245
38 age_cen..................       -0.08612     0.05572     -1.546      0.122
39 age_cen2.................      -0.001698    0.008449     -0.201      > 0.5
40 age_cen3.................       0.002524    0.001355      1.863     0.0624
41 age_cen4.................      2.148e-05   8.154e-05     0.2634      > 0.5
42 age_cen5.................     -1.683e-05   8.959e-06     -1.879     0.0603
43 age_cen6.................     -8.256e-08   2.173e-07    -0.3798      > 0.5
44 age_cen7.................      2.826e-08   1.766e-08        1.6       0.11
45 x_dental_n_NON_ZERO......        0.01834     0.04997     0.3669      > 0.5
46 x_dental_n_MIS...........         0.5025      0.2689      1.869     0.0617
47 num_miss_NON_ZERO........         0.2365     0.07334      3.224    0.00126
48 num_miss_MIS.............          0.000     Aliased
49 sm_pday_NON_ZERO.........        0.01457     0.01323      1.101      0.271
50 sm_pday_MIS..............       -0.01085      0.2954   -0.03674      > 0.5
51 x_bone_n_NON_ZERO........       -0.02970     0.06936    -0.4281      > 0.5
52 x_bone_n_MIS.............         0.2927      0.2541      1.152      0.249

            Records used          111

                Deviance       114.05
                     AIC       176.05
            Pearson Chi2      135.939      Degrees of freedom      80


 *** WARNING: Parameter COM1_EXP1_0 changed by 5.0% MLE may be infinite or may not exist


null@

!Analysis of non-Chernobyl nuclear industry radiation work risk
loglinear 0 +other_nuclear_2@


fit@

          Iter  Step      Deviance

             0     0      114.050
             1     0      114.039
             2     0      114.039
             3     0      114.039

Piece-wise exponential regression
Additive excess relative risk T0 * (1 + T1 + T2 + ...)

Number_cells_MN is used for cases
Number_cells_scored_1000 is used for person years


                            Parameter Summary Table

 # Name                            Estimate     Std.Err.  Test Stat.  P value
-- ----------------------------   ----------   ---------  ----------  --------
Log-linear term 0
 1 %CON.....................         -12.52     Aliased
 3 rad_radiography_0........          0.000     Aliased
 4 rad_radiography_1........          14.75      0.7256      20.33    < 0.001
 5 rad_radiography_2........          13.23     Aliased
 7 x_other_0................          0.000     Aliased
 8 x_other_1................          14.50       1.828      7.932    < 0.001
 9 x_other_2................          14.08       1.843      7.639    < 0.001
11 chemotx_2................         -1.818      0.6981     -2.604    0.00921
13 flag2_0..................          0.000     Aliased
14 flag2_1..................         -25.00   1.076e+05 -0.0002324      > 0.5
16 COM1_EXP1_0..............         -23.78   8.764e+04 -0.0002714      > 0.5
17 COM1_EXP1_1..............          0.000     Aliased
18 COM1_EXP1_2..............         0.5780      0.6832      0.846      0.398
19 COM1_EXP1_3..............          1.479      0.5424      2.727    0.00639
21 exp_0....................          0.000     Aliased
22 exp_1....................         -2.020      0.8397     -2.406     0.0161
23 exp_2....................         -1.200       0.821     -1.462      0.144
25 y_int_2002...............         0.5699      0.2425       2.35     0.0188
26 y_int_2003...............         0.1605     Aliased
27 y_int_2004...............        -0.1523      0.2939    -0.5183      > 0.5
29 rad_army_0...............          0.000     Aliased
30 rad_army_1...............         -13.11       1.199     -10.93    < 0.001
31 rad_army_2...............         -11.91       1.034     -11.52    < 0.001
33 haz_exp_2................         0.5045      0.2786      1.811     0.0702
35 haz_el_2.................         -1.480      0.8081     -1.831     0.0671
37 haz_road_2...............          1.437      0.6621      2.171     0.0299
39 other_nuclear_2_1........        0.03798      0.3599     0.1055      > 0.5
40 age_cen..................       -0.08490     0.05689     -1.492      0.136
41 age_cen2.................      -0.001740    0.008458    -0.2058      > 0.5
42 age_cen3.................       0.002504    0.001369      1.829     0.0674
43 age_cen4.................      2.180e-05   8.155e-05     0.2673      > 0.5
44 age_cen5.................     -1.673e-05   9.008e-06     -1.857     0.0633
45 age_cen6.................     -8.331e-08   2.173e-07    -0.3834      > 0.5
46 age_cen7.................      2.813e-08    1.77e-08       1.59      0.112
47 x_dental_n_NON_ZERO......        0.01658      0.0528     0.3141      > 0.5
48 x_dental_n_MIS...........         0.5007      0.2697      1.856     0.0634
49 num_miss_NON_ZERO........         0.2351     0.07457      3.153    0.00162
50 num_miss_MIS.............          0.000     Aliased
51 sm_pday_NON_ZERO.........        0.01434     0.01342      1.069      0.285
52 sm_pday_MIS..............       -0.02115      0.3112   -0.06795      > 0.5
53 x_bone_n_NON_ZERO........       -0.02882     0.06978    -0.4131      > 0.5
54 x_bone_n_MIS.............         0.2957      0.2556      1.157      0.247

            Records used          111

                Deviance      114.039
                     AIC      178.039
            Pearson Chi2      135.981      Degrees of freedom      79


 *** WARNING: Parameter COM1_EXP1_0 changed by 4.3% MLE may be infinite or may not exist


lrt@


             LR statistic     0.01111      Degrees of freedom      1
                  P value      > 0.50

ci level 95@
                                       95% Confidence Bounds

 # Name                           Estimate    Std. Err.      Lower       Upper
-- ----------------------------  ----------   ---------    --------    --------

Log-linear term 0
 4 rad_radiography_1........         14.75     0.7256     13.33     16.17
             EXP(estimate)        2.552e+06       2.066   6.155e+05   1.058e+07

 8 x_other_1................         14.50      1.828     10.92     18.09
             EXP(estimate)        1.991e+06       6.224   5.529e+04   7.169e+07

 9 x_other_2................         14.08      1.843     10.47     17.69
             EXP(estimate)        1.300e+06       6.314   3.510e+04   4.814e+07

11 chemotx_2................        -1.818     0.6981    -3.186   -0.4498
             EXP(estimate)           0.1624       2.010     0.04133      0.6378

14 flag2_1..................        -25.00  1.076e+05-2.108e+05 2.108e+05
             EXP(estimate)        1.392e-11       0.000       0.000       0.000

16 COM1_EXP1_0..............        -23.78  8.764e+04-1.718e+05 1.718e+05
             EXP(estimate)        4.688e-11       0.000       0.000       0.000

18 COM1_EXP1_2..............        0.5780     0.6832   -0.7610     1.917
             EXP(estimate)            1.782       1.980      0.4672       6.800

19 COM1_EXP1_3..............         1.479     0.5424    0.4159     2.542
             EXP(estimate)            4.388       1.720       1.516       12.70

22 exp_1....................        -2.020     0.8397    -3.666   -0.3745
             EXP(estimate)           0.1326       2.316     0.02558      0.6876

23 exp_2....................        -1.200     0.8210    -2.810    0.4087
             EXP(estimate)           0.3011       2.273     0.06023       1.505

25 y_int_2002...............        0.5699     0.2425   0.09460     1.045
             EXP(estimate)            1.768       1.274       1.099       2.844

27 y_int_2004...............       -0.1523     0.2939   -0.7283    0.4236
             EXP(estimate)           0.8587       1.342      0.4827       1.527

30 rad_army_1...............        -13.11      1.199    -15.45    -10.76
             EXP(estimate)        2.034e-06       3.316   1.941e-07   2.132e-05

31 rad_army_2...............        -11.91      1.034    -13.94    -9.884
             EXP(estimate)        6.720e-06       2.812   8.858e-07   5.098e-05

33 haz_exp_2................        0.5045     0.2786  -0.04158     1.051
             EXP(estimate)            1.656       1.321      0.9593       2.860

35 haz_el_2.................        -1.480     0.8081    -3.063    0.1043
             EXP(estimate)           0.2277       2.244     0.04673       1.110

37 haz_road_2...............         1.437     0.6621    0.1396     2.735
             EXP(estimate)            4.209       1.939       1.150       15.41

39 other_nuclear_2_1........       0.03798     0.3599   -0.6675    0.7434
             EXP(estimate)            1.039       1.433      0.5130       2.103

40 age_cen..................      -0.08490    0.05689   -0.1964   0.02661
             EXP(estimate)           0.9186       1.059      0.8217       1.027

41 age_cen2.................     -0.001740   0.008458  -0.01832   0.01484
             EXP(estimate)           0.9983       1.008      0.9819       1.015

42 age_cen3.................      0.002504   0.001369-0.0001789  0.005186
             EXP(estimate)            1.003       1.001      0.9998       1.005

43 age_cen4.................     2.180e-05  8.155e-05-0.0001380 0.0001816
             EXP(estimate)            1.000       1.000      0.9999       1.000

44 age_cen5.................    -1.673e-05  9.008e-06-3.438e-05 9.269e-07
             EXP(estimate)            1.000       1.000       1.000       1.000

45 age_cen6.................    -8.331e-08  2.173e-07-5.092e-07 3.426e-07
             EXP(estimate)            1.000       1.000       1.000       1.000

46 age_cen7.................     2.813e-08  1.770e-08-6.555e-09 6.281e-08
             EXP(estimate)            1.000       1.000       1.000       1.000

47 x_dental_n_NON_ZERO......       0.01658    0.05280  -0.08690    0.1201
             EXP(estimate)            1.017       1.054      0.9168       1.128

48 x_dental_n_MIS...........        0.5007     0.2697  -0.02799     1.029
             EXP(estimate)            1.650       1.310      0.9724       2.799

49 num_miss_NON_ZERO........        0.2351    0.07457   0.08897    0.3813
             EXP(estimate)            1.265       1.077       1.093       1.464

51 sm_pday_NON_ZERO.........       0.01434    0.01342  -0.01196   0.04063
             EXP(estimate)            1.014       1.014      0.9881       1.041

52 sm_pday_MIS..............      -0.02115     0.3112   -0.6311    0.5888
             EXP(estimate)           0.9791       1.365      0.5320       1.802

53 x_bone_n_NON_ZERO........      -0.02882    0.06978   -0.1656    0.1080
             EXP(estimate)           0.9716       1.072      0.8474       1.114

54 x_bone_n_MIS.............        0.2957     0.2556   -0.2053    0.7967
             EXP(estimate)            1.344       1.291      0.8144       2.218


profile 39 noplot force lower@

  Lower bound trial values 

             Deviance   One-Sided
     Beta     Change     P-Value 
     ____________________________

  -0.03400  -0.03983     0.421 *
   -0.3234   -0.9853     0.160 *
   -0.2073   -0.4576     0.249 *
   -0.3261    -1.000     0.159 *
   -0.3817    -1.323     0.125 *
   -0.5654    -2.695    0.0503 *
   -0.6852    -3.832    0.0251 *
   -0.7935    -5.016    0.0126 *
   -0.9236    -6.626   0.00503 *
    -1.015    -7.874   0.00251 *

   Sorted list of profile likelihood points 

             Deviance   One-Sided
     Beta     Change     P-Value 
     ____________________________

    -1.015    -7.874   0.00251
   -0.9236    -6.626   0.00503
   -0.7935    -5.016    0.0126
   -0.6852    -3.832    0.0251
   -0.5654    -2.695    0.0503
   -0.3817    -1.323     0.125
   -0.3261    -1.000     0.159
   -0.3234   -0.9853     0.160
   -0.2073   -0.4576     0.249
  -0.03400  -0.03983     0.421
   0.03798     0.000   0.00250


      Interpolated profile likelihood bounds
       for parameter 39 (other_nuclear_2_1)

            MLE    0.03798    exp(MLE)      1.039

      2-sided          Bounds                exp(Bounds)
       Level      Lower       Upper      Lower        Upper
      _______________________________________________________

      25.0%    -0.07727        ????      0.9256        ????
      50.0%     -0.2066        ????      0.8133        ????
      68.3%     -0.3262        ????      0.7217        ????
      75.0%     -0.3818        ????      0.6827        ????
      90.0%     -0.5666        ????      0.5675        ????
      95.0%     -0.6861        ????      0.5035        ????
      97.5%     -0.7942        ????      0.4520        ????
      99.0%     -0.9243        ????      0.3968        ????
      99.5%      -1.015        ????      0.3623        ????


 *** WARNING: Parameter COM1_EXP1_0 changed by 2.1% MLE may be infinite or may not exist


profile 39 noplot force upper@

  Upper bound trial values 

             Deviance   One-Sided
     Beta     Change     P-Value 
     ____________________________

    0.1100  -0.04014     0.421 *
    0.3965    -1.009     0.158 *
    0.2789   -0.4535     0.250 *
    0.3950    -1.000     0.159 *
    0.4482    -1.323     0.125 *
    0.6232    -2.707    0.0499 *
    0.7343    -3.842    0.0250 *
    0.8335    -5.024    0.0125 *
    0.9514    -6.634   0.00500 *
     1.033    -7.878   0.00250 *

   Sorted list of profile likelihood points 

             Deviance   One-Sided
     Beta     Change     P-Value 
     ____________________________

   0.03798     0.000   0.00250
    0.1100  -0.04014     0.421
    0.2789   -0.4535     0.250
    0.3950    -1.000     0.159
    0.3965    -1.009     0.158
    0.4482    -1.323     0.125
    0.6232    -2.707    0.0499
    0.7343    -3.842    0.0250
    0.8335    -5.024    0.0125
    0.9514    -6.634   0.00500
     1.033    -7.878   0.00250


      Interpolated profile likelihood bounds
       for parameter 39 (other_nuclear_2_1)

            MLE    0.03798    exp(MLE)      1.039

      2-sided          Bounds                exp(Bounds)
       Level      Lower       Upper      Lower        Upper
      _______________________________________________________

      25.0%        ????      0.1522        ????       1.164
      50.0%        ????      0.2793        ????       1.322
      68.3%        ????      0.3950        ????       1.484
      75.0%        ????      0.4482        ????       1.566
      90.0%        ????      0.6230        ????       1.865
      95.0%        ????      0.7342        ????       2.084
      97.5%        ????      0.8335        ????       2.301
      99.0%        ????      0.9515        ????       2.590
      99.5%        ????       1.033        ????       2.810


 *** WARNING: Parameter COM1_EXP1_0 changed by 2.2% MLE may be infinite or may not exist


!!!!!!!!!!!!!!!!!!!!!!!!!!!!!!!!!!!!!!!!!!!!!!!!!!!!!!!!!!!!!!!!!!!!!!!!!!!!!!!!!!!!!!!!!!!!!!!
!!!!!!!!!!!!!!!!!!!!!!!!!!!!!!!!!!!!!!!!!!!!!!!!!!!!!!!!!!!!!!!!!!!!!!!!!!!!!!!!!!!!!!!!!!!!!!!
!!Analyses of army radiation work                                                            !!
!!!!!!!!!!!!!!!!!!!!!!!!!!!!!!!!!!!!!!!!!!!!!!!!!!!!!!!!!!!!!!!!!!!!!!!!!!!!!!!!!!!!!!!!!!!!!!!
!!!!!!!!!!!!!!!!!!!!!!!!!!!!!!!!!!!!!!!!!!!!!!!!!!!!!!!!!!!!!!!!!!!!!!!!!!!!!!!!!!!!!!!!!!!!!!!

!Null model
loglinear 0 rad_radiography x_other chemotx flag2 COM1_EXP1
 age_cen age_cen2 age_cen3 age_cen4 age_cen5 age_cen6 age_cen7
 exp y_int
! rad_army
 haz_exp haz_el x_dental_n_NON_ZERO x_dental_n_MIS
 num_miss_NON_ZERO num_miss_MIS haz_road sm_pday_NON_ZERO sm_pday_MIS
 x_bone_n_NON_ZERO x_bone_n_MIS@


linear 1@


loglinear 1@


fit@

          Iter  Step      Deviance

             0     0      371.782
             1     1      191.092
             2     0      134.195
             3     0      121.229
             4     0      120.438
             5     0      120.275
             6     0      120.216
             7     0      120.195
             8     0      120.187
             9     0      120.184
            10     0      120.183
            11     0      120.183
            12     0      120.182
            13     0      120.182
            14     0      120.182
            15     0      120.182
            16     0      120.182
            17     0      120.182
            18     0      120.182
            19     0      120.182
            20     0      120.182
            21     0      120.182

Piece-wise exponential regression
Additive excess relative risk T0 * (1 + T1 + T2 + ...)

Number_cells_MN is used for cases
Number_cells_scored_1000 is used for person years


                            Parameter Summary Table

 # Name                            Estimate     Std.Err.  Test Stat.  P value
-- ----------------------------   ----------   ---------  ----------  --------
Log-linear term 0
 1 %CON.....................         -14.28     Aliased
 3 rad_radiography_0........          0.000     Aliased
 4 rad_radiography_1........          3.387       1.249      2.712    0.00669
 5 rad_radiography_2........          1.882       1.057      1.781     0.0749
 7 x_other_0................          0.000     Aliased
 8 x_other_1................          14.60       1.737      8.405    < 0.001
 9 x_other_2................          14.18       1.758      8.068    < 0.001
11 chemotx_2................        -0.7547      0.5034     -1.499      0.134
13 flag2_0..................          0.000     Aliased
14 flag2_1..................         -21.95   2.402e+04 -0.0009136      > 0.5
16 COM1_EXP1_0..............         -20.75   1.937e+04  -0.001071      > 0.5
17 COM1_EXP1_1..............          0.000     Aliased
18 COM1_EXP1_2..............         0.5340      0.6724     0.7941      0.427
19 COM1_EXP1_3..............          1.470        0.54      2.723    0.00647
21 exp_0....................          0.000     Aliased
22 exp_1....................         -2.003      0.8375     -2.391     0.0168
23 exp_2....................         -1.148      0.8193     -1.401      0.161
25 y_int_2002...............         0.6035      0.2402      2.513      0.012
26 y_int_2003...............         0.1382     Aliased
27 y_int_2004...............        -0.1569      0.2849    -0.5506      > 0.5
29 haz_exp_2................         0.4290      0.2708      1.584      0.113
31 haz_el_2.................         -1.386      0.8052     -1.721     0.0852
33 haz_road_2...............          1.474      0.6263      2.354     0.0186
34 age_cen..................       -0.08566     0.05611     -1.526      0.127
35 age_cen2.................      -0.003103    0.008272    -0.3752      > 0.5
36 age_cen3.................       0.002713    0.001347      2.014      0.044
37 age_cen4.................      3.914e-05   7.986e-05     0.4901      > 0.5
38 age_cen5.................     -1.846e-05   8.844e-06     -2.088     0.0368
39 age_cen6.................     -1.349e-07   2.136e-07    -0.6318      > 0.5
40 age_cen7.................      3.197e-08   1.738e-08      1.839     0.0659
41 x_dental_n_NON_ZERO......        0.03064     0.04956     0.6183      > 0.5
42 x_dental_n_MIS...........         0.5573      0.2646      2.106     0.0352
43 num_miss_NON_ZERO........         0.2554     0.07312      3.493    < 0.001
44 num_miss_MIS.............          0.000     Aliased
45 sm_pday_NON_ZERO.........        0.01002     0.01324      0.757      0.449
46 sm_pday_MIS..............        -0.1661      0.2905    -0.5717      > 0.5
47 x_bone_n_NON_ZERO........       -0.05619     0.07185     -0.782      0.434
48 x_bone_n_MIS.............         0.2258      0.2625     0.8599       0.39

            Records used          111

                Deviance      120.182
                     AIC      180.182
            Pearson Chi2      143.627      Degrees of freedom      81


 *** WARNING: Parameter COM1_EXP1_0 changed by 5.0% MLE may be infinite or may not exist


null@

!Analysis of army radiation work risk
loglinear 0 +army_radiation_2@


fit@

          Iter  Step      Deviance

             0     0      120.182
             1     0      114.953
             2     0      114.486
             3     0      114.478
             4     0      114.478
             5     0      114.478

Piece-wise exponential regression
Additive excess relative risk T0 * (1 + T1 + T2 + ...)

Number_cells_MN is used for cases
Number_cells_scored_1000 is used for person years


                            Parameter Summary Table

 # Name                            Estimate     Std.Err.  Test Stat.  P value
-- ----------------------------   ----------   ---------  ----------  --------
Log-linear term 0
 1 %CON.....................         -14.28     Aliased
 3 rad_radiography_0........          0.000     Aliased
 4 rad_radiography_1........          3.047       1.247      2.444     0.0145
 5 rad_radiography_2........          1.522       1.036      1.469      0.142
 7 x_other_0................          0.000     Aliased
 8 x_other_1................          16.14       1.842      8.758    < 0.001
 9 x_other_2................          15.71       1.857      8.457    < 0.001
11 chemotx_2................         -1.871      0.6929     -2.701    0.00691
13 flag2_0..................          0.000     Aliased
14 flag2_1..................         -27.01   2.927e+05  -9.23e-05      > 0.5
16 COM1_EXP1_0..............         -25.76   2.358e+05 -0.0001093      > 0.5
17 COM1_EXP1_1..............          0.000     Aliased
18 COM1_EXP1_2..............         0.4850      0.6726     0.7211      0.471
19 COM1_EXP1_3..............          1.475      0.5421      2.721     0.0065
21 exp_0....................          0.000     Aliased
22 exp_1....................         -1.992      0.8388     -2.375     0.0176
23 exp_2....................         -1.164      0.8215     -1.417      0.156
25 y_int_2002...............         0.5358      0.2418      2.216     0.0267
26 y_int_2003...............         0.1210     Aliased
27 y_int_2004...............        -0.1899      0.2832    -0.6706      > 0.5
29 haz_exp_2................         0.5108      0.2741      1.863     0.0624
31 haz_el_2.................         -1.469      0.8062     -1.822     0.0684
33 haz_road_2...............          1.407      0.6293      2.235     0.0254
35 army_radiation_2_1.......         -1.269      0.6037     -2.102     0.0355
36 age_cen..................       -0.08335     0.05544     -1.503      0.133
37 age_cen2.................      -0.001235    0.008411    -0.1468      > 0.5
38 age_cen3.................       0.002463    0.001349      1.826     0.0678
39 age_cen4.................      1.724e-05   8.119e-05     0.2123      > 0.5
40 age_cen5.................     -1.644e-05   8.926e-06     -1.842     0.0654
41 age_cen6.................     -7.249e-08   2.166e-07    -0.3347      > 0.5
42 age_cen7.................      2.751e-08   1.761e-08      1.563      0.118
43 x_dental_n_NON_ZERO......        0.01573     0.04975     0.3162      > 0.5
44 x_dental_n_MIS...........         0.4918      0.2678      1.836     0.0663
45 num_miss_NON_ZERO........         0.2355     0.07332      3.211    0.00132
46 num_miss_MIS.............          0.000     Aliased
47 sm_pday_NON_ZERO.........        0.01401     0.01318      1.063      0.288
48 sm_pday_MIS..............       -0.02092      0.2947   -0.07097      > 0.5
49 x_bone_n_NON_ZERO........       -0.02658     0.06963    -0.3818      > 0.5
50 x_bone_n_MIS.............         0.2902      0.2555      1.136      0.256

            Records used          111

                Deviance      114.478
                     AIC      176.478
            Pearson Chi2      136.065      Degrees of freedom      80


 *** WARNING: Parameter COM1_EXP1_0 changed by 4.0% MLE may be infinite or may not exist


lrt@


             LR statistic       5.705      Degrees of freedom      1
                  P value      0.0169

ci level 95@
                                       95% Confidence Bounds

 # Name                           Estimate    Std. Err.      Lower       Upper
-- ----------------------------  ----------   ---------    --------    --------

Log-linear term 0
 4 rad_radiography_1........         3.047      1.247    0.6033     5.490
             EXP(estimate)            21.04       3.478       1.828       242.2

 5 rad_radiography_2........         1.522      1.036   -0.5092     3.554
             EXP(estimate)            4.583       2.819      0.6010       34.94

 8 x_other_1................         16.14      1.842     12.53     19.75
             EXP(estimate)        1.019e+07       6.312   2.754e+05   3.772e+08

 9 x_other_2................         15.71      1.857     12.07     19.35
             EXP(estimate)        6.629e+06       6.406   1.740e+05   2.526e+08

11 chemotx_2................        -1.871     0.6929    -3.229   -0.5134
             EXP(estimate)           0.1539       1.999     0.03958      0.5985

14 flag2_1..................        -27.01  2.927e+05-5.736e+05 5.736e+05
             EXP(estimate)        1.858e-12       0.000       0.000       0.000

16 COM1_EXP1_0..............        -25.76  2.358e+05-4.622e+05 4.621e+05
             EXP(estimate)        6.468e-12       0.000       0.000       0.000

18 COM1_EXP1_2..............        0.4850     0.6726   -0.8333     1.803
             EXP(estimate)            1.624       1.959      0.4346       6.070

19 COM1_EXP1_3..............         1.475     0.5421    0.4127     2.538
             EXP(estimate)            4.372       1.720       1.511       12.65

22 exp_1....................        -1.992     0.8388    -3.636   -0.3478
             EXP(estimate)           0.1365       2.314     0.02636      0.7062

23 exp_2....................        -1.164     0.8215    -2.775    0.4457
             EXP(estimate)           0.3121       2.274     0.06237       1.562

25 y_int_2002...............        0.5358     0.2418   0.06195     1.010
             EXP(estimate)            1.709       1.274       1.064       2.745

27 y_int_2004...............       -0.1899     0.2832   -0.7451    0.3652
             EXP(estimate)           0.8270       1.327      0.4747       1.441

29 haz_exp_2................        0.5108     0.2741  -0.02654     1.048
             EXP(estimate)            1.667       1.315      0.9738       2.852

31 haz_el_2.................        -1.469     0.8062    -3.049    0.1109
             EXP(estimate)           0.2301       2.239     0.04739       1.117

33 haz_road_2...............         1.407     0.6293    0.1731     2.640
             EXP(estimate)            4.082       1.876       1.189       14.01

35 army_radiation_2_1.......        -1.269     0.6037    -2.452  -0.08592
             EXP(estimate)           0.2811       1.829     0.08609      0.9177

36 age_cen..................      -0.08335    0.05544   -0.1920   0.02531
             EXP(estimate)           0.9200       1.057      0.8253       1.026

37 age_cen2.................     -0.001235   0.008411  -0.01772   0.01525
             EXP(estimate)           0.9988       1.008      0.9824       1.015

38 age_cen3.................      0.002463   0.001349-0.0001805  0.005107
             EXP(estimate)            1.002       1.001      0.9998       1.005

39 age_cen4.................     1.724e-05  8.119e-05-0.0001419 0.0001764
             EXP(estimate)            1.000       1.000      0.9999       1.000

40 age_cen5.................    -1.644e-05  8.926e-06-3.394e-05 1.051e-06
             EXP(estimate)            1.000       1.000       1.000       1.000

41 age_cen6.................    -7.249e-08  2.166e-07-4.970e-07 3.520e-07
             EXP(estimate)            1.000       1.000       1.000       1.000

42 age_cen7.................     2.751e-08  1.761e-08-6.992e-09 6.202e-08
             EXP(estimate)            1.000       1.000       1.000       1.000

43 x_dental_n_NON_ZERO......       0.01573    0.04975  -0.08177    0.1132
             EXP(estimate)            1.016       1.051      0.9215       1.120

44 x_dental_n_MIS...........        0.4918     0.2678  -0.03318     1.017
             EXP(estimate)            1.635       1.307      0.9674       2.764

45 num_miss_NON_ZERO........        0.2355    0.07332   0.09175    0.3792
             EXP(estimate)            1.265       1.076       1.096       1.461

47 sm_pday_NON_ZERO.........       0.01401    0.01318  -0.01183   0.03985
             EXP(estimate)            1.014       1.013      0.9882       1.041

48 sm_pday_MIS..............      -0.02092     0.2947   -0.5985    0.5567
             EXP(estimate)           0.9793       1.343      0.5496       1.745

49 x_bone_n_NON_ZERO........      -0.02658    0.06963   -0.1631    0.1099
             EXP(estimate)           0.9738       1.072      0.8495       1.116

50 x_bone_n_MIS.............        0.2902     0.2555   -0.2105    0.7908
             EXP(estimate)            1.337       1.291      0.8102       2.205


profile 35 noplot force lower@

  Lower bound trial values 

             Deviance   One-Sided
     Beta     Change     P-Value 
     ____________________________

    -1.390  -0.03910     0.422 *
    -1.887   -0.9369     0.167 *
    -1.697   -0.4654     0.248 *
    -1.908   -0.9992     0.159 *
    -2.010    -1.322     0.125 *
    -2.352    -2.675    0.0510 *
    -2.586    -3.818    0.0253 *
    -2.801    -5.008    0.0126 *
    -3.062    -6.619   0.00504 *
    -3.249    -7.871   0.00251 *

   Sorted list of profile likelihood points 

             Deviance   One-Sided
     Beta     Change     P-Value 
     ____________________________

    -3.249    -7.871   0.00251
    -3.062    -6.619   0.00504
    -2.801    -5.008    0.0126
    -2.586    -3.818    0.0253
    -2.352    -2.675    0.0510
    -2.010    -1.322     0.125
    -1.908   -0.9992     0.159
    -1.887   -0.9369     0.167
    -1.697   -0.4654     0.248
    -1.390  -0.03910     0.422
    -1.269     0.000   0.00250


      Interpolated profile likelihood bounds
       for parameter 35 (army_radiation_2_1)

            MLE     -1.269    exp(MLE)     0.2811

      2-sided          Bounds                exp(Bounds)
       Level      Lower       Upper      Lower        Upper
      _______________________________________________________

      25.0%      -1.467        ????      0.2307        ????
      50.0%      -1.692        ????      0.1841        ????
      68.3%      -1.908        ????      0.1484        ????
      75.0%      -2.010        ????      0.1339        ????
      90.0%      -2.359        ????     0.09451        ????
      95.0%      -2.591        ????     0.07497        ????
      97.5%      -2.804        ????     0.06058        ????
      99.0%      -3.065        ????     0.04667        ????
      99.5%      -3.250        ????     0.03878        ????


 *** WARNING: Parameter COM1_EXP1_0 changed by 2.2% MLE may be infinite or may not exist


profile 35 noplot force upper@

  Upper bound trial values 

             Deviance   One-Sided
     Beta     Change     P-Value 
     ____________________________

    -1.148  -0.04091     0.420 *
   -0.6791    -1.072     0.150 *
   -0.8824   -0.4421     0.253 *
   -0.6984   -0.9990     0.159 *
   -0.6174    -1.324     0.125 *
   -0.3563    -2.740    0.0489 *
   -0.2020    -3.867    0.0246 *
  -0.06757    -5.042    0.0124 *
   0.08876    -6.653   0.00495 *
    0.1935    -7.889   0.00249 *

   Sorted list of profile likelihood points 

             Deviance   One-Sided
     Beta     Change     P-Value 
     ____________________________

    -1.269     0.000   0.00250
    -1.148  -0.04091     0.420
   -0.8824   -0.4421     0.253
   -0.6984   -0.9990     0.159
   -0.6791    -1.072     0.150
   -0.6174    -1.324     0.125
   -0.3563    -2.740    0.0489
   -0.2020    -3.867    0.0246
  -0.06757    -5.042    0.0124
   0.08876    -6.653   0.00495
    0.1935    -7.889   0.00249


      Interpolated profile likelihood bounds
       for parameter 35 (army_radiation_2_1)

            MLE     -1.269    exp(MLE)     0.2811

      2-sided          Bounds                exp(Bounds)
       Level      Lower       Upper      Lower        Upper
      _______________________________________________________

      25.0%        ????      -1.082        ????      0.3391
      50.0%        ????     -0.8771        ????      0.4160
      68.3%        ????     -0.6981        ????      0.4975
      75.0%        ????     -0.6176        ????      0.5392
      90.0%        ????     -0.3616        ????      0.6966
      95.0%        ????     -0.2052        ????      0.8145
      97.5%        ????    -0.06948        ????      0.9329
      99.0%        ????     0.08716        ????       1.091
      99.5%        ????      0.1927        ????       1.213


 *** WARNING: Parameter COM1_EXP1_0 changed by 2.3% MLE may be infinite or may not exist


!!!!!!!!!!!!!!!!!!!!!!!!!!!!!!!!!!!!!!!!!!!!!!!!!!!!!!!!!!!!!!!!!!!!!!!!!!!!!!!!!!!!!!!!!!!!!!!
!!!!!!!!!!!!!!!!!!!!!!!!!!!!!!!!!!!!!!!!!!!!!!!!!!!!!!!!!!!!!!!!!!!!!!!!!!!!!!!!!!!!!!!!!!!!!!!
!!Analyses of other occupations with potential radiation exposure                            !!
!!!!!!!!!!!!!!!!!!!!!!!!!!!!!!!!!!!!!!!!!!!!!!!!!!!!!!!!!!!!!!!!!!!!!!!!!!!!!!!!!!!!!!!!!!!!!!!
!!!!!!!!!!!!!!!!!!!!!!!!!!!!!!!!!!!!!!!!!!!!!!!!!!!!!!!!!!!!!!!!!!!!!!!!!!!!!!!!!!!!!!!!!!!!!!!

!Null model
loglinear 0 rad_radiography x_other chemotx flag2 COM1_EXP1
 age_cen age_cen2 age_cen3 age_cen4 age_cen5 age_cen6 age_cen7
 exp y_int rad_army haz_exp haz_el x_dental_n_NON_ZERO x_dental_n_MIS
 num_miss_NON_ZERO num_miss_MIS haz_road sm_pday_NON_ZERO sm_pday_MIS
 x_bone_n_NON_ZERO x_bone_n_MIS@


linear 1@


loglinear 1@


fit@

          Iter  Step      Deviance

             0     0      371.782
             1     1      186.102
             2     0      128.937
             3     0      115.311
             4     0      114.381
             5     0      114.170
             6     0      114.094
             7     0      114.066
             8     0      114.056
             9     0      114.052
            10     0      114.051
            11     0      114.050
            12     0      114.050
            13     0      114.050
            14     0      114.050
            15     0      114.050
            16     0      114.050
            17     0      114.050
            18     0      114.050
            19     0      114.050
            20     0      114.050
            21     0      114.050

Piece-wise exponential regression
Additive excess relative risk T0 * (1 + T1 + T2 + ...)

Number_cells_MN is used for cases
Number_cells_scored_1000 is used for person years


                            Parameter Summary Table

 # Name                            Estimate     Std.Err.  Test Stat.  P value
-- ----------------------------   ----------   ---------  ----------  --------
Log-linear term 0
 1 %CON.....................         -12.52     Aliased
 3 rad_radiography_0........          0.000     Aliased
 4 rad_radiography_1........          14.73      0.6992      21.07    < 0.001
 5 rad_radiography_2........          13.23     Aliased
 7 x_other_0................          0.000     Aliased
 8 x_other_1................          14.53       1.812      8.019    < 0.001
 9 x_other_2................          14.10       1.828      7.714    < 0.001
11 chemotx_2................         -1.821      0.6967     -2.614    0.00896
13 flag2_0..................          0.000     Aliased
14 flag2_1..................         -22.00     2.4e+04 -0.0009166      > 0.5
16 COM1_EXP1_0..............         -20.78   1.956e+04  -0.001063      > 0.5
17 COM1_EXP1_1..............          0.000     Aliased
18 COM1_EXP1_2..............         0.5759      0.6825     0.8438      0.399
19 COM1_EXP1_3..............          1.478      0.5422      2.726    0.00642
21 exp_0....................          0.000     Aliased
22 exp_1....................         -2.025      0.8387     -2.415     0.0157
23 exp_2....................         -1.201      0.8213     -1.462      0.144
25 y_int_2002...............         0.5683      0.2421      2.347     0.0189
26 y_int_2003...............         0.1606     Aliased
27 y_int_2004...............        -0.1601      0.2843     -0.563      > 0.5
29 rad_army_0...............          0.000     Aliased
30 rad_army_1...............         -13.11       1.196     -10.96    < 0.001
31 rad_army_2...............         -11.91       1.033     -11.53    < 0.001
33 haz_exp_2................         0.5100      0.2739      1.862     0.0626
35 haz_el_2.................         -1.485      0.8067      -1.84     0.0657
37 haz_road_2...............          1.416      0.6293       2.25     0.0245
38 age_cen..................       -0.08612     0.05572     -1.546      0.122
39 age_cen2.................      -0.001698    0.008449     -0.201      > 0.5
40 age_cen3.................       0.002524    0.001355      1.863     0.0624
41 age_cen4.................      2.148e-05   8.154e-05     0.2634      > 0.5
42 age_cen5.................     -1.683e-05   8.959e-06     -1.879     0.0603
43 age_cen6.................     -8.256e-08   2.173e-07    -0.3798      > 0.5
44 age_cen7.................      2.826e-08   1.766e-08        1.6       0.11
45 x_dental_n_NON_ZERO......        0.01834     0.04997     0.3669      > 0.5
46 x_dental_n_MIS...........         0.5025      0.2689      1.869     0.0617
47 num_miss_NON_ZERO........         0.2365     0.07334      3.224    0.00126
48 num_miss_MIS.............          0.000     Aliased
49 sm_pday_NON_ZERO.........        0.01457     0.01323      1.101      0.271
50 sm_pday_MIS..............       -0.01085      0.2954   -0.03674      > 0.5
51 x_bone_n_NON_ZERO........       -0.02970     0.06936    -0.4281      > 0.5
52 x_bone_n_MIS.............         0.2927      0.2541      1.152      0.249

            Records used          111

                Deviance       114.05
                     AIC       176.05
            Pearson Chi2      135.939      Degrees of freedom      80


 *** WARNING: Parameter COM1_EXP1_0 changed by 5.0% MLE may be infinite or may not exist


null@

!Analysis of other radiation work risk
loglinear 0 +any_other_occ_radiation_2@


fit@

          Iter  Step      Deviance

             0     0      114.050
             1     0      113.634
             2     0      113.629
             3     0      113.629
             4     0      113.629

Piece-wise exponential regression
Additive excess relative risk T0 * (1 + T1 + T2 + ...)

Number_cells_MN is used for cases
Number_cells_scored_1000 is used for person years


                            Parameter Summary Table

 # Name                            Estimate     Std.Err.  Test Stat.  P value
-- ----------------------------   ----------   ---------  ----------  --------
Log-linear term 0
 1 %CON.....................         -12.52     Aliased
 3 rad_radiography_0........          0.000     Aliased
 4 rad_radiography_1........          15.72      0.7001      22.46    < 0.001
 5 rad_radiography_2........          14.23     Aliased
 7 x_other_0................          0.000     Aliased
 8 x_other_1................          14.34       1.842      7.786    < 0.001
 9 x_other_2................          13.93       1.855       7.51    < 0.001
11 chemotx_2................         -1.824      0.7079     -2.577    0.00996
13 flag2_0..................          0.000     Aliased
14 flag2_1..................         -26.01   1.773e+05 -0.0001467      > 0.5
16 COM1_EXP1_0..............         -24.79   1.445e+05 -0.0001716      > 0.5
17 COM1_EXP1_1..............          0.000     Aliased
18 COM1_EXP1_2..............         0.7104      0.7101          1      0.317
19 COM1_EXP1_3..............          1.476      0.5429      2.718    0.00656
21 exp_0....................          0.000     Aliased
22 exp_1....................         -2.002      0.8393     -2.385     0.0171
23 exp_2....................         -1.164      0.8225     -1.415      0.157
25 y_int_2002...............         0.5595      0.2435      2.297     0.0216
26 y_int_2003...............         0.1598     Aliased
27 y_int_2004...............        -0.2511      0.3199    -0.7852      0.432
29 rad_army_0...............          0.000     Aliased
30 rad_army_1...............         -13.94       1.237     -11.27    < 0.001
31 rad_army_2...............         -12.76       1.066     -11.97    < 0.001
33 haz_exp_2................         0.5094      0.2736      1.862     0.0627
35 haz_el_2.................         -1.493      0.8065     -1.851     0.0641
37 haz_road_2...............          1.421      0.6291      2.259     0.0239
39 any_other_occ_radiation_2_1         0.4728      0.7163     0.6601      > 0.5
40 age_cen..................       -0.08699      0.0559     -1.556       0.12
41 age_cen2.................      -0.001145    0.008499    -0.1348      > 0.5
42 age_cen3.................       0.002522    0.001359      1.856     0.0634
43 age_cen4.................      1.728e-05   8.175e-05     0.2114      > 0.5
44 age_cen5.................     -1.673e-05   8.981e-06     -1.863     0.0625
45 age_cen6.................     -7.353e-08   2.176e-07     -0.338      > 0.5
46 age_cen7.................      2.791e-08   1.769e-08      1.578      0.115
47 x_dental_n_NON_ZERO......        0.01688     0.05027     0.3357      > 0.5
48 x_dental_n_MIS...........         0.5049       0.269      1.877     0.0605
49 num_miss_NON_ZERO........         0.2346     0.07327      3.202    0.00136
50 num_miss_MIS.............          0.000     Aliased
51 sm_pday_NON_ZERO.........        0.01626     0.01348      1.207      0.228
52 sm_pday_MIS..............        0.02933      0.3011    0.09743      > 0.5
53 x_bone_n_NON_ZERO........       -0.05300     0.07957    -0.6661      > 0.5
54 x_bone_n_MIS.............         0.2622      0.2608      1.005      0.315

            Records used          111

                Deviance      113.629
                     AIC      177.629
            Pearson Chi2      134.445      Degrees of freedom      79


 *** WARNING: Parameter COM1_EXP1_0 changed by 4.2% MLE may be infinite or may not exist


lrt@


             LR statistic      0.4206      Degrees of freedom      1
                  P value      > 0.50

ci level 95@
                                       95% Confidence Bounds

 # Name                           Estimate    Std. Err.      Lower       Upper
-- ----------------------------  ----------   ---------    --------    --------

Log-linear term 0
 4 rad_radiography_1........         15.72     0.7001     14.35     17.10
             EXP(estimate)        6.750e+06       2.014   1.711e+06   2.662e+07

 8 x_other_1................         14.34      1.842     10.73     17.96
             EXP(estimate)        1.697e+06       6.312   4.585e+04   6.279e+07

 9 x_other_2................         13.93      1.855     10.29     17.57
             EXP(estimate)        1.122e+06       6.391   2.958e+04   4.254e+07

11 chemotx_2................        -1.824     0.7079    -3.212   -0.4369
             EXP(estimate)           0.1613       2.030     0.04028      0.6460

14 flag2_1..................        -26.01  1.773e+05-3.476e+05 3.476e+05
             EXP(estimate)        5.049e-12       0.000       0.000       0.000

16 COM1_EXP1_0..............        -24.79  1.445e+05-2.832e+05 2.832e+05
             EXP(estimate)        1.715e-11       0.000       0.000       0.000

18 COM1_EXP1_2..............        0.7104     0.7101   -0.6815     2.102
             EXP(estimate)            2.035       2.034      0.5059       8.184

19 COM1_EXP1_3..............         1.476     0.5429    0.4117     2.540
             EXP(estimate)            4.375       1.721       1.509       12.68

22 exp_1....................        -2.002     0.8393    -3.647   -0.3568
             EXP(estimate)           0.1351       2.315     0.02608      0.6999

23 exp_2....................        -1.164     0.8225    -2.776    0.4483
             EXP(estimate)           0.3123       2.276     0.06229       1.566

25 y_int_2002...............        0.5595     0.2435   0.08219     1.037
             EXP(estimate)            1.750       1.276       1.086       2.820

27 y_int_2004...............       -0.2511     0.3199   -0.8780    0.3758
             EXP(estimate)           0.7779       1.377      0.4156       1.456

30 rad_army_1...............        -13.94      1.237    -16.36    -11.52
             EXP(estimate)        8.827e-07       3.445   7.815e-08   9.970e-06

31 rad_army_2...............        -12.76      1.066    -14.85    -10.67
             EXP(estimate)        2.877e-06       2.902   3.564e-07   2.323e-05

33 haz_exp_2................        0.5094     0.2736  -0.02693     1.046
             EXP(estimate)            1.664       1.315      0.9734       2.845

35 haz_el_2.................        -1.493     0.8065    -3.074   0.08759
             EXP(estimate)           0.2247       2.240     0.04624       1.092

37 haz_road_2...............         1.421     0.6291    0.1881     2.654
             EXP(estimate)            4.142       1.876       1.207       14.21

39 any_other_occ_radiation_2_1        0.4728     0.7163   -0.9310     1.877
             EXP(estimate)            1.605       2.047      0.3942       6.532

40 age_cen..................      -0.08699    0.05590   -0.1966   0.02257
             EXP(estimate)           0.9167       1.057      0.8216       1.023

41 age_cen2.................     -0.001145   0.008499  -0.01780   0.01551
             EXP(estimate)           0.9989       1.009      0.9824       1.016

42 age_cen3.................      0.002522   0.001359-0.0001411  0.005186
             EXP(estimate)            1.003       1.001      0.9999       1.005

43 age_cen4.................     1.728e-05  8.175e-05-0.0001429 0.0001775
             EXP(estimate)            1.000       1.000      0.9999       1.000

44 age_cen5.................    -1.673e-05  8.981e-06-3.433e-05 8.734e-07
             EXP(estimate)            1.000       1.000       1.000       1.000

45 age_cen6.................    -7.353e-08  2.176e-07-5.000e-07 3.529e-07
             EXP(estimate)            1.000       1.000       1.000       1.000

46 age_cen7.................     2.791e-08  1.769e-08-6.764e-09 6.258e-08
             EXP(estimate)            1.000       1.000       1.000       1.000

47 x_dental_n_NON_ZERO......       0.01688    0.05027  -0.08165    0.1154
             EXP(estimate)            1.017       1.052      0.9216       1.122

48 x_dental_n_MIS...........        0.5049     0.2690  -0.02234     1.032
             EXP(estimate)            1.657       1.309      0.9779       2.807

49 num_miss_NON_ZERO........        0.2346    0.07327   0.09101    0.3782
             EXP(estimate)            1.264       1.076       1.095       1.460

51 sm_pday_NON_ZERO.........       0.01626    0.01348  -0.01015   0.04268
             EXP(estimate)            1.016       1.014      0.9899       1.044

52 sm_pday_MIS..............       0.02933     0.3011   -0.5607    0.6194
             EXP(estimate)            1.030       1.351      0.5708       1.858

53 x_bone_n_NON_ZERO........      -0.05300    0.07957   -0.2090    0.1030
             EXP(estimate)           0.9484       1.083      0.8114       1.108

54 x_bone_n_MIS.............        0.2622     0.2608   -0.2490    0.7733
             EXP(estimate)            1.300       1.298      0.7796       2.167


profile 39 noplot force lower@

  Lower bound trial values 

             Deviance   One-Sided
     Beta     Change     P-Value 
     ____________________________

    0.3296  -0.03959     0.421 *
   -0.2507   -0.9645     0.163 *
  -0.02278   -0.4613     0.249 *
   -0.2643   -0.9997     0.159 *
   -0.3793    -1.322     0.125 *
   -0.7623    -2.679    0.0508 *
    -1.021    -3.817    0.0254 *
    -1.259    -5.004    0.0126 *
    -1.551    -6.612   0.00507 *
    -1.761    -7.865   0.00252 *

   Sorted list of profile likelihood points 

             Deviance   One-Sided
     Beta     Change     P-Value 
     ____________________________

    -1.761    -7.865   0.00252
    -1.551    -6.612   0.00507
    -1.259    -5.004    0.0126
    -1.021    -3.817    0.0254
   -0.7623    -2.679    0.0508
   -0.3793    -1.322     0.125
   -0.2643   -0.9997     0.159
   -0.2507   -0.9645     0.163
  -0.02278   -0.4613     0.249
    0.3296  -0.03959     0.421
    0.4728     0.000   0.00249


      Interpolated profile likelihood bounds
       for parameter 39 (any_other_occ_radiation_2_1)

            MLE     0.4728    exp(MLE)      1.605

      2-sided          Bounds                exp(Bounds)
       Level      Lower       Upper      Lower        Upper
      _______________________________________________________

      25.0%      0.2418        ????       1.274        ????
      50.0%    -0.01927        ????      0.9809        ????
      68.3%     -0.2644        ????      0.7677        ????
      75.0%     -0.3796        ????      0.6841        ????
      90.0%     -0.7687        ????      0.4636        ????
      95.0%      -1.026        ????      0.3584        ????
      97.5%      -1.263        ????      0.2828        ????
      99.0%      -1.555        ????      0.2113        ????
      99.5%      -1.763        ????      0.1715        ????


 *** WARNING: Parameter COM1_EXP1_0 changed by 2.1% MLE may be infinite or may not exist


profile 39 noplot force upper@

  Upper bound trial values 

             Deviance   One-Sided
     Beta     Change     P-Value 
     ____________________________

    0.6161  -0.04038     0.420 *
     1.182    -1.024     0.156 *
    0.9467   -0.4510     0.251 *
     1.174    -1.000     0.159 *
     1.278    -1.324     0.125 *
     1.616    -2.713    0.0498 *
     1.828    -3.846    0.0249 *
     2.017    -5.027    0.0125 *
     2.240    -6.637   0.00499 *
     2.394    -7.881   0.00250 *

   Sorted list of profile likelihood points 

             Deviance   One-Sided
     Beta     Change     P-Value 
     ____________________________

    0.4728     0.000   0.00249
    0.6161  -0.04038     0.420
    0.9467   -0.4510     0.251
     1.174    -1.000     0.159
     1.182    -1.024     0.156
     1.278    -1.324     0.125
     1.616    -2.713    0.0498
     1.828    -3.846    0.0249
     2.017    -5.027    0.0125
     2.240    -6.637   0.00499
     2.394    -7.881   0.00250


      Interpolated profile likelihood bounds
       for parameter 39 (any_other_occ_radiation_2_1)

            MLE     0.4728    exp(MLE)      1.605

      2-sided          Bounds                exp(Bounds)
       Level      Lower       Upper      Lower        Upper
      _______________________________________________________

      25.0%        ????      0.6988        ????       2.011
      50.0%        ????      0.9488        ????       2.582
      68.3%        ????       1.174        ????       3.235
      75.0%        ????       1.277        ????       3.587
      90.0%        ????       1.614        ????       5.025
      95.0%        ????       1.827        ????       6.217
      97.5%        ????       2.016        ????       7.510
      99.0%        ????       2.240        ????       9.390
      99.5%        ????       2.394        ????       10.95


 *** WARNING: Parameter COM1_EXP1_0 changed by 2.1% MLE may be infinite or may not exist


!!!!!!!!!!!!!!!!!!!!!!!!!!!!!!!!!!!!!!!!!!!!!!!!!!!!!!!!!!!!!!!!!!!!!!!!!!!!!!!!!!!!!!!!!!!!!!!
!!!!!!!!!!!!!!!!!!!!!!!!!!!!!!!!!!!!!!!!!!!!!!!!!!!!!!!!!!!!!!!!!!!!!!!!!!!!!!!!!!!!!!!!!!!!!!!
!!Analyses of non-cancer RT                                                                  !!
!!!!!!!!!!!!!!!!!!!!!!!!!!!!!!!!!!!!!!!!!!!!!!!!!!!!!!!!!!!!!!!!!!!!!!!!!!!!!!!!!!!!!!!!!!!!!!!
!!!!!!!!!!!!!!!!!!!!!!!!!!!!!!!!!!!!!!!!!!!!!!!!!!!!!!!!!!!!!!!!!!!!!!!!!!!!!!!!!!!!!!!!!!!!!!!

!Null model
loglinear 0 rad_radiography x_other chemotx flag2 COM1_EXP1
 age_cen age_cen2 age_cen3 age_cen4 age_cen5 age_cen6 age_cen7
 exp y_int rad_army haz_exp haz_el x_dental_n_NON_ZERO x_dental_n_MIS
 num_miss_NON_ZERO num_miss_MIS haz_road sm_pday_NON_ZERO sm_pday_MIS
 x_bone_n_NON_ZERO x_bone_n_MIS@


linear 1@


loglinear 1@


fit@

          Iter  Step      Deviance

             0     0      371.782
             1     1      186.102
             2     0      128.937
             3     0      115.311
             4     0      114.381
             5     0      114.170
             6     0      114.094
             7     0      114.066
             8     0      114.056
             9     0      114.052
            10     0      114.051
            11     0      114.050
            12     0      114.050
            13     0      114.050
            14     0      114.050
            15     0      114.050
            16     0      114.050
            17     0      114.050
            18     0      114.050
            19     0      114.050
            20     0      114.050
            21     0      114.050

Piece-wise exponential regression
Additive excess relative risk T0 * (1 + T1 + T2 + ...)

Number_cells_MN is used for cases
Number_cells_scored_1000 is used for person years


                            Parameter Summary Table

 # Name                            Estimate     Std.Err.  Test Stat.  P value
-- ----------------------------   ----------   ---------  ----------  --------
Log-linear term 0
 1 %CON.....................         -12.52     Aliased
 3 rad_radiography_0........          0.000     Aliased
 4 rad_radiography_1........          14.73      0.6992      21.07    < 0.001
 5 rad_radiography_2........          13.23     Aliased
 7 x_other_0................          0.000     Aliased
 8 x_other_1................          14.53       1.812      8.019    < 0.001
 9 x_other_2................          14.10       1.828      7.714    < 0.001
11 chemotx_2................         -1.821      0.6967     -2.614    0.00896
13 flag2_0..................          0.000     Aliased
14 flag2_1..................         -22.00     2.4e+04 -0.0009166      > 0.5
16 COM1_EXP1_0..............         -20.78   1.956e+04  -0.001063      > 0.5
17 COM1_EXP1_1..............          0.000     Aliased
18 COM1_EXP1_2..............         0.5759      0.6825     0.8438      0.399
19 COM1_EXP1_3..............          1.478      0.5422      2.726    0.00642
21 exp_0....................          0.000     Aliased
22 exp_1....................         -2.025      0.8387     -2.415     0.0157
23 exp_2....................         -1.201      0.8213     -1.462      0.144
25 y_int_2002...............         0.5683      0.2421      2.347     0.0189
26 y_int_2003...............         0.1606     Aliased
27 y_int_2004...............        -0.1601      0.2843     -0.563      > 0.5
29 rad_army_0...............          0.000     Aliased
30 rad_army_1...............         -13.11       1.196     -10.96    < 0.001
31 rad_army_2...............         -11.91       1.033     -11.53    < 0.001
33 haz_exp_2................         0.5100      0.2739      1.862     0.0626
35 haz_el_2.................         -1.485      0.8067      -1.84     0.0657
37 haz_road_2...............          1.416      0.6293       2.25     0.0245
38 age_cen..................       -0.08612     0.05572     -1.546      0.122
39 age_cen2.................      -0.001698    0.008449     -0.201      > 0.5
40 age_cen3.................       0.002524    0.001355      1.863     0.0624
41 age_cen4.................      2.148e-05   8.154e-05     0.2634      > 0.5
42 age_cen5.................     -1.683e-05   8.959e-06     -1.879     0.0603
43 age_cen6.................     -8.256e-08   2.173e-07    -0.3798      > 0.5
44 age_cen7.................      2.826e-08   1.766e-08        1.6       0.11
45 x_dental_n_NON_ZERO......        0.01834     0.04997     0.3669      > 0.5
46 x_dental_n_MIS...........         0.5025      0.2689      1.869     0.0617
47 num_miss_NON_ZERO........         0.2365     0.07334      3.224    0.00126
48 num_miss_MIS.............          0.000     Aliased
49 sm_pday_NON_ZERO.........        0.01457     0.01323      1.101      0.271
50 sm_pday_MIS..............       -0.01085      0.2954   -0.03674      > 0.5
51 x_bone_n_NON_ZERO........       -0.02970     0.06936    -0.4281      > 0.5
52 x_bone_n_MIS.............         0.2927      0.2541      1.152      0.249

            Records used          111

                Deviance       114.05
                     AIC       176.05
            Pearson Chi2      135.939      Degrees of freedom      80


 *** WARNING: Parameter COM1_EXP1_0 changed by 5.0% MLE may be infinite or may not exist


null@

!Analysis of non-cancer RT risk
loglinear 0 +RT_non_cancer_2@


fit@

          Iter  Step      Deviance

             0     0      114.050
             1     0      114.003
             2     0      114.003
             3     0      114.003

Piece-wise exponential regression
Additive excess relative risk T0 * (1 + T1 + T2 + ...)

Number_cells_MN is used for cases
Number_cells_scored_1000 is used for person years


                            Parameter Summary Table

 # Name                            Estimate     Std.Err.  Test Stat.  P value
-- ----------------------------   ----------   ---------  ----------  --------
Log-linear term 0
 1 %CON.....................         -12.52     Aliased
 3 rad_radiography_0........          0.000     Aliased
 4 rad_radiography_1........          14.74      0.7009      21.03    < 0.001
 5 rad_radiography_2........          13.23     Aliased
 7 x_other_0................          0.000     Aliased
 8 x_other_1................          14.55       1.814      8.021    < 0.001
 9 x_other_2................          14.11       1.829      7.717    < 0.001
11 chemotx_2................         -1.829      0.6978     -2.622    0.00875
13 flag2_0..................          0.000     Aliased
14 flag2_1..................         -24.99   1.076e+05 -0.0002324      > 0.5
16 COM1_EXP1_0..............         -23.78   8.764e+04 -0.0002713      > 0.5
17 COM1_EXP1_1..............          0.000     Aliased
18 COM1_EXP1_2..............         0.5716      0.6835     0.8363      0.403
19 COM1_EXP1_3..............          1.477      0.5423      2.724    0.00645
21 exp_0....................          0.000     Aliased
22 exp_1....................         -2.011      0.2191     -9.178    < 0.001
23 exp_2....................         -1.197     Aliased
25 y_int_2002...............         0.5522      0.8569     0.6444      > 0.5
26 y_int_2003...............         0.1606      0.8214     0.1955      > 0.5
27 y_int_2004...............        -0.1606      0.8632    -0.1861      > 0.5
29 rad_army_0...............          0.000     Aliased
30 rad_army_1...............         -13.13         1.2     -10.95    < 0.001
31 rad_army_2...............         -11.93       1.035     -11.52    < 0.001
33 haz_exp_2................         0.5088       0.274      1.857     0.0633
35 haz_el_2.................         -1.491      0.8074     -1.847     0.0648
37 haz_road_2...............          1.418      0.6294      2.252     0.0243
39 RT_non_cancer_2_1........         0.1736      0.7839     0.2215      > 0.5
40 age_cen..................       -0.08666      0.0558     -1.553       0.12
41 age_cen2.................      -0.001740    0.008456    -0.2058      > 0.5
42 age_cen3.................       0.002527    0.001355      1.865     0.0622
43 age_cen4.................      2.176e-05    8.16e-05     0.2667      > 0.5
44 age_cen5.................     -1.682e-05   8.959e-06     -1.877     0.0605
45 age_cen6.................     -8.242e-08   2.175e-07     -0.379      > 0.5
46 age_cen7.................      2.821e-08   1.766e-08      1.597       0.11
47 x_dental_n_NON_ZERO......        0.01772     0.05018     0.3532      > 0.5
48 x_dental_n_MIS...........         0.5056      0.2696      1.875     0.0607
49 num_miss_NON_ZERO........         0.2367     0.07324      3.232    0.00123
50 num_miss_MIS.............          0.000     Aliased
51 sm_pday_NON_ZERO.........        0.01491     0.01333      1.118      0.263
52 sm_pday_MIS..............      0.0004862      0.3001    0.00162      > 0.5
53 x_bone_n_NON_ZERO........       -0.02831     0.06955     -0.407      > 0.5
54 x_bone_n_MIS.............         0.2943      0.2541      1.158      0.247

            Records used          111

                Deviance      114.003
                     AIC      178.003
            Pearson Chi2      135.852      Degrees of freedom      79


 *** WARNING: Parameter COM1_EXP1_0 changed by 4.3% MLE may be infinite or may not exist


lrt@


             LR statistic     0.04721      Degrees of freedom      1
                  P value      > 0.50

ci level 95@
                                       95% Confidence Bounds

 # Name                           Estimate    Std. Err.      Lower       Upper
-- ----------------------------  ----------   ---------    --------    --------

Log-linear term 0
 4 rad_radiography_1........         14.74     0.7009     13.37     16.11
             EXP(estimate)        2.522e+06       2.016   6.386e+05   9.964e+06

 8 x_other_1................         14.55      1.814     10.99     18.10
             EXP(estimate)        2.078e+06       6.133   5.941e+04   7.270e+07

 9 x_other_2................         14.11      1.829     10.53     17.70
             EXP(estimate)        1.348e+06       6.227   3.740e+04   4.857e+07

11 chemotx_2................        -1.829     0.6978    -3.197   -0.4618
             EXP(estimate)           0.1605       2.009     0.04088      0.6302

14 flag2_1..................        -24.99  1.076e+05-2.108e+05 2.108e+05
             EXP(estimate)        1.398e-11       0.000       0.000       0.000

16 COM1_EXP1_0..............        -23.78  8.764e+04-1.718e+05 1.717e+05
             EXP(estimate)        4.708e-11       0.000       0.000       0.000

18 COM1_EXP1_2..............        0.5716     0.6835   -0.7680     1.911
             EXP(estimate)            1.771       1.981      0.4639       6.761

19 COM1_EXP1_3..............         1.477     0.5423    0.4145     2.540
             EXP(estimate)            4.381       1.720       1.514       12.68

22 exp_1....................        -2.011     0.2191    -2.440    -1.581
             EXP(estimate)           0.1339       1.245     0.08713      0.2057

25 y_int_2002...............        0.5522     0.8569    -1.127     2.232
             EXP(estimate)            1.737       2.356      0.3239       9.315

26 y_int_2003...............        0.1606     0.8214    -1.449     1.770
             EXP(estimate)            1.174       2.274      0.2347       5.873

27 y_int_2004...............       -0.1606     0.8632    -1.852     1.531
             EXP(estimate)           0.8516       2.371      0.1568       4.624

30 rad_army_1...............        -13.13      1.200    -15.48    -10.78
             EXP(estimate)        1.981e-06       3.319   1.887e-07   2.080e-05

31 rad_army_2...............        -11.93      1.035    -13.96    -9.901
             EXP(estimate)        6.590e-06       2.816   8.663e-07   5.013e-05

33 haz_exp_2................        0.5088     0.2740  -0.02820     1.046
             EXP(estimate)            1.663       1.315      0.9722       2.845

35 haz_el_2.................        -1.491     0.8074    -3.074   0.09125
             EXP(estimate)           0.2251       2.242     0.04625       1.096

37 haz_road_2...............         1.418     0.6294    0.1840     2.651
             EXP(estimate)            4.127       1.876       1.202       14.17

39 RT_non_cancer_2_1........        0.1736     0.7839    -1.363     1.710
             EXP(estimate)            1.190       2.190      0.2559       5.529

40 age_cen..................      -0.08666    0.05580   -0.1960   0.02270
             EXP(estimate)           0.9170       1.057      0.8220       1.023

41 age_cen2.................     -0.001740   0.008456  -0.01831   0.01483
             EXP(estimate)           0.9983       1.008      0.9819       1.015

42 age_cen3.................      0.002527   0.001355-0.0001290  0.005183
             EXP(estimate)            1.003       1.001      0.9999       1.005

43 age_cen4.................     2.176e-05  8.160e-05-0.0001382 0.0001817
             EXP(estimate)            1.000       1.000      0.9999       1.000

44 age_cen5.................    -1.682e-05  8.959e-06-3.438e-05 7.394e-07
             EXP(estimate)            1.000       1.000       1.000       1.000

45 age_cen6.................    -8.242e-08  2.175e-07-5.086e-07 3.438e-07
             EXP(estimate)            1.000       1.000       1.000       1.000

46 age_cen7.................     2.821e-08  1.766e-08-6.414e-09 6.283e-08
             EXP(estimate)            1.000       1.000       1.000       1.000

47 x_dental_n_NON_ZERO......       0.01772    0.05018  -0.08063    0.1161
             EXP(estimate)            1.018       1.051      0.9225       1.123

48 x_dental_n_MIS...........        0.5056     0.2696  -0.02277     1.034
             EXP(estimate)            1.658       1.309      0.9775       2.812

49 num_miss_NON_ZERO........        0.2367    0.07324   0.09313    0.3802
             EXP(estimate)            1.267       1.076       1.098       1.463

51 sm_pday_NON_ZERO.........       0.01491    0.01333  -0.01122   0.04104
             EXP(estimate)            1.015       1.013      0.9888       1.042

52 sm_pday_MIS..............     0.0004862     0.3001   -0.5878    0.5887
             EXP(estimate)            1.000       1.350      0.5556       1.802

53 x_bone_n_NON_ZERO........      -0.02831    0.06955   -0.1646    0.1080
             EXP(estimate)           0.9721       1.072      0.8482       1.114

54 x_bone_n_MIS.............        0.2943     0.2541   -0.2036    0.7922
             EXP(estimate)            1.342       1.289      0.8158       2.208


profile 39 noplot force lower@

  Lower bound trial values 

             Deviance   One-Sided
     Beta     Change     P-Value 
     ____________________________

   0.01685  -0.03863     0.422 *
   -0.6378   -0.8952     0.172 *
   -0.4004   -0.4722     0.246 *
   -0.6876   -0.9973     0.159 *
   -0.8334    -1.320     0.125 *
    -1.330    -2.642    0.0520 *
    -1.697    -3.786    0.0258 *
    -2.052    -4.983    0.0128 *
    -2.503    -6.595   0.00511 *
    -2.844    -7.859   0.00253 *

   Sorted list of profile likelihood points 

             Deviance   One-Sided
     Beta     Change     P-Value 
     ____________________________

    -2.844    -7.859   0.00253
    -2.503    -6.595   0.00511
    -2.052    -4.983    0.0128
    -1.697    -3.786    0.0258
    -1.330    -2.642    0.0520
   -0.8334    -1.320     0.125
   -0.6876   -0.9973     0.159
   -0.6378   -0.8952     0.172
   -0.4004   -0.4722     0.246
   0.01685  -0.03863     0.422
    0.1736     0.000   0.00250


      Interpolated profile likelihood bounds
       for parameter 39 (RT_non_cancer_2_1)

            MLE     0.1736    exp(MLE)      1.190

      2-sided          Bounds                exp(Bounds)
       Level      Lower       Upper      Lower        Upper
      _______________________________________________________

      25.0%    -0.08690        ????      0.9168        ????
      50.0%     -0.3889        ????      0.6778        ????
      68.3%     -0.6889        ????      0.5021        ????
      75.0%     -0.8346        ????      0.4340        ????
      90.0%      -1.351        ????      0.2589        ????
      95.0%      -1.714        ????      0.1801        ????
      97.5%      -2.064        ????      0.1269        ????
      99.0%      -2.514        ????     0.08093        ????
      99.5%      -2.849        ????     0.05790        ????


 *** WARNING: Parameter COM1_EXP1_0 changed by 2.1% MLE may be infinite or may not exist


profile 39 noplot force upper@

  Upper bound trial values 

             Deviance   One-Sided
     Beta     Change     P-Value 
     ____________________________

    0.3304  -0.04138     0.419 *
    0.9312    -1.097     0.147 *
    0.6656   -0.4379     0.254 *
    0.8986   -0.9983     0.159 *
     1.000    -1.324     0.125 *
     1.325    -2.743    0.0489 *
     1.517    -3.866    0.0246 *
     1.684    -5.040    0.0124 *
     1.879    -6.649   0.00496 *
     2.010    -7.887   0.00249 *

   Sorted list of profile likelihood points 

             Deviance   One-Sided
     Beta     Change     P-Value 
     ____________________________

    0.1736     0.000   0.00250
    0.3304  -0.04138     0.419
    0.6656   -0.4379     0.254
    0.8986   -0.9983     0.159
    0.9312    -1.097     0.147
     1.000    -1.324     0.125
     1.325    -2.743    0.0489
     1.517    -3.866    0.0246
     1.684    -5.040    0.0124
     1.879    -6.649   0.00496
     2.010    -7.887   0.00249


      Interpolated profile likelihood bounds
       for parameter 39 (RT_non_cancer_2_1)

            MLE     0.1736    exp(MLE)      1.190

      2-sided          Bounds                exp(Bounds)
       Level      Lower       Upper      Lower        Upper
      _______________________________________________________

      25.0%        ????      0.4146        ????       1.514
      50.0%        ????      0.6744        ????       1.963
      68.3%        ????      0.8992        ????       2.458
      75.0%        ????      0.9998        ????       2.718
      90.0%        ????       1.318        ????       3.737
      95.0%        ????       1.513        ????       4.540
      97.5%        ????       1.682        ????       5.375
      99.0%        ????       1.877        ????       6.535
      99.5%        ????       2.010        ????       7.460


 *** WARNING: Parameter COM1_EXP1_0 changed by 2.1% MLE may be infinite or may not exist


!!!!!!!!!!!!!!!!!!!!!!!!!!!!!!!!!!!!!!!!!!!!!!!!!!!!!!!!!!!!!!!!!!!!!!!!!!!!!!!!!!!!!!!!!!!!!!!
!!!!!!!!!!!!!!!!!!!!!!!!!!!!!!!!!!!!!!!!!!!!!!!!!!!!!!!!!!!!!!!!!!!!!!!!!!!!!!!!!!!!!!!!!!!!!!!
!!Analyses of dental X-ray risk (ever vs never)                                              !!
!!!!!!!!!!!!!!!!!!!!!!!!!!!!!!!!!!!!!!!!!!!!!!!!!!!!!!!!!!!!!!!!!!!!!!!!!!!!!!!!!!!!!!!!!!!!!!!
!!!!!!!!!!!!!!!!!!!!!!!!!!!!!!!!!!!!!!!!!!!!!!!!!!!!!!!!!!!!!!!!!!!!!!!!!!!!!!!!!!!!!!!!!!!!!!!

!Null model
loglinear 0 rad_radiography x_other chemotx flag2 COM1_EXP1
 age_cen age_cen2 age_cen3 age_cen4 age_cen5 age_cen6 age_cen7
 exp y_int rad_army haz_exp haz_el x_dental_n_NON_ZERO x_dental_n_MIS
 num_miss_NON_ZERO num_miss_MIS haz_road sm_pday_NON_ZERO sm_pday_MIS
 x_bone_n_NON_ZERO x_bone_n_MIS@


linear 1@


loglinear 1@


fit@

          Iter  Step      Deviance

             0     0      371.782
             1     1      186.102
             2     0      128.937
             3     0      115.311
             4     0      114.381
             5     0      114.170
             6     0      114.094
             7     0      114.066
             8     0      114.056
             9     0      114.052
            10     0      114.051
            11     0      114.050
            12     0      114.050
            13     0      114.050
            14     0      114.050
            15     0      114.050
            16     0      114.050
            17     0      114.050
            18     0      114.050
            19     0      114.050
            20     0      114.050
            21     0      114.050

Piece-wise exponential regression
Additive excess relative risk T0 * (1 + T1 + T2 + ...)

Number_cells_MN is used for cases
Number_cells_scored_1000 is used for person years


                            Parameter Summary Table

 # Name                            Estimate     Std.Err.  Test Stat.  P value
-- ----------------------------   ----------   ---------  ----------  --------
Log-linear term 0
 1 %CON.....................         -12.52     Aliased
 3 rad_radiography_0........          0.000     Aliased
 4 rad_radiography_1........          14.73      0.6992      21.07    < 0.001
 5 rad_radiography_2........          13.23     Aliased
 7 x_other_0................          0.000     Aliased
 8 x_other_1................          14.53       1.812      8.019    < 0.001
 9 x_other_2................          14.10       1.828      7.714    < 0.001
11 chemotx_2................         -1.821      0.6967     -2.614    0.00896
13 flag2_0..................          0.000     Aliased
14 flag2_1..................         -22.00     2.4e+04 -0.0009166      > 0.5
16 COM1_EXP1_0..............         -20.78   1.956e+04  -0.001063      > 0.5
17 COM1_EXP1_1..............          0.000     Aliased
18 COM1_EXP1_2..............         0.5759      0.6825     0.8438      0.399
19 COM1_EXP1_3..............          1.478      0.5422      2.726    0.00642
21 exp_0....................          0.000     Aliased
22 exp_1....................         -2.025      0.8387     -2.415     0.0157
23 exp_2....................         -1.201      0.8213     -1.462      0.144
25 y_int_2002...............         0.5683      0.2421      2.347     0.0189
26 y_int_2003...............         0.1606     Aliased
27 y_int_2004...............        -0.1601      0.2843     -0.563      > 0.5
29 rad_army_0...............          0.000     Aliased
30 rad_army_1...............         -13.11       1.196     -10.96    < 0.001
31 rad_army_2...............         -11.91       1.033     -11.53    < 0.001
33 haz_exp_2................         0.5100      0.2739      1.862     0.0626
35 haz_el_2.................         -1.485      0.8067      -1.84     0.0657
37 haz_road_2...............          1.416      0.6293       2.25     0.0245
38 age_cen..................       -0.08612     0.05572     -1.546      0.122
39 age_cen2.................      -0.001698    0.008449     -0.201      > 0.5
40 age_cen3.................       0.002524    0.001355      1.863     0.0624
41 age_cen4.................      2.148e-05   8.154e-05     0.2634      > 0.5
42 age_cen5.................     -1.683e-05   8.959e-06     -1.879     0.0603
43 age_cen6.................     -8.256e-08   2.173e-07    -0.3798      > 0.5
44 age_cen7.................      2.826e-08   1.766e-08        1.6       0.11
45 x_dental_n_NON_ZERO......        0.01834     0.04997     0.3669      > 0.5
46 x_dental_n_MIS...........         0.5025      0.2689      1.869     0.0617
47 num_miss_NON_ZERO........         0.2365     0.07334      3.224    0.00126
48 num_miss_MIS.............          0.000     Aliased
49 sm_pday_NON_ZERO.........        0.01457     0.01323      1.101      0.271
50 sm_pday_MIS..............       -0.01085      0.2954   -0.03674      > 0.5
51 x_bone_n_NON_ZERO........       -0.02970     0.06936    -0.4281      > 0.5
52 x_bone_n_MIS.............         0.2927      0.2541      1.152      0.249

            Records used          111

                Deviance       114.05
                     AIC       176.05
            Pearson Chi2      135.939      Degrees of freedom      80


 *** WARNING: Parameter COM1_EXP1_0 changed by 5.0% MLE may be infinite or may not exist


null@

!Analysis of dental X-ray risk
loglinear 0 +dental_ever_2@


fit@

          Iter  Step      Deviance

             0     0      114.050
             1     0      113.930
             2     0      113.924
             3     0      113.924
             4     0      113.924

Piece-wise exponential regression
Additive excess relative risk T0 * (1 + T1 + T2 + ...)

Number_cells_MN is used for cases
Number_cells_scored_1000 is used for person years


                            Parameter Summary Table

 # Name                            Estimate     Std.Err.  Test Stat.  P value
-- ----------------------------   ----------   ---------  ----------  --------
Log-linear term 0
 1 %CON.....................         -12.52     Aliased
 3 rad_radiography_0........          0.000     Aliased
 4 rad_radiography_1........          14.73      0.6991      21.07    < 0.001
 5 rad_radiography_2........          13.23     Aliased
 7 x_other_0................          0.000     Aliased
 8 x_other_1................          14.16       2.055      6.891    < 0.001
 9 x_other_2................          13.74       2.062      6.665    < 0.001
11 chemotx_2................         -1.837      0.6986     -2.629    0.00855
13 flag2_0..................          0.000     Aliased
14 flag2_1..................         -25.99   1.773e+05 -0.0001466      > 0.5
16 COM1_EXP1_0..............         -24.78   1.445e+05 -0.0001715      > 0.5
17 COM1_EXP1_1..............          0.000     Aliased
18 COM1_EXP1_2..............         0.5883      0.6844     0.8597       0.39
19 COM1_EXP1_3..............          1.472      0.5423      2.714    0.00665
21 exp_0....................          0.000     Aliased
22 exp_1....................         -2.025      0.8387     -2.415     0.0157
23 exp_2....................         -1.200      0.8213     -1.461      0.144
25 y_int_2002...............         0.5707      0.2422      2.356     0.0185
26 y_int_2003...............         0.1606     Aliased
27 y_int_2004...............        -0.1798      0.2907    -0.6183      > 0.5
29 rad_army_0...............          0.000     Aliased
30 rad_army_1...............         -13.11       1.197     -10.96    < 0.001
31 rad_army_2...............         -11.91       1.033     -11.53    < 0.001
33 haz_exp_2................         0.5085      0.2739      1.857     0.0634
35 haz_el_2.................         -1.491      0.8068     -1.847     0.0647
37 haz_road_2...............          1.419      0.6295      2.254     0.0242
39 dental_ever_2_1..........         0.3956        1.06     0.3732      > 0.5
40 age_cen..................       -0.08790     0.05593     -1.572      0.116
41 age_cen2.................      -0.001748    0.008449    -0.2069      > 0.5
42 age_cen3.................       0.002547    0.001357      1.877     0.0605
43 age_cen4.................      2.168e-05   8.153e-05     0.2659      > 0.5
44 age_cen5.................     -1.691e-05   8.966e-06     -1.886     0.0593
45 age_cen6.................     -8.264e-08   2.173e-07    -0.3802      > 0.5
46 age_cen7.................      2.833e-08   1.767e-08      1.603      0.109
47 x_dental_n_NON_ZERO......        0.01778     0.04997     0.3558      > 0.5
48 x_dental_n_MIS...........         0.8883       1.064     0.8351      0.404
49 num_miss_NON_ZERO........         0.2362     0.07334      3.221    0.00128
50 num_miss_MIS.............          0.000     Aliased
51 sm_pday_NON_ZERO.........        0.01443     0.01325      1.089      0.276
52 sm_pday_MIS..............      -0.008664      0.2955   -0.02932      > 0.5
53 x_bone_n_NON_ZERO........       -0.03060     0.06935    -0.4412      > 0.5
54 x_bone_n_MIS.............         0.2866      0.2543      1.127       0.26

            Records used          111

                Deviance      113.924
                     AIC      177.924
            Pearson Chi2      135.731      Degrees of freedom      79


 *** WARNING: Parameter COM1_EXP1_0 changed by 4.2% MLE may be infinite or may not exist


lrt@


             LR statistic      0.1256      Degrees of freedom      1
                  P value      > 0.50

ci level 95@
                                       95% Confidence Bounds

 # Name                           Estimate    Std. Err.      Lower       Upper
-- ----------------------------  ----------   ---------    --------    --------

Log-linear term 0
 4 rad_radiography_1........         14.73     0.6991     13.36     16.10
             EXP(estimate)        2.502e+06       2.012   6.356e+05   9.848e+06

 8 x_other_1................         14.16      2.055     10.13     18.19
             EXP(estimate)        1.415e+06       7.809   2.519e+04   7.948e+07

 9 x_other_2................         13.74      2.062     9.700     17.78
             EXP(estimate)        9.275e+05       7.858   1.631e+04   5.273e+07

11 chemotx_2................        -1.837     0.6986    -3.206   -0.4677
             EXP(estimate)           0.1593       2.011     0.04052      0.6265

14 flag2_1..................        -25.99  1.773e+05-3.476e+05 3.476e+05
             EXP(estimate)        5.159e-12       0.000       0.000       0.000

16 COM1_EXP1_0..............        -24.78  1.445e+05-2.832e+05 2.832e+05
             EXP(estimate)        1.729e-11       0.000       0.000       0.000

18 COM1_EXP1_2..............        0.5883     0.6844   -0.7530     1.930
             EXP(estimate)            1.801       1.983      0.4710       6.887

19 COM1_EXP1_3..............         1.472     0.5423    0.4088     2.535
             EXP(estimate)            4.357       1.720       1.505       12.61

22 exp_1....................        -2.025     0.8387    -3.669   -0.3815
             EXP(estimate)           0.1320       2.313     0.02550      0.6829

23 exp_2....................        -1.200     0.8213    -2.810    0.4096
             EXP(estimate)           0.3012       2.274     0.06021       1.506

25 y_int_2002...............        0.5707     0.2422   0.09589     1.045
             EXP(estimate)            1.769       1.274       1.101       2.845

27 y_int_2004...............       -0.1798     0.2907   -0.7496    0.3900
             EXP(estimate)           0.8355       1.337      0.4726       1.477

30 rad_army_1...............        -13.11      1.197    -15.46    -10.77
             EXP(estimate)        2.023e-06       3.309   1.939e-07   2.111e-05

31 rad_army_2...............        -11.91      1.033    -13.94    -9.890
             EXP(estimate)        6.696e-06       2.809   8.842e-07   5.070e-05

33 haz_exp_2................        0.5085     0.2739  -0.02834     1.045
             EXP(estimate)            1.663       1.315      0.9721       2.845

35 haz_el_2.................        -1.491     0.8068    -3.072   0.09080
             EXP(estimate)           0.2252       2.241     0.04633       1.095

37 haz_road_2...............         1.419     0.6295    0.1850     2.653
             EXP(estimate)            4.132       1.877       1.203       14.19

39 dental_ever_2_1..........        0.3956      1.060    -1.682     2.473
             EXP(estimate)            1.485       2.886      0.1860       11.86

40 age_cen..................      -0.08790    0.05593   -0.1975   0.02173
             EXP(estimate)           0.9159       1.058      0.8208       1.022

41 age_cen2.................     -0.001748   0.008449  -0.01831   0.01481
             EXP(estimate)           0.9983       1.008      0.9819       1.015

42 age_cen3.................      0.002547   0.001357-0.0001127  0.005206
             EXP(estimate)            1.003       1.001      0.9999       1.005

43 age_cen4.................     2.168e-05  8.153e-05-0.0001381 0.0001815
             EXP(estimate)            1.000       1.000      0.9999       1.000

44 age_cen5.................    -1.691e-05  8.966e-06-3.448e-05 6.667e-07
             EXP(estimate)            1.000       1.000       1.000       1.000

45 age_cen6.................    -8.264e-08  2.173e-07-5.086e-07 3.433e-07
             EXP(estimate)            1.000       1.000       1.000       1.000

46 age_cen7.................     2.833e-08  1.767e-08-6.310e-09 6.296e-08
             EXP(estimate)            1.000       1.000       1.000       1.000

47 x_dental_n_NON_ZERO......       0.01778    0.04997  -0.08016    0.1157
             EXP(estimate)            1.018       1.051      0.9230       1.123

48 x_dental_n_MIS...........        0.8883      1.064    -1.196     2.973
             EXP(estimate)            2.431       2.897      0.3023       19.55

49 num_miss_NON_ZERO........        0.2362    0.07334   0.09249    0.3800
             EXP(estimate)            1.266       1.076       1.097       1.462

51 sm_pday_NON_ZERO.........       0.01443    0.01325  -0.01154   0.04040
             EXP(estimate)            1.015       1.013      0.9885       1.041

52 sm_pday_MIS..............     -0.008664     0.2955   -0.5878    0.5705
             EXP(estimate)           0.9914       1.344      0.5556       1.769

53 x_bone_n_NON_ZERO........      -0.03060    0.06935   -0.1665    0.1053
             EXP(estimate)           0.9699       1.072      0.8466       1.111

54 x_bone_n_MIS.............        0.2866     0.2543   -0.2119    0.7851
             EXP(estimate)            1.332       1.290      0.8091       2.193


profile 39 noplot force lower@

  Lower bound trial values 

             Deviance   One-Sided
     Beta     Change     P-Value 
     ____________________________

    0.1836  -0.03783     0.423 *
   -0.7249   -0.8398     0.180 *
   -0.4200   -0.4798     0.244 *
   -0.8403   -0.9936     0.159 *
    -1.067    -1.318     0.125 *
    -1.854    -2.614    0.0530 *
    -2.485    -3.766    0.0261 *
    -3.119    -4.974    0.0129 *
    -3.949    -6.596   0.00511 *
    -4.590    -7.864   0.00252 *

   Sorted list of profile likelihood points 

             Deviance   One-Sided
     Beta     Change     P-Value 
     ____________________________

    -4.590    -7.864   0.00252
    -3.949    -6.596   0.00511
    -3.119    -4.974    0.0129
    -2.485    -3.766    0.0261
    -1.854    -2.614    0.0530
    -1.067    -1.318     0.125
   -0.8403   -0.9936     0.159
   -0.7249   -0.8398     0.180
   -0.4200   -0.4798     0.244
    0.1836  -0.03783     0.423
    0.3956     0.000   0.00249


      Interpolated profile likelihood bounds
       for parameter 39 (dental_ever_2_1)

            MLE     0.3956    exp(MLE)      1.485

      2-sided          Bounds                exp(Bounds)
       Level      Lower       Upper      Lower        Upper
      _______________________________________________________

      25.0%     0.03349        ????       1.034        ????
      50.0%     -0.3956        ????      0.6733        ????
      68.3%     -0.8451        ????      0.4295        ????
      75.0%      -1.070        ????      0.3429        ????
      90.0%      -1.906        ????      0.1486        ????
      95.0%      -2.526        ????     0.08000        ????
      97.5%      -3.145        ????     0.04308        ????
      99.0%      -3.968        ????     0.01890        ????
      99.5%      -4.597        ????     0.01008        ????


 *** WARNING: Parameter COM1_EXP1_0 changed by 2.1% MLE may be infinite or may not exist


profile 39 noplot force upper@

  Upper bound trial values 

             Deviance   One-Sided
     Beta     Change     P-Value 
     ____________________________

    0.6075  -0.04229     0.419 *
     1.398    -1.163     0.140 *
     1.032   -0.4260     0.257 *
     1.331   -0.9954     0.159 *
     1.457    -1.324     0.125 *
     1.855    -2.764    0.0482 *
     2.079    -3.877    0.0245 *
     2.273    -5.046    0.0123 *
     2.499    -6.654   0.00495 *
     2.650    -7.889   0.00249 *

   Sorted list of profile likelihood points 

             Deviance   One-Sided
     Beta     Change     P-Value 
     ____________________________

    0.3956     0.000   0.00249
    0.6075  -0.04229     0.419
     1.032   -0.4260     0.257
     1.331   -0.9954     0.159
     1.398    -1.163     0.140
     1.457    -1.324     0.125
     1.855    -2.764    0.0482
     2.079    -3.877    0.0245
     2.273    -5.046    0.0123
     2.499    -6.654   0.00495
     2.650    -7.889   0.00249


      Interpolated profile likelihood bounds
       for parameter 39 (dental_ever_2_1)

            MLE     0.3956    exp(MLE)      1.485

      2-sided          Bounds                exp(Bounds)
       Level      Lower       Upper      Lower        Upper
      _______________________________________________________

      25.0%        ????      0.7146        ????       2.043
      50.0%        ????       1.051        ????       2.860
      68.3%        ????       1.333        ????       3.792
      75.0%        ????       1.457        ????       4.292
      90.0%        ????       1.842        ????       6.309
      95.0%        ????       2.072        ????       7.943
      97.5%        ????       2.270        ????       9.678
      99.0%        ????       2.496        ????       12.14
      99.5%        ????       2.648        ????       14.13


 *** WARNING: Parameter COM1_EXP1_0 changed by 2.1% MLE may be infinite or may not exist


!!!!!!!!!!!!!!!!!!!!!!!!!!!!!!!!!!!!!!!!!!!!!!!!!!!!!!!!!!!!!!!!!!!!!!!!!!!!!!!!!!!!!!!!!!!!!!!
!!!!!!!!!!!!!!!!!!!!!!!!!!!!!!!!!!!!!!!!!!!!!!!!!!!!!!!!!!!!!!!!!!!!!!!!!!!!!!!!!!!!!!!!!!!!!!!
!!Analyses of dental X-ray risk (per X ray)                                              !!
!!!!!!!!!!!!!!!!!!!!!!!!!!!!!!!!!!!!!!!!!!!!!!!!!!!!!!!!!!!!!!!!!!!!!!!!!!!!!!!!!!!!!!!!!!!!!!!
!!!!!!!!!!!!!!!!!!!!!!!!!!!!!!!!!!!!!!!!!!!!!!!!!!!!!!!!!!!!!!!!!!!!!!!!!!!!!!!!!!!!!!!!!!!!!!!

!Null model
loglinear 0 rad_radiography x_other chemotx flag2 COM1_EXP1
 age_cen age_cen2 age_cen3 age_cen4 age_cen5 age_cen6 age_cen7
 exp y_int rad_army haz_exp haz_el
! x_dental_n_NON_ZERO
 x_dental_n_MIS
 num_miss_NON_ZERO num_miss_MIS haz_road sm_pday_NON_ZERO sm_pday_MIS
 x_bone_n_NON_ZERO x_bone_n_MIS@


linear 1@


loglinear 1@


fit@

          Iter  Step      Deviance

             0     0      371.782
             1     1      186.098
             2     0      129.103
             3     0      115.443
             4     0      114.513
             5     0      114.303
             6     0      114.227
             7     0      114.200
             8     0      114.189
             9     0      114.186
            10     0      114.184
            11     0      114.184
            12     0      114.183
            13     0      114.183
            14     0      114.183
            15     0      114.183
            16     0      114.183
            17     0      114.183
            18     0      114.183
            19     0      114.183
            20     0      114.183
            21     0      114.183

Piece-wise exponential regression
Additive excess relative risk T0 * (1 + T1 + T2 + ...)

Number_cells_MN is used for cases
Number_cells_scored_1000 is used for person years


                            Parameter Summary Table

 # Name                            Estimate     Std.Err.  Test Stat.  P value
-- ----------------------------   ----------   ---------  ----------  --------
Log-linear term 0
 1 %CON.....................         -12.44     Aliased
 3 rad_radiography_0........          0.000     Aliased
 4 rad_radiography_1........          14.77      0.6347      23.27    < 0.001
 5 rad_radiography_2........          13.16     Aliased
 7 x_other_0................          0.000     Aliased
 8 x_other_1................          14.50       1.809      8.014    < 0.001
 9 x_other_2................          14.08       1.824       7.72    < 0.001
11 chemotx_2................         -1.878      0.6858     -2.738    0.00618
13 flag2_0..................          0.000     Aliased
14 flag2_1..................         -22.03     2.4e+04 -0.0009181      > 0.5
16 COM1_EXP1_0..............         -20.81   1.966e+04  -0.001058      > 0.5
17 COM1_EXP1_1..............          0.000     Aliased
18 COM1_EXP1_2..............         0.5175      0.6645     0.7788      0.436
19 COM1_EXP1_3..............          1.456       0.538      2.706     0.0068
21 exp_0....................          0.000     Aliased
22 exp_1....................         -2.016      0.8383     -2.405     0.0162
23 exp_2....................         -1.195       0.821     -1.456      0.145
25 y_int_2002...............         0.5799      0.2401      2.415     0.0158
26 y_int_2003...............         0.1602     Aliased
27 y_int_2004...............        -0.1535      0.2839    -0.5408      > 0.5
29 rad_army_0...............          0.000     Aliased
30 rad_army_1...............         -13.04         1.2     -10.87    < 0.001
31 rad_army_2...............         -11.81       1.029     -11.48    < 0.001
33 haz_exp_2................         0.5057      0.2733       1.85     0.0642
35 haz_el_2.................         -1.445      0.7992     -1.808     0.0706
37 haz_road_2...............          1.420      0.6289      2.258     0.0239
38 age_cen..................       -0.08160     0.05418     -1.506      0.132
39 age_cen2.................      -0.001249    0.008369    -0.1492      > 0.5
40 age_cen3.................       0.002398    0.001306      1.836     0.0663
41 age_cen4.................      1.661e-05   8.054e-05     0.2063      > 0.5
42 age_cen5.................     -1.600e-05   8.645e-06      -1.85     0.0643
43 age_cen6.................     -6.973e-08   2.147e-07    -0.3247      > 0.5
44 age_cen7.................      2.671e-08   1.712e-08       1.56      0.119
45 x_dental_n_MIS...........         0.4314      0.1843      2.341     0.0192
46 num_miss_NON_ZERO........         0.2314     0.07158      3.232    0.00123
47 num_miss_MIS.............          0.000     Aliased
48 sm_pday_NON_ZERO.........        0.01377     0.01303      1.057       0.29
49 sm_pday_MIS..............       -0.01224      0.2955   -0.04144      > 0.5
50 x_bone_n_NON_ZERO........       -0.02608     0.06818    -0.3825      > 0.5
51 x_bone_n_MIS.............         0.2866      0.2523      1.136      0.256

            Records used          111

                Deviance      114.183
                     AIC      174.183
            Pearson Chi2      134.986      Degrees of freedom      81


 *** WARNING: Parameter COM1_EXP1_0 changed by 5.0% MLE may be infinite or may not exist


null@

!Analysis of dental X-ray risk
loglinear 0 +x_dental_n_NON_ZERO@


fit@

          Iter  Step      Deviance

             0     0      114.183
             1     0      114.050
             2     0      114.050
             3     0      114.050

Piece-wise exponential regression
Additive excess relative risk T0 * (1 + T1 + T2 + ...)

Number_cells_MN is used for cases
Number_cells_scored_1000 is used for person years


                            Parameter Summary Table

 # Name                            Estimate     Std.Err.  Test Stat.  P value
-- ----------------------------   ----------   ---------  ----------  --------
Log-linear term 0
 1 %CON.....................         -12.44     Aliased
 3 rad_radiography_0........          0.000     Aliased
 4 rad_radiography_1........          15.66      0.6992      22.39    < 0.001
 5 rad_radiography_2........          14.15     Aliased
 7 x_other_0................          0.000     Aliased
 8 x_other_1................          14.45       1.812      7.975    < 0.001
 9 x_other_2................          14.02       1.828       7.67    < 0.001
11 chemotx_2................         -1.821      0.6967     -2.614    0.00896
13 flag2_0..................          0.000     Aliased
14 flag2_1..................         -25.00   1.075e+05 -0.0002325      > 0.5
16 COM1_EXP1_0..............         -23.79   8.807e+04 -0.0002701      > 0.5
17 COM1_EXP1_1..............          0.000     Aliased
18 COM1_EXP1_2..............         0.5759      0.6825     0.8438      0.399
19 COM1_EXP1_3..............          1.478      0.5422      2.726    0.00642
21 exp_0....................          0.000     Aliased
22 exp_1....................         -2.025      0.8387     -2.414     0.0158
23 exp_2....................         -1.200      0.8213     -1.461      0.144
25 y_int_2002...............         0.5679      0.2421      2.345      0.019
26 y_int_2003...............         0.1602     Aliased
27 y_int_2004...............        -0.1604      0.2843    -0.5642      > 0.5
29 rad_army_0...............          0.000     Aliased
30 rad_army_1...............         -14.04       1.196     -11.74    < 0.001
31 rad_army_2...............         -12.84       1.033     -12.43    < 0.001
33 haz_exp_2................         0.5100      0.2739      1.862     0.0626
35 haz_el_2.................         -1.485      0.8067      -1.84     0.0657
37 haz_road_2...............          1.416      0.6293       2.25     0.0245
38 age_cen..................       -0.08612     0.05572     -1.546      0.122
39 age_cen2.................      -0.001698    0.008449     -0.201      > 0.5
40 age_cen3.................       0.002524    0.001355      1.863     0.0624
41 age_cen4.................      2.148e-05   8.154e-05     0.2634      > 0.5
42 age_cen5.................     -1.683e-05   8.959e-06     -1.879     0.0603
43 age_cen6.................     -8.256e-08   2.173e-07    -0.3798      > 0.5
44 age_cen7.................      2.826e-08   1.766e-08        1.6       0.11
45 x_dental_n_MIS...........         0.5025      0.2689      1.869     0.0617
46 num_miss_NON_ZERO........         0.2365     0.07334      3.224    0.00126
47 num_miss_MIS.............          0.000     Aliased
48 sm_pday_NON_ZERO.........        0.01457     0.01323      1.101      0.271
49 sm_pday_MIS..............       -0.01085      0.2954   -0.03674      > 0.5
50 x_bone_n_NON_ZERO........       -0.02970     0.06936    -0.4281      > 0.5
51 x_bone_n_MIS.............         0.2927      0.2541      1.152      0.249
52 x_dental_n_NON_ZERO......        0.01834     0.04997     0.3669      > 0.5

            Records used          111

                Deviance       114.05
                     AIC       176.05
            Pearson Chi2      135.939      Degrees of freedom      80


 *** WARNING: Parameter COM1_EXP1_0 changed by 4.3% MLE may be infinite or may not exist


lrt@


             LR statistic      0.1336      Degrees of freedom      1
                  P value      > 0.50

ci level 95@
                                       95% Confidence Bounds

 # Name                           Estimate    Std. Err.      Lower       Upper
-- ----------------------------  ----------   ---------    --------    --------

Log-linear term 0
 4 rad_radiography_1........         15.66     0.6992     14.29     17.03
             EXP(estimate)        6.317e+06       2.012   1.604e+06   2.487e+07

 8 x_other_1................         14.45      1.812     10.90     18.00
             EXP(estimate)        1.884e+06       6.122   5.407e+04   6.568e+07

 9 x_other_2................         14.02      1.828     10.44     17.60
             EXP(estimate)        1.229e+06       6.222   3.415e+04   4.420e+07

11 chemotx_2................        -1.821     0.6967    -3.186   -0.4554
             EXP(estimate)           0.1619       2.007     0.04132      0.6342

14 flag2_1..................        -25.00  1.075e+05-2.108e+05 2.107e+05
             EXP(estimate)        1.392e-11       0.000       0.000       0.000

16 COM1_EXP1_0..............        -23.79  8.807e+04-1.726e+05 1.726e+05
             EXP(estimate)        4.655e-11       0.000       0.000       0.000

18 COM1_EXP1_2..............        0.5759     0.6825   -0.7618     1.914
             EXP(estimate)            1.779       1.979      0.4668       6.778

19 COM1_EXP1_3..............         1.478     0.5422    0.4151     2.540
             EXP(estimate)            4.383       1.720       1.515       12.69

22 exp_1....................        -2.025     0.8387    -3.669   -0.3811
             EXP(estimate)           0.1320       2.313     0.02551      0.6831

23 exp_2....................        -1.200     0.8213    -2.810    0.4096
             EXP(estimate)           0.3011       2.274     0.06021       1.506

25 y_int_2002...............        0.5679     0.2421   0.09334     1.043
             EXP(estimate)            1.765       1.274       1.098       2.836

27 y_int_2004...............       -0.1604     0.2843   -0.7177    0.3968
             EXP(estimate)           0.8518       1.329      0.4879       1.487

30 rad_army_1...............        -14.04      1.196    -16.38    -11.69
             EXP(estimate)        7.994e-07       3.308   7.664e-08   8.339e-06

31 rad_army_2...............        -12.84      1.033    -14.87    -10.82
             EXP(estimate)        2.648e-06       2.809   3.497e-07   2.005e-05

33 haz_exp_2................        0.5100     0.2739  -0.02678     1.047
             EXP(estimate)            1.665       1.315      0.9736       2.848

35 haz_el_2.................        -1.485     0.8067    -3.066   0.09639
             EXP(estimate)           0.2266       2.240     0.04662       1.101

37 haz_road_2...............         1.416     0.6293    0.1822     2.649
             EXP(estimate)            4.119       1.876       1.200       14.14

38 age_cen..................      -0.08612    0.05572   -0.1953   0.02309
             EXP(estimate)           0.9175       1.057      0.8226       1.023

39 age_cen2.................     -0.001698   0.008449  -0.01826   0.01486
             EXP(estimate)           0.9983       1.008      0.9819       1.015

40 age_cen3.................      0.002524   0.001355-0.0001308  0.005180
             EXP(estimate)            1.003       1.001      0.9999       1.005

41 age_cen4.................     2.148e-05  8.154e-05-0.0001383 0.0001813
             EXP(estimate)            1.000       1.000      0.9999       1.000

42 age_cen5.................    -1.683e-05  8.959e-06-3.439e-05 7.293e-07
             EXP(estimate)            1.000       1.000       1.000       1.000

43 age_cen6.................    -8.256e-08  2.173e-07-5.086e-07 3.434e-07
             EXP(estimate)            1.000       1.000       1.000       1.000

44 age_cen7.................     2.826e-08  1.766e-08-6.362e-09 6.288e-08
             EXP(estimate)            1.000       1.000       1.000       1.000

45 x_dental_n_MIS...........        0.5025     0.2689  -0.02452     1.029
             EXP(estimate)            1.653       1.308      0.9758       2.800

46 num_miss_NON_ZERO........        0.2365    0.07334   0.09271    0.3802
             EXP(estimate)            1.267       1.076       1.097       1.463

48 sm_pday_NON_ZERO.........       0.01457    0.01323  -0.01136   0.04051
             EXP(estimate)            1.015       1.013      0.9887       1.041

49 sm_pday_MIS..............      -0.01085     0.2954   -0.5898    0.5681
             EXP(estimate)           0.9892       1.344      0.5544       1.765

50 x_bone_n_NON_ZERO........      -0.02970    0.06936   -0.1656    0.1063
             EXP(estimate)           0.9707       1.072      0.8473       1.112

51 x_bone_n_MIS.............        0.2927     0.2541   -0.2054    0.7908
             EXP(estimate)            1.340       1.289      0.8143       2.205

52 x_dental_n_NON_ZERO......       0.01834    0.04997  -0.07961    0.1163
             EXP(estimate)            1.019       1.051      0.9235       1.123


profile 52 noplot force lower@

  Lower bound trial values 

             Deviance   One-Sided
     Beta     Change     P-Value 
     ____________________________

  0.008344  -0.03981     0.421 *
  -0.03186   -0.9861     0.160 *
  -0.01572   -0.4574     0.249 *
  -0.03221    -1.000     0.159 *
  -0.03991    -1.323     0.125 *
  -0.06535    -2.697    0.0503 *
  -0.08186    -3.835    0.0251 *
  -0.09672    -5.019    0.0125 *
   -0.1145    -6.629   0.00502 *
   -0.1269    -7.876   0.00250 *

   Sorted list of profile likelihood points 

             Deviance   One-Sided
     Beta     Change     P-Value 
     ____________________________

   -0.1269    -7.876   0.00250
   -0.1145    -6.629   0.00502
  -0.09672    -5.019    0.0125
  -0.08186    -3.835    0.0251
  -0.06535    -2.697    0.0503
  -0.03991    -1.323     0.125
  -0.03221    -1.000     0.159
  -0.03186   -0.9861     0.160
  -0.01572   -0.4574     0.249
  0.008344  -0.03981     0.421
   0.01834     0.000   0.00249


      Interpolated profile likelihood bounds
       for parameter 52 (x_dental_n_NON_ZERO)

            MLE    0.01834    exp(MLE)      1.019

      2-sided          Bounds                exp(Bounds)
       Level      Lower       Upper      Lower        Upper
      _______________________________________________________

      25.0%    0.002333        ????       1.002        ????
      50.0%    -0.01563        ????      0.9845        ????
      68.3%    -0.03221        ????      0.9683        ????
      75.0%    -0.03992        ????      0.9609        ????
      90.0%    -0.06548        ????      0.9366        ????
      95.0%    -0.08195        ????      0.9213        ????
      97.5%    -0.09678        ????      0.9078        ????
      99.0%     -0.1146        ????      0.8918        ????
      99.5%     -0.1270        ????      0.8808        ????


 *** WARNING: Parameter COM1_EXP1_0 changed by 2.2% MLE may be infinite or may not exist


profile 52 noplot force upper@

  Upper bound trial values 

             Deviance   One-Sided
     Beta     Change     P-Value 
     ____________________________

   0.02833  -0.04016     0.421 *
   0.06810    -1.012     0.157 *
   0.05173   -0.4529     0.250 *
   0.06780    -1.000     0.159 *
   0.07516    -1.323     0.125 *
   0.09929    -2.711    0.0498 *
    0.1145    -3.845    0.0249 *
    0.1280    -5.026    0.0125 *
    0.1441    -6.637   0.00499 *
    0.1551    -7.880   0.00250 *

   Sorted list of profile likelihood points 

             Deviance   One-Sided
     Beta     Change     P-Value 
     ____________________________

   0.01834     0.000   0.00249
   0.02833  -0.04016     0.421
   0.05173   -0.4529     0.250
   0.06780    -1.000     0.159
   0.06810    -1.012     0.157
   0.07516    -1.323     0.125
   0.09929    -2.711    0.0498
    0.1145    -3.845    0.0249
    0.1280    -5.026    0.0125
    0.1441    -6.637   0.00499
    0.1551    -7.880   0.00250


      Interpolated profile likelihood bounds
       for parameter 52 (x_dental_n_NON_ZERO)

            MLE    0.01834    exp(MLE)      1.019

      2-sided          Bounds                exp(Bounds)
       Level      Lower       Upper      Lower        Upper
      _______________________________________________________

      25.0%        ????     0.03419        ????       1.035
      50.0%        ????     0.05181        ????       1.053
      68.3%        ????     0.06780        ????       1.070
      75.0%        ????     0.07516        ????       1.078
      90.0%        ????     0.09922        ????       1.104
      95.0%        ????      0.1145        ????       1.121
      97.5%        ????      0.1280        ????       1.137
      99.0%        ????      0.1441        ????       1.155
      99.5%        ????      0.1551        ????       1.168


 *** WARNING: Parameter COM1_EXP1_0 changed by 2.1% MLE may be infinite or may not exist


!!!!!!!!!!!!!!!!!!!!!!!!!!!!!!!!!!!!!!!!!!!!!!!!!!!!!!!!!!!!!!!!!!!!!!!!!!!!!!!!!!!!!!!!!!!!!!!
!!!!!!!!!!!!!!!!!!!!!!!!!!!!!!!!!!!!!!!!!!!!!!!!!!!!!!!!!!!!!!!!!!!!!!!!!!!!!!!!!!!!!!!!!!!!!!!
!!Analyses of chest X-ray risk (ever vs never)                                               !!
!!!!!!!!!!!!!!!!!!!!!!!!!!!!!!!!!!!!!!!!!!!!!!!!!!!!!!!!!!!!!!!!!!!!!!!!!!!!!!!!!!!!!!!!!!!!!!!
!!!!!!!!!!!!!!!!!!!!!!!!!!!!!!!!!!!!!!!!!!!!!!!!!!!!!!!!!!!!!!!!!!!!!!!!!!!!!!!!!!!!!!!!!!!!!!!

!Null model
loglinear 0 rad_radiography x_other chemotx flag2 COM1_EXP1
 age_cen age_cen2 age_cen3 age_cen4 age_cen5 age_cen6 age_cen7
 exp y_int rad_army haz_exp haz_el x_dental_n_NON_ZERO x_dental_n_MIS
 num_miss_NON_ZERO num_miss_MIS haz_road sm_pday_NON_ZERO sm_pday_MIS
 x_bone_n_NON_ZERO x_bone_n_MIS@


linear 1@


loglinear 1@


fit@

          Iter  Step      Deviance

             0     0      371.782
             1     1      186.102
             2     0      128.937
             3     0      115.311
             4     0      114.381
             5     0      114.170
             6     0      114.094
             7     0      114.066
             8     0      114.056
             9     0      114.052
            10     0      114.051
            11     0      114.050
            12     0      114.050
            13     0      114.050
            14     0      114.050
            15     0      114.050
            16     0      114.050
            17     0      114.050
            18     0      114.050
            19     0      114.050
            20     0      114.050
            21     0      114.050

Piece-wise exponential regression
Additive excess relative risk T0 * (1 + T1 + T2 + ...)

Number_cells_MN is used for cases
Number_cells_scored_1000 is used for person years


                            Parameter Summary Table

 # Name                            Estimate     Std.Err.  Test Stat.  P value
-- ----------------------------   ----------   ---------  ----------  --------
Log-linear term 0
 1 %CON.....................         -12.52     Aliased
 3 rad_radiography_0........          0.000     Aliased
 4 rad_radiography_1........          14.73      0.6992      21.07    < 0.001
 5 rad_radiography_2........          13.23     Aliased
 7 x_other_0................          0.000     Aliased
 8 x_other_1................          14.53       1.812      8.019    < 0.001
 9 x_other_2................          14.10       1.828      7.714    < 0.001
11 chemotx_2................         -1.821      0.6967     -2.614    0.00896
13 flag2_0..................          0.000     Aliased
14 flag2_1..................         -22.00     2.4e+04 -0.0009166      > 0.5
16 COM1_EXP1_0..............         -20.78   1.956e+04  -0.001063      > 0.5
17 COM1_EXP1_1..............          0.000     Aliased
18 COM1_EXP1_2..............         0.5759      0.6825     0.8438      0.399
19 COM1_EXP1_3..............          1.478      0.5422      2.726    0.00642
21 exp_0....................          0.000     Aliased
22 exp_1....................         -2.025      0.8387     -2.415     0.0157
23 exp_2....................         -1.201      0.8213     -1.462      0.144
25 y_int_2002...............         0.5683      0.2421      2.347     0.0189
26 y_int_2003...............         0.1606     Aliased
27 y_int_2004...............        -0.1601      0.2843     -0.563      > 0.5
29 rad_army_0...............          0.000     Aliased
30 rad_army_1...............         -13.11       1.196     -10.96    < 0.001
31 rad_army_2...............         -11.91       1.033     -11.53    < 0.001
33 haz_exp_2................         0.5100      0.2739      1.862     0.0626
35 haz_el_2.................         -1.485      0.8067      -1.84     0.0657
37 haz_road_2...............          1.416      0.6293       2.25     0.0245
38 age_cen..................       -0.08612     0.05572     -1.546      0.122
39 age_cen2.................      -0.001698    0.008449     -0.201      > 0.5
40 age_cen3.................       0.002524    0.001355      1.863     0.0624
41 age_cen4.................      2.148e-05   8.154e-05     0.2634      > 0.5
42 age_cen5.................     -1.683e-05   8.959e-06     -1.879     0.0603
43 age_cen6.................     -8.256e-08   2.173e-07    -0.3798      > 0.5
44 age_cen7.................      2.826e-08   1.766e-08        1.6       0.11
45 x_dental_n_NON_ZERO......        0.01834     0.04997     0.3669      > 0.5
46 x_dental_n_MIS...........         0.5025      0.2689      1.869     0.0617
47 num_miss_NON_ZERO........         0.2365     0.07334      3.224    0.00126
48 num_miss_MIS.............          0.000     Aliased
49 sm_pday_NON_ZERO.........        0.01457     0.01323      1.101      0.271
50 sm_pday_MIS..............       -0.01085      0.2954   -0.03674      > 0.5
51 x_bone_n_NON_ZERO........       -0.02970     0.06936    -0.4281      > 0.5
52 x_bone_n_MIS.............         0.2927      0.2541      1.152      0.249

            Records used          111

                Deviance       114.05
                     AIC       176.05
            Pearson Chi2      135.939      Degrees of freedom      80


 *** WARNING: Parameter COM1_EXP1_0 changed by 5.0% MLE may be infinite or may not exist


null@

!Analysis of chest X-ray risk
loglinear 0 +chest_ever_2@


fit@

          Iter  Step      Deviance

             0     0      114.050
             1     0      113.330
             2     0      113.330
             3     0      113.330

Piece-wise exponential regression
Additive excess relative risk T0 * (1 + T1 + T2 + ...)

Number_cells_MN is used for cases
Number_cells_scored_1000 is used for person years


                            Parameter Summary Table

 # Name                            Estimate     Std.Err.  Test Stat.  P value
-- ----------------------------   ----------   ---------  ----------  --------
Log-linear term 0
 1 %CON.....................         -12.52     Aliased
 3 rad_radiography_0........          0.000     Aliased
 4 rad_radiography_1........          14.74      0.6985       21.1    < 0.001
 5 rad_radiography_2........          13.23     Aliased
 7 x_other_0................          0.000     Aliased
 8 x_other_1................          14.34       1.826      7.857    < 0.001
 9 x_other_2................          13.92       1.841      7.563    < 0.001
11 chemotx_2................         -1.751      0.7018     -2.495     0.0126
13 flag2_0..................          0.000     Aliased
14 flag2_1..................         -25.08   1.075e+05 -0.0002332      > 0.5
16 COM1_EXP1_0..............         -23.73    8.76e+04 -0.0002708      > 0.5
17 COM1_EXP1_1..............          0.000     Aliased
18 COM1_EXP1_2..............         0.6106      0.6882     0.8872      0.375
19 COM1_EXP1_3..............          1.517      0.5421      2.798    0.00514
21 exp_0....................          0.000     Aliased
22 exp_1....................         -1.922      0.8472     -2.268     0.0233
23 exp_2....................         -1.119      0.8272     -1.352      0.176
25 y_int_2002...............         0.6016      0.2474      2.432      0.015
26 y_int_2003...............         0.1606     Aliased
27 y_int_2004...............        -0.1543      0.2833    -0.5446      > 0.5
29 rad_army_0...............          0.000     Aliased
30 rad_army_1...............         -13.11       1.196     -10.97    < 0.001
31 rad_army_2...............         -11.98       1.035     -11.58    < 0.001
33 haz_exp_2................         0.5069      0.2751      1.843     0.0654
35 haz_el_2.................         -1.424      0.8109     -1.756     0.0791
37 haz_road_2...............          1.330      0.6389      2.082     0.0374
39 chest_ever_2_1...........         0.1623      0.1918     0.8465      0.397
40 age_cen..................       -0.08469     0.05619     -1.507      0.132
41 age_cen2.................     -0.0008675    0.008469    -0.1024      > 0.5
42 age_cen3.................       0.002461    0.001362      1.808     0.0706
43 age_cen4.................      1.721e-05    8.12e-05      0.212      > 0.5
44 age_cen5.................     -1.636e-05   8.982e-06     -1.821     0.0686
45 age_cen6.................     -7.278e-08   2.165e-07    -0.3361      > 0.5
46 age_cen7.................      2.720e-08   1.769e-08      1.538      0.124
47 x_dental_n_NON_ZERO......       0.009875     0.05087     0.1941      > 0.5
48 x_dental_n_MIS...........         0.4380      0.2784      1.573      0.116
49 num_miss_NON_ZERO........         0.2345     0.07402      3.168    0.00153
50 num_miss_MIS.............          0.000     Aliased
51 sm_pday_NON_ZERO.........        0.01643     0.01356      1.212      0.226
52 sm_pday_MIS..............        0.02369      0.3015    0.07859      > 0.5
53 x_bone_n_NON_ZERO........       -0.03094      0.0687    -0.4504      > 0.5
54 x_bone_n_MIS.............         0.2853      0.2516      1.134      0.257

            Records used          111

                Deviance       113.33
                     AIC       177.33
            Pearson Chi2      134.886      Degrees of freedom      79


 *** WARNING: Parameter COM1_EXP1_0 changed by 4.4% MLE may be infinite or may not exist


lrt@


             LR statistic      0.7203      Degrees of freedom      1
                  P value       0.396

ci level 95@
                                       95% Confidence Bounds

 # Name                           Estimate    Std. Err.      Lower       Upper
-- ----------------------------  ----------   ---------    --------    --------

Log-linear term 0
 4 rad_radiography_1........         14.74     0.6985     13.37     16.11
             EXP(estimate)        2.526e+06       2.011   6.424e+05   9.930e+06

 8 x_other_1................         14.34      1.826     10.77     17.92
             EXP(estimate)        1.695e+06       6.206   4.735e+04   6.068e+07

 9 x_other_2................         13.92      1.841     10.31     17.53
             EXP(estimate)        1.113e+06       6.302   3.017e+04   4.105e+07

11 chemotx_2................        -1.751     0.7018    -3.126   -0.3756
             EXP(estimate)           0.1736       2.017     0.04387      0.6869

14 flag2_1..................        -25.08  1.075e+05-2.108e+05 2.107e+05
             EXP(estimate)        1.286e-11       0.000       0.000       0.000

16 COM1_EXP1_0..............        -23.73  8.760e+04-1.717e+05 1.717e+05
             EXP(estimate)        4.966e-11       0.000       0.000       0.000

18 COM1_EXP1_2..............        0.6106     0.6882   -0.7383     1.959
             EXP(estimate)            1.841       1.990      0.4779       7.095

19 COM1_EXP1_3..............         1.517     0.5421    0.4545     2.580
             EXP(estimate)            4.559       1.720       1.575       13.19

22 exp_1....................        -1.922     0.8472    -3.582   -0.2612
             EXP(estimate)           0.1464       2.333     0.02781      0.7701

23 exp_2....................        -1.119     0.8272    -2.740    0.5027
             EXP(estimate)           0.3267       2.287     0.06458       1.653

25 y_int_2002...............        0.6016     0.2474    0.1167     1.086
             EXP(estimate)            1.825       1.281       1.124       2.964

27 y_int_2004...............       -0.1543     0.2833   -0.7096    0.4010
             EXP(estimate)           0.8570       1.328      0.4919       1.493

30 rad_army_1...............        -13.11      1.196    -15.46    -10.77
             EXP(estimate)        2.016e-06       3.306   1.934e-07   2.101e-05

31 rad_army_2...............        -11.98      1.035    -14.01    -9.952
             EXP(estimate)        6.269e-06       2.814   8.251e-07   4.762e-05

33 haz_exp_2................        0.5069     0.2751  -0.03224     1.046
             EXP(estimate)            1.660       1.317      0.9683       2.846

35 haz_el_2.................        -1.424     0.8109    -3.013    0.1654
             EXP(estimate)           0.2407       2.250     0.04912       1.180

37 haz_road_2...............         1.330     0.6389   0.07770     2.582
             EXP(estimate)            3.781       1.894       1.081       13.22

39 chest_ever_2_1...........        0.1623     0.1918   -0.2135    0.5382
             EXP(estimate)            1.176       1.211      0.8077       1.713

40 age_cen..................      -0.08469    0.05619   -0.1948   0.02543
             EXP(estimate)           0.9188       1.058      0.8230       1.026

41 age_cen2.................    -0.0008675   0.008469  -0.01747   0.01573
             EXP(estimate)           0.9991       1.009      0.9827       1.016

42 age_cen3.................      0.002461   0.001362-0.0002073  0.005130
             EXP(estimate)            1.002       1.001      0.9998       1.005

43 age_cen4.................     1.721e-05  8.120e-05-0.0001419 0.0001764
             EXP(estimate)            1.000       1.000      0.9999       1.000

44 age_cen5.................    -1.636e-05  8.982e-06-3.396e-05 1.246e-06
             EXP(estimate)            1.000       1.000       1.000       1.000

45 age_cen6.................    -7.278e-08  2.165e-07-4.972e-07 3.516e-07
             EXP(estimate)            1.000       1.000       1.000       1.000

46 age_cen7.................     2.720e-08  1.769e-08-7.460e-09 6.187e-08
             EXP(estimate)            1.000       1.000       1.000       1.000

47 x_dental_n_NON_ZERO......      0.009875    0.05087  -0.08983    0.1096
             EXP(estimate)            1.010       1.052      0.9141       1.116

48 x_dental_n_MIS...........        0.4380     0.2784   -0.1077    0.9838
             EXP(estimate)            1.550       1.321      0.8979       2.674

49 num_miss_NON_ZERO........        0.2345    0.07402   0.08944    0.3796
             EXP(estimate)            1.264       1.077       1.094       1.462

51 sm_pday_NON_ZERO.........       0.01643    0.01356  -0.01014   0.04300
             EXP(estimate)            1.017       1.014      0.9899       1.044

52 sm_pday_MIS..............       0.02369     0.3015   -0.5671    0.6145
             EXP(estimate)            1.024       1.352      0.5671       1.849

53 x_bone_n_NON_ZERO........      -0.03094    0.06870   -0.1656    0.1037
             EXP(estimate)           0.9695       1.071      0.8474       1.109

54 x_bone_n_MIS.............        0.2853     0.2516   -0.2079    0.7784
             EXP(estimate)            1.330       1.286      0.8123       2.178


profile 39 noplot force lower@

  Lower bound trial values 

             Deviance   One-Sided
     Beta     Change     P-Value 
     ____________________________

    0.1240  -0.04004     0.421 *
  -0.02918    -1.003     0.158 *
   0.03334   -0.4544     0.250 *
  -0.02886    -1.000     0.159 *
  -0.05752    -1.323     0.125 *
   -0.1517    -2.707    0.0500 *
   -0.2116    -3.842    0.0250 *
   -0.2651    -5.024    0.0125 *
   -0.3286    -6.635   0.00500 *
   -0.3725    -7.879   0.00250 *

   Sorted list of profile likelihood points 

             Deviance   One-Sided
     Beta     Change     P-Value 
     ____________________________

   -0.3725    -7.879   0.00250
   -0.3286    -6.635   0.00500
   -0.2651    -5.024    0.0125
   -0.2116    -3.842    0.0250
   -0.1517    -2.707    0.0500
  -0.05752    -1.323     0.125
  -0.02886    -1.000     0.159
  -0.02918    -1.003     0.158
   0.03334   -0.4544     0.250
    0.1240  -0.04004     0.421
    0.1623     0.000   0.00250


      Interpolated profile likelihood bounds
       for parameter 39 (chest_ever_2_1)

            MLE     0.1623    exp(MLE)      1.176

      2-sided          Bounds                exp(Bounds)
       Level      Lower       Upper      Lower        Upper
      _______________________________________________________

      25.0%      0.1013        ????       1.107        ????
      50.0%     0.03326        ????       1.034        ????
      68.3%    -0.02886        ????      0.9715        ????
      75.0%    -0.05752        ????      0.9441        ????
      90.0%     -0.1517        ????      0.8593        ????
      95.0%     -0.2116        ????      0.8093        ????
      97.5%     -0.2651        ????      0.7671        ????
      99.0%     -0.3286        ????      0.7199        ????
      99.5%     -0.3725        ????      0.6890        ????


 *** WARNING: Parameter COM1_EXP1_0 changed by 2.2% MLE may be infinite or may not exist


profile 39 noplot force upper@

  Upper bound trial values 

             Deviance   One-Sided
     Beta     Change     P-Value 
     ____________________________

    0.2007  -0.03993     0.421 *
    0.3543   -0.9953     0.159 *
    0.2921   -0.4558     0.250 *
    0.3548    -1.000     0.159 *
    0.3839    -1.323     0.125 *
    0.4796    -2.702    0.0501 *
    0.5411    -3.839    0.0250 *
    0.5962    -5.022    0.0125 *
    0.6618    -6.632   0.00501 *
    0.7074    -7.878   0.00250 *

   Sorted list of profile likelihood points 

             Deviance   One-Sided
     Beta     Change     P-Value 
     ____________________________

    0.1623     0.000   0.00250
    0.2007  -0.03993     0.421
    0.2921   -0.4558     0.250
    0.3543   -0.9953     0.159
    0.3548    -1.000     0.159
    0.3839    -1.323     0.125
    0.4796    -2.702    0.0501
    0.5411    -3.839    0.0250
    0.5962    -5.022    0.0125
    0.6618    -6.632   0.00501
    0.7074    -7.878   0.00250


      Interpolated profile likelihood bounds
       for parameter 39 (chest_ever_2_1)

            MLE     0.1623    exp(MLE)      1.176

      2-sided          Bounds                exp(Bounds)
       Level      Lower       Upper      Lower        Upper
      _______________________________________________________

      25.0%        ????      0.2235        ????       1.250
      50.0%        ????      0.2920        ????       1.339
      68.3%        ????      0.3548        ????       1.426
      75.0%        ????      0.3839        ????       1.468
      90.0%        ????      0.4798        ????       1.616
      95.0%        ????      0.5412        ????       1.718
      97.5%        ????      0.5963        ????       1.815
      99.0%        ????      0.6619        ????       1.938
      99.5%        ????      0.7074        ????       2.029


 *** WARNING: Parameter COM1_EXP1_0 changed by 2.2% MLE may be infinite or may not exist


!!!!!!!!!!!!!!!!!!!!!!!!!!!!!!!!!!!!!!!!!!!!!!!!!!!!!!!!!!!!!!!!!!!!!!!!!!!!!!!!!!!!!!!!!!!!!!!
!!!!!!!!!!!!!!!!!!!!!!!!!!!!!!!!!!!!!!!!!!!!!!!!!!!!!!!!!!!!!!!!!!!!!!!!!!!!!!!!!!!!!!!!!!!!!!!
!!Analyses of chest X-ray risk (per X ray)                                                   !!
!!!!!!!!!!!!!!!!!!!!!!!!!!!!!!!!!!!!!!!!!!!!!!!!!!!!!!!!!!!!!!!!!!!!!!!!!!!!!!!!!!!!!!!!!!!!!!!
!!!!!!!!!!!!!!!!!!!!!!!!!!!!!!!!!!!!!!!!!!!!!!!!!!!!!!!!!!!!!!!!!!!!!!!!!!!!!!!!!!!!!!!!!!!!!!!

!Null model
loglinear 0 rad_radiography x_other chemotx flag2 COM1_EXP1
 age_cen age_cen2 age_cen3 age_cen4 age_cen5 age_cen6 age_cen7
 exp y_int rad_army haz_exp haz_el x_dental_n_NON_ZERO x_dental_n_MIS
 num_miss_NON_ZERO num_miss_MIS haz_road sm_pday_NON_ZERO sm_pday_MIS
 x_bone_n_NON_ZERO x_bone_n_MIS 
 x_chest_n_MIS@


linear 1@


loglinear 1@


fit@

          Iter  Step      Deviance

             0     0      371.782
             1     1      185.486
             2     0      128.447
             3     0      114.698
             4     0      113.762
             5     0      113.552
             6     0      113.476
             7     0      113.448
             8     0      113.438
             9     0      113.434
            10     0      113.433
            11     0      113.432
            12     0      113.432
            13     0      113.432
            14     0      113.432
            15     0      113.432
            16     0      113.432
            17     0      113.432
            18     0      113.432
            19     0      113.432
            20     0      113.432
            21     0      113.432

Piece-wise exponential regression
Additive excess relative risk T0 * (1 + T1 + T2 + ...)

Number_cells_MN is used for cases
Number_cells_scored_1000 is used for person years


                            Parameter Summary Table

 # Name                            Estimate     Std.Err.  Test Stat.  P value
-- ----------------------------   ----------   ---------  ----------  --------
Log-linear term 0
 1 %CON.....................         -12.30     Aliased
 3 rad_radiography_0........          0.000     Aliased
 4 rad_radiography_1........          14.74      0.6986       21.1    < 0.001
 5 rad_radiography_2........          13.23     Aliased
 7 x_other_0................          0.000     Aliased
 8 x_other_1................          14.43       1.819      7.933    < 0.001
 9 x_other_2................          14.01       1.836      7.631    < 0.001
11 chemotx_2................         -1.752      0.7024     -2.494     0.0126
13 flag2_0..................          0.000     Aliased
14 flag2_1..................         -22.07   2.394e+04 -0.0009219      > 0.5
16 COM1_EXP1_0..............         -20.74   1.966e+04  -0.001055      > 0.5
17 COM1_EXP1_1..............          0.000     Aliased
18 COM1_EXP1_2..............         0.6041      0.6873      0.879      0.379
19 COM1_EXP1_3..............          1.516      0.5425      2.794    0.00521
21 exp_0....................          0.000     Aliased
22 exp_1....................         -1.911      0.8472     -2.256     0.0241
23 exp_2....................         -1.106      0.8271     -1.338      0.181
25 y_int_2002...............         0.5794       0.247      2.346      0.019
26 y_int_2003...............         0.1419     Aliased
27 y_int_2004...............        -0.1675      0.2838    -0.5902      > 0.5
29 rad_army_0...............          0.000     Aliased
30 rad_army_1...............         -13.11       1.196     -10.97    < 0.001
31 rad_army_2...............         -11.97       1.035     -11.57    < 0.001
33 haz_exp_2................         0.5075      0.2749      1.846     0.0649
35 haz_el_2.................         -1.576      0.8164     -1.931     0.0535
37 haz_road_2...............          1.336      0.6387      2.091     0.0365
38 age_cen..................       -0.08425      0.0562     -1.499      0.134
39 age_cen2.................     -0.0009200    0.008473    -0.1086      > 0.5
40 age_cen3.................       0.002459    0.001362      1.806     0.0709
41 age_cen4.................      1.751e-05   8.125e-05     0.2155      > 0.5
42 age_cen5.................     -1.637e-05   8.982e-06     -1.823     0.0684
43 age_cen6.................     -7.357e-08   2.166e-07    -0.3396      > 0.5
44 age_cen7.................      2.726e-08   1.769e-08      1.542      0.123
45 x_dental_n_NON_ZERO......        0.01070     0.05084     0.2105      > 0.5
46 x_dental_n_MIS...........         0.4460      0.2776      1.607      0.108
47 num_miss_NON_ZERO........         0.2347     0.07396      3.174    0.00151
48 num_miss_MIS.............          0.000     Aliased
49 sm_pday_NON_ZERO.........        0.01632     0.01355      1.205      0.228
50 sm_pday_MIS..............        0.02034      0.3011    0.06757      > 0.5
51 x_bone_n_NON_ZERO........       -0.03056     0.06876    -0.4444      > 0.5
52 x_bone_n_MIS.............         0.2877      0.2519      1.142      0.253
53 x_chest_n_MIS............        -0.1494      0.1905    -0.7841      0.433

            Records used          111

                Deviance      113.432
                     AIC      177.432
            Pearson Chi2      134.996      Degrees of freedom      79


 *** WARNING: Parameter COM1_EXP1_0 changed by 5.0% MLE may be infinite or may not exist


null@

!Analysis of chest X-ray risk
loglinear 0 +x_chest_n_NON_ZERO@


fit@

          Iter  Step      Deviance

             0     0      113.432
             1     0      112.405
             2     0      112.353
             3     0      112.352
             4     0      112.352

Piece-wise exponential regression
Additive excess relative risk T0 * (1 + T1 + T2 + ...)

Number_cells_MN is used for cases
Number_cells_scored_1000 is used for person years


                            Parameter Summary Table

 # Name                            Estimate     Std.Err.  Test Stat.  P value
-- ----------------------------   ----------   ---------  ----------  --------
Log-linear term 0
 1 %CON.....................         -12.30     Aliased
 3 rad_radiography_0........          0.000     Aliased
 4 rad_radiography_1........          14.67         0.7      20.96    < 0.001
 5 rad_radiography_2........          13.23     Aliased
 7 x_other_0................          0.000     Aliased
 8 x_other_1................          14.34       1.822      7.872    < 0.001
 9 x_other_2................          13.89        1.84       7.55    < 0.001
11 chemotx_2................         -1.684      0.7081     -2.378     0.0174
13 flag2_0..................          0.000     Aliased
14 flag2_1..................         -26.13   1.769e+05 -0.0001477      > 0.5
16 COM1_EXP1_0..............         -24.73   1.453e+05 -0.0001702      > 0.5
17 COM1_EXP1_1..............          0.000     Aliased
18 COM1_EXP1_2..............         0.6441      0.6892     0.9346       0.35
19 COM1_EXP1_3..............          1.512      0.5413      2.793    0.00523
21 exp_0....................          0.000     Aliased
22 exp_1....................         -1.733      0.8632     -2.008     0.0446
23 exp_2....................        -0.9526      0.8402     -1.134      0.257
25 y_int_2002...............         0.5498      0.2482      2.215     0.0268
26 y_int_2003...............         0.1419     Aliased
27 y_int_2004...............        -0.2051      0.2869    -0.7147      0.475
29 rad_army_0...............          0.000     Aliased
30 rad_army_1...............         -13.11       1.197     -10.95    < 0.001
31 rad_army_2...............         -11.98       1.035     -11.58    < 0.001
33 haz_exp_2................         0.4803      0.2757      1.742     0.0815
35 haz_el_2.................         -1.530      0.8176     -1.871     0.0613
37 haz_road_2...............          1.327      0.6392      2.077     0.0378
38 age_cen..................       -0.07310     0.05707     -1.281        0.2
39 age_cen2.................      -0.001135    0.008468     -0.134      > 0.5
40 age_cen3.................       0.002209    0.001378      1.603      0.109
41 age_cen4.................      1.519e-05   8.119e-05     0.1871      > 0.5
42 age_cen5.................     -1.473e-05   9.076e-06     -1.623      0.104
43 age_cen6.................     -5.768e-08   2.168e-07    -0.2661      > 0.5
44 age_cen7.................      2.416e-08   1.784e-08      1.354      0.176
45 x_dental_n_NON_ZERO......       0.009735     0.05074     0.1919      > 0.5
46 x_dental_n_MIS...........         0.4340      0.2769      1.567      0.117
47 num_miss_NON_ZERO........         0.2270     0.07403      3.066    0.00217
48 num_miss_MIS.............          0.000     Aliased
49 sm_pday_NON_ZERO.........        0.01732     0.01356      1.277      0.202
50 sm_pday_MIS..............        0.03218      0.3031     0.1062      > 0.5
51 x_bone_n_NON_ZERO........       -0.03105     0.06862    -0.4524      > 0.5
52 x_bone_n_MIS.............         0.2766      0.2518      1.099      0.272
53 x_chest_n_MIS............        -0.2505      0.2148     -1.166      0.243
54 x_chest_n_NON_ZERO.......       -0.02433     0.02566     -0.948      0.343

            Records used          111

                Deviance      112.352
                     AIC      178.352
            Pearson Chi2      133.481      Degrees of freedom      78


 *** WARNING: Parameter COM1_EXP1_0 changed by 4.2% MLE may be infinite or may not exist


lrt@


             LR statistic       1.079      Degrees of freedom      1
                  P value       0.299

ci level 95@
                                       95% Confidence Bounds

 # Name                           Estimate    Std. Err.      Lower       Upper
-- ----------------------------  ----------   ---------    --------    --------

Log-linear term 0
 4 rad_radiography_1........         14.67     0.7000     13.30     16.04
             EXP(estimate)        2.354e+06       2.014   5.969e+05   9.281e+06

 8 x_other_1................         14.34      1.822     10.77     17.91
             EXP(estimate)        1.695e+06       6.184   4.767e+04   6.026e+07

 9 x_other_2................         13.89      1.840     10.29     17.50
             EXP(estimate)        1.082e+06       6.298   2.936e+04   3.987e+07

11 chemotx_2................        -1.684     0.7081    -3.072   -0.2963
             EXP(estimate)           0.1856       2.030     0.04632      0.7435

14 flag2_1..................        -26.13  1.769e+05-3.467e+05 3.467e+05
             EXP(estimate)        4.504e-12       0.000       0.000       0.000

16 COM1_EXP1_0..............        -24.73  1.453e+05-2.848e+05 2.848e+05
             EXP(estimate)        1.820e-11       0.000       0.000       0.000

18 COM1_EXP1_2..............        0.6441     0.6892   -0.7067     1.995
             EXP(estimate)            1.904       1.992      0.4933       7.352

19 COM1_EXP1_3..............         1.512     0.5413    0.4508     2.573
             EXP(estimate)            4.535       1.718       1.570       13.10

22 exp_1....................        -1.733     0.8632    -3.425  -0.04153
             EXP(estimate)           0.1767       2.371     0.03254      0.9593

23 exp_2....................       -0.9526     0.8402    -2.599    0.6942
             EXP(estimate)           0.3857       2.317     0.07431       2.002

25 y_int_2002...............        0.5498     0.2482   0.06329     1.036
             EXP(estimate)            1.733       1.282       1.065       2.819

27 y_int_2004...............       -0.2051     0.2869   -0.7674    0.3573
             EXP(estimate)           0.8146       1.332      0.4642       1.429

30 rad_army_1...............        -13.11      1.197    -15.46    -10.77
             EXP(estimate)        2.020e-06       3.311   1.933e-07   2.111e-05

31 rad_army_2...............        -11.98      1.035    -14.01    -9.950
             EXP(estimate)        6.282e-06       2.815   8.265e-07   4.774e-05

33 haz_exp_2................        0.4803     0.2757  -0.06011     1.021
             EXP(estimate)            1.617       1.317      0.9417       2.775

35 haz_el_2.................        -1.530     0.8176    -3.132   0.07233
             EXP(estimate)           0.2165       2.265     0.04361       1.075

37 haz_road_2...............         1.327     0.6392   0.07449     2.580
             EXP(estimate)            3.771       1.895       1.077       13.20

38 age_cen..................      -0.07310    0.05707   -0.1850   0.03875
             EXP(estimate)           0.9295       1.059      0.8311       1.040

39 age_cen2.................     -0.001135   0.008468  -0.01773   0.01546
             EXP(estimate)           0.9989       1.009      0.9824       1.016

40 age_cen3.................      0.002209   0.001378-0.0004920  0.004909
             EXP(estimate)            1.002       1.001      0.9995       1.005

41 age_cen4.................     1.519e-05  8.119e-05-0.0001439 0.0001743
             EXP(estimate)            1.000       1.000      0.9999       1.000

42 age_cen5.................    -1.473e-05  9.076e-06-3.252e-05 3.054e-06
             EXP(estimate)            1.000       1.000       1.000       1.000

43 age_cen6.................    -5.768e-08  2.168e-07-4.825e-07 3.672e-07
             EXP(estimate)            1.000       1.000       1.000       1.000

44 age_cen7.................     2.416e-08  1.784e-08-1.081e-08 5.913e-08
             EXP(estimate)            1.000       1.000       1.000       1.000

45 x_dental_n_NON_ZERO......      0.009735    0.05074  -0.08971    0.1092
             EXP(estimate)            1.010       1.052      0.9142       1.115

46 x_dental_n_MIS...........        0.4340     0.2769   -0.1087    0.9767
             EXP(estimate)            1.543       1.319      0.8970       2.656

47 num_miss_NON_ZERO........        0.2270    0.07403   0.08192    0.3721
             EXP(estimate)            1.255       1.077       1.085       1.451

49 sm_pday_NON_ZERO.........       0.01732    0.01356 -0.009270   0.04390
             EXP(estimate)            1.017       1.014      0.9908       1.045

50 sm_pday_MIS..............       0.03218     0.3031   -0.5618    0.6262
             EXP(estimate)            1.033       1.354      0.5702       1.870

51 x_bone_n_NON_ZERO........      -0.03105    0.06862   -0.1655    0.1035
             EXP(estimate)           0.9694       1.071      0.8474       1.109

52 x_bone_n_MIS.............        0.2766     0.2518   -0.2169    0.7701
             EXP(estimate)            1.319       1.286      0.8050       2.160

53 x_chest_n_MIS............       -0.2505     0.2148   -0.6714    0.1705
             EXP(estimate)           0.7784       1.240      0.5110       1.186

54 x_chest_n_NON_ZERO.......      -0.02433    0.02566  -0.07462   0.02597
             EXP(estimate)           0.9760       1.026      0.9281       1.026


profile 54 noplot force lower@

  Lower bound trial values 

             Deviance   One-Sided
     Beta     Change     P-Value 
     ____________________________

  -0.02946  -0.03858     0.422 *
  -0.05092   -0.9028     0.171 *
  -0.04307   -0.4705     0.246 *
  -0.05242   -0.9980     0.159 *
  -0.05709    -1.321     0.125 *
  -0.07288    -2.662    0.0514 *
  -0.08404    -3.809    0.0255 *
  -0.09443    -5.002    0.0127 *
   -0.1072    -6.615   0.00505 *
   -0.1164    -7.870   0.00251 *

   Sorted list of profile likelihood points 

             Deviance   One-Sided
     Beta     Change     P-Value 
     ____________________________

   -0.1164    -7.870   0.00251
   -0.1072    -6.615   0.00505
  -0.09443    -5.002    0.0127
  -0.08404    -3.809    0.0255
  -0.07288    -2.662    0.0514
  -0.05709    -1.321     0.125
  -0.05242   -0.9980     0.159
  -0.05092   -0.9028     0.171
  -0.04307   -0.4705     0.246
  -0.02946  -0.03858     0.422
  -0.02433     0.000   0.00250


      Interpolated profile likelihood bounds
       for parameter 54 (x_chest_n_NON_ZERO)

            MLE   -0.02433    exp(MLE)     0.9760

      2-sided          Bounds                exp(Bounds)
       Level      Lower       Upper      Lower        Upper
      _______________________________________________________

      25.0%    -0.03285        ????      0.9677        ????
      50.0%    -0.04273        ????      0.9582        ????
      68.3%    -0.05245        ????      0.9489        ????
      75.0%    -0.05712        ????      0.9445        ????
      90.0%    -0.07334        ????      0.9293        ????
      95.0%    -0.08434        ????      0.9191        ????
      97.5%    -0.09461        ????      0.9097        ????
      99.0%     -0.1073        ????      0.8982        ????
      99.5%     -0.1165        ????      0.8901        ????


 *** WARNING: Parameter COM1_EXP1_0 changed by 2.2% MLE may be infinite or may not exist


profile 54 noplot force upper@

  Upper bound trial values 

             Deviance   One-Sided
     Beta     Change     P-Value 
     ____________________________

  -0.01920  -0.04149     0.419 *
 0.0004048    -1.119     0.145 *
 -0.008399   -0.4334     0.255 *
-0.0008652   -0.9972     0.159 *
  0.002368    -1.325     0.125 *
   0.01264    -2.760    0.0483 *
   0.01847    -3.879    0.0244 *
   0.02350    -5.050    0.0123 *
   0.02932    -6.660   0.00493 *
   0.03317    -7.892   0.00248 *

   Sorted list of profile likelihood points 

             Deviance   One-Sided
     Beta     Change     P-Value 
     ____________________________

  -0.02433     0.000   0.00250
  -0.01920  -0.04149     0.419
 -0.008399   -0.4334     0.255
-0.0008652   -0.9972     0.159
 0.0004048    -1.119     0.145
  0.002368    -1.325     0.125
   0.01264    -2.760    0.0483
   0.01847    -3.879    0.0244
   0.02350    -5.050    0.0123
   0.02932    -6.660   0.00493
   0.03317    -7.892   0.00248


      Interpolated profile likelihood bounds
       for parameter 54 (x_chest_n_NON_ZERO)

            MLE   -0.02433    exp(MLE)     0.9760

      2-sided          Bounds                exp(Bounds)
       Level      Lower       Upper      Lower        Upper
      _______________________________________________________

      25.0%        ????    -0.01647        ????      0.9837
      50.0%        ????   -0.008039        ????      0.9920
      68.3%        ????  -0.0008349        ????      0.9992
      75.0%        ????    0.002357        ????       1.002
      90.0%        ????     0.01233        ????       1.012
      95.0%        ????     0.01829        ????       1.018
      97.5%        ????     0.02340        ????       1.024
      99.0%        ????     0.02923        ????       1.030
      99.5%        ????     0.03313        ????       1.034


 *** WARNING: Parameter COM1_EXP1_0 changed by 2.2% MLE may be infinite or may not exist


!!!!!!!!!!!!!!!!!!!!!!!!!!!!!!!!!!!!!!!!!!!!!!!!!!!!!!!!!!!!!!!!!!!!!!!!!!!!!!!!!!!!!!!!!!!!!!!
!!!!!!!!!!!!!!!!!!!!!!!!!!!!!!!!!!!!!!!!!!!!!!!!!!!!!!!!!!!!!!!!!!!!!!!!!!!!!!!!!!!!!!!!!!!!!!!
!!Analyses of bone X-ray risk (ever vs never)                                                !!
!!!!!!!!!!!!!!!!!!!!!!!!!!!!!!!!!!!!!!!!!!!!!!!!!!!!!!!!!!!!!!!!!!!!!!!!!!!!!!!!!!!!!!!!!!!!!!!
!!!!!!!!!!!!!!!!!!!!!!!!!!!!!!!!!!!!!!!!!!!!!!!!!!!!!!!!!!!!!!!!!!!!!!!!!!!!!!!!!!!!!!!!!!!!!!!

!Null model
loglinear 0 rad_radiography x_other chemotx flag2 COM1_EXP1
 age_cen age_cen2 age_cen3 age_cen4 age_cen5 age_cen6 age_cen7
 exp y_int rad_army haz_exp haz_el x_dental_n_NON_ZERO x_dental_n_MIS
 num_miss_NON_ZERO num_miss_MIS haz_road sm_pday_NON_ZERO sm_pday_MIS
 x_bone_n_NON_ZERO x_bone_n_MIS@


linear 1@


loglinear 1@


fit@

          Iter  Step      Deviance

             0     0      371.782
             1     1      186.102
             2     0      128.937
             3     0      115.311
             4     0      114.381
             5     0      114.170
             6     0      114.094
             7     0      114.066
             8     0      114.056
             9     0      114.052
            10     0      114.051
            11     0      114.050
            12     0      114.050
            13     0      114.050
            14     0      114.050
            15     0      114.050
            16     0      114.050
            17     0      114.050
            18     0      114.050
            19     0      114.050
            20     0      114.050
            21     0      114.050

Piece-wise exponential regression
Additive excess relative risk T0 * (1 + T1 + T2 + ...)

Number_cells_MN is used for cases
Number_cells_scored_1000 is used for person years


                            Parameter Summary Table

 # Name                            Estimate     Std.Err.  Test Stat.  P value
-- ----------------------------   ----------   ---------  ----------  --------
Log-linear term 0
 1 %CON.....................         -12.52     Aliased
 3 rad_radiography_0........          0.000     Aliased
 4 rad_radiography_1........          14.73      0.6992      21.07    < 0.001
 5 rad_radiography_2........          13.23     Aliased
 7 x_other_0................          0.000     Aliased
 8 x_other_1................          14.53       1.812      8.019    < 0.001
 9 x_other_2................          14.10       1.828      7.714    < 0.001
11 chemotx_2................         -1.821      0.6967     -2.614    0.00896
13 flag2_0..................          0.000     Aliased
14 flag2_1..................         -22.00     2.4e+04 -0.0009166      > 0.5
16 COM1_EXP1_0..............         -20.78   1.956e+04  -0.001063      > 0.5
17 COM1_EXP1_1..............          0.000     Aliased
18 COM1_EXP1_2..............         0.5759      0.6825     0.8438      0.399
19 COM1_EXP1_3..............          1.478      0.5422      2.726    0.00642
21 exp_0....................          0.000     Aliased
22 exp_1....................         -2.025      0.8387     -2.415     0.0157
23 exp_2....................         -1.201      0.8213     -1.462      0.144
25 y_int_2002...............         0.5683      0.2421      2.347     0.0189
26 y_int_2003...............         0.1606     Aliased
27 y_int_2004...............        -0.1601      0.2843     -0.563      > 0.5
29 rad_army_0...............          0.000     Aliased
30 rad_army_1...............         -13.11       1.196     -10.96    < 0.001
31 rad_army_2...............         -11.91       1.033     -11.53    < 0.001
33 haz_exp_2................         0.5100      0.2739      1.862     0.0626
35 haz_el_2.................         -1.485      0.8067      -1.84     0.0657
37 haz_road_2...............          1.416      0.6293       2.25     0.0245
38 age_cen..................       -0.08612     0.05572     -1.546      0.122
39 age_cen2.................      -0.001698    0.008449     -0.201      > 0.5
40 age_cen3.................       0.002524    0.001355      1.863     0.0624
41 age_cen4.................      2.148e-05   8.154e-05     0.2634      > 0.5
42 age_cen5.................     -1.683e-05   8.959e-06     -1.879     0.0603
43 age_cen6.................     -8.256e-08   2.173e-07    -0.3798      > 0.5
44 age_cen7.................      2.826e-08   1.766e-08        1.6       0.11
45 x_dental_n_NON_ZERO......        0.01834     0.04997     0.3669      > 0.5
46 x_dental_n_MIS...........         0.5025      0.2689      1.869     0.0617
47 num_miss_NON_ZERO........         0.2365     0.07334      3.224    0.00126
48 num_miss_MIS.............          0.000     Aliased
49 sm_pday_NON_ZERO.........        0.01457     0.01323      1.101      0.271
50 sm_pday_MIS..............       -0.01085      0.2954   -0.03674      > 0.5
51 x_bone_n_NON_ZERO........       -0.02970     0.06936    -0.4281      > 0.5
52 x_bone_n_MIS.............         0.2927      0.2541      1.152      0.249

            Records used          111

                Deviance       114.05
                     AIC       176.05
            Pearson Chi2      135.939      Degrees of freedom      80


 *** WARNING: Parameter COM1_EXP1_0 changed by 5.0% MLE may be infinite or may not exist


null@

!Analysis of bone X-ray risk
loglinear 0 +bone_ever_2@


fit@

          Iter  Step      Deviance

             0     0      114.050
             1     0      113.930
             2     0      113.924
             3     0      113.924
             4     0      113.924

Piece-wise exponential regression
Additive excess relative risk T0 * (1 + T1 + T2 + ...)

Number_cells_MN is used for cases
Number_cells_scored_1000 is used for person years


                            Parameter Summary Table

 # Name                            Estimate     Std.Err.  Test Stat.  P value
-- ----------------------------   ----------   ---------  ----------  --------
Log-linear term 0
 1 %CON.....................         -12.52     Aliased
 3 rad_radiography_0........          0.000     Aliased
 4 rad_radiography_1........          14.73      0.6991      21.07    < 0.001
 5 rad_radiography_2........          13.23     Aliased
 7 x_other_0................          0.000     Aliased
 8 x_other_1................          14.16       2.055      6.891    < 0.001
 9 x_other_2................          13.74       2.062      6.665    < 0.001
11 chemotx_2................         -1.837      0.6986     -2.629    0.00855
13 flag2_0..................          0.000     Aliased
14 flag2_1..................         -25.99   1.773e+05 -0.0001466      > 0.5
16 COM1_EXP1_0..............         -24.78   1.445e+05 -0.0001715      > 0.5
17 COM1_EXP1_1..............          0.000     Aliased
18 COM1_EXP1_2..............         0.5883      0.6844     0.8597       0.39
19 COM1_EXP1_3..............          1.472      0.5423      2.714    0.00665
21 exp_0....................          0.000     Aliased
22 exp_1....................         -2.025      0.8387     -2.415     0.0157
23 exp_2....................         -1.200      0.8213     -1.461      0.144
25 y_int_2002...............         0.5707      0.2422      2.356     0.0185
26 y_int_2003...............         0.1606     Aliased
27 y_int_2004...............        -0.1798      0.2907    -0.6183      > 0.5
29 rad_army_0...............          0.000     Aliased
30 rad_army_1...............         -13.11       1.197     -10.96    < 0.001
31 rad_army_2...............         -11.91       1.033     -11.53    < 0.001
33 haz_exp_2................         0.5085      0.2739      1.857     0.0634
35 haz_el_2.................         -1.491      0.8068     -1.847     0.0647
37 haz_road_2...............          1.419      0.6295      2.254     0.0242
39 bone_ever_2_1............         0.3956        1.06     0.3732      > 0.5
40 age_cen..................       -0.08790     0.05593     -1.572      0.116
41 age_cen2.................      -0.001748    0.008449    -0.2069      > 0.5
42 age_cen3.................       0.002547    0.001357      1.877     0.0605
43 age_cen4.................      2.168e-05   8.153e-05     0.2659      > 0.5
44 age_cen5.................     -1.691e-05   8.966e-06     -1.886     0.0593
45 age_cen6.................     -8.264e-08   2.173e-07    -0.3802      > 0.5
46 age_cen7.................      2.833e-08   1.767e-08      1.603      0.109
47 x_dental_n_NON_ZERO......        0.01778     0.04997     0.3558      > 0.5
48 x_dental_n_MIS...........         0.4927      0.2701      1.824     0.0682
49 num_miss_NON_ZERO........         0.2362     0.07334      3.221    0.00128
50 num_miss_MIS.............          0.000     Aliased
51 sm_pday_NON_ZERO.........        0.01443     0.01325      1.089      0.276
52 sm_pday_MIS..............      -0.008664      0.2955   -0.02932      > 0.5
53 x_bone_n_NON_ZERO........       -0.03060     0.06935    -0.4412      > 0.5
54 x_bone_n_MIS.............         0.6822       1.071     0.6368      > 0.5

            Records used          111

                Deviance      113.924
                     AIC      177.924
            Pearson Chi2      135.731      Degrees of freedom      79


 *** WARNING: Parameter COM1_EXP1_0 changed by 4.2% MLE may be infinite or may not exist


lrt@


             LR statistic      0.1256      Degrees of freedom      1
                  P value      > 0.50

ci level 95@
                                       95% Confidence Bounds

 # Name                           Estimate    Std. Err.      Lower       Upper
-- ----------------------------  ----------   ---------    --------    --------

Log-linear term 0
 4 rad_radiography_1........         14.73     0.6991     13.36     16.10
             EXP(estimate)        2.502e+06       2.012   6.356e+05   9.848e+06

 8 x_other_1................         14.16      2.055     10.13     18.19
             EXP(estimate)        1.415e+06       7.809   2.519e+04   7.948e+07

 9 x_other_2................         13.74      2.062     9.700     17.78
             EXP(estimate)        9.275e+05       7.858   1.631e+04   5.273e+07

11 chemotx_2................        -1.837     0.6986    -3.206   -0.4677
             EXP(estimate)           0.1593       2.011     0.04052      0.6265

14 flag2_1..................        -25.99  1.773e+05-3.476e+05 3.476e+05
             EXP(estimate)        5.159e-12       0.000       0.000       0.000

16 COM1_EXP1_0..............        -24.78  1.445e+05-2.832e+05 2.832e+05
             EXP(estimate)        1.729e-11       0.000       0.000       0.000

18 COM1_EXP1_2..............        0.5883     0.6844   -0.7530     1.930
             EXP(estimate)            1.801       1.983      0.4710       6.887

19 COM1_EXP1_3..............         1.472     0.5423    0.4088     2.535
             EXP(estimate)            4.357       1.720       1.505       12.61

22 exp_1....................        -2.025     0.8387    -3.669   -0.3815
             EXP(estimate)           0.1320       2.313     0.02550      0.6829

23 exp_2....................        -1.200     0.8213    -2.810    0.4096
             EXP(estimate)           0.3012       2.274     0.06021       1.506

25 y_int_2002...............        0.5707     0.2422   0.09589     1.045
             EXP(estimate)            1.769       1.274       1.101       2.845

27 y_int_2004...............       -0.1798     0.2907   -0.7496    0.3900
             EXP(estimate)           0.8355       1.337      0.4726       1.477

30 rad_army_1...............        -13.11      1.197    -15.46    -10.77
             EXP(estimate)        2.023e-06       3.309   1.939e-07   2.111e-05

31 rad_army_2...............        -11.91      1.033    -13.94    -9.890
             EXP(estimate)        6.696e-06       2.809   8.842e-07   5.070e-05

33 haz_exp_2................        0.5085     0.2739  -0.02834     1.045
             EXP(estimate)            1.663       1.315      0.9721       2.845

35 haz_el_2.................        -1.491     0.8068    -3.072   0.09080
             EXP(estimate)           0.2252       2.241     0.04633       1.095

37 haz_road_2...............         1.419     0.6295    0.1850     2.653
             EXP(estimate)            4.132       1.877       1.203       14.19

39 bone_ever_2_1............        0.3956      1.060    -1.682     2.473
             EXP(estimate)            1.485       2.886      0.1860       11.86

40 age_cen..................      -0.08790    0.05593   -0.1975   0.02173
             EXP(estimate)           0.9159       1.058      0.8208       1.022

41 age_cen2.................     -0.001748   0.008449  -0.01831   0.01481
             EXP(estimate)           0.9983       1.008      0.9819       1.015

42 age_cen3.................      0.002547   0.001357-0.0001127  0.005206
             EXP(estimate)            1.003       1.001      0.9999       1.005

43 age_cen4.................     2.168e-05  8.153e-05-0.0001381 0.0001815
             EXP(estimate)            1.000       1.000      0.9999       1.000

44 age_cen5.................    -1.691e-05  8.966e-06-3.448e-05 6.667e-07
             EXP(estimate)            1.000       1.000       1.000       1.000

45 age_cen6.................    -8.264e-08  2.173e-07-5.086e-07 3.433e-07
             EXP(estimate)            1.000       1.000       1.000       1.000

46 age_cen7.................     2.833e-08  1.767e-08-6.310e-09 6.296e-08
             EXP(estimate)            1.000       1.000       1.000       1.000

47 x_dental_n_NON_ZERO......       0.01778    0.04997  -0.08016    0.1157
             EXP(estimate)            1.018       1.051      0.9230       1.123

48 x_dental_n_MIS...........        0.4927     0.2701  -0.03677     1.022
             EXP(estimate)            1.637       1.310      0.9639       2.779

49 num_miss_NON_ZERO........        0.2362    0.07334   0.09249    0.3800
             EXP(estimate)            1.266       1.076       1.097       1.462

51 sm_pday_NON_ZERO.........       0.01443    0.01325  -0.01154   0.04040
             EXP(estimate)            1.015       1.013      0.9885       1.041

52 sm_pday_MIS..............     -0.008664     0.2955   -0.5878    0.5705
             EXP(estimate)           0.9914       1.344      0.5556       1.769

53 x_bone_n_NON_ZERO........      -0.03060    0.06935   -0.1665    0.1053
             EXP(estimate)           0.9699       1.072      0.8466       1.111

54 x_bone_n_MIS.............        0.6822      1.071    -1.417     2.782
             EXP(estimate)            1.978       2.919      0.2424       16.15


profile 39 noplot force lower@

  Lower bound trial values 

             Deviance   One-Sided
     Beta     Change     P-Value 
     ____________________________

    0.1836  -0.03783     0.423 *
   -0.7249   -0.8398     0.180 *
   -0.4200   -0.4798     0.244 *
   -0.8403   -0.9936     0.159 *
    -1.067    -1.318     0.125 *
    -1.854    -2.614    0.0530 *
    -2.485    -3.766    0.0261 *
    -3.119    -4.974    0.0129 *
    -3.949    -6.596   0.00511 *
    -4.590    -7.864   0.00252 *

   Sorted list of profile likelihood points 

             Deviance   One-Sided
     Beta     Change     P-Value 
     ____________________________

    -4.590    -7.864   0.00252
    -3.949    -6.596   0.00511
    -3.119    -4.974    0.0129
    -2.485    -3.766    0.0261
    -1.854    -2.614    0.0530
    -1.067    -1.318     0.125
   -0.8403   -0.9936     0.159
   -0.7249   -0.8398     0.180
   -0.4200   -0.4798     0.244
    0.1836  -0.03783     0.423
    0.3956     0.000   0.00248


      Interpolated profile likelihood bounds
       for parameter 39 (bone_ever_2_1)

            MLE     0.3956    exp(MLE)      1.485

      2-sided          Bounds                exp(Bounds)
       Level      Lower       Upper      Lower        Upper
      _______________________________________________________

      25.0%     0.03349        ????       1.034        ????
      50.0%     -0.3956        ????      0.6733        ????
      68.3%     -0.8451        ????      0.4295        ????
      75.0%      -1.070        ????      0.3429        ????
      90.0%      -1.906        ????      0.1486        ????
      95.0%      -2.526        ????     0.08000        ????
      97.5%      -3.145        ????     0.04308        ????
      99.0%      -3.968        ????     0.01890        ????
      99.5%      -4.597        ????     0.01008        ????


 *** WARNING: Parameter COM1_EXP1_0 changed by 2.1% MLE may be infinite or may not exist


profile 39 noplot force upper@

  Upper bound trial values 

             Deviance   One-Sided
     Beta     Change     P-Value 
     ____________________________

    0.6075  -0.04229     0.419 *
     1.398    -1.163     0.140 *
     1.032   -0.4260     0.257 *
     1.331   -0.9954     0.159 *
     1.457    -1.324     0.125 *
     1.855    -2.764    0.0482 *
     2.079    -3.877    0.0245 *
     2.273    -5.046    0.0123 *
     2.499    -6.654   0.00495 *
     2.650    -7.889   0.00249 *

   Sorted list of profile likelihood points 

             Deviance   One-Sided
     Beta     Change     P-Value 
     ____________________________

    0.3956     0.000   0.00248
    0.6075  -0.04229     0.419
     1.032   -0.4260     0.257
     1.331   -0.9954     0.159
     1.398    -1.163     0.140
     1.457    -1.324     0.125
     1.855    -2.764    0.0482
     2.079    -3.877    0.0245
     2.273    -5.046    0.0123
     2.499    -6.654   0.00495
     2.650    -7.889   0.00249


      Interpolated profile likelihood bounds
       for parameter 39 (bone_ever_2_1)

            MLE     0.3956    exp(MLE)      1.485

      2-sided          Bounds                exp(Bounds)
       Level      Lower       Upper      Lower        Upper
      _______________________________________________________

      25.0%        ????      0.7146        ????       2.043
      50.0%        ????       1.051        ????       2.860
      68.3%        ????       1.333        ????       3.792
      75.0%        ????       1.457        ????       4.292
      90.0%        ????       1.842        ????       6.309
      95.0%        ????       2.072        ????       7.943
      97.5%        ????       2.270        ????       9.678
      99.0%        ????       2.496        ????       12.14
      99.5%        ????       2.648        ????       14.13


 *** WARNING: Parameter COM1_EXP1_0 changed by 2.2% MLE may be infinite or may not exist


!!!!!!!!!!!!!!!!!!!!!!!!!!!!!!!!!!!!!!!!!!!!!!!!!!!!!!!!!!!!!!!!!!!!!!!!!!!!!!!!!!!!!!!!!!!!!!!
!!!!!!!!!!!!!!!!!!!!!!!!!!!!!!!!!!!!!!!!!!!!!!!!!!!!!!!!!!!!!!!!!!!!!!!!!!!!!!!!!!!!!!!!!!!!!!!
!!Analyses of bone X-ray risk (per X ray)                                                    !!
!!!!!!!!!!!!!!!!!!!!!!!!!!!!!!!!!!!!!!!!!!!!!!!!!!!!!!!!!!!!!!!!!!!!!!!!!!!!!!!!!!!!!!!!!!!!!!!
!!!!!!!!!!!!!!!!!!!!!!!!!!!!!!!!!!!!!!!!!!!!!!!!!!!!!!!!!!!!!!!!!!!!!!!!!!!!!!!!!!!!!!!!!!!!!!!

!Null model
loglinear 0 rad_radiography x_other chemotx flag2 COM1_EXP1
 age_cen age_cen2 age_cen3 age_cen4 age_cen5 age_cen6 age_cen7
 exp y_int rad_army haz_exp haz_el x_dental_n_NON_ZERO x_dental_n_MIS
 num_miss_NON_ZERO num_miss_MIS haz_road sm_pday_NON_ZERO sm_pday_MIS
! x_bone_n_NON_ZERO
 x_bone_n_MIS@


linear 1@


loglinear 1@


fit@

          Iter  Step      Deviance

             0     0      371.782
             1     1      186.199
             2     0      129.073
             3     0      115.500
             4     0      114.571
             5     0      114.359
             6     0      114.283
             7     0      114.255
             8     0      114.245
             9     0      114.241
            10     0      114.240
            11     0      114.239
            12     0      114.239
            13     0      114.239
            14     0      114.239
            15     0      114.239
            16     0      114.239
            17     0      114.239
            18     0      114.239
            19     0      114.239
            20     0      114.239
            21     0      114.239

Piece-wise exponential regression
Additive excess relative risk T0 * (1 + T1 + T2 + ...)

Number_cells_MN is used for cases
Number_cells_scored_1000 is used for person years


                            Parameter Summary Table

 # Name                            Estimate     Std.Err.  Test Stat.  P value
-- ----------------------------   ----------   ---------  ----------  --------
Log-linear term 0
 1 %CON.....................         -12.55     Aliased
 3 rad_radiography_0........          0.000     Aliased
 4 rad_radiography_1........          14.62      0.6982      20.94    < 0.001
 5 rad_radiography_2........          13.09     Aliased
 7 x_other_0................          0.000     Aliased
 8 x_other_1................          14.54       1.811      8.029    < 0.001
 9 x_other_2................          14.10       1.826      7.722    < 0.001
11 chemotx_2................         -1.847       0.692     -2.668    0.00762
13 flag2_0..................          0.000     Aliased
14 flag2_1..................         -22.01     2.4e+04  -0.000917      > 0.5
16 COM1_EXP1_0..............         -20.78   1.952e+04  -0.001064      > 0.5
17 COM1_EXP1_1..............          0.000     Aliased
18 COM1_EXP1_2..............         0.4771      0.6433     0.7416      0.458
19 COM1_EXP1_3..............          1.485      0.5416      2.742     0.0061
21 exp_0....................          0.000     Aliased
22 exp_1....................         -2.047      0.8378     -2.443     0.0146
23 exp_2....................         -1.235      0.8187     -1.508      0.131
25 y_int_2002...............         0.5608      0.2397       2.34     0.0193
26 y_int_2003...............         0.1660     Aliased
27 y_int_2004...............        -0.1501      0.2814    -0.5335      > 0.5
29 rad_army_0...............          0.000     Aliased
30 rad_army_1...............         -13.03        1.19     -10.95    < 0.001
31 rad_army_2...............         -11.79       1.032     -11.42    < 0.001
33 haz_exp_2................         0.5017      0.2731      1.837     0.0662
35 haz_el_2.................         -1.476       0.806     -1.831      0.067
37 haz_road_2...............          1.420      0.6292      2.257      0.024
38 age_cen..................       -0.08265     0.05496     -1.504      0.133
39 age_cen2.................      -0.001442    0.008446    -0.1707      > 0.5
40 age_cen3.................       0.002447    0.001339      1.828     0.0676
41 age_cen4.................      1.977e-05   8.164e-05     0.2422      > 0.5
42 age_cen5.................     -1.640e-05   8.886e-06     -1.846     0.0649
43 age_cen6.................     -7.843e-08   2.176e-07    -0.3604      > 0.5
44 age_cen7.................      2.760e-08   1.758e-08       1.57      0.117
45 x_dental_n_NON_ZERO......        0.01534     0.04972     0.3085      > 0.5
46 x_dental_n_MIS...........         0.5033      0.2695      1.868     0.0618
47 num_miss_NON_ZERO........         0.2351      0.0731      3.216     0.0013
48 num_miss_MIS.............          0.000     Aliased
49 sm_pday_NON_ZERO.........        0.01540     0.01302      1.183      0.237
50 sm_pday_MIS..............       0.009716      0.2907    0.03342      > 0.5
51 x_bone_n_MIS.............         0.3665      0.1876      1.954     0.0507

            Records used          111

                Deviance      114.239
                     AIC      174.239
            Pearson Chi2      136.424      Degrees of freedom      81


 *** WARNING: Parameter COM1_EXP1_0 changed by 5.0% MLE may be infinite or may not exist


null@

!Analysis of bone X-ray risk
loglinear 0 +x_bone_n_NON_ZERO@


fit@

          Iter  Step      Deviance

             0     0      114.239
             1     0      114.051
             2     0      114.050
             3     0      114.050
             4     0      114.050

Piece-wise exponential regression
Additive excess relative risk T0 * (1 + T1 + T2 + ...)

Number_cells_MN is used for cases
Number_cells_scored_1000 is used for person years


                            Parameter Summary Table

 # Name                            Estimate     Std.Err.  Test Stat.  P value
-- ----------------------------   ----------   ---------  ----------  --------
Log-linear term 0
 1 %CON.....................         -12.55     Aliased
 3 rad_radiography_0........          0.000     Aliased
 4 rad_radiography_1........          15.59      0.6992      22.29    < 0.001
 5 rad_radiography_2........          14.08     Aliased
 7 x_other_0................          0.000     Aliased
 8 x_other_1................          14.56       1.812      8.035    < 0.001
 9 x_other_2................          14.13       1.828       7.73    < 0.001
11 chemotx_2................         -1.821      0.6967     -2.614    0.00896
13 flag2_0..................          0.000     Aliased
14 flag2_1..................         -26.00   1.773e+05 -0.0001466      > 0.5
16 COM1_EXP1_0..............         -24.78   1.442e+05 -0.0001718      > 0.5
17 COM1_EXP1_1..............          0.000     Aliased
18 COM1_EXP1_2..............         0.5759      0.6825     0.8438      0.399
19 COM1_EXP1_3..............          1.478      0.5422      2.726    0.00642
21 exp_0....................          0.000     Aliased
22 exp_1....................         -2.031      0.8387     -2.421     0.0155
23 exp_2....................         -1.206      0.8213     -1.468      0.142
25 y_int_2002...............         0.5738      0.2421       2.37     0.0178
26 y_int_2003...............         0.1661     Aliased
27 y_int_2004...............        -0.1545      0.2843    -0.5435      > 0.5
29 rad_army_0...............          0.000     Aliased
30 rad_army_1...............         -13.97       1.196     -11.67    < 0.001
31 rad_army_2...............         -12.77       1.033     -12.36    < 0.001
33 haz_exp_2................         0.5100      0.2739      1.862     0.0626
35 haz_el_2.................         -1.485      0.8067      -1.84     0.0657
37 haz_road_2...............          1.416      0.6293       2.25     0.0245
38 age_cen..................       -0.08612     0.05572     -1.546      0.122
39 age_cen2.................      -0.001698    0.008449     -0.201      > 0.5
40 age_cen3.................       0.002524    0.001355      1.863     0.0624
41 age_cen4.................      2.148e-05   8.154e-05     0.2634      > 0.5
42 age_cen5.................     -1.683e-05   8.959e-06     -1.879     0.0603
43 age_cen6.................     -8.256e-08   2.173e-07    -0.3798      > 0.5
44 age_cen7.................      2.826e-08   1.766e-08        1.6       0.11
45 x_dental_n_NON_ZERO......        0.01834     0.04997     0.3669      > 0.5
46 x_dental_n_MIS...........         0.5025      0.2689      1.869     0.0617
47 num_miss_NON_ZERO........         0.2365     0.07334      3.224    0.00126
48 num_miss_MIS.............          0.000     Aliased
49 sm_pday_NON_ZERO.........        0.01457     0.01323      1.101      0.271
50 sm_pday_MIS..............       -0.01085      0.2954   -0.03674      > 0.5
51 x_bone_n_MIS.............         0.2927      0.2541      1.152      0.249
52 x_bone_n_NON_ZERO........       -0.02970     0.06936    -0.4281      > 0.5

            Records used          111

                Deviance       114.05
                     AIC       176.05
            Pearson Chi2      135.939      Degrees of freedom      80


 *** WARNING: Parameter COM1_EXP1_0 changed by 4.2% MLE may be infinite or may not exist


lrt@


             LR statistic      0.1893      Degrees of freedom      1
                  P value      > 0.50

ci level 95@
                                       95% Confidence Bounds

 # Name                           Estimate    Std. Err.      Lower       Upper
-- ----------------------------  ----------   ---------    --------    --------

Log-linear term 0
 4 rad_radiography_1........         15.59     0.6992     14.22     16.96
             EXP(estimate)        5.878e+06       2.012   1.493e+06   2.314e+07

 8 x_other_1................         14.56      1.812     11.01     18.11
             EXP(estimate)        2.103e+06       6.122   6.035e+04   7.331e+07

 9 x_other_2................         14.13      1.828     10.55     17.71
             EXP(estimate)        1.371e+06       6.222   3.811e+04   4.933e+07

11 chemotx_2................        -1.821     0.6967    -3.186   -0.4554
             EXP(estimate)           0.1619       2.007     0.04132      0.6342

14 flag2_1..................        -26.00  1.773e+05-3.476e+05 3.475e+05
             EXP(estimate)        5.118e-12       0.000       0.000       0.000

16 COM1_EXP1_0..............        -24.78  1.442e+05-2.827e+05 2.826e+05
             EXP(estimate)        1.736e-11       0.000       0.000       0.000

18 COM1_EXP1_2..............        0.5759     0.6825   -0.7618     1.914
             EXP(estimate)            1.779       1.979      0.4668       6.778

19 COM1_EXP1_3..............         1.478     0.5422    0.4151     2.540
             EXP(estimate)            4.383       1.720       1.515       12.69

22 exp_1....................        -2.031     0.8387    -3.675   -0.3870
             EXP(estimate)           0.1312       2.313     0.02535      0.6791

23 exp_2....................        -1.206     0.8213    -2.816    0.4037
             EXP(estimate)           0.2994       2.274     0.05985       1.497

25 y_int_2002...............        0.5738     0.2421   0.09925     1.048
             EXP(estimate)            1.775       1.274       1.104       2.853

27 y_int_2004...............       -0.1545     0.2843   -0.7118    0.4028
             EXP(estimate)           0.8568       1.329      0.4908       1.496

30 rad_army_1...............        -13.97      1.196    -16.31    -11.62
             EXP(estimate)        8.592e-07       3.308   8.237e-08   8.962e-06

31 rad_army_2...............        -12.77      1.033    -14.79    -10.74
             EXP(estimate)        2.846e-06       2.809   3.759e-07   2.155e-05

33 haz_exp_2................        0.5100     0.2739  -0.02678     1.047
             EXP(estimate)            1.665       1.315      0.9736       2.848

35 haz_el_2.................        -1.485     0.8067    -3.066   0.09639
             EXP(estimate)           0.2266       2.240     0.04662       1.101

37 haz_road_2...............         1.416     0.6293    0.1822     2.649
             EXP(estimate)            4.119       1.876       1.200       14.14

38 age_cen..................      -0.08612    0.05572   -0.1953   0.02309
             EXP(estimate)           0.9175       1.057      0.8226       1.023

39 age_cen2.................     -0.001698   0.008449  -0.01826   0.01486
             EXP(estimate)           0.9983       1.008      0.9819       1.015

40 age_cen3.................      0.002524   0.001355-0.0001308  0.005180
             EXP(estimate)            1.003       1.001      0.9999       1.005

41 age_cen4.................     2.148e-05  8.154e-05-0.0001383 0.0001813
             EXP(estimate)            1.000       1.000      0.9999       1.000

42 age_cen5.................    -1.683e-05  8.959e-06-3.439e-05 7.293e-07
             EXP(estimate)            1.000       1.000       1.000       1.000

43 age_cen6.................    -8.256e-08  2.173e-07-5.086e-07 3.434e-07
             EXP(estimate)            1.000       1.000       1.000       1.000

44 age_cen7.................     2.826e-08  1.766e-08-6.362e-09 6.288e-08
             EXP(estimate)            1.000       1.000       1.000       1.000

45 x_dental_n_NON_ZERO......       0.01834    0.04997  -0.07961    0.1163
             EXP(estimate)            1.019       1.051      0.9235       1.123

46 x_dental_n_MIS...........        0.5025     0.2689  -0.02452     1.029
             EXP(estimate)            1.653       1.308      0.9758       2.800

47 num_miss_NON_ZERO........        0.2365    0.07334   0.09271    0.3802
             EXP(estimate)            1.267       1.076       1.097       1.463

49 sm_pday_NON_ZERO.........       0.01457    0.01323  -0.01136   0.04051
             EXP(estimate)            1.015       1.013      0.9887       1.041

50 sm_pday_MIS..............      -0.01085     0.2954   -0.5898    0.5681
             EXP(estimate)           0.9892       1.344      0.5544       1.765

51 x_bone_n_MIS.............        0.2927     0.2541   -0.2054    0.7908
             EXP(estimate)            1.340       1.289      0.8143       2.205

52 x_bone_n_NON_ZERO........      -0.02970    0.06936   -0.1656    0.1063
             EXP(estimate)           0.9707       1.072      0.8473       1.112


profile 52 noplot force lower@

  Lower bound trial values 

             Deviance   One-Sided
     Beta     Change     P-Value 
     ____________________________

  -0.04357  -0.03936     0.421 *
   -0.1002   -0.9481     0.165 *
  -0.07833   -0.4639     0.248 *
   -0.1021   -0.9994     0.159 *
   -0.1136    -1.322     0.125 *
   -0.1521    -2.675    0.0510 *
   -0.1783    -3.817    0.0254 *
   -0.2024    -5.006    0.0126 *
   -0.2318    -6.618   0.00505 *
   -0.2528    -7.871   0.00251 *

   Sorted list of profile likelihood points 

             Deviance   One-Sided
     Beta     Change     P-Value 
     ____________________________

   -0.2528    -7.871   0.00251
   -0.2318    -6.618   0.00505
   -0.2024    -5.006    0.0126
   -0.1783    -3.817    0.0254
   -0.1521    -2.675    0.0510
   -0.1136    -1.322     0.125
   -0.1021   -0.9994     0.159
   -0.1002   -0.9481     0.165
  -0.07833   -0.4639     0.248
  -0.04357  -0.03936     0.421
  -0.02970     0.000   0.00249


      Interpolated profile likelihood bounds
       for parameter 52 (x_bone_n_NON_ZERO)

            MLE   -0.02970    exp(MLE)     0.9707

      2-sided          Bounds                exp(Bounds)
       Level      Lower       Upper      Lower        Upper
      _______________________________________________________

      25.0%    -0.05222        ????      0.9491        ????
      50.0%    -0.07784        ????      0.9251        ????
      68.3%     -0.1022        ????      0.9029        ????
      75.0%     -0.1137        ????      0.8925        ????
      90.0%     -0.1528        ????      0.8583        ????
      95.0%     -0.1788        ????      0.8363        ????
      97.5%     -0.2027        ????      0.8165        ????
      99.0%     -0.2321        ????      0.7929        ????
      99.5%     -0.2529        ????      0.7765        ????


 *** WARNING: Parameter COM1_EXP1_0 changed by 2.1% MLE may be infinite or may not exist


profile 52 noplot force upper@

  Upper bound trial values 

             Deviance   One-Sided
     Beta     Change     P-Value 
     ____________________________

  -0.01582  -0.04061     0.420 *
   0.03861    -1.039     0.154 *
   0.01566   -0.4485     0.252 *
   0.03735   -0.9998     0.159 *
   0.04713    -1.324     0.125 *
   0.07904    -2.715    0.0497 *
   0.09893    -3.845    0.0249 *
    0.1167    -5.024    0.0125 *
    0.1377    -6.633   0.00501 *
    0.1524    -7.877   0.00250 *

   Sorted list of profile likelihood points 

             Deviance   One-Sided
     Beta     Change     P-Value 
     ____________________________

  -0.02970     0.000   0.00249
  -0.01582  -0.04061     0.420
   0.01566   -0.4485     0.252
   0.03735   -0.9998     0.159
   0.03861    -1.039     0.154
   0.04713    -1.324     0.125
   0.07904    -2.715    0.0497
   0.09893    -3.845    0.0249
    0.1167    -5.024    0.0125
    0.1377    -6.633   0.00501
    0.1524    -7.877   0.00250


      Interpolated profile likelihood bounds
       for parameter 52 (x_bone_n_NON_ZERO)

            MLE   -0.02970    exp(MLE)     0.9707

      2-sided          Bounds                exp(Bounds)
       Level      Lower       Upper      Lower        Upper
      _______________________________________________________

      25.0%        ????   -0.007949        ????      0.9921
      50.0%        ????     0.01597        ????       1.016
      68.3%        ????     0.03736        ????       1.038
      75.0%        ????     0.04712        ????       1.048
      90.0%        ????     0.07886        ????       1.082
      95.0%        ????     0.09887        ????       1.104
      97.5%        ????      0.1167        ????       1.124
      99.0%        ????      0.1378        ????       1.148
      99.5%        ????      0.1524        ????       1.165


 *** WARNING: Parameter COM1_EXP1_0 changed by 2.2% MLE may be infinite or may not exist


!!!!!!!!!!!!!!!!!!!!!!!!!!!!!!!!!!!!!!!!!!!!!!!!!!!!!!!!!!!!!!!!!!!!!!!!!!!!!!!!!!!!!!!!!!!!!!!
!!!!!!!!!!!!!!!!!!!!!!!!!!!!!!!!!!!!!!!!!!!!!!!!!!!!!!!!!!!!!!!!!!!!!!!!!!!!!!!!!!!!!!!!!!!!!!!
!!Analyses of other X-ray risk (ever vs never)                                               !!
!!!!!!!!!!!!!!!!!!!!!!!!!!!!!!!!!!!!!!!!!!!!!!!!!!!!!!!!!!!!!!!!!!!!!!!!!!!!!!!!!!!!!!!!!!!!!!!
!!!!!!!!!!!!!!!!!!!!!!!!!!!!!!!!!!!!!!!!!!!!!!!!!!!!!!!!!!!!!!!!!!!!!!!!!!!!!!!!!!!!!!!!!!!!!!!

!Null model
loglinear 0 rad_radiography
! x_other
 chemotx flag2 COM1_EXP1
 age_cen age_cen2 age_cen3 age_cen4 age_cen5 age_cen6 age_cen7
 exp y_int rad_army haz_exp haz_el x_dental_n_NON_ZERO x_dental_n_MIS
 num_miss_NON_ZERO num_miss_MIS haz_road sm_pday_NON_ZERO sm_pday_MIS
 x_bone_n_NON_ZERO x_bone_n_MIS@


linear 1@


loglinear 1@


fit@

          Iter  Step      Deviance

             0     0      371.782
             1     1      194.725
             2     0      137.379
             3     0      122.891
             4     0      122.011
             5     0      121.828
             6     0      121.762
             7     0      121.738
             8     0      121.729
             9     0      121.725
            10     0      121.724
            11     0      121.724
            12     0      121.724
            13     0      121.724
            14     0      121.724
            15     0      121.724
            16     0      121.724
            17     0      121.724
            18     0      121.724
            19     0      121.724
            20     0      121.724
            21     0      121.724

Piece-wise exponential regression
Additive excess relative risk T0 * (1 + T1 + T2 + ...)

Number_cells_MN is used for cases
Number_cells_scored_1000 is used for person years


                            Parameter Summary Table

 # Name                            Estimate     Std.Err.  Test Stat.  P value
-- ----------------------------   ----------   ---------  ----------  --------
Log-linear term 0
 1 %CON.....................          2.339       1.804      1.296      0.195
 3 rad_radiography_0........          0.000     Aliased
 4 rad_radiography_1........          15.11      0.7029       21.5    < 0.001
 5 rad_radiography_2........          13.61     Aliased
 7 chemotx_2................         -1.998      0.6695     -2.985    0.00284
 9 flag2_0..................          0.000     Aliased
10 flag2_1..................         -21.70   2.408e+04 -0.0009013      > 0.5
12 COM1_EXP1_0..............         -20.93   1.987e+04  -0.001053      > 0.5
13 COM1_EXP1_1..............          0.000     Aliased
14 COM1_EXP1_2..............         0.6931      0.6917      1.002      0.316
15 COM1_EXP1_3..............          1.416      0.5429      2.607    0.00912
17 exp_0....................          0.000     Aliased
18 exp_1....................         -2.130      0.8437     -2.525     0.0116
19 exp_2....................         -1.242      0.8235     -1.508      0.131
21 y_int_2002...............         0.6853      0.2416      2.837    0.00456
22 y_int_2003...............         0.1884     Aliased
23 y_int_2004...............      -0.005304      0.2822   -0.01879      > 0.5
25 rad_army_0...............          0.000     Aliased
26 rad_army_1...............         -13.19        1.17     -11.27    < 0.001
27 rad_army_2...............         -12.07       1.026     -11.77    < 0.001
29 haz_exp_2................         0.6218      0.2711      2.294     0.0218
31 haz_el_2.................         -1.855       0.794     -2.336     0.0195
33 haz_road_2...............          1.268      0.6376      1.989     0.0467
34 age_cen..................        -0.1037     0.05453     -1.902     0.0571
35 age_cen2.................      -0.003922    0.008381    -0.4679      > 0.5
36 age_cen3.................       0.002819    0.001334      2.114     0.0345
37 age_cen4.................      4.298e-05   8.051e-05     0.5338      > 0.5
38 age_cen5.................     -1.886e-05   8.836e-06     -2.134     0.0328
39 age_cen6.................     -1.492e-07    2.14e-07    -0.6971      0.486
40 age_cen7.................      3.288e-08   1.742e-08      1.888      0.059
41 x_dental_n_NON_ZERO......     -0.0006469     0.04986   -0.01297      > 0.5
42 x_dental_n_MIS...........         0.4295      0.2671      1.608      0.108
43 num_miss_NON_ZERO........         0.2356     0.07263      3.243    0.00118
44 num_miss_MIS.............          0.000     Aliased
45 sm_pday_NON_ZERO.........       0.009296     0.01293      0.719      0.472
46 sm_pday_MIS..............        -0.1074      0.2864     -0.375      > 0.5
47 x_bone_n_NON_ZERO........       -0.04507     0.06837    -0.6593      > 0.5
48 x_bone_n_MIS.............         0.2687        0.25      1.075      0.282

            Records used          111

                Deviance      121.724
                     AIC      181.724
            Pearson Chi2      144.885      Degrees of freedom      81


 *** WARNING: Parameter COM1_EXP1_0 changed by 5.0% MLE may be infinite or may not exist


null@

!Analysis of other X-ray risk
loglinear 0 +other_X_ever_2@


fit@

          Iter  Step      Deviance

             0     0      121.724
             1     0      116.331
             2     0      116.259
             3     0      116.259
             4     0      116.259

Piece-wise exponential regression
Additive excess relative risk T0 * (1 + T1 + T2 + ...)

Number_cells_MN is used for cases
Number_cells_scored_1000 is used for person years


                            Parameter Summary Table

 # Name                            Estimate     Std.Err.  Test Stat.  P value
-- ----------------------------   ----------   ---------  ----------  --------
Log-linear term 0
 1 %CON.....................          1.715       1.829     0.9378      0.348
 3 rad_radiography_0........          0.000     Aliased
 4 rad_radiography_1........          15.15      0.7003      21.63    < 0.001
 5 rad_radiography_2........          13.61     Aliased
 7 chemotx_2................         -1.880      0.7008     -2.682    0.00732
 9 flag2_0..................          0.000     Aliased
10 flag2_1..................         -25.98   1.777e+05 -0.0001461      > 0.5
12 COM1_EXP1_0..............         -24.81   1.464e+05 -0.0001694      > 0.5
13 COM1_EXP1_1..............          0.000     Aliased
14 COM1_EXP1_2..............         0.5527      0.6819     0.8106      0.418
15 COM1_EXP1_3..............          1.441      0.5404      2.666    0.00767
17 exp_0....................          0.000     Aliased
18 exp_1....................         -2.039      0.8385     -2.432      0.015
19 exp_2....................         -1.219      0.8209     -1.485      0.137
21 y_int_2002...............         0.6046      0.2427      2.491     0.0127
22 y_int_2003...............         0.1884     Aliased
23 y_int_2004...............        -0.1223      0.2848    -0.4292      > 0.5
25 rad_army_0...............          0.000     Aliased
26 rad_army_1...............         -13.54       1.198      -11.3    < 0.001
27 rad_army_2...............         -12.32       1.033     -11.93    < 0.001
29 haz_exp_2................         0.5809      0.2721      2.135     0.0327
31 haz_el_2.................         -1.574      0.8049     -1.955     0.0505
33 haz_road_2...............          1.375      0.6311      2.179     0.0294
35 other_X_ever_2_1.........         0.4334       0.183      2.368     0.0179
36 age_cen..................       -0.09009     0.05583     -1.614      0.107
37 age_cen2.................      -0.002058    0.008465    -0.2431      > 0.5
38 age_cen3.................       0.002579     0.00136      1.896     0.0579
39 age_cen4.................      2.481e-05   8.172e-05     0.3036      > 0.5
40 age_cen5.................     -1.708e-05   8.993e-06       -1.9     0.0575
41 age_cen6.................     -9.041e-08   2.178e-07    -0.4151      > 0.5
42 age_cen7.................      2.866e-08   1.772e-08      1.618      0.106
43 x_dental_n_NON_ZERO......        0.01505     0.05042     0.2984      > 0.5
44 x_dental_n_MIS...........         0.5038       0.271      1.859      0.063
45 num_miss_NON_ZERO........         0.2415     0.07304      3.307    < 0.001
46 num_miss_MIS.............          0.000     Aliased
47 sm_pday_NON_ZERO.........        0.01473     0.01324      1.113      0.266
48 sm_pday_MIS..............       0.007587      0.2953    0.02569      > 0.5
49 x_bone_n_NON_ZERO........       -0.02952     0.06935    -0.4257      > 0.5
50 x_bone_n_MIS.............         0.2798      0.2544        1.1      0.271

            Records used          111

                Deviance      116.259
                     AIC      178.259
            Pearson Chi2      140.108      Degrees of freedom      80


 *** WARNING: Parameter COM1_EXP1_0 changed by 4.2% MLE may be infinite or may not exist


lrt@


             LR statistic       5.465      Degrees of freedom      1
                  P value      0.0194

ci level 95@
                                       95% Confidence Bounds

 # Name                           Estimate    Std. Err.      Lower       Upper
-- ----------------------------  ----------   ---------    --------    --------

Log-linear term 0
 1 %CON.....................         1.715      1.829    -1.869     5.299
             EXP(estimate)            5.556       6.225      0.1543       200.1

 4 rad_radiography_1........         15.15     0.7003     13.78     16.52
             EXP(estimate)        3.790e+06       2.014   9.605e+05   1.495e+07

 7 chemotx_2................        -1.880     0.7008    -3.253   -0.5060
             EXP(estimate)           0.1527       2.015     0.03865      0.6029

10 flag2_1..................        -25.98  1.777e+05-3.484e+05 3.483e+05
             EXP(estimate)        5.229e-12       0.000       0.000       0.000

12 COM1_EXP1_0..............        -24.81  1.464e+05-2.869e+05 2.869e+05
             EXP(estimate)        1.688e-11       0.000       0.000       0.000

14 COM1_EXP1_2..............        0.5527     0.6819   -0.7837     1.889
             EXP(estimate)            1.738       1.978      0.4567       6.614

15 COM1_EXP1_3..............         1.441     0.5404    0.3817     2.500
             EXP(estimate)            4.225       1.717       1.465       12.19

18 exp_1....................        -2.039     0.8385    -3.682   -0.3954
             EXP(estimate)           0.1302       2.313     0.02516      0.6734

19 exp_2....................        -1.219     0.8209    -2.828    0.3897
             EXP(estimate)           0.2954       2.273     0.05911       1.477

21 y_int_2002...............        0.6046     0.2427    0.1289     1.080
             EXP(estimate)            1.831       1.275       1.138       2.946

23 y_int_2004...............       -0.1223     0.2848   -0.6805    0.4360
             EXP(estimate)           0.8849       1.330      0.5063       1.547

26 rad_army_1...............        -13.54      1.198    -15.89    -11.20
             EXP(estimate)        1.311e-06       3.314   1.252e-07   1.373e-05

27 rad_army_2...............        -12.32      1.033    -14.35    -10.30
             EXP(estimate)        4.456e-06       2.809   5.887e-07   3.373e-05

29 haz_exp_2................        0.5809     0.2721   0.04766     1.114
             EXP(estimate)            1.788       1.313       1.049       3.047

31 haz_el_2.................        -1.574     0.8049    -3.151  0.003742
             EXP(estimate)           0.2073       2.236     0.04279       1.004

33 haz_road_2...............         1.375     0.6311    0.1381     2.612
             EXP(estimate)            3.955       1.880       1.148       13.63

35 other_X_ever_2_1.........        0.4334     0.1830   0.07469    0.7921
             EXP(estimate)            1.543       1.201       1.078       2.208

36 age_cen..................      -0.09009    0.05583   -0.1995   0.01934
             EXP(estimate)           0.9138       1.057      0.8191       1.020

37 age_cen2.................     -0.002058   0.008465  -0.01865   0.01453
             EXP(estimate)           0.9979       1.009      0.9815       1.015

38 age_cen3.................      0.002579   0.001360-8.657e-05  0.005244
             EXP(estimate)            1.003       1.001      0.9999       1.005

39 age_cen4.................     2.481e-05  8.172e-05-0.0001354 0.0001850
             EXP(estimate)            1.000       1.000      0.9999       1.000

40 age_cen5.................    -1.708e-05  8.993e-06-3.471e-05 5.437e-07
             EXP(estimate)            1.000       1.000       1.000       1.000

41 age_cen6.................    -9.041e-08  2.178e-07-5.173e-07 3.365e-07
             EXP(estimate)            1.000       1.000       1.000       1.000

42 age_cen7.................     2.866e-08  1.772e-08-6.069e-09 6.340e-08
             EXP(estimate)            1.000       1.000       1.000       1.000

43 x_dental_n_NON_ZERO......       0.01505    0.05042  -0.08378    0.1139
             EXP(estimate)            1.015       1.052      0.9196       1.121

44 x_dental_n_MIS...........        0.5038     0.2710  -0.02730     1.035
             EXP(estimate)            1.655       1.311      0.9731       2.815

45 num_miss_NON_ZERO........        0.2415    0.07304   0.09839    0.3847
             EXP(estimate)            1.273       1.076       1.103       1.469

47 sm_pday_NON_ZERO.........       0.01473    0.01324  -0.01121   0.04068
             EXP(estimate)            1.015       1.013      0.9889       1.042

48 sm_pday_MIS..............      0.007587     0.2953   -0.5712    0.5864
             EXP(estimate)            1.008       1.344      0.5648       1.798

49 x_bone_n_NON_ZERO........      -0.02952    0.06935   -0.1654    0.1064
             EXP(estimate)           0.9709       1.072      0.8475       1.112

50 x_bone_n_MIS.............        0.2798     0.2544   -0.2188    0.7784
             EXP(estimate)            1.323       1.290      0.8035       2.178


profile 35 noplot force lower@

  Lower bound trial values 

             Deviance   One-Sided
     Beta     Change     P-Value 
     ____________________________

    0.3968  -0.03991     0.421 *
    0.2500   -0.9938     0.159 *
    0.3094   -0.4560     0.250 *
    0.2495    -1.000     0.159 *
    0.2216    -1.323     0.125 *
    0.1300    -2.702    0.0501 *
   0.07104    -3.838    0.0250 *
   0.01821    -5.021    0.0125 *
  -0.04479    -6.632   0.00501 *
  -0.08857    -7.878   0.00250 *

   Sorted list of profile likelihood points 

             Deviance   One-Sided
     Beta     Change     P-Value 
     ____________________________

  -0.08857    -7.878   0.00250
  -0.04479    -6.632   0.00501
   0.01821    -5.021    0.0125
   0.07104    -3.838    0.0250
    0.1300    -2.702    0.0501
    0.2216    -1.323     0.125
    0.2495    -1.000     0.159
    0.2500   -0.9938     0.159
    0.3094   -0.4560     0.250
    0.3968  -0.03991     0.421
    0.4334     0.000   0.00250


      Interpolated profile likelihood bounds
       for parameter 35 (other_X_ever_2_1)

            MLE     0.4334    exp(MLE)      1.543

      2-sided          Bounds                exp(Bounds)
       Level      Lower       Upper      Lower        Upper
      _______________________________________________________

      25.0%      0.3750        ????       1.455        ????
      50.0%      0.3096        ????       1.363        ????
      68.3%      0.2495        ????       1.283        ????
      75.0%      0.2216        ????       1.248        ????
      90.0%      0.1297        ????       1.139        ????
      95.0%     0.07088        ????       1.073        ????
      97.5%     0.01810        ????       1.018        ????
      99.0%    -0.04490        ????      0.9561        ????
      99.5%    -0.08863        ????      0.9152        ????


 *** WARNING: Parameter COM1_EXP1_0 changed by 2.1% MLE may be infinite or may not exist


profile 35 noplot force upper@

  Upper bound trial values 

             Deviance   One-Sided
     Beta     Change     P-Value 
     ____________________________

    0.4700  -0.04006     0.421 *
    0.6161    -1.005     0.158 *
    0.5564   -0.4541     0.250 *
    0.6157    -1.000     0.159 *
    0.6429    -1.323     0.125 *
    0.7326    -2.707    0.0499 *
    0.7894    -3.843    0.0250 *
    0.8402    -5.025    0.0125 *
    0.9004    -6.635   0.00500 *
    0.9420    -7.880   0.00250 *

   Sorted list of profile likelihood points 

             Deviance   One-Sided
     Beta     Change     P-Value 
     ____________________________

    0.4334     0.000   0.00250
    0.4700  -0.04006     0.421
    0.5564   -0.4541     0.250
    0.6157    -1.000     0.159
    0.6161    -1.005     0.158
    0.6429    -1.323     0.125
    0.7326    -2.707    0.0499
    0.7894    -3.843    0.0250
    0.8402    -5.025    0.0125
    0.9004    -6.635   0.00500
    0.9420    -7.880   0.00250


      Interpolated profile likelihood bounds
       for parameter 35 (other_X_ever_2_1)

            MLE     0.4334    exp(MLE)      1.543

      2-sided          Bounds                exp(Bounds)
       Level      Lower       Upper      Lower        Upper
      _______________________________________________________

      25.0%        ????      0.4916        ????       1.635
      50.0%        ????      0.5565        ????       1.745
      68.3%        ????      0.6157        ????       1.851
      75.0%        ????      0.6429        ????       1.902
      90.0%        ????      0.7325        ????       2.080
      95.0%        ????      0.7894        ????       2.202
      97.5%        ????      0.8401        ????       2.317
      99.0%        ????      0.9004        ????       2.460
      99.5%        ????      0.9420        ????       2.565


 *** WARNING: Parameter COM1_EXP1_0 changed by 2.2% MLE may be infinite or may not exist


!!!!!!!!!!!!!!!!!!!!!!!!!!!!!!!!!!!!!!!!!!!!!!!!!!!!!!!!!!!!!!!!!!!!!!!!!!!!!!!!!!!!!!!!!!!!!!!
!!!!!!!!!!!!!!!!!!!!!!!!!!!!!!!!!!!!!!!!!!!!!!!!!!!!!!!!!!!!!!!!!!!!!!!!!!!!!!!!!!!!!!!!!!!!!!!
!!Analyses of other X-ray risk (per X ray)                                                   !!
!!!!!!!!!!!!!!!!!!!!!!!!!!!!!!!!!!!!!!!!!!!!!!!!!!!!!!!!!!!!!!!!!!!!!!!!!!!!!!!!!!!!!!!!!!!!!!!
!!!!!!!!!!!!!!!!!!!!!!!!!!!!!!!!!!!!!!!!!!!!!!!!!!!!!!!!!!!!!!!!!!!!!!!!!!!!!!!!!!!!!!!!!!!!!!!

!Null model
loglinear 0 rad_radiography x_other
 chemotx flag2 COM1_EXP1
 age_cen age_cen2 age_cen3 age_cen4 age_cen5 age_cen6 age_cen7
 exp y_int rad_army haz_exp haz_el x_dental_n_NON_ZERO x_dental_n_MIS
 num_miss_NON_ZERO num_miss_MIS haz_road sm_pday_NON_ZERO sm_pday_MIS
 x_bone_n_NON_ZERO x_bone_n_MIS
 x_other_n_MIS@


linear 1@


loglinear 1@


fit@

          Iter  Step      Deviance

             0     0      371.782
             1     1      185.688
             2     0      128.723
             3     0      115.183
             4     0      114.255
             5     0      114.044
             6     0      113.968
             7     0      113.940
             8     0      113.930
             9     0      113.926
            10     0      113.925
            11     0      113.924
            12     0      113.924
            13     0      113.924
            14     0      113.924
            15     0      113.924
            16     0      113.924
            17     0      113.924
            18     0      113.924
            19     0      113.924
            20     0      113.924
            21     0      113.924

Piece-wise exponential regression
Additive excess relative risk T0 * (1 + T1 + T2 + ...)

Number_cells_MN is used for cases
Number_cells_scored_1000 is used for person years


                            Parameter Summary Table

 # Name                            Estimate     Std.Err.  Test Stat.  P value
-- ----------------------------   ----------   ---------  ----------  --------
Log-linear term 0
 1 %CON.....................         -12.88     Aliased
 3 rad_radiography_0........          0.000     Aliased
 4 rad_radiography_1........          14.76      0.6991      21.11    < 0.001
 5 rad_radiography_2........          13.25     Aliased
 7 x_other_0................          0.000     Aliased
 8 x_other_1................          14.92       1.814      8.224    < 0.001
 9 x_other_2................          14.10       2.062      6.839    < 0.001
11 chemotx_2................         -1.837      0.6986     -2.629    0.00855
13 flag2_0..................          0.000     Aliased
14 flag2_1..................         -21.99     2.4e+04 -0.0009163      > 0.5
16 COM1_EXP1_0..............         -20.78   1.958e+04  -0.001061      > 0.5
17 COM1_EXP1_1..............          0.000     Aliased
18 COM1_EXP1_2..............         0.5883      0.6844     0.8597       0.39
19 COM1_EXP1_3..............          1.472      0.5423      2.714    0.00665
21 exp_0....................          0.000     Aliased
22 exp_1....................         -2.024      0.8387     -2.413     0.0158
23 exp_2....................         -1.199      0.8213     -1.459      0.144
25 y_int_2002...............         0.5692      0.2422       2.35     0.0188
26 y_int_2003...............         0.1591     Aliased
27 y_int_2004...............        -0.1812      0.2907    -0.6234      > 0.5
29 rad_army_0...............          0.000     Aliased
30 rad_army_1...............         -13.14       1.197     -10.98    < 0.001
31 rad_army_2...............         -11.94       1.033     -11.56    < 0.001
33 haz_exp_2................         0.5085      0.2739      1.857     0.0634
35 haz_el_2.................         -1.491      0.8068     -1.847     0.0647
37 haz_road_2...............          1.419      0.6295      2.254     0.0242
38 age_cen..................       -0.08790     0.05593     -1.572      0.116
39 age_cen2.................      -0.001748    0.008449    -0.2069      > 0.5
40 age_cen3.................       0.002547    0.001357      1.877     0.0605
41 age_cen4.................      2.168e-05   8.153e-05     0.2659      > 0.5
42 age_cen5.................     -1.691e-05   8.966e-06     -1.886     0.0593
43 age_cen6.................     -8.264e-08   2.173e-07    -0.3802      > 0.5
44 age_cen7.................      2.833e-08   1.767e-08      1.603      0.109
45 x_dental_n_NON_ZERO......        0.01778     0.04997     0.3558      > 0.5
46 x_dental_n_MIS...........         0.4927      0.2701      1.824     0.0682
47 num_miss_NON_ZERO........         0.2362     0.07334      3.221    0.00128
48 num_miss_MIS.............          0.000     Aliased
49 sm_pday_NON_ZERO.........        0.01443     0.01325      1.089      0.276
50 sm_pday_MIS..............      -0.008664      0.2955   -0.02932      > 0.5
51 x_bone_n_NON_ZERO........       -0.03060     0.06935    -0.4412      > 0.5
52 x_bone_n_MIS.............         0.2866      0.2543      1.127       0.26
53 x_other_n_MIS............         0.3956        1.06     0.3732      > 0.5

            Records used          111

                Deviance      113.924
                     AIC      177.924
            Pearson Chi2      135.731      Degrees of freedom      79


 *** WARNING: Parameter COM1_EXP1_0 changed by 5.0% MLE may be infinite or may not exist


null@

!Analysis of other X-ray risk
loglinear 0 +x_other_n_NON_ZERO@


fit@

          Iter  Step      Deviance

             0     0      113.924
             1     0      110.319
             2     0      110.201
             3     0      110.201
             4     0      110.201

Piece-wise exponential regression
Additive excess relative risk T0 * (1 + T1 + T2 + ...)

Number_cells_MN is used for cases
Number_cells_scored_1000 is used for person years


                            Parameter Summary Table

 # Name                            Estimate     Std.Err.  Test Stat.  P value
-- ----------------------------   ----------   ---------  ----------  --------
Log-linear term 0
 1 %CON.....................         -12.88     Aliased
 3 rad_radiography_0........          0.000     Aliased
 4 rad_radiography_1........          15.63      0.7023      22.26    < 0.001
 5 rad_radiography_2........          14.25     Aliased
 7 x_other_0................          0.000     Aliased
 8 x_other_1................          14.41       1.839      7.835    < 0.001
 9 x_other_2................          13.62        2.08      6.549    < 0.001
11 chemotx_2................         -1.895      0.7159     -2.646    0.00813
13 flag2_0..................          0.000     Aliased
14 flag2_1..................         -26.69   1.769e+05 -0.0001509      > 0.5
16 COM1_EXP1_0..............         -24.68   1.445e+05 -0.0001708      > 0.5
17 COM1_EXP1_1..............          0.000     Aliased
18 COM1_EXP1_2..............         0.9184      0.6951      1.321      0.186
19 COM1_EXP1_3..............          1.698      0.5591      3.037    0.00239
21 exp_0....................          0.000     Aliased
22 exp_1....................         -2.052      0.2152     -9.536    < 0.001
23 exp_2....................         -1.183     Aliased
25 y_int_2002...............         0.4858      0.8534     0.5693      > 0.5
26 y_int_2003...............         0.1492        0.82     0.1819      > 0.5
27 y_int_2004...............        -0.2592      0.8667    -0.2991      > 0.5
29 rad_army_0...............          0.000     Aliased
30 rad_army_1...............         -13.99       1.206      -11.6    < 0.001
31 rad_army_2...............         -12.92       1.034      -12.5    < 0.001
33 haz_exp_2................         0.4819      0.2738       1.76     0.0785
35 haz_el_2.................         -1.211      0.8193     -1.478      0.139
37 haz_road_2...............          1.405      0.6309      2.226      0.026
38 age_cen..................       -0.08713     0.05557     -1.568      0.117
39 age_cen2.................      -0.005246      0.0086    -0.6099      > 0.5
40 age_cen3.................       0.002458    0.001342      1.832      0.067
41 age_cen4.................      3.933e-05   8.184e-05     0.4806      > 0.5
42 age_cen5.................     -1.656e-05   8.864e-06     -1.868     0.0618
43 age_cen6.................     -1.077e-07    2.17e-07    -0.4964      > 0.5
44 age_cen7.................      2.802e-08   1.748e-08      1.603      0.109
45 x_dental_n_NON_ZERO......        0.01611     0.05015     0.3212      > 0.5
46 x_dental_n_MIS...........         0.5820      0.2749      2.117     0.0343
47 num_miss_NON_ZERO........         0.2385     0.07311      3.261    0.00111
48 num_miss_MIS.............          0.000     Aliased
49 sm_pday_NON_ZERO.........        0.01748     0.01373      1.273      0.203
50 sm_pday_MIS..............        0.02955      0.3021    0.09782      > 0.5
51 x_bone_n_NON_ZERO........       -0.09230     0.08106     -1.139      0.255
52 x_bone_n_MIS.............         0.2528      0.2638     0.9581      0.338
53 x_other_n_MIS............         0.8312       1.085     0.7663      0.443
54 x_other_n_NON_ZERO.......         0.2363      0.1201      1.967     0.0492

            Records used          111

                Deviance      110.201
                     AIC      176.201
            Pearson Chi2      129.748      Degrees of freedom      78


 *** WARNING: Parameter COM1_EXP1_0 changed by 4.2% MLE may be infinite or may not exist


lrt@


             LR statistic       3.724      Degrees of freedom      1
                  P value      0.0536

ci level 95@
                                       95% Confidence Bounds

 # Name                           Estimate    Std. Err.      Lower       Upper
-- ----------------------------  ----------   ---------    --------    --------

Log-linear term 0
 4 rad_radiography_1........         15.63     0.7023     14.25     17.01
             EXP(estimate)        6.144e+06       2.018   1.551e+06   2.434e+07

 8 x_other_1................         14.41      1.839     10.80     18.01
             EXP(estimate)        1.806e+06       6.289   4.915e+04   6.634e+07

 9 x_other_2................         13.62      2.080     9.547     17.70
             EXP(estimate)        8.257e+05       8.007   1.400e+04   4.870e+07

11 chemotx_2................        -1.895     0.7159    -3.298   -0.4915
             EXP(estimate)           0.1504       2.046     0.03697      0.6117

14 flag2_1..................        -26.69  1.769e+05-3.467e+05 3.467e+05
             EXP(estimate)        2.564e-12       0.000       0.000       0.000

16 COM1_EXP1_0..............        -24.68  1.445e+05-2.832e+05 2.832e+05
             EXP(estimate)        1.914e-11       0.000       0.000       0.000

18 COM1_EXP1_2..............        0.9184     0.6951   -0.4440     2.281
             EXP(estimate)            2.505       2.004      0.6415       9.785

19 COM1_EXP1_3..............         1.698     0.5591    0.6019     2.793
             EXP(estimate)            5.461       1.749       1.826       16.34

22 exp_1....................        -2.052     0.2152    -2.474    -1.630
             EXP(estimate)           0.1284       1.240     0.08424      0.1958

25 y_int_2002...............        0.4858     0.8534    -1.187     2.158
             EXP(estimate)            1.626       2.348      0.3052       8.658

26 y_int_2003...............        0.1492     0.8200    -1.458     1.756
             EXP(estimate)            1.161       2.271      0.2327       5.791

27 y_int_2004...............       -0.2592     0.8667    -1.958     1.440
             EXP(estimate)           0.7717       2.379      0.1411       4.219

30 rad_army_1...............        -13.99      1.206    -16.36    -11.63
             EXP(estimate)        8.376e-07       3.341   7.877e-08   8.907e-06

31 rad_army_2...............        -12.92      1.034    -14.95    -10.89
             EXP(estimate)        2.448e-06       2.811   3.228e-07   1.857e-05

33 haz_exp_2................        0.4819     0.2738  -0.05485     1.019
             EXP(estimate)            1.619       1.315      0.9466       2.769

35 haz_el_2.................        -1.211     0.8193    -2.816    0.3951
             EXP(estimate)           0.2980       2.269     0.05982       1.485

37 haz_road_2...............         1.405     0.6309    0.1680     2.641
             EXP(estimate)            4.074       1.879       1.183       14.03

38 age_cen..................      -0.08713    0.05557   -0.1961   0.02179
             EXP(estimate)           0.9166       1.057      0.8220       1.022

39 age_cen2.................     -0.005246   0.008600  -0.02210   0.01161
             EXP(estimate)           0.9948       1.009      0.9781       1.012

40 age_cen3.................      0.002458   0.001342-0.0001719  0.005087
             EXP(estimate)            1.002       1.001      0.9998       1.005

41 age_cen4.................     3.933e-05  8.184e-05-0.0001211 0.0001997
             EXP(estimate)            1.000       1.000      0.9999       1.000

42 age_cen5.................    -1.656e-05  8.864e-06-3.393e-05 8.168e-07
             EXP(estimate)            1.000       1.000       1.000       1.000

43 age_cen6.................    -1.077e-07  2.170e-07-5.330e-07 3.176e-07
             EXP(estimate)            1.000       1.000       1.000       1.000

44 age_cen7.................     2.802e-08  1.748e-08-6.244e-09 6.228e-08
             EXP(estimate)            1.000       1.000       1.000       1.000

45 x_dental_n_NON_ZERO......       0.01611    0.05015  -0.08219    0.1144
             EXP(estimate)            1.016       1.051      0.9211       1.121

46 x_dental_n_MIS...........        0.5820     0.2749   0.04314     1.121
             EXP(estimate)            1.790       1.316       1.044       3.068

47 num_miss_NON_ZERO........        0.2385    0.07311   0.09515    0.3818
             EXP(estimate)            1.269       1.076       1.100       1.465

49 sm_pday_NON_ZERO.........       0.01748    0.01373 -0.009435   0.04439
             EXP(estimate)            1.018       1.014      0.9906       1.045

50 sm_pday_MIS..............       0.02955     0.3021   -0.5626    0.6217
             EXP(estimate)            1.030       1.353      0.5697       1.862

51 x_bone_n_NON_ZERO........      -0.09230    0.08106   -0.2512   0.06658
             EXP(estimate)           0.9118       1.084      0.7779       1.069

52 x_bone_n_MIS.............        0.2528     0.2638   -0.2643    0.7698
             EXP(estimate)            1.288       1.302      0.7677       2.159

53 x_other_n_MIS............        0.8312      1.085    -1.295     2.957
             EXP(estimate)            2.296       2.958      0.2740       19.24

54 x_other_n_NON_ZERO.......        0.2363     0.1201 0.0008514    0.4717
             EXP(estimate)            1.267       1.128       1.001       1.603


profile 54 noplot force lower@

  Lower bound trial values 

             Deviance   One-Sided
     Beta     Change     P-Value 
     ____________________________

    0.2123  -0.03986     0.421 *
    0.1158   -0.9888     0.160 *
    0.1546   -0.4569     0.250 *
    0.1151    -1.000     0.159 *
   0.09666    -1.323     0.125 *
   0.03584    -2.698    0.0502 *
 -0.003579    -3.835    0.0251 *
  -0.03909    -5.018    0.0125 *
  -0.08161    -6.628   0.00502 *
   -0.1114    -7.875   0.00251 *

   Sorted list of profile likelihood points 

             Deviance   One-Sided
     Beta     Change     P-Value 
     ____________________________

   -0.1114    -7.875   0.00251
  -0.08161    -6.628   0.00502
  -0.03909    -5.018    0.0125
 -0.003579    -3.835    0.0251
   0.03584    -2.698    0.0502
   0.09666    -1.323     0.125
    0.1151    -1.000     0.159
    0.1158   -0.9888     0.160
    0.1546   -0.4569     0.250
    0.2123  -0.03986     0.421
    0.2363     0.000   0.00250


      Interpolated profile likelihood bounds
       for parameter 54 (x_other_n_NON_ZERO)

            MLE     0.2363    exp(MLE)      1.267

      2-sided          Bounds                exp(Bounds)
       Level      Lower       Upper      Lower        Upper
      _______________________________________________________

      25.0%      0.1979        ????       1.219        ????
      50.0%      0.1548        ????       1.167        ????
      68.3%      0.1151        ????       1.122        ????
      75.0%     0.09665        ????       1.101        ????
      90.0%     0.03555        ????       1.036        ????
      95.0%   -0.003800        ????      0.9962        ????
      97.5%    -0.03925        ????      0.9615        ????
      99.0%    -0.08178        ????      0.9215        ????
      99.5%     -0.1115        ????      0.8945        ????


 *** WARNING: Parameter COM1_EXP1_0 changed by 2.1% MLE may be infinite or may not exist


profile 54 noplot force upper@

  Upper bound trial values 

             Deviance   One-Sided
     Beta     Change     P-Value 
     ____________________________

    0.2603  -0.04011     0.421 *
    0.3560    -1.008     0.158 *
    0.3168   -0.4537     0.250 *
    0.3556    -1.000     0.159 *
    0.3734    -1.323     0.125 *
    0.4319    -2.708    0.0499 *
    0.4691    -3.843    0.0250 *
    0.5022    -5.024    0.0125 *
    0.5415    -6.635   0.00500 *
    0.5687    -7.879   0.00250 *

   Sorted list of profile likelihood points 

             Deviance   One-Sided
     Beta     Change     P-Value 
     ____________________________

    0.2363     0.000   0.00250
    0.2603  -0.04011     0.421
    0.3168   -0.4537     0.250
    0.3556    -1.000     0.159
    0.3560    -1.008     0.158
    0.3734    -1.323     0.125
    0.4319    -2.708    0.0499
    0.4691    -3.843    0.0250
    0.5022    -5.024    0.0125
    0.5415    -6.635   0.00500
    0.5687    -7.879   0.00250


      Interpolated profile likelihood bounds
       for parameter 54 (x_other_n_NON_ZERO)

            MLE     0.2363    exp(MLE)      1.267

      2-sided          Bounds                exp(Bounds)
       Level      Lower       Upper      Lower        Upper
      _______________________________________________________

      25.0%        ????      0.2744        ????       1.316
      50.0%        ????      0.3169        ????       1.373
      68.3%        ????      0.3556        ????       1.427
      75.0%        ????      0.3734        ????       1.453
      90.0%        ????      0.4319        ????       1.540
      95.0%        ????      0.4690        ????       1.598
      97.5%        ????      0.5022        ????       1.652
      99.0%        ????      0.5415        ????       1.719
      99.5%        ????      0.5687        ????       1.766


 *** WARNING: Parameter COM1_EXP1_0 changed by 2.2% MLE may be infinite or may not exist


!!!!!!!!!!!!!!!!!!!!!!!!!!!!!!!!!!!!!!!!!!!!!!!!!!!!!!!!!!!!!!!!!!!!!!!!!!!!!!!!
!!!!!!!!!!!!!!!!!!!!!!!!!!!!!!!!!!!!!!!!!!!!!!!!!!!!!!!!!!!!!!!!!!!!!!!!!!!!!!!!
!!!Exclusion of all cancers  (final definition n=6)                          !!!
!!!!!!!!!!!!!!!!!!!!!!!!!!!!!!!!!!!!!!!!!!!!!!!!!!!!!!!!!!!!!!!!!!!!!!!!!!!!!!!!
!!!!!!!!!!!!!!!!!!!!!!!!!!!!!!!!!!!!!!!!!!!!!!!!!!!!!!!!!!!!!!!!!!!!!!!!!!!!!!!!

select (no_tumour_final == 1)@

105 records to be used


!!!!!!!!!!!!!!!!!!!!!!!!!!!!!!!!!!!!!!!!!!!!!!!!!!!!!!!!!!!!!!!!
!!!!!!!!!!!!!!!!!!!!!!!!!!!!!!!!!!!!!!!!!!!!!!!!!!!!!!!!!!!!!!!!
!!Analyses of industrial radiography                          !!
!!!!!!!!!!!!!!!!!!!!!!!!!!!!!!!!!!!!!!!!!!!!!!!!!!!!!!!!!!!!!!!!
!!!!!!!!!!!!!!!!!!!!!!!!!!!!!!!!!!!!!!!!!!!!!!!!!!!!!!!!!!!!!!!!

!Null model
!Adjust for all indicated terms
loglinear 0 x_other_n rad_army COM1_EXP1
 age_cen age_cen2 age_cen3 age_cen4 age_cen5
 exp x_dental_n_NON_ZERO x_dental_n_MIS 
    x_bone industry sm_pday_NON_ZERO  sm_pday_MIS num_miss_NON_ZERO num_miss_MIS
    haz_road
!   rad_radiography
    other_chemical flag_definite haz_chem
@


linear 1@


loglinear 1@


fit@

          Iter  Step      Deviance

             0     0      344.950
             1     1      159.889
             2     0      122.166
             3     0      113.184
             4     0      112.641
             5     0      112.479
             6     0      112.419
             7     0      112.397
             8     0      112.389
             9     0      112.386
            10     0      112.385
            11     0      112.384
            12     0      112.384
            13     0      112.384
            14     0      112.384
            15     0      112.384
            16     0      112.384
            17     0      112.384
            18     0      112.384
            19     0      112.384
            20     0      112.384
            21     0      112.384

Piece-wise exponential regression
Additive excess relative risk T0 * (1 + T1 + T2 + ...)

Using (no_tumour_final == 1)

Number_cells_MN is used for cases
Number_cells_scored_1000 is used for person years


                            Parameter Summary Table

 # Name                            Estimate     Std.Err.  Test Stat.  P value
-- ----------------------------   ----------   ---------  ----------  --------
Log-linear term 0
 1 %CON.....................          0.000     Aliased
 3 x_other_n_0..............          0.000     Aliased
 4 x_other_n_1..............         0.3259      0.2274      1.433      0.152
 5 x_other_n_2..............         0.2385      0.3534     0.6751        0.5
 6 x_other_n_3..............          1.585      0.4514      3.512    < 0.001
 7 x_other_n_4..............         0.5256      0.4428      1.187      0.235
 8 x_other_n_5..............         -20.62   2.379e+04 -0.0008667      > 0.5
 9 x_other_n_6..............          2.082      0.5875      3.545    < 0.001
11 rad_army_0...............          0.000     Aliased
12 rad_army_1...............        -0.3696       1.281    -0.2886      > 0.5
13 rad_army_2...............          1.259       1.035      1.217      0.224
15 COM1_EXP1_0..............         -20.71   1.908e+04  -0.001086      > 0.5
16 COM1_EXP1_1..............          0.000     Aliased
17 COM1_EXP1_2..............         0.4290      0.6933     0.6188      > 0.5
18 COM1_EXP1_3..............          1.746      0.5683      3.072    0.00213
20 exp_0....................          0.000     Aliased
21 exp_1....................        -0.3214      0.1946     -1.652     0.0986
22 exp_2....................         0.4789     Aliased
24 x_bone_0.................          0.000     Aliased
25 x_bone_1.................          13.98      0.2035      68.71    < 0.001
26 x_bone_2.................          14.59     Aliased
28 industry_0...............          0.000     Aliased
29 industry_1...............        -0.5750      0.2842     -2.023     0.0431
31 haz_road_2...............          1.614       1.142      1.413      0.158
33 other_chemical_0.........          0.000     Aliased
34 other_chemical_1.........        -0.6063      0.3275     -1.851     0.0642
36 flag_definite_0..........         -13.59       2.379     -5.711    < 0.001
37 flag_definite_1..........         -13.90       2.351     -5.912    < 0.001
38 age_cen..................      -0.001721     0.03191   -0.05392      > 0.5
39 age_cen2.................      -0.004134    0.003907     -1.058       0.29
40 age_cen3.................      7.399e-05   0.0004157      0.178      > 0.5
41 age_cen4.................      1.672e-05   1.515e-05      1.104       0.27
42 age_cen5.................     -9.365e-07   1.218e-06     -0.769      0.442
43 x_dental_n_NON_ZERO......        0.01720      0.0549     0.3133      > 0.5
44 x_dental_n_MIS...........         0.6672      0.2727      2.447     0.0144
45 sm_pday_NON_ZERO.........        0.02021     0.01326      1.524      0.127
46 sm_pday_MIS..............       -0.05187      0.2842    -0.1825      > 0.5
47 num_miss_NON_ZERO........         0.2548     0.07248      3.515    < 0.001
48 num_miss_MIS.............          0.000     Aliased
49 haz_chem.................         -1.644      0.8391     -1.959     0.0501

            Records used          105

                Deviance      112.384
                     AIC      170.384
            Pearson Chi2      129.138      Degrees of freedom      76


 *** WARNING: Parameter x_other_n_5 changed by 5.0% MLE may be infinite or may not exist


null@

!Analysis of radiography risk
loglinear 0 +radiography_2@


fit@

          Iter  Step      Deviance

             0     0      112.384
             1     1      109.198
             2     0      107.844
             3     0      107.636
             4     0      107.634
             5     0      107.634
             6     0      107.634

Piece-wise exponential regression
Additive excess relative risk T0 * (1 + T1 + T2 + ...)

Using (no_tumour_final == 1)

Number_cells_MN is used for cases
Number_cells_scored_1000 is used for person years


                            Parameter Summary Table

 # Name                            Estimate     Std.Err.  Test Stat.  P value
-- ----------------------------   ----------   ---------  ----------  --------
Log-linear term 0
 1 %CON.....................          0.000     Aliased
 3 x_other_n_0..............          0.000     Aliased
 4 x_other_n_1..............         0.3450      0.2287      1.509      0.131
 5 x_other_n_2..............         0.2363      0.3531     0.6692      > 0.5
 6 x_other_n_3..............          1.721      0.4549      3.783    < 0.001
 7 x_other_n_4..............         0.5855      0.4452      1.315      0.189
 8 x_other_n_5..............         -25.93   3.284e+05 -7.895e-05      > 0.5
 9 x_other_n_6..............          2.018      0.5864      3.441    < 0.001
11 rad_army_0...............          0.000     Aliased
12 rad_army_1...............        -0.2969       1.278    -0.2322      > 0.5
13 rad_army_2...............          1.270       1.035      1.227       0.22
15 COM1_EXP1_0..............         -26.07   2.631e+05 -9.906e-05      > 0.5
16 COM1_EXP1_1..............          0.000     Aliased
17 COM1_EXP1_2..............         0.3002      0.6941     0.4326      > 0.5
18 COM1_EXP1_3..............          1.593      0.5665      2.812    0.00493
20 exp_0....................          0.000     Aliased
21 exp_1....................        -0.2808      0.1949     -1.441       0.15
22 exp_2....................         0.4789     Aliased
24 x_bone_0.................          0.000     Aliased
25 x_bone_1.................          14.06      0.2043      68.84    < 0.001
26 x_bone_2.................          14.59     Aliased
28 industry_0...............          0.000     Aliased
29 industry_1...............        -0.5822      0.2903     -2.006     0.0449
31 haz_road_2...............          1.549       1.147      1.351      0.177
33 other_chemical_0.........          0.000     Aliased
34 other_chemical_1.........        -0.6188      0.3291      -1.88     0.0601
36 flag_definite_0..........         -13.79       2.385     -5.781    < 0.001
37 flag_definite_1..........         -14.14       2.356     -6.003    < 0.001
39 radiography_2_1..........          1.823      0.7356      2.478     0.0132
40 age_cen..................     -0.0008492     0.03209   -0.02646      > 0.5
41 age_cen2.................      -0.002523    0.003945    -0.6395      > 0.5
42 age_cen3.................      5.534e-05   0.0004167     0.1328      > 0.5
43 age_cen4.................      1.129e-05   1.527e-05     0.7395       0.46
44 age_cen5.................     -8.263e-07   1.224e-06     -0.675        0.5
45 x_dental_n_NON_ZERO......       -0.03024     0.05853    -0.5166      > 0.5
46 x_dental_n_MIS...........         0.5096      0.2761      1.846     0.0649
47 sm_pday_NON_ZERO.........        0.01766     0.01308      1.351      0.177
48 sm_pday_MIS..............       -0.08986      0.2847    -0.3156      > 0.5
49 num_miss_NON_ZERO........         0.2429     0.07353      3.303    < 0.001
50 num_miss_MIS.............          0.000     Aliased
51 haz_chem.................         -1.461       0.839     -1.742     0.0816

            Records used          105

                Deviance      107.634
                     AIC      167.634
            Pearson Chi2      119.656      Degrees of freedom      75


 *** WARNING: Parameter x_other_n_5 changed by 4.0% MLE may be infinite or may not exist


lrt@


             LR statistic       4.751      Degrees of freedom      1
                  P value      0.0293

ci level 95@
                                       95% Confidence Bounds

 # Name                           Estimate    Std. Err.      Lower       Upper
-- ----------------------------  ----------   ---------    --------    --------

Log-linear term 0
 4 x_other_n_1..............        0.3450     0.2287   -0.1031    0.7932
             EXP(estimate)            1.412       1.257      0.9020       2.210

 5 x_other_n_2..............        0.2363     0.3531   -0.4557    0.9283
             EXP(estimate)            1.267       1.423      0.6340       2.530

 6 x_other_n_3..............         1.721     0.4549    0.8290     2.612
             EXP(estimate)            5.588       1.576       2.291       13.63

 7 x_other_n_4..............        0.5855     0.4452   -0.2872     1.458
             EXP(estimate)            1.796       1.561      0.7504       4.298

 8 x_other_n_5..............        -25.93  3.284e+05-6.437e+05 6.436e+05
             EXP(estimate)        5.491e-12       0.000       0.000       0.000

 9 x_other_n_6..............         2.018     0.5864    0.8684     3.167
             EXP(estimate)            7.521       1.797       2.383       23.74

12 rad_army_1...............       -0.2969      1.278    -2.802     2.208
             EXP(estimate)           0.7431       3.590     0.06068       9.101

13 rad_army_2...............         1.270      1.035   -0.7581     3.297
             EXP(estimate)            3.559       2.814      0.4685       27.04

15 COM1_EXP1_0..............        -26.07  2.631e+05-5.158e+05 5.157e+05
             EXP(estimate)        4.784e-12       0.000       0.000       0.000

17 COM1_EXP1_2..............        0.3002     0.6941    -1.060     1.661
             EXP(estimate)            1.350       2.002      0.3464       5.262

18 COM1_EXP1_3..............         1.593     0.5665    0.4825     2.703
             EXP(estimate)            4.918       1.762       1.620       14.93

21 exp_1....................       -0.2808     0.1949   -0.6628    0.1011
             EXP(estimate)           0.7551       1.215      0.5154       1.106

25 x_bone_1.................         14.06     0.2043     13.66     14.46
             EXP(estimate)        1.283e+06       1.227   8.593e+05   1.914e+06

29 industry_1...............       -0.5822     0.2903    -1.151  -0.01325
             EXP(estimate)           0.5587       1.337      0.3163      0.9868

31 haz_road_2...............         1.549      1.147   -0.6988     3.797
             EXP(estimate)            4.707       3.148      0.4972       44.56

34 other_chemical_1.........       -0.6188     0.3291    -1.264   0.02627
             EXP(estimate)           0.5386       1.390      0.2826       1.027

36 flag_definite_0..........        -13.79      2.385    -18.47    -9.115
             EXP(estimate)        1.026e-06       10.86   9.561e-09   0.0001100

37 flag_definite_1..........        -14.14      2.356    -18.76    -9.526
             EXP(estimate)        7.199e-07       10.55   7.107e-09   7.292e-05

39 radiography_2_1..........         1.823     0.7356    0.3814     3.265
             EXP(estimate)            6.191       2.087       1.464       26.17

40 age_cen..................    -0.0008492    0.03209  -0.06375   0.06205
             EXP(estimate)           0.9992       1.033      0.9382       1.064

41 age_cen2.................     -0.002523   0.003945  -0.01026  0.005210
             EXP(estimate)           0.9975       1.004      0.9898       1.005

42 age_cen3.................     5.534e-05  0.0004167-0.0007613 0.0008720
             EXP(estimate)            1.000       1.000      0.9992       1.001

43 age_cen4.................     1.129e-05  1.527e-05-1.864e-05 4.123e-05
             EXP(estimate)            1.000       1.000       1.000       1.000

44 age_cen5.................    -8.263e-07  1.224e-06-3.226e-06 1.573e-06
             EXP(estimate)            1.000       1.000       1.000       1.000

45 x_dental_n_NON_ZERO......      -0.03024    0.05853   -0.1450   0.08448
             EXP(estimate)           0.9702       1.060      0.8651       1.088

46 x_dental_n_MIS...........        0.5096     0.2761  -0.03152     1.051
             EXP(estimate)            1.665       1.318      0.9690       2.860

47 sm_pday_NON_ZERO.........       0.01766    0.01308 -0.007970   0.04330
             EXP(estimate)            1.018       1.013      0.9921       1.044

48 sm_pday_MIS..............      -0.08986     0.2847   -0.6479    0.4681
             EXP(estimate)           0.9141       1.329      0.5232       1.597

49 num_miss_NON_ZERO........        0.2429    0.07353   0.09879    0.3870
             EXP(estimate)            1.275       1.076       1.104       1.473

51 haz_chem.................        -1.461     0.8390    -3.105    0.1832
             EXP(estimate)           0.2320       2.314     0.04480       1.201


profile 39 noplot force lower@

  Lower bound trial values 

             Deviance   One-Sided
     Beta     Change     P-Value 
     ____________________________

     1.676  -0.03928     0.421 *
     1.074   -0.9404     0.166 *
     1.304   -0.4653     0.248 *
     1.050   -0.9991     0.159 *
    0.9258    -1.322     0.125 *
    0.5098    -2.665    0.0513 *
    0.2189    -3.804    0.0256 *
  -0.05395    -4.994    0.0127 *
   -0.3931    -6.603   0.00509 *
   -0.6428    -7.861   0.00253 *

   Sorted list of profile likelihood points 

             Deviance   One-Sided
     Beta     Change     P-Value 
     ____________________________

   -0.6428    -7.861   0.00253
   -0.3931    -6.603   0.00509
  -0.05395    -4.994    0.0127
    0.2189    -3.804    0.0256
    0.5098    -2.665    0.0513
    0.9258    -1.322     0.125
     1.050   -0.9991     0.159
     1.074   -0.9404     0.166
     1.304   -0.4653     0.248
     1.676  -0.03928     0.421
     1.823     0.000   0.00250


      Interpolated profile likelihood bounds
       for parameter 39 (radiography_2_1)

            MLE      1.823    exp(MLE)      6.191

      2-sided          Bounds                exp(Bounds)
       Level      Lower       Upper      Lower        Upper
      _______________________________________________________

      25.0%       1.584        ????       4.872        ????
      50.0%       1.311        ????       3.708        ????
      68.3%       1.049        ????       2.856        ????
      75.0%      0.9253        ????       2.523        ????
      90.0%      0.4986        ????       1.646        ????
      95.0%      0.2100        ????       1.234        ????
      97.5%    -0.06054        ????      0.9413        ????
      99.0%     -0.3996        ????      0.6706        ????
      99.5%     -0.6464        ????      0.5239        ????


 *** WARNING: Parameter x_other_n_5 changed by 2.1% MLE may be infinite or may not exist


profile 39 noplot force upper@

  Upper bound trial values 

             Deviance   One-Sided
     Beta     Change     P-Value 
     ____________________________

     1.970  -0.04069     0.420 *
     2.546    -1.045     0.153 *
     2.302   -0.4472     0.252 *
     2.531   -0.9997     0.159 *
     2.633    -1.324     0.125 *
     2.967    -2.721    0.0495 *
     3.173    -3.851    0.0249 *
     3.355    -5.029    0.0125 *
     3.570    -6.639   0.00499 *
     3.717    -7.881   0.00250 *

   Sorted list of profile likelihood points 

             Deviance   One-Sided
     Beta     Change     P-Value 
     ____________________________

     1.823     0.000   0.00250
     1.970  -0.04069     0.420
     2.302   -0.4472     0.252
     2.531   -0.9997     0.159
     2.546    -1.045     0.153
     2.633    -1.324     0.125
     2.967    -2.721    0.0495
     3.173    -3.851    0.0249
     3.355    -5.029    0.0125
     3.570    -6.639   0.00499
     3.717    -7.881   0.00250


      Interpolated profile likelihood bounds
       for parameter 39 (radiography_2_1)

            MLE      1.823    exp(MLE)      6.191

      2-sided          Bounds                exp(Bounds)
       Level      Lower       Upper      Lower        Upper
      _______________________________________________________

      25.0%        ????       2.053        ????       7.793
      50.0%        ????       2.306        ????       10.03
      68.3%        ????       2.531        ????       12.56
      75.0%        ????       2.633        ????       13.92
      90.0%        ????       2.964        ????       19.38
      95.0%        ????       3.171        ????       23.83
      97.5%        ????       3.354        ????       28.62
      99.0%        ????       3.569        ????       35.49
      99.5%        ????       3.717        ????       41.15


 *** WARNING: Parameter COM1_EXP1_0 changed by 2.1% MLE may be infinite or may not exist


!!!!!!!!!!!!!!!!!!!!!!!!!!!!!!!!!!!!!!!!!!!!!!!!!!!!!!!!!!!!!!!!!!!!!!!!!!!!!!!!!!!!!!!!!!
!!!!!!!!!!!!!!!!!!!!!!!!!!!!!!!!!!!!!!!!!!!!!!!!!!!!!!!!!!!!!!!!!!!!!!!!!!!!!!!!!!!!!!!!!!
!!Analyses of other work with potential radiation exposure (other than via Chernobyl)   !!
!!!!!!!!!!!!!!!!!!!!!!!!!!!!!!!!!!!!!!!!!!!!!!!!!!!!!!!!!!!!!!!!!!!!!!!!!!!!!!!!!!!!!!!!!!
!!!!!!!!!!!!!!!!!!!!!!!!!!!!!!!!!!!!!!!!!!!!!!!!!!!!!!!!!!!!!!!!!!!!!!!!!!!!!!!!!!!!!!!!!!

!Null model
loglinear 0 x_other_n rad_army COM1_EXP1
 age_cen age_cen2 age_cen3 age_cen4 age_cen5
 exp x_dental_n_NON_ZERO x_dental_n_MIS 
    x_bone industry sm_pday_NON_ZERO  sm_pday_MIS num_miss_NON_ZERO num_miss_MIS
    haz_road rad_radiography other_chemical flag_definite haz_chem
@


linear 1@


loglinear 1@


fit@

          Iter  Step      Deviance

             0     0      344.950
             1     1      155.410
             2     0      116.296
             3     0      107.049
             4     0      106.376
             5     0      106.166
             6     0      106.089
             7     0      106.061
             8     0      106.050
             9     0      106.047
            10     0      106.045
            11     0      106.045
            12     0      106.044
            13     0      106.044
            14     0      106.044
            15     0      106.044
            16     0      106.044
            17     0      106.044
            18     0      106.044
            19     0      106.044
            20     0      106.044
            21     0      106.044

Piece-wise exponential regression
Additive excess relative risk T0 * (1 + T1 + T2 + ...)

Using (no_tumour_final == 1)

Number_cells_MN is used for cases
Number_cells_scored_1000 is used for person years


                            Parameter Summary Table

 # Name                            Estimate     Std.Err.  Test Stat.  P value
-- ----------------------------   ----------   ---------  ----------  --------
Log-linear term 0
 1 %CON.....................          0.000     Aliased
 3 x_other_n_0..............          0.000     Aliased
 4 x_other_n_1..............         0.3296      0.2285      1.442      0.149
 5 x_other_n_2..............         0.1861      0.3553     0.5238      > 0.5
 6 x_other_n_3..............          1.734       0.455      3.811    < 0.001
 7 x_other_n_4..............         0.5800      0.4446      1.305      0.192
 8 x_other_n_5..............         -20.66   2.378e+04 -0.0008685      > 0.5
 9 x_other_n_6..............          2.059      0.5881      3.502    < 0.001
11 rad_army_0...............          0.000     Aliased
12 rad_army_1...............         -14.32      0.7297     -19.63    < 0.001
13 rad_army_2...............         -13.11     Aliased
15 COM1_EXP1_0..............         -20.83   1.927e+04  -0.001081      > 0.5
16 COM1_EXP1_1..............          0.000     Aliased
17 COM1_EXP1_2..............         0.5962      0.7034     0.8476      0.397
18 COM1_EXP1_3..............          1.623       0.568      2.856    0.00428
20 exp_0....................          0.000     Aliased
21 exp_1....................        -0.3143      0.1957     -1.606      0.108
22 exp_2....................         0.4289     Aliased
24 x_bone_0.................          0.000     Aliased
25 x_bone_1.................          14.02      0.2064      67.91    < 0.001
26 x_bone_2.................          14.57     Aliased
28 industry_0...............          0.000     Aliased
29 industry_1...............        -0.5822      0.2899     -2.008     0.0446
31 haz_road_2...............          1.580       1.147      1.378      0.168
33 rad_radiography_0........          0.000     Aliased
34 rad_radiography_1........          16.18       1.272      12.72    < 0.001
35 rad_radiography_2........          14.39       1.034      13.91    < 0.001
37 other_chemical_0.........          0.000     Aliased
38 other_chemical_1.........        -0.6250       0.328     -1.906     0.0567
40 flag_definite_0..........         -13.73       2.386     -5.754    < 0.001
41 flag_definite_1..........         -14.07       2.357     -5.969    < 0.001
42 age_cen..................      -0.002176     0.03194   -0.06813      > 0.5
43 age_cen2.................      -0.002852    0.003952    -0.7217      0.471
44 age_cen3.................      6.331e-05   0.0004159     0.1522      > 0.5
45 age_cen4.................      1.224e-05   1.527e-05     0.8012      0.423
46 age_cen5.................     -8.354e-07   1.221e-06    -0.6842      0.494
47 x_dental_n_NON_ZERO......       -0.02763     0.05866    -0.4711      > 0.5
48 x_dental_n_MIS...........         0.5274      0.2775        1.9     0.0574
49 sm_pday_NON_ZERO.........        0.01765     0.01316      1.342       0.18
50 sm_pday_MIS..............       -0.09546      0.2853    -0.3346      > 0.5
51 num_miss_NON_ZERO........         0.2437     0.07323      3.329    < 0.001
52 num_miss_MIS.............          0.000     Aliased
53 haz_chem.................         -1.481      0.8401     -1.763      0.078

            Records used          105

                Deviance      106.044
                     AIC      166.044
            Pearson Chi2      119.078      Degrees of freedom      75


 *** WARNING: Parameter x_other_n_5 changed by 5.0% MLE may be infinite or may not exist


null@

!Analysis of non-Chernobyl radiation work risk
loglinear 0 +any_non_Cher_radiation_2@


fit@

          Iter  Step      Deviance

             0     0      106.044
             1     0      104.244
             2     0      104.217
             3     0      104.217
             4     0      104.217

Piece-wise exponential regression
Additive excess relative risk T0 * (1 + T1 + T2 + ...)

Using (no_tumour_final == 1)

Number_cells_MN is used for cases
Number_cells_scored_1000 is used for person years


                            Parameter Summary Table

 # Name                            Estimate     Std.Err.  Test Stat.  P value
-- ----------------------------   ----------   ---------  ----------  --------
Log-linear term 0
 1 %CON.....................          0.000     Aliased
 3 x_other_n_0..............          0.000     Aliased
 4 x_other_n_1..............         0.3059      0.2282      1.341       0.18
 5 x_other_n_2..............         0.1795      0.3548      0.506      > 0.5
 6 x_other_n_3..............          1.856      0.4641      3.999    < 0.001
 7 x_other_n_4..............         0.3220      0.4887     0.6589      > 0.5
 8 x_other_n_5..............         -24.73   1.757e+05 -0.0001407      > 0.5
 9 x_other_n_6..............          2.183      0.5962      3.662    < 0.001
11 rad_army_0...............          0.000     Aliased
12 rad_army_1...............         -14.75      0.7897     -18.67    < 0.001
13 rad_army_2...............         -13.11     Aliased
15 COM1_EXP1_0..............         -24.88   1.424e+05 -0.0001747      > 0.5
16 COM1_EXP1_1..............          0.000     Aliased
17 COM1_EXP1_2..............         0.6831      0.7052     0.9686      0.333
18 COM1_EXP1_3..............          1.663      0.5712      2.911    0.00361
20 exp_0....................          0.000     Aliased
21 exp_1....................        -0.2581      0.2002     -1.289      0.197
22 exp_2....................         0.4289     Aliased
24 x_bone_0.................          0.000     Aliased
25 x_bone_1.................          13.98      0.2083       67.1    < 0.001
26 x_bone_2.................          14.57     Aliased
28 industry_0...............          0.000     Aliased
29 industry_1...............        -0.5680      0.2955     -1.922     0.0546
31 haz_road_2...............          1.458       1.156      1.262      0.207
33 rad_radiography_0........          0.000     Aliased
34 rad_radiography_1........          16.19       1.266      12.79    < 0.001
35 rad_radiography_2........          14.62       1.047      13.96    < 0.001
37 other_chemical_0.........          0.000     Aliased
38 other_chemical_1.........        -0.6140      0.3268     -1.879     0.0603
40 flag_definite_0..........         -13.78       2.384     -5.779    < 0.001
41 flag_definite_1..........         -14.09       2.357     -5.977    < 0.001
43 any_non_Cher_radiation_2_1         0.5182      0.3788      1.368      0.171
44 age_cen..................       0.003868     0.03226     0.1199      > 0.5
45 age_cen2.................      -0.002677    0.003973    -0.6738      > 0.5
46 age_cen3.................      2.561e-06   0.0004217   0.006074      > 0.5
47 age_cen4.................      1.127e-05   1.542e-05     0.7308      0.465
48 age_cen5.................     -6.477e-07   1.238e-06     -0.523      > 0.5
49 x_dental_n_NON_ZERO......       -0.05793     0.06392    -0.9063      0.365
50 x_dental_n_MIS...........         0.4760      0.2815      1.691     0.0908
51 sm_pday_NON_ZERO.........        0.01726     0.01311      1.316      0.188
52 sm_pday_MIS..............        -0.1736      0.2928    -0.5928      > 0.5
53 num_miss_NON_ZERO........         0.2202     0.07729      2.849    0.00438
54 num_miss_MIS.............          0.000     Aliased
55 haz_chem.................         -1.471      0.8399     -1.751     0.0799

            Records used          105

                Deviance      104.217
                     AIC      166.217
            Pearson Chi2      117.972      Degrees of freedom      74


 *** WARNING: Parameter x_other_n_5 changed by 4.2% MLE may be infinite or may not exist


lrt@


             LR statistic       1.827      Degrees of freedom      1
                  P value       0.176

ci level 95@
                                       95% Confidence Bounds

 # Name                           Estimate    Std. Err.      Lower       Upper
-- ----------------------------  ----------   ---------    --------    --------

Log-linear term 0
 4 x_other_n_1..............        0.3059     0.2282   -0.1413    0.7531
             EXP(estimate)            1.358       1.256      0.8682       2.124

 5 x_other_n_2..............        0.1795     0.3548   -0.5158    0.8748
             EXP(estimate)            1.197       1.426      0.5970       2.398

 6 x_other_n_3..............         1.856     0.4641    0.9463     2.766
             EXP(estimate)            6.398       1.591       2.576       15.89

 7 x_other_n_4..............        0.3220     0.4887   -0.6359     1.280
             EXP(estimate)            1.380       1.630      0.5295       3.596

 8 x_other_n_5..............        -24.73  1.757e+05-3.444e+05 3.444e+05
             EXP(estimate)        1.821e-11       0.000       0.000       0.000

 9 x_other_n_6..............         2.183     0.5962     1.015     3.352
             EXP(estimate)            8.875       1.815       2.759       28.55

12 rad_army_1...............        -14.75     0.7897    -16.29    -13.20
             EXP(estimate)        3.940e-07       2.203   8.382e-08   1.852e-06

15 COM1_EXP1_0..............        -24.88  1.424e+05-2.791e+05 2.790e+05
             EXP(estimate)        1.568e-11       0.000       0.000       0.000

17 COM1_EXP1_2..............        0.6831     0.7052   -0.6991     2.065
             EXP(estimate)            1.980       2.024      0.4970       7.888

18 COM1_EXP1_3..............         1.663     0.5712    0.5431     2.782
             EXP(estimate)            5.274       1.770       1.721       16.16

21 exp_1....................       -0.2581     0.2002   -0.6505    0.1343
             EXP(estimate)           0.7725       1.222      0.5218       1.144

25 x_bone_1.................         13.98     0.2083     13.57     14.39
             EXP(estimate)        1.175e+06       1.232   7.814e+05   1.768e+06

29 industry_1...............       -0.5680     0.2955    -1.147   0.01118
             EXP(estimate)           0.5667       1.344      0.3176       1.011

31 haz_road_2...............         1.458      1.156   -0.8067     3.723
             EXP(estimate)            4.298       3.176      0.4463       41.39

34 rad_radiography_1........         16.19      1.266     13.71     18.68
             EXP(estimate)        1.079e+07       3.547   9.022e+05   1.290e+08

35 rad_radiography_2........         14.62      1.047     12.57     16.68
             EXP(estimate)        2.244e+06       2.850   2.881e+05   1.747e+07

38 other_chemical_1.........       -0.6140     0.3268    -1.255   0.02656
             EXP(estimate)           0.5412       1.387      0.2852       1.027

40 flag_definite_0..........        -13.78      2.384    -18.45    -9.104
             EXP(estimate)        1.040e-06       10.85   9.726e-09   0.0001112

41 flag_definite_1..........        -14.09      2.357    -18.71    -9.467
             EXP(estimate)        7.625e-07       10.56   7.517e-09   7.735e-05

43 any_non_Cher_radiation_2_1        0.5182     0.3788   -0.2243     1.261
             EXP(estimate)            1.679       1.461      0.7990       3.528

44 age_cen..................      0.003868    0.03226  -0.05936   0.06709
             EXP(estimate)            1.004       1.033      0.9424       1.069

45 age_cen2.................     -0.002677   0.003973  -0.01046  0.005110
             EXP(estimate)           0.9973       1.004      0.9896       1.005

46 age_cen3.................     2.561e-06  0.0004217-0.0008239 0.0008290
             EXP(estimate)            1.000       1.000      0.9992       1.001

47 age_cen4.................     1.127e-05  1.542e-05-1.895e-05 4.148e-05
             EXP(estimate)            1.000       1.000       1.000       1.000

48 age_cen5.................    -6.477e-07  1.238e-06-3.075e-06 1.779e-06
             EXP(estimate)            1.000       1.000       1.000       1.000

49 x_dental_n_NON_ZERO......      -0.05793    0.06392   -0.1832   0.06735
             EXP(estimate)           0.9437       1.066      0.8326       1.070

50 x_dental_n_MIS...........        0.4760     0.2815  -0.07570     1.028
             EXP(estimate)            1.610       1.325      0.9271       2.795

51 sm_pday_NON_ZERO.........       0.01726    0.01311 -0.008437   0.04295
             EXP(estimate)            1.017       1.013      0.9916       1.044

52 sm_pday_MIS..............       -0.1736     0.2928   -0.7474    0.4002
             EXP(estimate)           0.8407       1.340      0.4736       1.492

53 num_miss_NON_ZERO........        0.2202    0.07729   0.06873    0.3717
             EXP(estimate)            1.246       1.080       1.071       1.450

55 haz_chem.................        -1.471     0.8399    -3.117    0.1753
             EXP(estimate)           0.2297       2.316     0.04428       1.192


profile 43 noplot force lower@

  Lower bound trial values 

             Deviance   One-Sided
     Beta     Change     P-Value 
     ____________________________

    0.4424  -0.03988     0.421 *
    0.1383   -0.9893     0.160 *
    0.2608   -0.4569     0.250 *
    0.1362    -1.000     0.159 *
   0.07816    -1.323     0.125 *
   -0.1135    -2.697    0.0503 *
   -0.2379    -3.834    0.0251 *
   -0.3500    -5.017    0.0125 *
   -0.4845    -6.627   0.00502 *
   -0.5786    -7.875   0.00251 *

   Sorted list of profile likelihood points 

             Deviance   One-Sided
     Beta     Change     P-Value 
     ____________________________

   -0.5786    -7.875   0.00251
   -0.4845    -6.627   0.00502
   -0.3500    -5.017    0.0125
   -0.2379    -3.834    0.0251
   -0.1135    -2.697    0.0503
   0.07816    -1.323     0.125
    0.1362    -1.000     0.159
    0.1383   -0.9893     0.160
    0.2608   -0.4569     0.250
    0.4424  -0.03988     0.421
    0.5182     0.000   0.00250


      Interpolated profile likelihood bounds
       for parameter 43 (any_non_Cher_radiation_2_1)

            MLE     0.5182    exp(MLE)      1.679

      2-sided          Bounds                exp(Bounds)
       Level      Lower       Upper      Lower        Upper
      _______________________________________________________

      25.0%      0.3970        ????       1.487        ????
      50.0%      0.2613        ????       1.299        ????
      68.3%      0.1362        ????       1.146        ????
      75.0%     0.07811        ????       1.081        ????
      90.0%     -0.1145        ????      0.8918        ????
      95.0%     -0.2387        ????      0.7877        ????
      97.5%     -0.3506        ????      0.7043        ????
      99.0%     -0.4850        ????      0.6157        ????
      99.5%     -0.5790        ????      0.5605        ????


 *** WARNING: Parameter COM1_EXP1_0 changed by 2.1% MLE may be infinite or may not exist


profile 43 noplot force upper@

  Upper bound trial values 

             Deviance   One-Sided
     Beta     Change     P-Value 
     ____________________________

    0.5939  -0.04009     0.421 *
    0.8960    -1.005     0.158 *
    0.7725   -0.4541     0.250 *
    0.8951    -1.000     0.159 *
    0.9515    -1.323     0.125 *
     1.137    -2.705    0.0500 *
     1.255    -3.840    0.0250 *
     1.361    -5.023    0.0125 *
     1.487    -6.633   0.00501 *
     1.574    -7.878   0.00250 *

   Sorted list of profile likelihood points 

             Deviance   One-Sided
     Beta     Change     P-Value 
     ____________________________

    0.5182     0.000   0.00250
    0.5939  -0.04009     0.421
    0.7725   -0.4541     0.250
    0.8951    -1.000     0.159
    0.8960    -1.005     0.158
    0.9515    -1.323     0.125
     1.137    -2.705    0.0500
     1.255    -3.840    0.0250
     1.361    -5.023    0.0125
     1.487    -6.633   0.00501
     1.574    -7.878   0.00250


      Interpolated profile likelihood bounds
       for parameter 43 (any_non_Cher_radiation_2_1)

            MLE     0.5182    exp(MLE)      1.679

      2-sided          Bounds                exp(Bounds)
       Level      Lower       Upper      Lower        Upper
      _______________________________________________________

      25.0%        ????      0.6385        ????       1.894
      50.0%        ????      0.7727        ????       2.166
      68.3%        ????      0.8951        ????       2.447
      75.0%        ????      0.9515        ????       2.590
      90.0%        ????       1.137        ????       3.118
      95.0%        ????       1.255        ????       3.509
      97.5%        ????       1.361        ????       3.901
      99.0%        ????       1.487        ????       4.424
      99.5%        ????       1.574        ????       4.828


 *** WARNING: Parameter x_other_n_5 changed by 2.1% MLE may be infinite or may not exist


!!!!!!!!!!!!!!!!!!!!!!!!!!!!!!!!!!!!!!!!!!!!!!!!!!!!!!!!!!!!!!!!!!!!!!!!!!!!!!!!!!!!!!!!!!!!!!!
!!!!!!!!!!!!!!!!!!!!!!!!!!!!!!!!!!!!!!!!!!!!!!!!!!!!!!!!!!!!!!!!!!!!!!!!!!!!!!!!!!!!!!!!!!!!!!!
!!Analyses of radiation work in nuclear industry (including Chernobyl NPP)                   !!
!!!!!!!!!!!!!!!!!!!!!!!!!!!!!!!!!!!!!!!!!!!!!!!!!!!!!!!!!!!!!!!!!!!!!!!!!!!!!!!!!!!!!!!!!!!!!!!
!!!!!!!!!!!!!!!!!!!!!!!!!!!!!!!!!!!!!!!!!!!!!!!!!!!!!!!!!!!!!!!!!!!!!!!!!!!!!!!!!!!!!!!!!!!!!!!

!Null model
loglinear 0 x_other_n rad_army COM1_EXP1
 age_cen age_cen2 age_cen3 age_cen4 age_cen5
 exp x_dental_n_NON_ZERO x_dental_n_MIS 
    x_bone industry sm_pday_NON_ZERO  sm_pday_MIS num_miss_NON_ZERO num_miss_MIS
    haz_road rad_radiography other_chemical flag_definite haz_chem
@


linear 1@


loglinear 1@


fit@

          Iter  Step      Deviance

             0     0      344.950
             1     1      155.410
             2     0      116.296
             3     0      107.049
             4     0      106.376
             5     0      106.166
             6     0      106.089
             7     0      106.061
             8     0      106.050
             9     0      106.047
            10     0      106.045
            11     0      106.045
            12     0      106.044
            13     0      106.044
            14     0      106.044
            15     0      106.044
            16     0      106.044
            17     0      106.044
            18     0      106.044
            19     0      106.044
            20     0      106.044
            21     0      106.044

Piece-wise exponential regression
Additive excess relative risk T0 * (1 + T1 + T2 + ...)

Using (no_tumour_final == 1)

Number_cells_MN is used for cases
Number_cells_scored_1000 is used for person years


                            Parameter Summary Table

 # Name                            Estimate     Std.Err.  Test Stat.  P value
-- ----------------------------   ----------   ---------  ----------  --------
Log-linear term 0
 1 %CON.....................          0.000     Aliased
 3 x_other_n_0..............          0.000     Aliased
 4 x_other_n_1..............         0.3296      0.2285      1.442      0.149
 5 x_other_n_2..............         0.1861      0.3553     0.5238      > 0.5
 6 x_other_n_3..............          1.734       0.455      3.811    < 0.001
 7 x_other_n_4..............         0.5800      0.4446      1.305      0.192
 8 x_other_n_5..............         -20.66   2.378e+04 -0.0008685      > 0.5
 9 x_other_n_6..............          2.059      0.5881      3.502    < 0.001
11 rad_army_0...............          0.000     Aliased
12 rad_army_1...............         -14.32      0.7297     -19.63    < 0.001
13 rad_army_2...............         -13.11     Aliased
15 COM1_EXP1_0..............         -20.83   1.927e+04  -0.001081      > 0.5
16 COM1_EXP1_1..............          0.000     Aliased
17 COM1_EXP1_2..............         0.5962      0.7034     0.8476      0.397
18 COM1_EXP1_3..............          1.623       0.568      2.856    0.00428
20 exp_0....................          0.000     Aliased
21 exp_1....................        -0.3143      0.1957     -1.606      0.108
22 exp_2....................         0.4289     Aliased
24 x_bone_0.................          0.000     Aliased
25 x_bone_1.................          14.02      0.2064      67.91    < 0.001
26 x_bone_2.................          14.57     Aliased
28 industry_0...............          0.000     Aliased
29 industry_1...............        -0.5822      0.2899     -2.008     0.0446
31 haz_road_2...............          1.580       1.147      1.378      0.168
33 rad_radiography_0........          0.000     Aliased
34 rad_radiography_1........          16.18       1.272      12.72    < 0.001
35 rad_radiography_2........          14.39       1.034      13.91    < 0.001
37 other_chemical_0.........          0.000     Aliased
38 other_chemical_1.........        -0.6250       0.328     -1.906     0.0567
40 flag_definite_0..........         -13.73       2.386     -5.754    < 0.001
41 flag_definite_1..........         -14.07       2.357     -5.969    < 0.001
42 age_cen..................      -0.002176     0.03194   -0.06813      > 0.5
43 age_cen2.................      -0.002852    0.003952    -0.7217      0.471
44 age_cen3.................      6.331e-05   0.0004159     0.1522      > 0.5
45 age_cen4.................      1.224e-05   1.527e-05     0.8012      0.423
46 age_cen5.................     -8.354e-07   1.221e-06    -0.6842      0.494
47 x_dental_n_NON_ZERO......       -0.02763     0.05866    -0.4711      > 0.5
48 x_dental_n_MIS...........         0.5274      0.2775        1.9     0.0574
49 sm_pday_NON_ZERO.........        0.01765     0.01316      1.342       0.18
50 sm_pday_MIS..............       -0.09546      0.2853    -0.3346      > 0.5
51 num_miss_NON_ZERO........         0.2437     0.07323      3.329    < 0.001
52 num_miss_MIS.............          0.000     Aliased
53 haz_chem.................         -1.481      0.8401     -1.763      0.078

            Records used          105

                Deviance      106.044
                     AIC      166.044
            Pearson Chi2      119.078      Degrees of freedom      75


 *** WARNING: Parameter x_other_n_5 changed by 5.0% MLE may be infinite or may not exist


null@

!Analysis of non-Chernobyl nuclear industry radiation work risk
loglinear 0 +other_nuclear_2@


fit@

          Iter  Step      Deviance

             0     0      106.044
             1     0      104.648
             2     0      104.624
             3     0      104.624
             4     0      104.624

Piece-wise exponential regression
Additive excess relative risk T0 * (1 + T1 + T2 + ...)

Using (no_tumour_final == 1)

Number_cells_MN is used for cases
Number_cells_scored_1000 is used for person years


                            Parameter Summary Table

 # Name                            Estimate     Std.Err.  Test Stat.  P value
-- ----------------------------   ----------   ---------  ----------  --------
Log-linear term 0
 1 %CON.....................          0.000     Aliased
 3 x_other_n_0..............          0.000     Aliased
 4 x_other_n_1..............         0.3056      0.2285      1.337      0.181
 5 x_other_n_2..............         0.1989      0.3553     0.5597      > 0.5
 6 x_other_n_3..............          1.825      0.4618      3.953    < 0.001
 7 x_other_n_4..............         0.5543      0.4498      1.232      0.218
 8 x_other_n_5..............         -24.70   1.757e+05 -0.0001406      > 0.5
 9 x_other_n_6..............          2.168      0.5968      3.633    < 0.001
11 rad_army_0...............          0.000     Aliased
12 rad_army_1...............         -14.23      0.7321     -19.44    < 0.001
13 rad_army_2...............         -13.11     Aliased
15 COM1_EXP1_0..............         -24.84   1.424e+05 -0.0001744      > 0.5
16 COM1_EXP1_1..............          0.000     Aliased
17 COM1_EXP1_2..............         0.6365      0.7031     0.9053      0.365
18 COM1_EXP1_3..............          1.676      0.5728      2.927    0.00342
20 exp_0....................          0.000     Aliased
21 exp_1....................        -0.2823      0.1981     -1.425      0.154
22 exp_2....................         0.4289     Aliased
24 x_bone_0.................          0.000     Aliased
25 x_bone_1.................          14.00      0.2062      67.88    < 0.001
26 x_bone_2.................          14.57     Aliased
28 industry_0...............          0.000     Aliased
29 industry_1...............        -0.5680      0.2948     -1.927      0.054
31 haz_road_2...............          1.428       1.159      1.232      0.218
33 rad_radiography_0........          0.000     Aliased
34 rad_radiography_1........          16.48       1.298       12.7    < 0.001
35 rad_radiography_2........          14.45       1.035      13.96    < 0.001
37 other_chemical_0.........          0.000     Aliased
38 other_chemical_1.........        -0.6275      0.3269      -1.92     0.0549
40 flag_definite_0..........         -13.49       2.394     -5.636    < 0.001
41 flag_definite_1..........         -13.81       2.367     -5.835    < 0.001
43 other_nuclear_2_1........         0.4770       0.393      1.214      0.225
44 age_cen..................       0.003006     0.03232    0.09301      > 0.5
45 age_cen2.................      -0.003394     0.00402    -0.8442      0.399
46 age_cen3.................      2.501e-05   0.0004214    0.05936      > 0.5
47 age_cen4.................      1.344e-05   1.547e-05      0.869      0.385
48 age_cen5.................     -7.542e-07   1.238e-06    -0.6094      > 0.5
49 x_dental_n_NON_ZERO......       -0.05516     0.06414    -0.8599       0.39
50 x_dental_n_MIS...........         0.4814      0.2812      1.712     0.0869
51 sm_pday_NON_ZERO.........        0.01633     0.01319      1.238      0.216
52 sm_pday_MIS..............        -0.1692      0.2932     -0.577      > 0.5
53 num_miss_NON_ZERO........         0.2226     0.07741      2.876    0.00402
54 num_miss_MIS.............          0.000     Aliased
55 haz_chem.................         -1.492        0.84     -1.776     0.0758

            Records used          105

                Deviance      104.624
                     AIC      166.624
            Pearson Chi2      117.992      Degrees of freedom      74


 *** WARNING: Parameter x_other_n_5 changed by 4.2% MLE may be infinite or may not exist


lrt@


             LR statistic       1.420      Degrees of freedom      1
                  P value       0.233

ci level 95@
                                       95% Confidence Bounds

 # Name                           Estimate    Std. Err.      Lower       Upper
-- ----------------------------  ----------   ---------    --------    --------

Log-linear term 0
 4 x_other_n_1..............        0.3056     0.2285   -0.1423    0.7535
             EXP(estimate)            1.357       1.257      0.8673       2.124

 5 x_other_n_2..............        0.1989     0.3553   -0.4975    0.8953
             EXP(estimate)            1.220       1.427      0.6080       2.448

 6 x_other_n_3..............         1.825     0.4618    0.9204     2.731
             EXP(estimate)            6.206       1.587       2.510       15.34

 7 x_other_n_4..............        0.5543     0.4498   -0.3273     1.436
             EXP(estimate)            1.741       1.568      0.7208       4.203

 8 x_other_n_5..............        -24.70  1.757e+05-3.444e+05 3.444e+05
             EXP(estimate)        1.866e-11       0.000       0.000       0.000

 9 x_other_n_6..............         2.168     0.5968    0.9982     3.338
             EXP(estimate)            8.740       1.816       2.713       28.15

12 rad_army_1...............        -14.23     0.7321    -15.67    -12.80
             EXP(estimate)        6.592e-07       2.079   1.570e-07   2.768e-06

15 COM1_EXP1_0..............        -24.84  1.424e+05-2.791e+05 2.791e+05
             EXP(estimate)        1.627e-11       0.000       0.000       0.000

17 COM1_EXP1_2..............        0.6365     0.7031   -0.7415     2.014
             EXP(estimate)            1.890       2.020      0.4764       7.497

18 COM1_EXP1_3..............         1.676     0.5728    0.5538     2.799
             EXP(estimate)            5.346       1.773       1.740       16.43

21 exp_1....................       -0.2823     0.1981   -0.6706    0.1060
             EXP(estimate)           0.7541       1.219      0.5114       1.112

25 x_bone_1.................         14.00     0.2062     13.60     14.40
             EXP(estimate)        1.203e+06       1.229   8.029e+05   1.802e+06

29 industry_1...............       -0.5680     0.2948    -1.146  0.009749
             EXP(estimate)           0.5666       1.343      0.3180       1.010

31 haz_road_2...............         1.428      1.159   -0.8430     3.698
             EXP(estimate)            4.169       3.185      0.4304       40.38

34 rad_radiography_1........         16.48      1.298     13.94     19.03
             EXP(estimate)        1.440e+07       3.662   1.131e+06   1.834e+08

35 rad_radiography_2........         14.45      1.035     12.42     16.48
             EXP(estimate)        1.884e+06       2.816   2.478e+05   1.433e+07

38 other_chemical_1.........       -0.6275     0.3269    -1.268   0.01320
             EXP(estimate)           0.5339       1.387      0.2813       1.013

40 flag_definite_0..........        -13.49      2.394    -18.18    -8.799
             EXP(estimate)        1.384e-06       10.95   1.270e-08   0.0001509

41 flag_definite_1..........        -13.81      2.367    -18.45    -9.174
             EXP(estimate)        1.002e-06       10.67   9.674e-09   0.0001037

43 other_nuclear_2_1........        0.4770     0.3930   -0.2931     1.247
             EXP(estimate)            1.611       1.481      0.7459       3.481

44 age_cen..................      0.003006    0.03232  -0.06035   0.06636
             EXP(estimate)            1.003       1.033      0.9414       1.069

45 age_cen2.................     -0.003394   0.004020  -0.01127  0.004486
             EXP(estimate)           0.9966       1.004      0.9888       1.004

46 age_cen3.................     2.501e-05  0.0004214-0.0008009 0.0008509
             EXP(estimate)            1.000       1.000      0.9992       1.001

47 age_cen4.................     1.344e-05  1.547e-05-1.688e-05 4.376e-05
             EXP(estimate)            1.000       1.000       1.000       1.000

48 age_cen5.................    -7.542e-07  1.238e-06-3.180e-06 1.671e-06
             EXP(estimate)            1.000       1.000       1.000       1.000

49 x_dental_n_NON_ZERO......      -0.05516    0.06414   -0.1809   0.07056
             EXP(estimate)           0.9463       1.066      0.8345       1.073

50 x_dental_n_MIS...........        0.4814     0.2812  -0.06978     1.033
             EXP(estimate)            1.618       1.325      0.9326       2.808

51 sm_pday_NON_ZERO.........       0.01633    0.01319 -0.009521   0.04218
             EXP(estimate)            1.016       1.013      0.9905       1.043

52 sm_pday_MIS..............       -0.1692     0.2932   -0.7438    0.4055
             EXP(estimate)           0.8444       1.341      0.4753       1.500

53 num_miss_NON_ZERO........        0.2226    0.07741   0.07093    0.3744
             EXP(estimate)            1.249       1.080       1.074       1.454

55 haz_chem.................        -1.492     0.8400    -3.138    0.1547
             EXP(estimate)           0.2250       2.316     0.04336       1.167


profile 43 noplot force lower@

  Lower bound trial values 

             Deviance   One-Sided
     Beta     Change     P-Value 
     ____________________________

    0.3985  -0.03978     0.421 *
   0.08196   -0.9812     0.161 *
    0.2084   -0.4583     0.249 *
   0.07814    -1.000     0.159 *
   0.01703    -1.323     0.125 *
   -0.1853    -2.692    0.0504 *
   -0.3180    -3.830    0.0252 *
   -0.4383    -5.014    0.0126 *
   -0.5832    -6.624   0.00503 *
   -0.6855    -7.873   0.00251 *

   Sorted list of profile likelihood points 

             Deviance   One-Sided
     Beta     Change     P-Value 
     ____________________________

   -0.6855    -7.873   0.00251
   -0.5832    -6.624   0.00503
   -0.4383    -5.014    0.0126
   -0.3180    -3.830    0.0252
   -0.1853    -2.692    0.0504
   0.01703    -1.323     0.125
   0.07814    -1.000     0.159
   0.08196   -0.9812     0.161
    0.2084   -0.4583     0.249
    0.3985  -0.03978     0.421
    0.4770     0.000   0.00250


      Interpolated profile likelihood bounds
       for parameter 43 (other_nuclear_2_1)

            MLE     0.4770    exp(MLE)      1.611

      2-sided          Bounds                exp(Bounds)
       Level      Lower       Upper      Lower        Upper
      _______________________________________________________

      25.0%      0.3510        ????       1.421        ????
      50.0%      0.2094        ????       1.233        ????
      68.3%     0.07812        ????       1.081        ????
      75.0%     0.01695        ????       1.017        ????
      90.0%     -0.1870        ????      0.8295        ????
      95.0%     -0.3193        ????      0.7267        ????
      97.5%     -0.4393        ????      0.6445        ????
      99.0%     -0.5842        ????      0.5576        ????
      99.5%     -0.6860        ????      0.5036        ????


 *** WARNING: Parameter COM1_EXP1_0 changed by 2.1% MLE may be infinite or may not exist


profile 43 noplot force upper@

  Upper bound trial values 

             Deviance   One-Sided
     Beta     Change     P-Value 
     ____________________________

    0.5556  -0.04019     0.421 *
    0.8680    -1.012     0.157 *
    0.7394   -0.4529     0.250 *
    0.8656    -1.000     0.159 *
    0.9235    -1.323     0.125 *
     1.113    -2.709    0.0499 *
     1.233    -3.843    0.0250 *
     1.340    -5.024    0.0125 *
     1.468    -6.634   0.00500 *
     1.556    -7.879   0.00250 *

   Sorted list of profile likelihood points 

             Deviance   One-Sided
     Beta     Change     P-Value 
     ____________________________

    0.4770     0.000   0.00250
    0.5556  -0.04019     0.421
    0.7394   -0.4529     0.250
    0.8656    -1.000     0.159
    0.8680    -1.012     0.157
    0.9235    -1.323     0.125
     1.113    -2.709    0.0499
     1.233    -3.843    0.0250
     1.340    -5.024    0.0125
     1.468    -6.634   0.00500
     1.556    -7.879   0.00250


      Interpolated profile likelihood bounds
       for parameter 43 (other_nuclear_2_1)

            MLE     0.4770    exp(MLE)      1.611

      2-sided          Bounds                exp(Bounds)
       Level      Lower       Upper      Lower        Upper
      _______________________________________________________

      25.0%        ????      0.6016        ????       1.825
      50.0%        ????      0.7400        ????       2.096
      68.3%        ????      0.8656        ????       2.377
      75.0%        ????      0.9235        ????       2.518
      90.0%        ????       1.113        ????       3.043
      95.0%        ????       1.233        ????       3.432
      97.5%        ????       1.340        ????       3.820
      99.0%        ????       1.468        ????       4.339
      99.5%        ????       1.556        ????       4.738


 *** WARNING: Parameter x_other_n_5 changed by 2.1% MLE may be infinite or may not exist


!!!!!!!!!!!!!!!!!!!!!!!!!!!!!!!!!!!!!!!!!!!!!!!!!!!!!!!!!!!!!!!!!!!!!!!!!!!!!!!!!!!!!!!!!!!!!!!
!!!!!!!!!!!!!!!!!!!!!!!!!!!!!!!!!!!!!!!!!!!!!!!!!!!!!!!!!!!!!!!!!!!!!!!!!!!!!!!!!!!!!!!!!!!!!!!
!!Analyses of army radiation work                                                            !!
!!!!!!!!!!!!!!!!!!!!!!!!!!!!!!!!!!!!!!!!!!!!!!!!!!!!!!!!!!!!!!!!!!!!!!!!!!!!!!!!!!!!!!!!!!!!!!!
!!!!!!!!!!!!!!!!!!!!!!!!!!!!!!!!!!!!!!!!!!!!!!!!!!!!!!!!!!!!!!!!!!!!!!!!!!!!!!!!!!!!!!!!!!!!!!!

!Null model
loglinear 0 x_other_n
! rad_army
 COM1_EXP1
 age_cen age_cen2 age_cen3 age_cen4 age_cen5
 exp x_dental_n_NON_ZERO x_dental_n_MIS 
    x_bone industry sm_pday_NON_ZERO  sm_pday_MIS num_miss_NON_ZERO num_miss_MIS
    haz_road rad_radiography other_chemical flag_definite haz_chem
@


linear 1@


loglinear 1@


fit@

          Iter  Step      Deviance

             0     0      344.950
             1     1      158.254
             2     0      120.759
             3     0      112.068
             4     0      111.528
             5     0      111.366
             6     0      111.307
             7     0      111.285
             8     0      111.277
             9     0      111.274
            10     0      111.273
            11     0      111.272
            12     0      111.272
            13     0      111.272
            14     0      111.272
            15     0      111.272
            16     0      111.272
            17     0      111.272
            18     0      111.272
            19     0      111.272
            20     0      111.272
            21     0      111.272

Piece-wise exponential regression
Additive excess relative risk T0 * (1 + T1 + T2 + ...)

Using (no_tumour_final == 1)

Number_cells_MN is used for cases
Number_cells_scored_1000 is used for person years


                            Parameter Summary Table

 # Name                            Estimate     Std.Err.  Test Stat.  P value
-- ----------------------------   ----------   ---------  ----------  --------
Log-linear term 0
 1 %CON.....................          0.000     Aliased
 3 x_other_n_0..............          0.000     Aliased
 4 x_other_n_1..............         0.3042      0.2278      1.335      0.182
 5 x_other_n_2..............         0.2584       0.355     0.7279      0.467
 6 x_other_n_3..............          1.713      0.4541      3.772    < 0.001
 7 x_other_n_4..............         0.6459      0.4445      1.453      0.146
 8 x_other_n_5..............         -20.68   2.378e+04 -0.0008695      > 0.5
 9 x_other_n_6..............          2.091       0.587      3.562    < 0.001
11 COM1_EXP1_0..............         -20.81   1.913e+04  -0.001088      > 0.5
12 COM1_EXP1_1..............          0.000     Aliased
13 COM1_EXP1_2..............         0.3962        0.71      0.558      > 0.5
14 COM1_EXP1_3..............          1.626      0.5678      2.863    0.00419
16 exp_0....................          0.000     Aliased
17 exp_1....................        -0.3200      0.1961     -1.632      0.103
18 exp_2....................         0.4425     Aliased
20 x_bone_0.................          0.000     Aliased
21 x_bone_1.................          14.03      0.2033      69.03    < 0.001
22 x_bone_2.................          14.56     Aliased
24 industry_0...............          0.000     Aliased
25 industry_1...............        -0.5344      0.2913     -1.835     0.0665
27 haz_road_2...............          1.558       1.148      1.357      0.175
29 rad_radiography_0........          0.000     Aliased
30 rad_radiography_1........          3.755       1.274      2.947    0.00321
31 rad_radiography_2........          1.883       1.065      1.769      0.077
33 other_chemical_0.........          0.000     Aliased
34 other_chemical_1.........        -0.6664      0.3221     -2.069     0.0385
36 flag_definite_0..........         -14.18        2.41     -5.886    < 0.001
37 flag_definite_1..........         -14.56       2.379     -6.121    < 0.001
38 age_cen..................        0.01017     0.03157      0.322      > 0.5
39 age_cen2.................      -0.002688    0.004004    -0.6713      > 0.5
40 age_cen3.................     -3.310e-05   0.0004179   -0.07921      > 0.5
41 age_cen4.................      1.115e-05   1.549e-05       0.72      0.471
42 age_cen5.................     -6.159e-07    1.23e-06    -0.5006      > 0.5
43 x_dental_n_NON_ZERO......       -0.02938     0.05885    -0.4991      > 0.5
44 x_dental_n_MIS...........         0.5688      0.2754      2.065     0.0389
45 sm_pday_NON_ZERO.........        0.01355     0.01309      1.035      0.301
46 sm_pday_MIS..............        -0.2071      0.2815    -0.7359      0.462
47 num_miss_NON_ZERO........         0.2531     0.07311      3.462    < 0.001
48 num_miss_MIS.............          0.000     Aliased
49 haz_chem.................         -1.527      0.8376     -1.823     0.0683

            Records used          105

                Deviance      111.272
                     AIC      169.272
            Pearson Chi2      124.371      Degrees of freedom      76


 *** WARNING: Parameter x_other_n_5 changed by 5.0% MLE may be infinite or may not exist


null@

!Analysis of army radiation work risk
loglinear 0 +army_radiation_2@


fit@

          Iter  Step      Deviance

             0     0      111.272
             1     0      107.071
             2     0      106.565
             3     0      106.546
             4     0      106.546
             5     0      106.546

Piece-wise exponential regression
Additive excess relative risk T0 * (1 + T1 + T2 + ...)

Using (no_tumour_final == 1)

Number_cells_MN is used for cases
Number_cells_scored_1000 is used for person years


                            Parameter Summary Table

 # Name                            Estimate     Std.Err.  Test Stat.  P value
-- ----------------------------   ----------   ---------  ----------  --------
Log-linear term 0
 1 %CON.....................          0.000     Aliased
 3 x_other_n_0..............          0.000     Aliased
 4 x_other_n_1..............         0.3305      0.2286      1.446      0.148
 5 x_other_n_2..............         0.1985      0.3548     0.5595      > 0.5
 6 x_other_n_3..............          1.728      0.4548        3.8    < 0.001
 7 x_other_n_4..............         0.5753      0.4445      1.294      0.196
 8 x_other_n_5..............         -25.67   2.898e+05 -8.858e-05      > 0.5
 9 x_other_n_6..............          2.042      0.5871      3.478    < 0.001
11 COM1_EXP1_0..............         -25.82   2.329e+05 -0.0001109      > 0.5
12 COM1_EXP1_1..............          0.000     Aliased
13 COM1_EXP1_2..............         0.5004      0.6989     0.7159      0.474
14 COM1_EXP1_3..............          1.613      0.5674      2.843    0.00447
16 exp_0....................          0.000     Aliased
17 exp_1....................        -0.3052      0.1953     -1.563      0.118
18 exp_2....................         0.4425     Aliased
20 x_bone_0.................          0.000     Aliased
21 x_bone_1.................          14.01      0.2055      68.19    < 0.001
22 x_bone_2.................          14.56     Aliased
24 industry_0...............          0.000     Aliased
25 industry_1...............        -0.5824        0.29     -2.008     0.0446
27 haz_road_2...............          1.565       1.147      1.365      0.172
29 rad_radiography_0........          0.000     Aliased
30 rad_radiography_1........          3.324       1.272      2.612    0.00899
31 rad_radiography_2........          1.522       1.046      1.455      0.146
33 other_chemical_0.........          0.000     Aliased
34 other_chemical_1.........        -0.6267      0.3283     -1.909     0.0563
36 flag_definite_0..........         -13.96       2.393     -5.833    < 0.001
37 flag_definite_1..........         -14.30       2.363     -6.051    < 0.001
39 army_radiation_2_1.......         -1.321      0.7385     -1.789     0.0737
40 age_cen..................      -0.001433     0.03197   -0.04482      > 0.5
41 age_cen2.................      -0.002735    0.003945    -0.6932      0.488
42 age_cen3.................      5.767e-05    0.000416     0.1386      > 0.5
43 age_cen4.................      1.180e-05   1.525e-05     0.7739      0.439
44 age_cen5.................     -8.227e-07   1.222e-06    -0.6734      > 0.5
45 x_dental_n_NON_ZERO......       -0.02937      0.0585     -0.502      > 0.5
46 x_dental_n_MIS...........         0.5171      0.2763      1.871     0.0613
47 sm_pday_NON_ZERO.........        0.01719     0.01311      1.311       0.19
48 sm_pday_MIS..............        -0.1034      0.2845    -0.3633      > 0.5
49 num_miss_NON_ZERO........         0.2422     0.07328      3.305    < 0.001
50 num_miss_MIS.............          0.000     Aliased
51 haz_chem.................         -1.469      0.8394      -1.75     0.0801

            Records used          105

                Deviance      106.546
                     AIC      166.546
            Pearson Chi2      118.861      Degrees of freedom      75


 *** WARNING: Parameter x_other_n_5 changed by 4.0% MLE may be infinite or may not exist


lrt@


             LR statistic       4.726      Degrees of freedom      1
                  P value      0.0297

ci level 95@
                                       95% Confidence Bounds

 # Name                           Estimate    Std. Err.      Lower       Upper
-- ----------------------------  ----------   ---------    --------    --------

Log-linear term 0
 4 x_other_n_1..............        0.3305     0.2286   -0.1176    0.7786
             EXP(estimate)            1.392       1.257      0.8891       2.178

 5 x_other_n_2..............        0.1985     0.3548   -0.4969    0.8940
             EXP(estimate)            1.220       1.426      0.6084       2.445

 6 x_other_n_3..............         1.728     0.4548    0.8367     2.619
             EXP(estimate)            5.629       1.576       2.309       13.73

 7 x_other_n_4..............        0.5753     0.4445   -0.2959     1.447
             EXP(estimate)            1.778       1.560      0.7438       4.248

 8 x_other_n_5..............        -25.67  2.898e+05-5.679e+05 5.679e+05
             EXP(estimate)        7.133e-12       0.000       0.000       0.000

 9 x_other_n_6..............         2.042     0.5871    0.8915     3.193
             EXP(estimate)            7.707       1.799       2.439       24.35

11 COM1_EXP1_0..............        -25.82  2.329e+05-4.565e+05 4.564e+05
             EXP(estimate)        6.105e-12       0.000       0.000       0.000

13 COM1_EXP1_2..............        0.5004     0.6989   -0.8694     1.870
             EXP(estimate)            1.649       2.011      0.4192       6.489

14 COM1_EXP1_3..............         1.613     0.5674    0.5011     2.725
             EXP(estimate)            5.019       1.764       1.651       15.26

17 exp_1....................       -0.3052     0.1953   -0.6879   0.07759
             EXP(estimate)           0.7370       1.216      0.5026       1.081

21 x_bone_1.................         14.01     0.2055     13.61     14.42
             EXP(estimate)        1.218e+06       1.228   8.145e+05   1.823e+06

25 industry_1...............       -0.5824     0.2900    -1.151  -0.01393
             EXP(estimate)           0.5586       1.336      0.3164      0.9862

27 haz_road_2...............         1.565      1.147   -0.6827     3.812
             EXP(estimate)            4.780       3.147      0.5053       45.23

30 rad_radiography_1........         3.324      1.272    0.8301     5.817
             EXP(estimate)            27.76       3.569       2.293       336.0

31 rad_radiography_2........         1.522      1.046   -0.5275     3.571
             EXP(estimate)            4.580       2.845      0.5901       35.55

34 other_chemical_1.........       -0.6267     0.3283    -1.270   0.01677
             EXP(estimate)           0.5344       1.389      0.2808       1.017

36 flag_definite_0..........        -13.96      2.393    -18.65    -9.268
             EXP(estimate)        8.674e-07       10.95   7.968e-09   9.444e-05

37 flag_definite_1..........        -14.30      2.363    -18.93    -9.668
             EXP(estimate)        6.165e-07       10.62   6.004e-09   6.331e-05

39 army_radiation_2_1.......        -1.321     0.7385    -2.768    0.1265
             EXP(estimate)           0.2669       2.093     0.06277       1.135

40 age_cen..................     -0.001433    0.03197  -0.06410   0.06124
             EXP(estimate)           0.9986       1.032      0.9379       1.063

41 age_cen2.................     -0.002735   0.003945  -0.01047  0.004998
             EXP(estimate)           0.9973       1.004      0.9896       1.005

42 age_cen3.................     5.767e-05  0.0004160-0.0007576 0.0008730
             EXP(estimate)            1.000       1.000      0.9992       1.001

43 age_cen4.................     1.180e-05  1.525e-05-1.809e-05 4.170e-05
             EXP(estimate)            1.000       1.000       1.000       1.000

44 age_cen5.................    -8.227e-07  1.222e-06-3.217e-06 1.572e-06
             EXP(estimate)            1.000       1.000       1.000       1.000

45 x_dental_n_NON_ZERO......      -0.02937    0.05850   -0.1440   0.08529
             EXP(estimate)           0.9711       1.060      0.8659       1.089

46 x_dental_n_MIS...........        0.5171     0.2763  -0.02450     1.059
             EXP(estimate)            1.677       1.318      0.9758       2.883

47 sm_pday_NON_ZERO.........       0.01719    0.01311 -0.008509   0.04288
             EXP(estimate)            1.017       1.013      0.9915       1.044

48 sm_pday_MIS..............       -0.1034     0.2845   -0.6610    0.4543
             EXP(estimate)           0.9018       1.329      0.5163       1.575

49 num_miss_NON_ZERO........        0.2422    0.07328   0.09855    0.3858
             EXP(estimate)            1.274       1.076       1.104       1.471

51 haz_chem.................        -1.469     0.8394    -3.114    0.1760
             EXP(estimate)           0.2301       2.315     0.04441       1.192


profile 39 noplot force lower@

  Lower bound trial values 

             Deviance   One-Sided
     Beta     Change     P-Value 
     ____________________________

    -1.469  -0.03836     0.422 *
    -2.091   -0.8803     0.174 *
    -1.870   -0.4742     0.246 *
    -2.146   -0.9966     0.159 *
    -2.288    -1.320     0.125 *
    -2.774    -2.638    0.0522 *
    -3.137    -3.785    0.0259 *
    -3.489    -4.982    0.0128 *
    -3.938    -6.596   0.00511 *
    -4.277    -7.859   0.00253 *

   Sorted list of profile likelihood points 

             Deviance   One-Sided
     Beta     Change     P-Value 
     ____________________________

    -4.277    -7.859   0.00253
    -3.938    -6.596   0.00511
    -3.489    -4.982    0.0128
    -3.137    -3.785    0.0259
    -2.774    -2.638    0.0522
    -2.288    -1.320     0.125
    -2.146   -0.9966     0.159
    -2.091   -0.8803     0.174
    -1.870   -0.4742     0.246
    -1.469  -0.03836     0.422
    -1.321     0.000   0.00250


      Interpolated profile likelihood bounds
       for parameter 39 (army_radiation_2_1)

            MLE     -1.321    exp(MLE)     0.2669

      2-sided          Bounds                exp(Bounds)
       Level      Lower       Upper      Lower        Upper
      _______________________________________________________

      25.0%      -1.568        ????      0.2084        ????
      50.0%      -1.857        ????      0.1561        ????
      68.3%      -2.148        ????      0.1168        ????
      75.0%      -2.290        ????      0.1013        ????
      90.0%      -2.796        ????     0.06102        ????
      95.0%      -3.155        ????     0.04265        ????
      97.5%      -3.501        ????     0.03016        ????
      99.0%      -3.949        ????     0.01928        ????
      99.5%      -4.282        ????     0.01381        ????


 *** WARNING: Parameter x_other_n_5 changed by 2.1% MLE may be infinite or may not exist


profile 39 noplot force upper@

  Upper bound trial values 

             Deviance   One-Sided
     Beta     Change     P-Value 
     ____________________________

    -1.173  -0.04171     0.419 *
   -0.6130    -1.130     0.144 *
   -0.8666   -0.4317     0.256 *
   -0.6520   -0.9968     0.159 *
   -0.5604    -1.325     0.125 *
   -0.2694    -2.762    0.0483 *
   -0.1050    -3.880    0.0244 *
   0.03702    -5.050    0.0123 *
    0.2008    -6.661   0.00493 *
    0.3091    -7.894   0.00248 *

   Sorted list of profile likelihood points 

             Deviance   One-Sided
     Beta     Change     P-Value 
     ____________________________

    -1.321     0.000   0.00250
    -1.173  -0.04171     0.419
   -0.8666   -0.4317     0.256
   -0.6520   -0.9968     0.159
   -0.6130    -1.130     0.144
   -0.5604    -1.325     0.125
   -0.2694    -2.762    0.0483
   -0.1050    -3.880    0.0244
   0.03702    -5.050    0.0123
    0.2008    -6.661   0.00493
    0.3091    -7.894   0.00248


      Interpolated profile likelihood bounds
       for parameter 39 (army_radiation_2_1)

            MLE     -1.321    exp(MLE)     0.2669

      2-sided          Bounds                exp(Bounds)
       Level      Lower       Upper      Lower        Upper
      _______________________________________________________

      25.0%        ????      -1.096        ????      0.3343
      50.0%        ????     -0.8555        ????      0.4251
      68.3%        ????     -0.6511        ????      0.5215
      75.0%        ????     -0.5607        ????      0.5708
      90.0%        ????     -0.2787        ????      0.7568
      95.0%        ????     -0.1101        ????      0.8957
      97.5%        ????     0.03406        ????       1.035
      99.0%        ????      0.1984        ????       1.219
      99.5%        ????      0.3079        ????       1.361


 *** WARNING: Parameter x_other_n_5 changed by 2.1% MLE may be infinite or may not exist


!!!!!!!!!!!!!!!!!!!!!!!!!!!!!!!!!!!!!!!!!!!!!!!!!!!!!!!!!!!!!!!!!!!!!!!!!!!!!!!!!!!!!!!!!!!!!!!
!!!!!!!!!!!!!!!!!!!!!!!!!!!!!!!!!!!!!!!!!!!!!!!!!!!!!!!!!!!!!!!!!!!!!!!!!!!!!!!!!!!!!!!!!!!!!!!
!!Analyses of other occupations with potential radiation exposure                            !!
!!!!!!!!!!!!!!!!!!!!!!!!!!!!!!!!!!!!!!!!!!!!!!!!!!!!!!!!!!!!!!!!!!!!!!!!!!!!!!!!!!!!!!!!!!!!!!!
!!!!!!!!!!!!!!!!!!!!!!!!!!!!!!!!!!!!!!!!!!!!!!!!!!!!!!!!!!!!!!!!!!!!!!!!!!!!!!!!!!!!!!!!!!!!!!!

!Null model
loglinear 0 x_other_n rad_army COM1_EXP1
 age_cen age_cen2 age_cen3 age_cen4 age_cen5
 exp x_dental_n_NON_ZERO x_dental_n_MIS 
    x_bone industry sm_pday_NON_ZERO  sm_pday_MIS num_miss_NON_ZERO num_miss_MIS
    haz_road rad_radiography other_chemical flag_definite haz_chem
@


linear 1@


loglinear 1@


fit@

          Iter  Step      Deviance

             0     0      344.950
             1     1      155.410
             2     0      116.296
             3     0      107.049
             4     0      106.376
             5     0      106.166
             6     0      106.089
             7     0      106.061
             8     0      106.050
             9     0      106.047
            10     0      106.045
            11     0      106.045
            12     0      106.044
            13     0      106.044
            14     0      106.044
            15     0      106.044
            16     0      106.044
            17     0      106.044
            18     0      106.044
            19     0      106.044
            20     0      106.044
            21     0      106.044

Piece-wise exponential regression
Additive excess relative risk T0 * (1 + T1 + T2 + ...)

Using (no_tumour_final == 1)

Number_cells_MN is used for cases
Number_cells_scored_1000 is used for person years


                            Parameter Summary Table

 # Name                            Estimate     Std.Err.  Test Stat.  P value
-- ----------------------------   ----------   ---------  ----------  --------
Log-linear term 0
 1 %CON.....................          0.000     Aliased
 3 x_other_n_0..............          0.000     Aliased
 4 x_other_n_1..............         0.3296      0.2285      1.442      0.149
 5 x_other_n_2..............         0.1861      0.3553     0.5238      > 0.5
 6 x_other_n_3..............          1.734       0.455      3.811    < 0.001
 7 x_other_n_4..............         0.5800      0.4446      1.305      0.192
 8 x_other_n_5..............         -20.66   2.378e+04 -0.0008685      > 0.5
 9 x_other_n_6..............          2.059      0.5881      3.502    < 0.001
11 rad_army_0...............          0.000     Aliased
12 rad_army_1...............         -14.32      0.7297     -19.63    < 0.001
13 rad_army_2...............         -13.11     Aliased
15 COM1_EXP1_0..............         -20.83   1.927e+04  -0.001081      > 0.5
16 COM1_EXP1_1..............          0.000     Aliased
17 COM1_EXP1_2..............         0.5962      0.7034     0.8476      0.397
18 COM1_EXP1_3..............          1.623       0.568      2.856    0.00428
20 exp_0....................          0.000     Aliased
21 exp_1....................        -0.3143      0.1957     -1.606      0.108
22 exp_2....................         0.4289     Aliased
24 x_bone_0.................          0.000     Aliased
25 x_bone_1.................          14.02      0.2064      67.91    < 0.001
26 x_bone_2.................          14.57     Aliased
28 industry_0...............          0.000     Aliased
29 industry_1...............        -0.5822      0.2899     -2.008     0.0446
31 haz_road_2...............          1.580       1.147      1.378      0.168
33 rad_radiography_0........          0.000     Aliased
34 rad_radiography_1........          16.18       1.272      12.72    < 0.001
35 rad_radiography_2........          14.39       1.034      13.91    < 0.001
37 other_chemical_0.........          0.000     Aliased
38 other_chemical_1.........        -0.6250       0.328     -1.906     0.0567
40 flag_definite_0..........         -13.73       2.386     -5.754    < 0.001
41 flag_definite_1..........         -14.07       2.357     -5.969    < 0.001
42 age_cen..................      -0.002176     0.03194   -0.06813      > 0.5
43 age_cen2.................      -0.002852    0.003952    -0.7217      0.471
44 age_cen3.................      6.331e-05   0.0004159     0.1522      > 0.5
45 age_cen4.................      1.224e-05   1.527e-05     0.8012      0.423
46 age_cen5.................     -8.354e-07   1.221e-06    -0.6842      0.494
47 x_dental_n_NON_ZERO......       -0.02763     0.05866    -0.4711      > 0.5
48 x_dental_n_MIS...........         0.5274      0.2775        1.9     0.0574
49 sm_pday_NON_ZERO.........        0.01765     0.01316      1.342       0.18
50 sm_pday_MIS..............       -0.09546      0.2853    -0.3346      > 0.5
51 num_miss_NON_ZERO........         0.2437     0.07323      3.329    < 0.001
52 num_miss_MIS.............          0.000     Aliased
53 haz_chem.................         -1.481      0.8401     -1.763      0.078

            Records used          105

                Deviance      106.044
                     AIC      166.044
            Pearson Chi2      119.078      Degrees of freedom      75


 *** WARNING: Parameter x_other_n_5 changed by 5.0% MLE may be infinite or may not exist


null@

!Analysis of other radiation work risk
loglinear 0 +any_other_occ_radiation_2@


fit@

          Iter  Step      Deviance

             0     0      106.044
             1     0      105.871
             2     0      105.870
             3     0      105.870
             4     0      105.870

Piece-wise exponential regression
Additive excess relative risk T0 * (1 + T1 + T2 + ...)

Using (no_tumour_final == 1)

Number_cells_MN is used for cases
Number_cells_scored_1000 is used for person years


                            Parameter Summary Table

 # Name                            Estimate     Std.Err.  Test Stat.  P value
-- ----------------------------   ----------   ---------  ----------  --------
Log-linear term 0
 1 %CON.....................          0.000     Aliased
 3 x_other_n_0..............          0.000     Aliased
 4 x_other_n_1..............         0.3310      0.2285      1.449      0.147
 5 x_other_n_2..............         0.1720      0.3567     0.4824      > 0.5
 6 x_other_n_3..............          1.750      0.4565      3.832    < 0.001
 7 x_other_n_4..............         0.4382      0.5682     0.7712      0.441
 8 x_other_n_5..............         -24.67   1.757e+05 -0.0001404      > 0.5
 9 x_other_n_6..............          2.066      0.5882      3.512    < 0.001
11 rad_army_0...............          0.000     Aliased
12 rad_army_1...............         -14.32      0.7299     -19.63    < 0.001
13 rad_army_2...............         -13.11     Aliased
15 COM1_EXP1_0..............         -24.85   1.424e+05 -0.0001745      > 0.5
16 COM1_EXP1_1..............          0.000     Aliased
17 COM1_EXP1_2..............         0.6253      0.7071     0.8843      0.377
18 COM1_EXP1_3..............          1.616      0.5682      2.844    0.00446
20 exp_0....................          0.000     Aliased
21 exp_1....................        -0.2998      0.1986      -1.51      0.131
22 exp_2....................         0.4289     Aliased
24 x_bone_0.................          0.000     Aliased
25 x_bone_1.................          14.00      0.2097       66.8    < 0.001
26 x_bone_2.................          14.57     Aliased
28 industry_0...............          0.000     Aliased
29 industry_1...............        -0.5827      0.2901     -2.009     0.0445
31 haz_road_2...............          1.610       1.149      1.401      0.161
33 rad_radiography_0........          0.000     Aliased
34 rad_radiography_1........          16.30       1.304       12.5    < 0.001
35 rad_radiography_2........          14.49       1.062      13.64    < 0.001
37 other_chemical_0.........          0.000     Aliased
38 other_chemical_1.........        -0.6167      0.3286     -1.877     0.0605
40 flag_definite_0..........         -13.92       2.433     -5.721    < 0.001
41 flag_definite_1..........         -14.25       2.401     -5.935    < 0.001
43 any_other_occ_radiation_2_1         0.3087      0.7329     0.4212      > 0.5
44 age_cen..................      -0.001755     0.03193   -0.05498      > 0.5
45 age_cen2.................      -0.002376    0.004098    -0.5798      > 0.5
46 age_cen3.................      4.662e-05   0.0004175     0.1117      > 0.5
47 age_cen4.................      1.074e-05   1.565e-05     0.6863      0.493
48 age_cen5.................     -7.609e-07   1.231e-06    -0.6179      > 0.5
49 x_dental_n_NON_ZERO......       -0.02803     0.05866    -0.4778      > 0.5
50 x_dental_n_MIS...........         0.5261      0.2777      1.895     0.0581
51 sm_pday_NON_ZERO.........        0.01830     0.01323      1.383      0.167
52 sm_pday_MIS..............       -0.09285      0.2853    -0.3254      > 0.5
53 num_miss_NON_ZERO........         0.2430     0.07319      3.321    < 0.001
54 num_miss_MIS.............          0.000     Aliased
55 haz_chem.................         -1.465       0.841     -1.742     0.0816

            Records used          105

                Deviance       105.87
                     AIC       167.87
            Pearson Chi2      119.185      Degrees of freedom      74


 *** WARNING: Parameter x_other_n_5 changed by 4.2% MLE may be infinite or may not exist


lrt@


             LR statistic      0.1743      Degrees of freedom      1
                  P value      > 0.50

ci level 95@
                                       95% Confidence Bounds

 # Name                           Estimate    Std. Err.      Lower       Upper
-- ----------------------------  ----------   ---------    --------    --------

Log-linear term 0
 4 x_other_n_1..............        0.3310     0.2285   -0.1168    0.7787
             EXP(estimate)            1.392       1.257      0.8898       2.179

 5 x_other_n_2..............        0.1720     0.3567   -0.5270    0.8711
             EXP(estimate)            1.188       1.429      0.5904       2.390

 6 x_other_n_3..............         1.750     0.4565    0.8547     2.644
             EXP(estimate)            5.752       1.579       2.351       14.07

 7 x_other_n_4..............        0.4382     0.5682   -0.6754     1.552
             EXP(estimate)            1.550       1.765      0.5089       4.720

 8 x_other_n_5..............        -24.67  1.757e+05-3.445e+05 3.444e+05
             EXP(estimate)        1.936e-11       0.000       0.000       0.000

 9 x_other_n_6..............         2.066     0.5882    0.9128     3.218
             EXP(estimate)            7.890       1.801       2.491       24.99

12 rad_army_1...............        -14.32     0.7299    -15.75    -12.89
             EXP(estimate)        6.013e-07       2.075   1.438e-07   2.514e-06

15 COM1_EXP1_0..............        -24.85  1.424e+05-2.792e+05 2.791e+05
             EXP(estimate)        1.607e-11       0.000       0.000       0.000

17 COM1_EXP1_2..............        0.6253     0.7071   -0.7607     2.011
             EXP(estimate)            1.869       2.028      0.4674       7.472

18 COM1_EXP1_3..............         1.616     0.5682    0.5023     2.729
             EXP(estimate)            5.032       1.765       1.652       15.32

21 exp_1....................       -0.2998     0.1986   -0.6890   0.08936
             EXP(estimate)           0.7410       1.220      0.5021       1.093

25 x_bone_1.................         14.00     0.2097     13.59     14.42
             EXP(estimate)        1.208e+06       1.233   8.009e+05   1.822e+06

29 industry_1...............       -0.5827     0.2901    -1.151  -0.01422
             EXP(estimate)           0.5584       1.337      0.3162      0.9859

31 haz_road_2...............         1.610      1.149   -0.6419     3.862
             EXP(estimate)            5.003       3.155      0.5263       47.56

34 rad_radiography_1........         16.30      1.304     13.74     18.85
             EXP(estimate)        1.197e+07       3.684   9.288e+05   1.542e+08

35 rad_radiography_2........         14.49      1.062     12.41     16.57
             EXP(estimate)        1.959e+06       2.893   2.443e+05   1.572e+07

38 other_chemical_1.........       -0.6167     0.3286    -1.261   0.02724
             EXP(estimate)           0.5397       1.389      0.2835       1.028

40 flag_definite_0..........        -13.92      2.433    -18.68    -9.149
             EXP(estimate)        9.034e-07       11.39   7.679e-09   0.0001063

41 flag_definite_1..........        -14.25      2.401    -18.95    -9.543
             EXP(estimate)        6.486e-07       11.03   5.869e-09   7.167e-05

43 any_other_occ_radiation_2_1        0.3087     0.7329    -1.128     1.745
             EXP(estimate)            1.362       2.081      0.3238       5.726

44 age_cen..................     -0.001755    0.03193  -0.06434   0.06082
             EXP(estimate)           0.9982       1.032      0.9377       1.063

45 age_cen2.................     -0.002376   0.004098  -0.01041  0.005656
             EXP(estimate)           0.9976       1.004      0.9896       1.006

46 age_cen3.................     4.662e-05  0.0004175-0.0007716 0.0008648
             EXP(estimate)            1.000       1.000      0.9992       1.001

47 age_cen4.................     1.074e-05  1.565e-05-1.994e-05 4.142e-05
             EXP(estimate)            1.000       1.000       1.000       1.000

48 age_cen5.................    -7.609e-07  1.231e-06-3.174e-06 1.653e-06
             EXP(estimate)            1.000       1.000       1.000       1.000

49 x_dental_n_NON_ZERO......      -0.02803    0.05866   -0.1430   0.08695
             EXP(estimate)           0.9724       1.060      0.8667       1.091

50 x_dental_n_MIS...........        0.5261     0.2777  -0.01813     1.070
             EXP(estimate)            1.692       1.320      0.9820       2.917

51 sm_pday_NON_ZERO.........       0.01830    0.01323 -0.007637   0.04424
             EXP(estimate)            1.018       1.013      0.9924       1.045

52 sm_pday_MIS..............      -0.09285     0.2853   -0.6521    0.4664
             EXP(estimate)           0.9113       1.330      0.5210       1.594

53 num_miss_NON_ZERO........        0.2430    0.07319   0.09958    0.3865
             EXP(estimate)            1.275       1.076       1.105       1.472

55 haz_chem.................        -1.465     0.8410    -3.113    0.1836
             EXP(estimate)           0.2311       2.319     0.04446       1.202


profile 43 noplot force lower@

  Lower bound trial values 

             Deviance   One-Sided
     Beta     Change     P-Value 
     ____________________________

    0.1621  -0.03967     0.421 *
   -0.4302   -0.9696     0.162 *
   -0.1963   -0.4605     0.249 *
   -0.4419   -0.9998     0.159 *
   -0.5584    -1.322     0.125 *
   -0.9460    -2.681    0.0508 *
    -1.207    -3.819    0.0253 *
    -1.446    -5.004    0.0126 *
    -1.739    -6.612   0.00506 *
    -1.950    -7.865   0.00252 *

   Sorted list of profile likelihood points 

             Deviance   One-Sided
     Beta     Change     P-Value 
     ____________________________

    -1.950    -7.865   0.00252
    -1.739    -6.612   0.00506
    -1.446    -5.004    0.0126
    -1.207    -3.819    0.0253
   -0.9460    -2.681    0.0508
   -0.5584    -1.322     0.125
   -0.4419   -0.9998     0.159
   -0.4302   -0.9696     0.162
   -0.1963   -0.4605     0.249
    0.1621  -0.03967     0.421
    0.3087     0.000   0.00248


      Interpolated profile likelihood bounds
       for parameter 43 (any_other_occ_radiation_2_1)

            MLE     0.3087    exp(MLE)      1.362

      2-sided          Bounds                exp(Bounds)
       Level      Lower       Upper      Lower        Upper
      _______________________________________________________

      25.0%     0.07280        ????       1.076        ????
      50.0%     -0.1932        ????      0.8243        ????
      68.3%     -0.4420        ????      0.6427        ????
      75.0%     -0.5587        ????      0.5719        ????
      90.0%     -0.9521        ????      0.3859        ????
      95.0%      -1.211        ????      0.2978        ????
      97.5%      -1.450        ????      0.2346        ????
      99.0%      -1.743        ????      0.1750        ????
      99.5%      -1.953        ????      0.1419        ????


 *** WARNING: Parameter x_other_n_5 changed by 2.1% MLE may be infinite or may not exist


profile 43 noplot force upper@

  Upper bound trial values 

             Deviance   One-Sided
     Beta     Change     P-Value 
     ____________________________

    0.4552  -0.04029     0.420 *
     1.036    -1.017     0.157 *
    0.7959   -0.4522     0.251 *
     1.030    -1.000     0.159 *
     1.137    -1.323     0.125 *
     1.488    -2.710    0.0499 *
     1.709    -3.844    0.0250 *
     1.907    -5.026    0.0125 *
     2.141    -6.637   0.00499 *
     2.302    -7.881   0.00250 *

   Sorted list of profile likelihood points 

             Deviance   One-Sided
     Beta     Change     P-Value 
     ____________________________

    0.3087     0.000   0.00248
    0.4552  -0.04029     0.420
    0.7959   -0.4522     0.251
     1.030    -1.000     0.159
     1.036    -1.017     0.157
     1.137    -1.323     0.125
     1.488    -2.710    0.0499
     1.709    -3.844    0.0250
     1.907    -5.026    0.0125
     2.141    -6.637   0.00499
     2.302    -7.881   0.00250


      Interpolated profile likelihood bounds
       for parameter 43 (any_other_occ_radiation_2_1)

            MLE     0.3087    exp(MLE)      1.362

      2-sided          Bounds                exp(Bounds)
       Level      Lower       Upper      Lower        Upper
      _______________________________________________________

      25.0%        ????      0.5404        ????       1.717
      50.0%        ????      0.7974        ????       2.220
      68.3%        ????       1.030        ????       2.801
      75.0%        ????       1.137        ????       3.117
      90.0%        ????       1.487        ????       4.424
      95.0%        ????       1.709        ????       5.523
      97.5%        ????       1.906        ????       6.729
      99.0%        ????       2.140        ????       8.503
      99.5%        ????       2.302        ????       9.991


 *** WARNING: Parameter x_other_n_5 changed by 2.2% MLE may be infinite or may not exist


!!!!!!!!!!!!!!!!!!!!!!!!!!!!!!!!!!!!!!!!!!!!!!!!!!!!!!!!!!!!!!!!!!!!!!!!!!!!!!!!!!!!!!!!!!!!!!!
!!!!!!!!!!!!!!!!!!!!!!!!!!!!!!!!!!!!!!!!!!!!!!!!!!!!!!!!!!!!!!!!!!!!!!!!!!!!!!!!!!!!!!!!!!!!!!!
!!Analyses of non-cancer RT                                                                  !!
!!!!!!!!!!!!!!!!!!!!!!!!!!!!!!!!!!!!!!!!!!!!!!!!!!!!!!!!!!!!!!!!!!!!!!!!!!!!!!!!!!!!!!!!!!!!!!!
!!!!!!!!!!!!!!!!!!!!!!!!!!!!!!!!!!!!!!!!!!!!!!!!!!!!!!!!!!!!!!!!!!!!!!!!!!!!!!!!!!!!!!!!!!!!!!!

!Null model
loglinear 0 x_other_n rad_army COM1_EXP1
 age_cen age_cen2 age_cen3 age_cen4 age_cen5
 exp x_dental_n_NON_ZERO x_dental_n_MIS 
    x_bone industry sm_pday_NON_ZERO  sm_pday_MIS num_miss_NON_ZERO num_miss_MIS
    haz_road rad_radiography other_chemical flag_definite haz_chem
@


linear 1@


loglinear 1@


fit@

          Iter  Step      Deviance

             0     0      344.950
             1     1      155.410
             2     0      116.296
             3     0      107.049
             4     0      106.376
             5     0      106.166
             6     0      106.089
             7     0      106.061
             8     0      106.050
             9     0      106.047
            10     0      106.045
            11     0      106.045
            12     0      106.044
            13     0      106.044
            14     0      106.044
            15     0      106.044
            16     0      106.044
            17     0      106.044
            18     0      106.044
            19     0      106.044
            20     0      106.044
            21     0      106.044

Piece-wise exponential regression
Additive excess relative risk T0 * (1 + T1 + T2 + ...)

Using (no_tumour_final == 1)

Number_cells_MN is used for cases
Number_cells_scored_1000 is used for person years


                            Parameter Summary Table

 # Name                            Estimate     Std.Err.  Test Stat.  P value
-- ----------------------------   ----------   ---------  ----------  --------
Log-linear term 0
 1 %CON.....................          0.000     Aliased
 3 x_other_n_0..............          0.000     Aliased
 4 x_other_n_1..............         0.3296      0.2285      1.442      0.149
 5 x_other_n_2..............         0.1861      0.3553     0.5238      > 0.5
 6 x_other_n_3..............          1.734       0.455      3.811    < 0.001
 7 x_other_n_4..............         0.5800      0.4446      1.305      0.192
 8 x_other_n_5..............         -20.66   2.378e+04 -0.0008685      > 0.5
 9 x_other_n_6..............          2.059      0.5881      3.502    < 0.001
11 rad_army_0...............          0.000     Aliased
12 rad_army_1...............         -14.32      0.7297     -19.63    < 0.001
13 rad_army_2...............         -13.11     Aliased
15 COM1_EXP1_0..............         -20.83   1.927e+04  -0.001081      > 0.5
16 COM1_EXP1_1..............          0.000     Aliased
17 COM1_EXP1_2..............         0.5962      0.7034     0.8476      0.397
18 COM1_EXP1_3..............          1.623       0.568      2.856    0.00428
20 exp_0....................          0.000     Aliased
21 exp_1....................        -0.3143      0.1957     -1.606      0.108
22 exp_2....................         0.4289     Aliased
24 x_bone_0.................          0.000     Aliased
25 x_bone_1.................          14.02      0.2064      67.91    < 0.001
26 x_bone_2.................          14.57     Aliased
28 industry_0...............          0.000     Aliased
29 industry_1...............        -0.5822      0.2899     -2.008     0.0446
31 haz_road_2...............          1.580       1.147      1.378      0.168
33 rad_radiography_0........          0.000     Aliased
34 rad_radiography_1........          16.18       1.272      12.72    < 0.001
35 rad_radiography_2........          14.39       1.034      13.91    < 0.001
37 other_chemical_0.........          0.000     Aliased
38 other_chemical_1.........        -0.6250       0.328     -1.906     0.0567
40 flag_definite_0..........         -13.73       2.386     -5.754    < 0.001
41 flag_definite_1..........         -14.07       2.357     -5.969    < 0.001
42 age_cen..................      -0.002176     0.03194   -0.06813      > 0.5
43 age_cen2.................      -0.002852    0.003952    -0.7217      0.471
44 age_cen3.................      6.331e-05   0.0004159     0.1522      > 0.5
45 age_cen4.................      1.224e-05   1.527e-05     0.8012      0.423
46 age_cen5.................     -8.354e-07   1.221e-06    -0.6842      0.494
47 x_dental_n_NON_ZERO......       -0.02763     0.05866    -0.4711      > 0.5
48 x_dental_n_MIS...........         0.5274      0.2775        1.9     0.0574
49 sm_pday_NON_ZERO.........        0.01765     0.01316      1.342       0.18
50 sm_pday_MIS..............       -0.09546      0.2853    -0.3346      > 0.5
51 num_miss_NON_ZERO........         0.2437     0.07323      3.329    < 0.001
52 num_miss_MIS.............          0.000     Aliased
53 haz_chem.................         -1.481      0.8401     -1.763      0.078

            Records used          105

                Deviance      106.044
                     AIC      166.044
            Pearson Chi2      119.078      Degrees of freedom      75


 *** WARNING: Parameter x_other_n_5 changed by 5.0% MLE may be infinite or may not exist


null@

!Analysis of non-cancer RT risk
loglinear 0 +RT_non_cancer_2@


fit@

          Iter  Step      Deviance

             0     0      106.044
             1     0      105.631
             2     0      105.589
             3     0      105.589
             4     0      105.589

Piece-wise exponential regression
Additive excess relative risk T0 * (1 + T1 + T2 + ...)

Using (no_tumour_final == 1)

Number_cells_MN is used for cases
Number_cells_scored_1000 is used for person years


                            Parameter Summary Table

 # Name                            Estimate     Std.Err.  Test Stat.  P value
-- ----------------------------   ----------   ---------  ----------  --------
Log-linear term 0
 1 %CON.....................          0.000     Aliased
 3 x_other_n_0..............          0.000     Aliased
 4 x_other_n_1..............         0.3347      0.2291      1.461      0.144
 5 x_other_n_2..............         0.1883      0.3556     0.5296      > 0.5
 6 x_other_n_3..............          1.758      0.4572      3.846    < 0.001
 7 x_other_n_4..............         0.5940      0.4457      1.333      0.183
 8 x_other_n_5..............         -24.63   1.757e+05 -0.0001402      > 0.5
 9 x_other_n_6..............          2.058      0.5882        3.5    < 0.001
11 rad_army_0...............          0.000     Aliased
12 rad_army_1...............         -14.32      0.7296     -19.63    < 0.001
13 rad_army_2...............         -13.11     Aliased
15 COM1_EXP1_0..............         -24.82   1.424e+05 -0.0001743      > 0.5
16 COM1_EXP1_1..............          0.000     Aliased
17 COM1_EXP1_2..............         0.6044      0.7045     0.8579      0.391
18 COM1_EXP1_3..............          1.612      0.5681      2.838    0.00455
20 exp_0....................          0.000     Aliased
21 exp_1....................        -0.2998      0.1968     -1.524      0.128
22 exp_2....................         0.4289     Aliased
24 x_bone_0.................          0.000     Aliased
25 x_bone_1.................          14.03      0.2075       67.6    < 0.001
26 x_bone_2.................          14.57     Aliased
28 industry_0...............          0.000     Aliased
29 industry_1...............        -0.5803      0.2903     -1.999     0.0456
31 haz_road_2...............          1.625       1.148      1.416      0.157
33 rad_radiography_0........          0.000     Aliased
34 rad_radiography_1........          16.20       1.273      12.73    < 0.001
35 rad_radiography_2........          14.37       1.035      13.89    < 0.001
37 other_chemical_0.........          0.000     Aliased
38 other_chemical_1.........        -0.6099      0.3294     -1.851     0.0641
40 flag_definite_0..........         -13.84       2.391     -5.789    < 0.001
41 flag_definite_1..........         -14.16       2.361     -5.999    < 0.001
43 RT_non_cancer_2_1........         0.5504      0.7627     0.7217       0.47
44 age_cen..................      -0.004121     0.03215    -0.1282      > 0.5
45 age_cen2.................      -0.002907    0.003952    -0.7355      0.462
46 age_cen3.................      7.808e-05   0.0004168     0.1873      > 0.5
47 age_cen4.................      1.249e-05   1.528e-05     0.8176      0.414
48 age_cen5.................     -8.735e-07   1.223e-06    -0.7144      0.475
49 x_dental_n_NON_ZERO......       -0.03284     0.05944    -0.5524      > 0.5
50 x_dental_n_MIS...........         0.5264      0.2783      1.892     0.0585
51 sm_pday_NON_ZERO.........        0.01776     0.01321      1.344      0.179
52 sm_pday_MIS..............       -0.07473       0.288    -0.2595      > 0.5
53 num_miss_NON_ZERO........         0.2455     0.07288      3.368    < 0.001
54 num_miss_MIS.............          0.000     Aliased
55 haz_chem.................         -1.450      0.8416     -1.723      0.085

            Records used          105

                Deviance      105.589
                     AIC      167.589
            Pearson Chi2      119.198      Degrees of freedom      74


 *** WARNING: Parameter x_other_n_5 changed by 4.2% MLE may be infinite or may not exist


lrt@


             LR statistic      0.4553      Degrees of freedom      1
                  P value       0.500

ci level 95@
                                       95% Confidence Bounds

 # Name                           Estimate    Std. Err.      Lower       Upper
-- ----------------------------  ----------   ---------    --------    --------

Log-linear term 0
 4 x_other_n_1..............        0.3347     0.2291   -0.1144    0.7838
             EXP(estimate)            1.398       1.258      0.8919       2.190

 5 x_other_n_2..............        0.1883     0.3556   -0.5086    0.8852
             EXP(estimate)            1.207       1.427      0.6013       2.424

 6 x_other_n_3..............         1.758     0.4572    0.8623     2.654
             EXP(estimate)            5.803       1.580       2.369       14.22

 7 x_other_n_4..............        0.5940     0.4457   -0.2796     1.468
             EXP(estimate)            1.811       1.562      0.7561       4.339

 8 x_other_n_5..............        -24.63  1.757e+05-3.445e+05 3.444e+05
             EXP(estimate)        2.010e-11       0.000       0.000       0.000

 9 x_other_n_6..............         2.058     0.5882    0.9056     3.211
             EXP(estimate)            7.833       1.801       2.473       24.81

12 rad_army_1...............        -14.32     0.7296    -15.75    -12.89
             EXP(estimate)        6.018e-07       2.074   1.440e-07   2.515e-06

15 COM1_EXP1_0..............        -24.82  1.424e+05-2.792e+05 2.791e+05
             EXP(estimate)        1.666e-11       0.000       0.000       0.000

17 COM1_EXP1_2..............        0.6044     0.7045   -0.7764     1.985
             EXP(estimate)            1.830       2.023      0.4600       7.281

18 COM1_EXP1_3..............         1.612     0.5681    0.4985     2.725
             EXP(estimate)            5.013       1.765       1.646       15.26

21 exp_1....................       -0.2998     0.1968   -0.6854   0.08582
             EXP(estimate)           0.7410       1.217      0.5039       1.090

25 x_bone_1.................         14.03     0.2075     13.62     14.44
             EXP(estimate)        1.239e+06       1.231   8.247e+05   1.861e+06

29 industry_1...............       -0.5803     0.2903    -1.149  -0.01129
             EXP(estimate)           0.5598       1.337      0.3169      0.9888

31 haz_road_2...............         1.625      1.148   -0.6244     3.874
             EXP(estimate)            5.078       3.151      0.5356       48.13

34 rad_radiography_1........         16.20      1.273     13.71     18.70
             EXP(estimate)        1.089e+07       3.571   8.984e+05   1.320e+08

35 rad_radiography_2........         14.37      1.035     12.34     16.40
             EXP(estimate)        1.744e+06       2.815   2.294e+05   1.325e+07

38 other_chemical_1.........       -0.6099     0.3294    -1.256   0.03576
             EXP(estimate)           0.5434       1.390      0.2849       1.036

40 flag_definite_0..........        -13.84      2.391    -18.53    -9.157
             EXP(estimate)        9.725e-07       10.93   8.963e-09   0.0001055

41 flag_definite_1..........        -14.16      2.361    -18.79    -9.535
             EXP(estimate)        7.069e-07       10.60   6.917e-09   7.224e-05

43 RT_non_cancer_2_1........        0.5504     0.7627   -0.9444     2.045
             EXP(estimate)            1.734       2.144      0.3889       7.731

44 age_cen..................     -0.004121    0.03215  -0.06713   0.05889
             EXP(estimate)           0.9959       1.033      0.9351       1.061

45 age_cen2.................     -0.002907   0.003952  -0.01065  0.004840
             EXP(estimate)           0.9971       1.004      0.9894       1.005

46 age_cen3.................     7.808e-05  0.0004168-0.0007388 0.0008949
             EXP(estimate)            1.000       1.000      0.9993       1.001

47 age_cen4.................     1.249e-05  1.528e-05-1.745e-05 4.244e-05
             EXP(estimate)            1.000       1.000       1.000       1.000

48 age_cen5.................    -8.735e-07  1.223e-06-3.270e-06 1.523e-06
             EXP(estimate)            1.000       1.000       1.000       1.000

49 x_dental_n_NON_ZERO......      -0.03284    0.05944   -0.1493   0.08367
             EXP(estimate)           0.9677       1.061      0.8613       1.087

50 x_dental_n_MIS...........        0.5264     0.2783  -0.01898     1.072
             EXP(estimate)            1.693       1.321      0.9812       2.921

51 sm_pday_NON_ZERO.........       0.01776    0.01321 -0.008136   0.04365
             EXP(estimate)            1.018       1.013      0.9919       1.045

52 sm_pday_MIS..............      -0.07473     0.2880   -0.6391    0.4897
             EXP(estimate)           0.9280       1.334      0.5278       1.632

53 num_miss_NON_ZERO........        0.2455    0.07288    0.1026    0.3883
             EXP(estimate)            1.278       1.076       1.108       1.474

55 haz_chem.................        -1.450     0.8416    -3.099    0.1997
             EXP(estimate)           0.2346       2.320     0.04508       1.221


profile 43 noplot force lower@

  Lower bound trial values 

             Deviance   One-Sided
     Beta     Change     P-Value 
     ____________________________

    0.3979  -0.03852     0.422 *
   -0.2413   -0.8889     0.173 *
  -0.01141   -0.4731     0.246 *
   -0.2933   -0.9970     0.159 *
   -0.4372    -1.320     0.125 *
   -0.9280    -2.640    0.0521 *
    -1.293    -3.785    0.0259 *
    -1.647    -4.982    0.0128 *
    -2.096    -6.595   0.00511 *
    -2.436    -7.859   0.00253 *

   Sorted list of profile likelihood points 

             Deviance   One-Sided
     Beta     Change     P-Value 
     ____________________________

    -2.436    -7.859   0.00253
    -2.096    -6.595   0.00511
    -1.647    -4.982    0.0128
    -1.293    -3.785    0.0259
   -0.9280    -2.640    0.0521
   -0.4372    -1.320     0.125
   -0.2933   -0.9970     0.159
   -0.2413   -0.8889     0.173
  -0.01141   -0.4731     0.246
    0.3979  -0.03852     0.422
    0.5504     0.000   0.00250


      Interpolated profile likelihood bounds
       for parameter 43 (RT_non_cancer_2_1)

            MLE     0.5504    exp(MLE)      1.734

      2-sided          Bounds                exp(Bounds)
       Level      Lower       Upper      Lower        Upper
      _______________________________________________________

      25.0%      0.2961        ????       1.345        ????
      50.0%   0.0004868        ????       1.000        ????
      68.3%     -0.2947        ????      0.7447        ????
      75.0%     -0.4386        ????      0.6450        ????
      90.0%     -0.9502        ????      0.3867        ????
      95.0%      -1.311        ????      0.2696        ????
      97.5%      -1.659        ????      0.1904        ????
      99.0%      -2.107        ????      0.1216        ????
      99.5%      -2.441        ????     0.08704        ????


 *** WARNING: Parameter x_other_n_5 changed by 2.1% MLE may be infinite or may not exist


profile 43 noplot force upper@

  Upper bound trial values 

             Deviance   One-Sided
     Beta     Change     P-Value 
     ____________________________

    0.7029  -0.04151     0.419 *
     1.285    -1.108     0.146 *
     1.026   -0.4358     0.255 *
     1.250   -0.9979     0.159 *
     1.348    -1.324     0.125 *
     1.659    -2.748    0.0487 *
     1.839    -3.870    0.0246 *
     1.997    -5.042    0.0124 *
     2.180    -6.652   0.00495 *
     2.303    -7.888   0.00249 *

   Sorted list of profile likelihood points 

             Deviance   One-Sided
     Beta     Change     P-Value 
     ____________________________

    0.5504     0.000   0.00250
    0.7029  -0.04151     0.419
     1.026   -0.4358     0.255
     1.250   -0.9979     0.159
     1.285    -1.108     0.146
     1.348    -1.324     0.125
     1.659    -2.748    0.0487
     1.839    -3.870    0.0246
     1.997    -5.042    0.0124
     2.180    -6.652   0.00495
     2.303    -7.888   0.00249


      Interpolated profile likelihood bounds
       for parameter 43 (RT_non_cancer_2_1)

            MLE     0.5504    exp(MLE)      1.734

      2-sided          Bounds                exp(Bounds)
       Level      Lower       Upper      Lower        Upper
      _______________________________________________________

      25.0%        ????      0.7841        ????       2.190
      50.0%        ????       1.035        ????       2.816
      68.3%        ????       1.251        ????       3.494
      75.0%        ????       1.347        ????       3.847
      90.0%        ????       1.651        ????       5.212
      95.0%        ????       1.835        ????       6.265
      97.5%        ????       1.994        ????       7.347
      99.0%        ????       2.178        ????       8.829
      99.5%        ????       2.302        ????       9.994


 *** WARNING: Parameter x_other_n_5 changed by 2.2% MLE may be infinite or may not exist


!!!!!!!!!!!!!!!!!!!!!!!!!!!!!!!!!!!!!!!!!!!!!!!!!!!!!!!!!!!!!!!!!!!!!!!!!!!!!!!!!!!!!!!!!!!!!!!
!!!!!!!!!!!!!!!!!!!!!!!!!!!!!!!!!!!!!!!!!!!!!!!!!!!!!!!!!!!!!!!!!!!!!!!!!!!!!!!!!!!!!!!!!!!!!!!
!!Analyses of dental X-ray risk (ever vs never)                                              !!
!!!!!!!!!!!!!!!!!!!!!!!!!!!!!!!!!!!!!!!!!!!!!!!!!!!!!!!!!!!!!!!!!!!!!!!!!!!!!!!!!!!!!!!!!!!!!!!
!!!!!!!!!!!!!!!!!!!!!!!!!!!!!!!!!!!!!!!!!!!!!!!!!!!!!!!!!!!!!!!!!!!!!!!!!!!!!!!!!!!!!!!!!!!!!!!

!Null model
loglinear 0 x_other_n rad_army COM1_EXP1
 age_cen age_cen2 age_cen3 age_cen4 age_cen5
 exp x_dental_n_NON_ZERO x_dental_n_MIS 
    x_bone industry sm_pday_NON_ZERO  sm_pday_MIS num_miss_NON_ZERO num_miss_MIS
    haz_road rad_radiography other_chemical flag_definite haz_chem
@


linear 1@


loglinear 1@


fit@

          Iter  Step      Deviance

             0     0      344.950
             1     1      155.410
             2     0      116.296
             3     0      107.049
             4     0      106.376
             5     0      106.166
             6     0      106.089
             7     0      106.061
             8     0      106.050
             9     0      106.047
            10     0      106.045
            11     0      106.045
            12     0      106.044
            13     0      106.044
            14     0      106.044
            15     0      106.044
            16     0      106.044
            17     0      106.044
            18     0      106.044
            19     0      106.044
            20     0      106.044
            21     0      106.044

Piece-wise exponential regression
Additive excess relative risk T0 * (1 + T1 + T2 + ...)

Using (no_tumour_final == 1)

Number_cells_MN is used for cases
Number_cells_scored_1000 is used for person years


                            Parameter Summary Table

 # Name                            Estimate     Std.Err.  Test Stat.  P value
-- ----------------------------   ----------   ---------  ----------  --------
Log-linear term 0
 1 %CON.....................          0.000     Aliased
 3 x_other_n_0..............          0.000     Aliased
 4 x_other_n_1..............         0.3296      0.2285      1.442      0.149
 5 x_other_n_2..............         0.1861      0.3553     0.5238      > 0.5
 6 x_other_n_3..............          1.734       0.455      3.811    < 0.001
 7 x_other_n_4..............         0.5800      0.4446      1.305      0.192
 8 x_other_n_5..............         -20.66   2.378e+04 -0.0008685      > 0.5
 9 x_other_n_6..............          2.059      0.5881      3.502    < 0.001
11 rad_army_0...............          0.000     Aliased
12 rad_army_1...............         -14.32      0.7297     -19.63    < 0.001
13 rad_army_2...............         -13.11     Aliased
15 COM1_EXP1_0..............         -20.83   1.927e+04  -0.001081      > 0.5
16 COM1_EXP1_1..............          0.000     Aliased
17 COM1_EXP1_2..............         0.5962      0.7034     0.8476      0.397
18 COM1_EXP1_3..............          1.623       0.568      2.856    0.00428
20 exp_0....................          0.000     Aliased
21 exp_1....................        -0.3143      0.1957     -1.606      0.108
22 exp_2....................         0.4289     Aliased
24 x_bone_0.................          0.000     Aliased
25 x_bone_1.................          14.02      0.2064      67.91    < 0.001
26 x_bone_2.................          14.57     Aliased
28 industry_0...............          0.000     Aliased
29 industry_1...............        -0.5822      0.2899     -2.008     0.0446
31 haz_road_2...............          1.580       1.147      1.378      0.168
33 rad_radiography_0........          0.000     Aliased
34 rad_radiography_1........          16.18       1.272      12.72    < 0.001
35 rad_radiography_2........          14.39       1.034      13.91    < 0.001
37 other_chemical_0.........          0.000     Aliased
38 other_chemical_1.........        -0.6250       0.328     -1.906     0.0567
40 flag_definite_0..........         -13.73       2.386     -5.754    < 0.001
41 flag_definite_1..........         -14.07       2.357     -5.969    < 0.001
42 age_cen..................      -0.002176     0.03194   -0.06813      > 0.5
43 age_cen2.................      -0.002852    0.003952    -0.7217      0.471
44 age_cen3.................      6.331e-05   0.0004159     0.1522      > 0.5
45 age_cen4.................      1.224e-05   1.527e-05     0.8012      0.423
46 age_cen5.................     -8.354e-07   1.221e-06    -0.6842      0.494
47 x_dental_n_NON_ZERO......       -0.02763     0.05866    -0.4711      > 0.5
48 x_dental_n_MIS...........         0.5274      0.2775        1.9     0.0574
49 sm_pday_NON_ZERO.........        0.01765     0.01316      1.342       0.18
50 sm_pday_MIS..............       -0.09546      0.2853    -0.3346      > 0.5
51 num_miss_NON_ZERO........         0.2437     0.07323      3.329    < 0.001
52 num_miss_MIS.............          0.000     Aliased
53 haz_chem.................         -1.481      0.8401     -1.763      0.078

            Records used          105

                Deviance      106.044
                     AIC      166.044
            Pearson Chi2      119.078      Degrees of freedom      75


 *** WARNING: Parameter x_other_n_5 changed by 5.0% MLE may be infinite or may not exist


null@

!Analysis of dental X-ray risk
loglinear 0 +dental_ever_2@


fit@

          Iter  Step      Deviance

             0     0      106.044
             1     0      106.034
             2     0      105.299
             3     0      105.239
             4     0      105.238
             5     0      105.238
             6     0      105.238

Piece-wise exponential regression
Additive excess relative risk T0 * (1 + T1 + T2 + ...)

Using (no_tumour_final == 1)

Number_cells_MN is used for cases
Number_cells_scored_1000 is used for person years


                            Parameter Summary Table

 # Name                            Estimate     Std.Err.  Test Stat.  P value
-- ----------------------------   ----------   ---------  ----------  --------
Log-linear term 0
 1 %CON.....................          0.000     Aliased
 3 x_other_n_0..............          0.000     Aliased
 4 x_other_n_1..............         0.3380       0.229      1.476       0.14
 5 x_other_n_2..............         0.1916      0.3553     0.5392      > 0.5
 6 x_other_n_3..............          1.744      0.4553      3.831    < 0.001
 7 x_other_n_4..............         0.5847      0.4451      1.314      0.189
 8 x_other_n_5..............         -26.65   4.777e+05 -5.579e-05      > 0.5
 9 x_other_n_6..............          2.079      0.5888      3.531    < 0.001
11 rad_army_0...............          0.000     Aliased
12 rad_army_1...............         -14.32      0.7297     -19.63    < 0.001
13 rad_army_2...............         -13.11     Aliased
15 COM1_EXP1_0..............         -26.83   3.871e+05 -6.929e-05      > 0.5
16 COM1_EXP1_1..............          0.000     Aliased
17 COM1_EXP1_2..............         0.5989      0.7035     0.8513      0.395
18 COM1_EXP1_3..............          1.632      0.5691      2.869    0.00412
20 exp_0....................          0.000     Aliased
21 exp_1....................        -0.3084      0.1963     -1.572      0.116
22 exp_2....................         0.4289     Aliased
24 x_bone_0.................          0.000     Aliased
25 x_bone_1.................          14.01      0.2072      67.59    < 0.001
26 x_bone_2.................          14.57     Aliased
28 industry_0...............          0.000     Aliased
29 industry_1...............        -0.5797      0.2903     -1.997     0.0458
31 haz_road_2...............          1.581       1.147      1.379      0.168
33 rad_radiography_0........          0.000     Aliased
34 rad_radiography_1........          16.17       1.272      12.71    < 0.001
35 rad_radiography_2........          14.38       1.035       13.9    < 0.001
37 other_chemical_0.........          0.000     Aliased
38 other_chemical_1.........        -0.6249      0.3283     -1.903      0.057
40 flag_definite_0..........         -14.78       2.585     -5.717    < 0.001
41 flag_definite_1..........         -15.13       2.565     -5.899    < 0.001
43 dental_ever_2_1..........          1.077       1.034      1.042      0.297
44 age_cen..................      -0.004202     0.03203    -0.1312      > 0.5
45 age_cen2.................      -0.002984    0.003959    -0.7536      0.451
46 age_cen3.................      8.082e-05   0.0004163     0.1941      > 0.5
47 age_cen4.................      1.288e-05   1.529e-05     0.8428      0.399
48 age_cen5.................     -8.732e-07   1.221e-06    -0.7149      0.475
49 x_dental_n_NON_ZERO......       -0.02666     0.05873    -0.4539      > 0.5
50 x_dental_n_MIS...........          1.592       1.052      1.513       0.13
51 sm_pday_NON_ZERO.........        0.01776     0.01322      1.343      0.179
52 sm_pday_MIS..............       -0.08902      0.2863     -0.311      > 0.5
53 num_miss_NON_ZERO........         0.2454     0.07324       3.35    < 0.001
54 num_miss_MIS.............          0.000     Aliased
55 haz_chem.................         -1.488       0.841      -1.77     0.0768

            Records used          105

                Deviance      105.238
                     AIC      167.238
            Pearson Chi2      118.999      Degrees of freedom      74


 *** WARNING: Parameter x_other_n_5 changed by 3.8% MLE may be infinite or may not exist


lrt@


             LR statistic      0.8063      Degrees of freedom      1
                  P value       0.369

ci level 95@
                                       95% Confidence Bounds

 # Name                           Estimate    Std. Err.      Lower       Upper
-- ----------------------------  ----------   ---------    --------    --------

Log-linear term 0
 4 x_other_n_1..............        0.3380     0.2290   -0.1108    0.7868
             EXP(estimate)            1.402       1.257      0.8951       2.196

 5 x_other_n_2..............        0.1916     0.3553   -0.5048    0.8880
             EXP(estimate)            1.211       1.427      0.6036       2.430

 6 x_other_n_3..............         1.744     0.4553    0.8517     2.636
             EXP(estimate)            5.720       1.577       2.344       13.96

 7 x_other_n_4..............        0.5847     0.4451   -0.2877     1.457
             EXP(estimate)            1.794       1.561      0.7500       4.293

 8 x_other_n_5..............        -26.65  4.777e+05-9.363e+05 9.362e+05
             EXP(estimate)        2.664e-12       0.000       0.000       0.000

 9 x_other_n_6..............         2.079     0.5888    0.9250     3.233
             EXP(estimate)            7.996       1.802       2.522       25.35

12 rad_army_1...............        -14.32     0.7297    -15.75    -12.89
             EXP(estimate)        6.010e-07       2.075   1.438e-07   2.512e-06

15 COM1_EXP1_0..............        -26.83  3.871e+05-7.588e+05 7.588e+05
             EXP(estimate)        2.237e-12       0.000       0.000       0.000

17 COM1_EXP1_2..............        0.5989     0.7035   -0.7799     1.978
             EXP(estimate)            1.820       2.021      0.4584       7.226

18 COM1_EXP1_3..............         1.632     0.5691    0.5171     2.748
             EXP(estimate)            5.116       1.767       1.677       15.61

21 exp_1....................       -0.3084     0.1963   -0.6931   0.07622
             EXP(estimate)           0.7346       1.217      0.5000       1.079

25 x_bone_1.................         14.01     0.2072     13.60     14.41
             EXP(estimate)        1.212e+06       1.230   8.076e+05   1.820e+06

29 industry_1...............       -0.5797     0.2903    -1.149  -0.01078
             EXP(estimate)           0.5601       1.337      0.3171      0.9893

31 haz_road_2...............         1.581      1.147   -0.6664     3.828
             EXP(estimate)            4.860       3.148      0.5136       45.99

34 rad_radiography_1........         16.17      1.272     13.67     18.66
             EXP(estimate)        1.050e+07       3.567   8.681e+05   1.270e+08
[truncated: 134,542 more chars]
