# Supplementary material for: Buccal mucosa micronuclei counts in relation to exposure to low dose-rate radiation from the Chornobyl nuclear accident and other medical and occupational radiation exposures
Source: Environ Health. 2017 Jun 23;16:70. doi: 10.1186/s12940-017-0273-x (PMC5481966; doi:10.1186/s12940-017-0273-x)
Supplement: Additional file 1: — Data files (Excel, text) and other R and Epicure files used in the analysis. (ZIP 3032 kb) [file 12940_2017_273_MOESM1_ESM.zip › Ukraine MN data regression on other ocupational and medical radiation exposure alt.log.bak]

log 'Ukraine MN data regression on other ocupational and medical radiation exposure alt'@


!Poisson model fitted to Ukraine micronucleus data, modifying effect of other medical (X-ray etc) and non-Chernobyl occupational radiation exposures (e.g., work as industrial radiographer)
!Revised by MP Little 2016-7-7

names id stratum Number_cells_scored Number_cells_MN MN_1000 d_birth m_birth y_birth first days_act Mean86 Mean87 Mean88 Mean89 Mean90 Mean_total Buccal_date_year
 Buccal_date_month Buccal_date_day Case_leuk Year_first_exposed Year_last_exposed proxy proxy_str number1 first_year duration duration_act days tse radiation industry oil
 chemical petroleum pesticides solvents other_chemical age age_x subtype subtypecll subtypecll_str y_dx reference y_int liqtype flag1 flag2 flag_definite phase COM1_EXP1
 COM2_EXP1 COM3_EXP1 QUES1 QUES2 liquid liquid_proxy exp time_int_ch set t11 t1515 t12 t22 liqtype_recode num_miss rad_exp rad_radiography rad_nuclear rad_army rad_other
 haz_exp haz_chem haz_el haz_road haz_other chem_exp chem_petrol chem_pest chem_solv chem_other oblast educ urban tumour tumor_new radtx chemotx radtx_other x_dental
 x_dental_n x_bone x_bone_n x_chest x_chest_n x_other x_other_n fam_cancer sm_reg sm_pday alc@


! Skip first line (containing names of variables)
skip 1@

! Open data (2016/6/9 version, with some additional linked variables from LBZ 2016-2-19)
input 'C:\d_drive\Word processing\Reports\REB Chernobyl Ukraine micronucleus analysis\Micro_22122015 (rev 2016-6-9)(master).csv'@

Input from C:\d_drive\Word processing\Reports\REB Chernobyl Ukraine micronucleus analysis\Micro_22122015 (rev 2016-6-9)(master).csv

         112 records read         111 records used
                                    1 records rejected

104 variables defined  At least 500 additional variables can be created.


!Missing value codes set for various continuous variables
trans 
 age_MIS                = (age < 0);
 age_x_MIS              = (age_x < 0);
 days_act_MIS           = (days_act < 0);
 days_MIS               = (days < 0);
 duration_act_MIS       = (duration_act < 0);
 duration_MIS           = (duration < 0);
 liqtype_MIS            = (liqtype < 0);
 number1_MIS            = (number1 < 0);
 num_miss_MIS           = (num_miss < 0); 
 sm_pday_MIS            = (sm_pday < 0);
 time_int_ch_MIS        = (time_int_ch < 0);
 tse_MIS                = (tse < 0);
 x_bone_n_MIS           = (x_bone_n < 0);
 x_chest_n_MIS          = (x_chest_n < 0);
 x_dental_n_MIS         = (x_dental_n < 0);
 x_other_n_MIS          = (x_other_n < 0);
@


!Positive part set for various continuous variables
trans 
 age_NON_ZERO           =  max(age,0);
 age_x_NON_ZERO         =  max(age_x,0);
 days_act_NON_ZERO      =  max(days_act,0);
 days_NON_ZERO          =  max(days,0);
 duration_act_NON_ZERO  =  max(duration_act,0);
 duration_NON_ZERO      =  max(duration,0);
 liqtype_NON_ZERO       =  max(liqtype,0);
 number1_NON_ZERO       =  max(number1,0);
 num_miss_NON_ZERO      =  max(num_miss,0); 
 sm_pday_NON_ZERO       =  max(sm_pday,0);
 time_int_ch_NON_ZERO   =  max(time_int_ch,0);
 tse_NON_ZERO           =  max(tse,0);
 x_bone_n_NON_ZERO      =  max(x_bone_n,0);
 x_chest_n_NON_ZERO     =  max(x_chest_n,0);
 x_dental_n_NON_ZERO    =  max(x_dental_n,0);
 x_other_n_NON_ZERO     =  max(x_other_n,0);
@


!Reset variables so that -999999 (=missing) is set to -1
trans chemotx           = max(chemotx, -1);
      chem_pest         = max(chem_pest,-1);
      COM1_EXP1         = max(COM1_EXP1,-1);
      COM3_EXP1         = max(COM3_EXP1,-1);
      exp               = max(exp,-1);
      flag1             = max(flag1,-1);
      flag2             = max(flag2,-1);
      haz_el            = max(haz_el,-1);
      haz_exp           = max(haz_exp,-1);
      haz_other         = max(haz_other,-1);
      haz_road          = max(haz_road,-1);
      industry          = max(industry,-1);
      num_miss          = max(num_miss,-1);
      oil               = max(oil,-1);
      other_chemical    = max(other_chemical,-1);
      pesticides        = max(pesticides,-1);
      QUES2             = max(QUES2,-1);
      rad_army          = max(rad_army,-1);
      rad_exp           = max(rad_exp,-1);
      rad_other         = max(rad_other,-1);
      rad_radiography   = max(rad_radiography,-1);
      x_bone            = max(x_bone,-1);
      x_other           = max(x_other,-1);
      x_other_n         = max(x_other_n,-1);
      y_int             = max(y_int,2001);
      flag_definite     = max(flag_definite,-1);
@


level Number_cells_MN@
Number_cells_MN has 11 levels from 0 to 10

freq Number_cells_MN@


  FOR: Number_cells_MN
  Level     Freq     %      Cum %
      0          32   28.83    28.83
      1          30   27.03    55.86
      2          19   17.12    72.97
      3          14   12.61    85.59
      4           8    7.21    92.79
      5           4    3.60    96.40
      6           2    1.80    98.20
      7           1    0.90    99.10
      8           0    0.00    99.10
      9           0    0.00    99.10
     10           1    0.90   100.00
  Total         111


trans no_tumour     = (radtx /= 1) * (chemotx /=1) * (Case_leuk ==0) * (tumour == 0)@


trans no_tumour_new = (radtx /= 1) * (chemotx /=1) * (Case_leuk ==0) * (tumor_new /= 1)@


trans no_tumour_final = (radtx /= 1) * (chemotx /=1) * (Case_leuk ==0)@


!Relabel rad_radiography as radiography so that 0 = no, 1 = yes, 2 = unknown
trans radiography = 2*(rad_radiography == -1) + 1*(rad_radiography == 1) + 0*(rad_radiography == 2)@

levels radiography 0:2@

!Relabel professional work with potential exposures to radiation other than Chernobyl, rad_exp, so -1 (= missing) recoded to 2, 2 (=no) recoded to 0, 1 (=yes) recoded to 1
radiography has 3 levels from 0 to 2

trans any_non_Cher_radiation = 2*(rad_exp == -1) + 1*(rad_exp == 1) +  0*(rad_exp == 2)@

levels any_non_Cher_radiation 0:2@

!Relabel other radiation work in nuclear industry (including Chernobyl NPP), apart from time spent in Chernobyl area, so -1 (= missing) recoded to 2, 2 (=no) recoded to 0, 1 (=yes) recoded to 1
any_non_Cher_radiation has 3 levels from 0 to 2

trans other_nuclear = 2*(rad_nuclear == -1) + 1*(rad_nuclear == 1) +  0*(rad_nuclear == 2)@

levels other_nuclear 0:2@

!Relabel army service with potential exposures to radiation, rad_army, so -1 (= missing) recoded to 2, 2 (=no) recoded to 0, 1 (=yes) recoded to 1
other_nuclear has 3 levels from 0 to 2

trans army_radiation = 2*(rad_army == -1) + 1*(rad_army == 1) +  0*(rad_army == 2)@

levels army_radiation 0:2@

!Relabel any other work with potential exposures to radiation, rad_other, so -1 (= missing) recoded to 2, 2 (=no) recoded to 0, 1 (=yes) recoded to 1
army_radiation has 3 levels from 0 to 2

trans any_other_occ_radiation = 2*(rad_other == -1) + 1*(rad_other == 1) +  0*(rad_other == 2)@

levels any_other_occ_radiation 0:2@

!Relabel radiotherapy for conditions other than cancer, radtx_other, so -1 (= missing) recoded to 2, 2 (=no) recoded to 0, 1 (=yes) recoded to 1
any_other_occ_radiation has 3 levels from 0 to 2

trans RT_non_cancer = 2*(radtx_other == -1) + 1*(radtx_other == 1) +  0*(radtx_other == 2)@

levels RT_non_cancer 0:2@

!Relabel ever dental X-rays, x_dental, so -1 (= missing) recoded to 2, 2 (=no) recoded to 0, 1 (=yes) recoded to 1
RT_non_cancer has 3 levels from 0 to 2

trans dental_ever = 2*(x_dental == -1) + 1*(x_dental == 1) +  0*(x_dental == 2)@

levels dental_ever 0:2@

!Relabel ever chest X-rays, x_chest, so -1 (= missing) recoded to 2, 2 (=no) recoded to 0, 1 (=yes) recoded to 1
dental_ever has 3 levels from 0 to 2

trans chest_ever = 2*(x_chest == -1) + 1*(x_chest == 1) +  0*(x_chest == 2)@

levels chest_ever 0:2@

!Relabel ever bone X-rays, x_bone, so -1 (= missing) recoded to 2, 2 (=no) recoded to 0, 1 (=yes) recoded to 1
chest_ever has 3 levels from 0 to 2

trans bone_ever = 2*(x_bone == -1) + 1*(x_bone == 1) +  0*(x_bone == 2)@

levels bone_ever 0:2@

!Relabel ever other X-rays, x_other, so -1 (= missing) recoded to 2, 2 (=no) recoded to 0, 1 (=yes) recoded to 1
bone_ever has 3 levels from 0 to 2

trans other_X_ever = 2*(x_other == -1) + 1*(x_other == 1) +  0*(x_other == 2)@

levels other_X_ever 0:2@

!Other factor variable levels
other_X_ever has 3 levels from 0 to 2

levels chemotx 1:2 chem_pest 1:2 COM1_EXP1 -1:3 COM3_EXP1 -1:2 flag1 -1:1 flag2 -1:1 exp -1:2 haz_el 1:2 haz_exp 1:2 haz_other 1:2 haz_road 1:2
 industry -1:1 num_miss 1:10 oil -1:1 other_chemical -1:1 pesticides -1:1 QUES2 -1:4 rad_army -1:2 rad_exp -1:2 rad_other -1:2 rad_radiography -1:2
 x_bone -1:2 x_other -1:2 x_other_n -1:6 y_int 2001:2004 flag_definite -1:1@

chemotx has 2 levels from 1 to 2
chem_pest has 2 levels from 1 to 2
COM1_EXP1 has 5 levels from -1 to 3
COM3_EXP1 has 4 levels from -1 to 2
flag1 has 3 levels from -1 to 1
flag2 has 3 levels from -1 to 1
exp has 4 levels from -1 to 2
haz_el has 2 levels from 1 to 2
haz_exp has 2 levels from 1 to 2
haz_other has 2 levels from 1 to 2
haz_road has 2 levels from 1 to 2
industry has 3 levels from -1 to 1
num_miss has 10 levels from 1 to 10
oil has 3 levels from -1 to 1
other_chemical has 3 levels from -1 to 1
pesticides has 3 levels from -1 to 1
QUES2 has 6 levels from -1 to 4
rad_army has 4 levels from -1 to 2
rad_exp has 4 levels from -1 to 2
rad_other has 4 levels from -1 to 2
rad_radiography has 4 levels from -1 to 2
x_bone has 4 levels from -1 to 2
x_other has 4 levels from -1 to 2
x_other_n has 8 levels from -1 to 6
y_int has 4 levels from 2001 to 2004
flag_definite has 3 levels from -1 to 1

level Number_cells_MN@
Number_cells_MN has 11 levels from 0 to 10

freq Number_cells_MN@


  FOR: Number_cells_MN
  Level     Freq     %      Cum %
      0          32   28.83    28.83
      1          30   27.03    55.86
      2          19   17.12    72.97
      3          14   12.61    85.59
      4           8    7.21    92.79
      5           4    3.60    96.40
      6           2    1.80    98.20
      7           1    0.90    99.10
      8           0    0.00    99.10
      9           0    0.00    99.10
     10           1    0.90   100.00
  Total         111


trans Number_cells_scored_1000 = Number_cells_scored/1000@


CASES Number_cells_MN@

PYR Number_cells_scored_1000@

!TRANSFORMATIONS
rank Mean_total @

  Variable: Mean_total


  Minimum     0.00692
      25%        2.11
      50%      11.322
      75%          49
    Mean      59.7614
  Maximum     748.441

  Using 111 records 


tran dose=Mean_total/1000 @

tran dose2 = dose*dose@

mean dose @

           Summary for dose

               Mean      Std. Dev.        Count      Minimum      Maximum
          0.0597614       0.12539           111   6.9200e-06      0.74844


category Mean_total as Mean_total_cat -999999 / 20 / 100 / 250 / 500 / > @

Mean_total_cat has 5 levels from 1 to 5


mean dose@

           Summary for dose

               Mean      Std. Dev.        Count      Minimum      Maximum
          0.0597614       0.12539           111   6.9200e-06      0.74844


!0.0597614

mean dose by Mean_total_cat@

           Summary for dose

Mean_total_cat          Mean      Std. Dev.        Count      Minimum      Maximum
    1    0.00479307     0.0051004            66   6.9200e-06     0.017100
    2     0.0450199      0.019058            29     0.020000     0.088700
    3      0.141180      0.033817             5      0.11200      0.19700
    4      0.304349      0.042007             8      0.26200      0.37000
    5      0.623635       0.12117             3      0.50646      0.74844


select (no_tumour_new ==1)@

84 records to be used


mean dose@

Using (no_tumour_new ==1)

           Summary for dose

               Mean      Std. Dev.        Count      Minimum      Maximum
          0.0474581      0.091902            84   4.1300e-05      0.50646


!0.0474581

mean dose by Mean_total_cat@

Using (no_tumour_new ==1)

           Summary for dose

Mean_total_cat          Mean      Std. Dev.        Count      Minimum      Maximum
    1    0.00525767     0.0052849            49   4.1300e-05     0.017100
    2     0.0436242      0.017863            25     0.020000     0.077800
    3      0.145500      0.037421             4      0.11200      0.19700
    4      0.309958      0.040356             5      0.27500      0.37000
    5      0.506464             0             1      0.50646      0.50646


select@

111 records to be used


trans 
    Buccal_date_year_nm =  Buccal_date_year; 
    Buccal_date_month_nm = Buccal_date_month; 
    Buccal_date_day_nm =   Buccal_date_day; 
@


!Set date of sample to 2003/4/9 (mean of non-missing dates) if missing
trans 
    if (Buccal_date_year < 0) then
       Buccal_date_year_nm =  2003;
       Buccal_date_month_nm = 4;
       Buccal_date_day_nm =   9;
    endif@


!If month (and day) of birth are missing set them to July 2
trans 
    if (m_birth < 0) then
       m_birth =  7;
       d_birth =  2;
    endif@


!Dates in julian years of birth adn buccal sample
trans jul_bucc_date =         julian(Buccal_date_year_nm,Buccal_date_month_nm,Buccal_date_day_nm) ;
      buccal_samp_date_jul =  fracyr(jul_bucc_date);
      jul_bir_date =          julian(y_birth,m_birth,d_birth) ;
      birth_date_jul =        fracyr(jul_bir_date);
      age_samp =              buccal_samp_date_jul - birth_date_jul
@


!Select non-cancers using newer definition (excluding 27 cases)
select (no_tumour_new == 1)@

84 records to be used


mean age_samp@

Using (no_tumour_new == 1)

           Summary for age_samp

               Mean      Std. Dev.        Count      Minimum      Maximum
            59.5586        8.8764            84       43.736       76.047


!59.5586

!!!!!!!!!!!!!!!!!!!!!!!!!!!!!!!!!!!!!!!!!!!!!!!!!!!!!
!! Calculation of age first exposed                 !
!!!!!!!!!!!!!!!!!!!!!!!!!!!!!!!!!!!!!!!!!!!!!!!!!!!!!
trans
   if (first_year == 1986) then 
!       1986 exposure assumed close to date of Chernobyl accident
       age_first_exposed_jul = julian(first_year,4,26);
   else
!       1987+ exposure assumed to be mid-year
       age_first_exposed_jul = julian(first_year,7,2);
   endif;
   age_first_exposed = fracyr(age_first_exposed_jul) - birth_date_jul;
@


!!!!!!!!!!!!!!!!!!!!!!!!!!!!!!!!!!!!!!!!!!!!!!!!!!!!!!!!!!!!!!!!!!!!!!!!!!!!
!! Calculation of time from last exposure to buccal sample                 !
!!!!!!!!!!!!!!!!!!!!!!!!!!!!!!!!!!!!!!!!!!!!!!!!!!!!!!!!!!!!!!!!!!!!!!!!!!!!
trans 
    if (Year_last_exposed > 0) then
       if (Year_last_exposed == 1986) then
!          1986 exposure assumed close to date of Chernobyl accident
          time_last_exposed_jul = julian(Year_last_exposed,4,26);
       else
!          1987+ exposure assumed to be mid-year
          time_last_exposed_jul = julian(Year_last_exposed,7,2);
       endif;
       time_last_exposed = buccal_samp_date_jul - fracyr(time_last_exposed_jul);
    else
       time_last_exposed = -1
    endif@


!Select non-cancers using newer definition (excluding 27 cases)
select (no_tumour_new == 1)@

84 records to be used


mean age_first_exposed@

Using (no_tumour_new == 1)

           Summary for age_first_exposed

               Mean      Std. Dev.        Count      Minimum      Maximum
            43.0679        8.6567            84       27.765       59.466


!43.0679

mean time_last_exposed@

Using (no_tumour_new == 1)

           Summary for time_last_exposed

               Mean      Std. Dev.        Count      Minimum      Maximum
            15.5076        2.9734            84           -1       17.825


!15.5076

trans age_cen = age_samp - 59.559516394358994@


trans age_cen2 = age_cen*age_cen@

trans age_cen3 = age_cen2*age_cen@

trans age_cen4 = age_cen3*age_cen@

trans age_cen5 = age_cen4*age_cen@

trans age_cen6 = age_cen5*age_cen@

trans age_cen7 = age_cen6*age_cen@

trans age_cen8 = age_cen7*age_cen@


!Set iteration bound to 50
 fitopt iter 50@


!Set convergence criterion to 10**-8
 fitopt conv -8@


RRISK@


!!!!!!!!!!!!!!!!!!!!!!!!!!!!!!!!!!!!!!!!!!!!!!!!!!!!!!!!!!!!!!!!!!!!!!!!!!!!!!!!
!!!!!!!!!!!!!!!!!!!!!!!!!!!!!!!!!!!!!!!!!!!!!!!!!!!!!!!!!!!!!!!!!!!!!!!!!!!!!!!!
!!!All cases                                                                 !!!
!!!!!!!!!!!!!!!!!!!!!!!!!!!!!!!!!!!!!!!!!!!!!!!!!!!!!!!!!!!!!!!!!!!!!!!!!!!!!!!!
!!!!!!!!!!!!!!!!!!!!!!!!!!!!!!!!!!!!!!!!!!!!!!!!!!!!!!!!!!!!!!!!!!!!!!!!!!!!!!!!

select@

111 records to be used


!!!!!!!!!!!!!!!!!!!!!!!!!!!!!!!!!!!!!!!!!!!!!!!!!!!!!!!!!!!!!!!!
!!!!!!!!!!!!!!!!!!!!!!!!!!!!!!!!!!!!!!!!!!!!!!!!!!!!!!!!!!!!!!!!
!!Analyses of industrial radiography                          !!
!!!!!!!!!!!!!!!!!!!!!!!!!!!!!!!!!!!!!!!!!!!!!!!!!!!!!!!!!!!!!!!!
!!!!!!!!!!!!!!!!!!!!!!!!!!!!!!!!!!!!!!!!!!!!!!!!!!!!!!!!!!!!!!!!

!Null model
loglinear 0
! rad_radiography
 x_other chemotx flag2 COM1_EXP1
 age_cen age_cen2 age_cen3 age_cen4 age_cen5 age_cen6 age_cen7
 exp y_int rad_army haz_exp haz_el x_dental_n_NON_ZERO x_dental_n_MIS
 num_miss_NON_ZERO num_miss_MIS haz_road sm_pday_NON_ZERO sm_pday_MIS
 x_bone_n_NON_ZERO x_bone_n_MIS@


linear 1@


loglinear 1@


fit@

          Iter  Step      Deviance

             0     0      371.782
             1     1      189.397
             2     0      134.035
             3     0      120.396
             4     0      119.588
             5     0      119.425
             6     0      119.366
             7     0      119.345
             8     0      119.337
             9     0      119.334
            10     0      119.333
            11     0      119.333
            12     0      119.333
            13     0      119.332
            14     0      119.332
            15     0      119.332
            16     0      119.332
            17     0      119.332
            18     0      119.332
            19     0      119.332
            20     0      119.332
            21     0      119.332

Piece-wise exponential regression
Additive excess relative risk T0 * (1 + T1 + T2 + ...)

Number_cells_MN is used for cases
Number_cells_scored_1000 is used for person years


                            Parameter Summary Table

 # Name                            Estimate     Std.Err.  Test Stat.  P value
-- ----------------------------   ----------   ---------  ----------  --------
Log-linear term 0
 1 %CON.....................         -12.48     Aliased
 3 x_other_0................          0.000     Aliased
 4 x_other_1................          14.58       1.808      8.067    < 0.001
 5 x_other_2................          14.15       1.825      7.751    < 0.001
 7 chemotx_2................         -1.940      0.6744     -2.876    0.00403
 9 flag2_0..................          0.000     Aliased
10 flag2_1..................         -21.98     2.4e+04 -0.0009157      > 0.5
12 COM1_EXP1_0..............         -20.69   1.943e+04  -0.001065      > 0.5
13 COM1_EXP1_1..............          0.000     Aliased
14 COM1_EXP1_2..............         0.3681      0.6533     0.5635      > 0.5
15 COM1_EXP1_3..............          1.533      0.5439      2.819    0.00482
17 exp_0....................          0.000     Aliased
18 exp_1....................         -2.093      0.8385     -2.496     0.0126
19 exp_2....................         -1.211      0.8211     -1.475       0.14
21 y_int_2002...............         0.5651      0.2413      2.342     0.0192
22 y_int_2003...............         0.1613     Aliased
23 y_int_2004...............        -0.1669      0.2811    -0.5938      > 0.5
25 rad_army_0...............          0.000     Aliased
26 rad_army_1...............        -0.1380       1.185    -0.1164      > 0.5
27 rad_army_2...............          1.285       1.033      1.243      0.214
29 haz_exp_2................         0.5422      0.2746      1.975     0.0483
31 haz_el_2.................         -1.528      0.8058     -1.896      0.058
33 haz_road_2...............          1.406      0.6286      2.236     0.0253
34 age_cen..................       -0.07969     0.05492     -1.451      0.147
35 age_cen2.................      -0.002731    0.008218    -0.3324      > 0.5
36 age_cen3.................       0.002410    0.001342      1.796     0.0726
37 age_cen4.................      2.614e-05   7.984e-05     0.3274      > 0.5
38 age_cen5.................     -1.627e-05   8.887e-06     -1.831      0.067
39 age_cen6.................     -8.637e-08   2.138e-07     -0.404      > 0.5
40 age_cen7.................      2.735e-08   1.752e-08      1.561      0.118
41 x_dental_n_NON_ZERO......        0.04219     0.04676     0.9024      0.367
42 x_dental_n_MIS...........         0.6031      0.2641      2.284     0.0224
43 num_miss_NON_ZERO........         0.2431     0.07283      3.337    < 0.001
44 num_miss_MIS.............          0.000     Aliased
45 sm_pday_NON_ZERO.........        0.01634     0.01328       1.23      0.219
46 sm_pday_MIS..............        0.04975      0.2925     0.1701      > 0.5
47 x_bone_n_NON_ZERO........       -0.02469     0.07099    -0.3478      > 0.5
48 x_bone_n_MIS.............         0.3310      0.2604      1.271      0.204

            Records used          111

                Deviance      119.332
                     AIC      179.332
            Pearson Chi2      144.354      Degrees of freedom      81


 *** WARNING: Parameter COM1_EXP1_0 changed by 5.0% MLE may be infinite or may not exist


null@

!Analysis of radiography risk
loglinear 0 +radiography@


parameter 36 init 0 fixed@


fit@

          Iter  Step      Deviance

             0     0      119.332
             1     1      116.461
             2     0      114.606
             3     0      114.184
             4     0      114.098
             5     0      114.068
             6     0      114.056
             7     0      114.052
             8     0      114.051
             9     0      114.050
            10     0      114.050
            11     0      114.050
            12     0      114.050
            13     0      114.050
            14     0      114.050
            15     0      114.050

Piece-wise exponential regression
Additive excess relative risk T0 * (1 + T1 + T2 + ...)

Number_cells_MN is used for cases
Number_cells_scored_1000 is used for person years


                            Parameter Summary Table

 # Name                            Estimate     Std.Err.  Test Stat.  P value
-- ----------------------------   ----------   ---------  ----------  --------
Log-linear term 0
 1 %CON.....................         -12.48     Aliased
 3 x_other_0................          0.000     Aliased
 4 x_other_1................          14.49       1.812      7.999    < 0.001
 5 x_other_2................          14.06       1.828      7.694    < 0.001
 7 chemotx_2................         -1.821      0.6967     -2.614    0.00896
 9 flag2_0..................          0.000     Aliased
10 flag2_1..................         -36.25   2.982e+07 -1.215e-06      > 0.5
12 COM1_EXP1_0..............         -35.02   2.414e+07 -1.451e-06      > 0.5
13 COM1_EXP1_1..............          0.000     Aliased
14 COM1_EXP1_2..............         0.5759      0.6825     0.8438      0.399
15 COM1_EXP1_3..............          1.478      0.5422      2.726    0.00642
17 exp_0....................          0.000     Aliased
18 exp_1....................         -2.026      0.2141     -9.462    < 0.001
19 exp_2....................         -1.201     Aliased
21 y_int_2002...............         0.5690      0.8551     0.6654      > 0.5
22 y_int_2003...............         0.1613      0.8213     0.1964      > 0.5
23 y_int_2004...............        -0.1593      0.8632    -0.1846      > 0.5
25 rad_army_0...............          0.000     Aliased
26 rad_army_1...............         -13.58       1.196     -11.35    < 0.001
27 rad_army_2...............         -12.38       1.033     -11.99    < 0.001
29 haz_exp_2................         0.5100      0.2739      1.862     0.0626
31 haz_el_2.................         -1.485      0.8067      -1.84     0.0657
33 haz_road_2...............          1.416      0.6293       2.25     0.0245
34 radiography_0............          13.69     Aliased
35 radiography_1............          15.20      0.6992      21.74    < 0.001
36 radiography_2............          0.000       Fixed    -0.00142      > 0.5
37 age_cen..................       -0.08612     0.05572     -1.546      0.122
38 age_cen2.................      -0.001698    0.008449     -0.201      > 0.5
39 age_cen3.................       0.002524    0.001355      1.863     0.0624
40 age_cen4.................      2.148e-05   8.154e-05     0.2634      > 0.5
41 age_cen5.................     -1.683e-05   8.959e-06     -1.879     0.0603
42 age_cen6.................     -8.256e-08   2.173e-07    -0.3798      > 0.5
43 age_cen7.................      2.826e-08   1.766e-08        1.6       0.11
44 x_dental_n_NON_ZERO......        0.01834     0.04997     0.3669      > 0.5
45 x_dental_n_MIS...........         0.5025      0.2689      1.869     0.0617
46 num_miss_NON_ZERO........         0.2365     0.07334      3.224    0.00126
47 num_miss_MIS.............          0.000     Aliased
48 sm_pday_NON_ZERO.........        0.01457     0.01323      1.101      0.271
49 sm_pday_MIS..............       -0.01085      0.2954   -0.03674      > 0.5
50 x_bone_n_NON_ZERO........       -0.02970     0.06936    -0.4281      > 0.5
51 x_bone_n_MIS.............         0.2927      0.2541      1.152      0.249

            Records used          111

                Deviance       114.05
                     AIC       176.05
            Pearson Chi2      135.939      Degrees of freedom      80


 *** WARNING: Parameter COM1_EXP1_0 changed by 2.9% MLE may be infinite or may not exist


lrt@


             LR statistic       5.283      Degrees of freedom      1
                  P value      0.0215

ci level 95@
                                       95% Confidence Bounds

 # Name                           Estimate    Std. Err.      Lower       Upper
-- ----------------------------  ----------   ---------    --------    --------

Log-linear term 0
 4 x_other_1................         14.49      1.812     10.94     18.04
             EXP(estimate)        1.968e+06       6.122   5.646e+04   6.859e+07

 5 x_other_2................         14.06      1.828     10.48     17.65
             EXP(estimate)        1.283e+06       6.222   3.566e+04   4.616e+07

 7 chemotx_2................        -1.821     0.6967    -3.186   -0.4554
             EXP(estimate)           0.1619       2.007     0.04132      0.6342

10 flag2_1..................        -36.25  2.982e+07-5.846e+07 5.846e+07
             EXP(estimate)        1.809e-16       0.000       0.000       0.000

12 COM1_EXP1_0..............        -35.02  2.414e+07-4.731e+07 4.731e+07
             EXP(estimate)        6.196e-16       0.000       0.000       0.000

14 COM1_EXP1_2..............        0.5759     0.6825   -0.7618     1.914
             EXP(estimate)            1.779       1.979      0.4668       6.778

15 COM1_EXP1_3..............         1.478     0.5422    0.4151     2.540
             EXP(estimate)            4.383       1.720       1.515       12.69

18 exp_1....................        -2.026     0.2141    -2.446    -1.606
             EXP(estimate)           0.1319       1.239     0.08666      0.2006

21 y_int_2002...............        0.5690     0.8551    -1.107     2.245
             EXP(estimate)            1.767       2.352      0.3305       9.441

22 y_int_2003...............        0.1613     0.8213    -1.448     1.771
             EXP(estimate)            1.175       2.274      0.2349       5.877

23 y_int_2004...............       -0.1593     0.8632    -1.851     1.533
             EXP(estimate)           0.8527       2.371      0.1571       4.630

26 rad_army_1...............        -13.58      1.196    -15.92    -11.24
             EXP(estimate)        1.266e-06       3.308   1.213e-07   1.320e-05

27 rad_army_2...............        -12.38      1.033    -14.41    -10.36
             EXP(estimate)        4.193e-06       2.809   5.537e-07   3.175e-05

29 haz_exp_2................        0.5100     0.2739  -0.02678     1.047
             EXP(estimate)            1.665       1.315      0.9736       2.848

31 haz_el_2.................        -1.485     0.8067    -3.066   0.09639
             EXP(estimate)           0.2266       2.240     0.04662       1.101

33 haz_road_2...............         1.416     0.6293    0.1822     2.649
             EXP(estimate)            4.119       1.876       1.200       14.14

35 radiography_1............         15.20     0.6992     13.83     16.57
             EXP(estimate)        3.990e+06       2.012   1.013e+06   1.571e+07

37 age_cen..................      -0.08612    0.05572   -0.1953   0.02309
             EXP(estimate)           0.9175       1.057      0.8226       1.023

38 age_cen2.................     -0.001698   0.008449  -0.01826   0.01486
             EXP(estimate)           0.9983       1.008      0.9819       1.015

39 age_cen3.................      0.002524   0.001355-0.0001308  0.005180
             EXP(estimate)            1.003       1.001      0.9999       1.005

40 age_cen4.................     2.148e-05  8.154e-05-0.0001383 0.0001813
             EXP(estimate)            1.000       1.000      0.9999       1.000

41 age_cen5.................    -1.683e-05  8.959e-06-3.439e-05 7.293e-07
             EXP(estimate)            1.000       1.000       1.000       1.000

42 age_cen6.................    -8.256e-08  2.173e-07-5.086e-07 3.434e-07
             EXP(estimate)            1.000       1.000       1.000       1.000

43 age_cen7.................     2.826e-08  1.766e-08-6.362e-09 6.288e-08
             EXP(estimate)            1.000       1.000       1.000       1.000

44 x_dental_n_NON_ZERO......       0.01834    0.04997  -0.07961    0.1163
             EXP(estimate)            1.019       1.051      0.9235       1.123

45 x_dental_n_MIS...........        0.5025     0.2689  -0.02452     1.029
             EXP(estimate)            1.653       1.308      0.9758       2.800

46 num_miss_NON_ZERO........        0.2365    0.07334   0.09271    0.3802
             EXP(estimate)            1.267       1.076       1.097       1.463

48 sm_pday_NON_ZERO.........       0.01457    0.01323  -0.01136   0.04051
             EXP(estimate)            1.015       1.013      0.9887       1.041

49 sm_pday_MIS..............      -0.01085     0.2954   -0.5898    0.5681
             EXP(estimate)           0.9892       1.344      0.5544       1.765

50 x_bone_n_NON_ZERO........      -0.02970    0.06936   -0.1656    0.1063
             EXP(estimate)           0.9707       1.072      0.8473       1.112

51 x_bone_n_MIS.............        0.2927     0.2541   -0.2054    0.7908
             EXP(estimate)            1.340       1.289      0.8143       2.205


profile 35 noplot force lower@

  Lower bound trial values 

             Deviance   One-Sided
     Beta     Change     P-Value 
     ____________________________

     15.06  -0.03917     0.422 *
     14.49   -0.9325     0.167 *
     14.70   -0.4666     0.247 *
     14.46   -0.9989     0.159 *
     14.34    -1.321     0.125 *
     13.94    -2.661    0.0514 *
     13.65    -3.801    0.0256 *
     13.38    -4.992    0.0127 *
     13.05    -6.601   0.00509 *
     12.80    -7.860   0.00253 *

   Sorted list of profile likelihood points 

             Deviance   One-Sided
     Beta     Change     P-Value 
     ____________________________

     12.80    -7.860   0.00253
     13.05    -6.601   0.00509
     13.38    -4.992    0.0127
     13.65    -3.801    0.0256
     13.94    -2.661    0.0514
     14.34    -1.321     0.125
     14.46   -0.9989     0.159
     14.49   -0.9325     0.167
     14.70   -0.4666     0.247
     15.06  -0.03917     0.422
     15.20     0.000      0.00


      Interpolated profile likelihood bounds
       for parameter 35 (radiography_1)

            MLE      15.20    exp(MLE)  3.990e+06

      2-sided          Bounds                exp(Bounds)
       Level      Lower       Upper      Lower        Upper
      _______________________________________________________

      25.0%       14.97        ????   3.175e+06        ????
      50.0%       14.71        ????   2.445e+06        ????
      68.3%       14.46        ????   1.902e+06        ????
      75.0%       14.34        ????   1.687e+06        ????
      90.0%       13.92        ????   1.115e+06        ????
      95.0%       13.64        ????   8.407e+05        ????
      97.5%       13.38        ????   6.447e+05        ????
      99.0%       13.04        ????   4.616e+05        ????
      99.5%       12.80        ????   3.617e+05        ????


 *** WARNING: Parameter COM1_EXP1_0 changed by 2.1% MLE may be infinite or may not exist


profile 35 noplot force upper@

  Upper bound trial values 

             Deviance   One-Sided
     Beta     Change     P-Value 
     ____________________________

     15.34  -0.04080     0.420 *
     15.88    -1.053     0.152 *
     15.65   -0.4459     0.252 *
     15.87   -0.9996     0.159 *
     15.96    -1.324     0.125 *
     16.28    -2.723    0.0494 *
     16.47    -3.853    0.0248 *
     16.64    -5.030    0.0125 *
     16.84    -6.640   0.00499 *
     16.98    -7.882   0.00250 *

   Sorted list of profile likelihood points 

             Deviance   One-Sided
     Beta     Change     P-Value 
     ____________________________

     15.20     0.000      0.00
     15.34  -0.04080     0.420
     15.65   -0.4459     0.252
     15.87   -0.9996     0.159
     15.88    -1.053     0.152
     15.96    -1.324     0.125
     16.28    -2.723    0.0494
     16.47    -3.853    0.0248
     16.64    -5.030    0.0125
     16.84    -6.640   0.00499
     16.98    -7.882   0.00250


      Interpolated profile likelihood bounds
       for parameter 35 (radiography_1)

            MLE      15.20    exp(MLE)  3.990e+06

      2-sided          Bounds                exp(Bounds)
       Level      Lower       Upper      Lower        Upper
      _______________________________________________________

      25.0%        ????       15.42        ????   4.962e+06
      50.0%        ????       15.66        ????   6.300e+06
      68.3%        ????       15.87        ????   7.785e+06
      75.0%        ????       15.96        ????   8.571e+06
      90.0%        ????       16.27        ????   1.168e+07
      95.0%        ????       16.47        ????   1.418e+07
      97.5%        ????       16.64        ????   1.681e+07
      99.0%        ????       16.84        ????   2.054e+07
      99.5%        ????       16.97        ????   2.355e+07


 *** WARNING: Parameter COM1_EXP1_0 changed by 2.1% MLE may be infinite or may not exist


!Analysis of radiography risk
parameter 35 init 0 fixed@


parameter 36 init 0 free@


fit@

          Iter  Step      Deviance

             0     0     4947.105
             1     5     4608.157
             2     5     4471.890
             3     5     4376.991
             4     4      169.119
             5     3      160.261

Piece-wise exponential regression
Additive excess relative risk T0 * (1 + T1 + T2 + ...)

Number_cells_MN is used for cases
Number_cells_scored_1000 is used for person years


                            Parameter Summary Table

 # Name                            Estimate     Std.Err.  Test Stat.  P value
-- ----------------------------   ----------   ---------  ----------  --------
Log-linear term 0
 1 %CON.....................         -12.48     Aliased
 3 x_other_0................          0.000     Aliased
 4 x_other_1................          24.54       7.725      3.176    0.00149
 5 x_other_2................          24.11       7.729      3.119    0.00181
 7 chemotx_2................         -1.821      0.5939     -3.066    0.00217
 9 flag2_0..................          0.000     Aliased
10 flag2_1..................         -36.25   2.544e+07 -1.425e-06      > 0.5
12 COM1_EXP1_0..............         -35.02   2.059e+07   -1.7e-06      > 0.5
13 COM1_EXP1_1..............          0.000     Aliased
14 COM1_EXP1_2..............         0.5759      0.5819     0.9898      0.322
15 COM1_EXP1_3..............          1.478      0.4622      3.197    0.00139
17 exp_0....................          0.000     Aliased
18 exp_1....................         -2.026       0.715     -2.834     0.0046
19 exp_2....................         -1.201      0.7002     -1.716     0.0862
21 y_int_2002...............         0.5690      0.2065      2.756    0.00585
22 y_int_2003...............         0.1613     Aliased
23 y_int_2004...............        -0.1593      0.2424    -0.6573      > 0.5
25 rad_army_0...............          0.000     Aliased
26 rad_army_1...............         -13.58      0.5188     -26.17    < 0.001
27 rad_army_2...............         -12.38     Aliased
29 haz_exp_2................         0.5100      0.2335      2.184      0.029
31 haz_el_2.................         -1.485      0.6879     -2.158     0.0309
33 haz_road_2...............          1.416      0.5365      2.639    0.00833
34 radiography_0............          3.970        7.61     0.5217      > 0.5
35 radiography_1............          0.000     Aliased
36 radiography_2............         -10.04        7.68     -1.308      0.191
37 age_cen..................       -0.08612     0.04756     -1.811     0.0702
38 age_cen2.................      -0.001698    0.007204    -0.2357      > 0.5
39 age_cen3.................       0.002524    0.001156      2.184     0.0289
40 age_cen4.................      2.148e-05   6.953e-05     0.3089      > 0.5
41 age_cen5.................     -1.683e-05   7.641e-06     -2.203     0.0276
42 age_cen6.................     -8.256e-08   1.853e-07    -0.4455      > 0.5
43 age_cen7.................      2.826e-08   1.506e-08      1.876     0.0607
44 x_dental_n_NON_ZERO......        0.01834     0.04262     0.4303      > 0.5
45 x_dental_n_MIS...........         0.5025      0.2294      2.191     0.0285
46 num_miss_NON_ZERO........         0.2365     0.06255      3.781    < 0.001
47 num_miss_MIS.............          0.000     Aliased
48 sm_pday_NON_ZERO.........        0.01457     0.01128      1.291      0.197
49 sm_pday_MIS..............       -0.01085      0.2519   -0.04308      > 0.5
50 x_bone_n_NON_ZERO........       -0.02970     0.05913    -0.5022      > 0.5
51 x_bone_n_MIS.............         0.2927      0.2167      1.351      0.177

            Records used          111

                Deviance      160.261
                     AIC      222.261
            Pearson Chi2      632.268      Degrees of freedom      80


 ***   ERROR: No convergence: Too much step halving

 *** WARNING: Parameter radiography_0 changed by 27.0% MLE may be infinite or may not exist


lrt@

 ***   ERROR:  Invalid likelihood ratio test 

ci level 95@
                                       95% Confidence Bounds

 # Name                           Estimate    Std. Err.      Lower       Upper
-- ----------------------------  ----------   ---------    --------    --------

Log-linear term 0
 4 x_other_1................         24.54      7.725     9.396     39.68
             EXP(estimate)        4.529e+10       2264.   1.204e+04   1.704e+17

 5 x_other_2................         24.11      7.729     8.959     39.26
             EXP(estimate)        2.952e+10       2274.       7781.   1.120e+17

 7 chemotx_2................        -1.821     0.5939    -2.985   -0.6568
             EXP(estimate)           0.1619       1.811     0.05054      0.5185

10 flag2_1..................        -36.25  2.544e+07-4.987e+07 4.987e+07
             EXP(estimate)        1.807e-16       0.000       0.000       0.000

12 COM1_EXP1_0..............        -35.02  2.059e+07-4.036e+07 4.036e+07
             EXP(estimate)        6.187e-16       0.000       0.000       0.000

14 COM1_EXP1_2..............        0.5759     0.5819   -0.5645     1.716
             EXP(estimate)            1.779       1.789      0.5686       5.565

15 COM1_EXP1_3..............         1.478     0.4622    0.5718     2.384
             EXP(estimate)            4.383       1.588       1.771       10.85

18 exp_1....................        -2.026     0.7150    -3.428   -0.6246
             EXP(estimate)           0.1319       2.044     0.03247      0.5355

19 exp_2....................        -1.201     0.7002    -2.574    0.1711
             EXP(estimate)           0.3008       2.014     0.07626       1.187

21 y_int_2002...............        0.5690     0.2065    0.1644    0.9737
             EXP(estimate)            1.767       1.229       1.179       2.648

23 y_int_2004...............       -0.1593     0.2424   -0.6344    0.3158
             EXP(estimate)           0.8527       1.274      0.5302       1.371

26 rad_army_1...............        -13.58     0.5188    -14.60    -12.56
             EXP(estimate)        1.266e-06       1.680   4.578e-07   3.499e-06

29 haz_exp_2................        0.5100     0.2335   0.05232    0.9677
             EXP(estimate)            1.665       1.263       1.054       2.632

31 haz_el_2.................        -1.485     0.6879    -2.833   -0.1365
             EXP(estimate)           0.2266       1.989     0.05885      0.8724

33 haz_road_2...............         1.416     0.5365    0.3641     2.467
             EXP(estimate)            4.119       1.710       1.439       11.79

34 radiography_0............         3.970      7.610    -10.94     18.88
             EXP(estimate)            53.00       2017.   1.766e-05   1.590e+08

36 radiography_2............        -10.04      7.680    -25.10     5.008
             EXP(estimate)        4.345e-05       2164.   1.262e-11       149.6

37 age_cen..................      -0.08612    0.04756   -0.1793  0.007091
             EXP(estimate)           0.9175       1.049      0.8358       1.007

38 age_cen2.................     -0.001698   0.007204  -0.01582   0.01242
             EXP(estimate)           0.9983       1.007      0.9843       1.012

39 age_cen3.................      0.002524   0.001156 0.0002594  0.004789
             EXP(estimate)            1.003       1.001       1.000       1.005

40 age_cen4.................     2.148e-05  6.953e-05-0.0001148 0.0001578
             EXP(estimate)            1.000       1.000      0.9999       1.000

41 age_cen5.................    -1.683e-05  7.641e-06-3.181e-05-1.854e-06
             EXP(estimate)            1.000       1.000       1.000       1.000

42 age_cen6.................    -8.256e-08  1.853e-07-4.458e-07 2.807e-07
             EXP(estimate)            1.000       1.000       1.000       1.000

43 age_cen7.................     2.826e-08  1.506e-08-1.267e-09 5.778e-08
             EXP(estimate)            1.000       1.000       1.000       1.000

44 x_dental_n_NON_ZERO......       0.01834    0.04262  -0.06519    0.1019
             EXP(estimate)            1.019       1.044      0.9369       1.107

45 x_dental_n_MIS...........        0.5025     0.2294   0.05293    0.9520
             EXP(estimate)            1.653       1.258       1.054       2.591

46 num_miss_NON_ZERO........        0.2365    0.06255    0.1139    0.3591
             EXP(estimate)            1.267       1.065       1.121       1.432

48 sm_pday_NON_ZERO.........       0.01457    0.01128 -0.007545   0.03669
             EXP(estimate)            1.015       1.011      0.9925       1.037

49 sm_pday_MIS..............      -0.01085     0.2519   -0.5045    0.4828
             EXP(estimate)           0.9892       1.286      0.6038       1.621

50 x_bone_n_NON_ZERO........      -0.02970    0.05913   -0.1456   0.08620
             EXP(estimate)           0.9707       1.061      0.8645       1.090

51 x_bone_n_MIS.............        0.2927     0.2167   -0.1320    0.7174
             EXP(estimate)            1.340       1.242      0.8764       2.049


profile 36 noplot force lower@

  Lower bound trial values 

             Deviance   One-Sided
     Beta     Change     P-Value 
     ____________________________

    -11.58     36.64  7.12e-10
    -12.29     39.95  1.31e-10

   Sorted list of profile likelihood points 

             Deviance   One-Sided
     Beta     Change     P-Value 
     ____________________________

    -12.29     39.95  1.31e-10
    -11.58     36.64  7.12e-10
    -10.04     0.000   0.00250


   Parameter 36 (radiography_2) is not at the MLE


 *** WARNING: Parameter COM1_EXP1_0 changed by 2.2% MLE may be infinite or may not exist


profile 36 noplot force upper@

  Upper bound trial values 

             Deviance   One-Sided
     Beta     Change     P-Value 
     ____________________________

    -8.508     19.31  5.55e-06
    -7.794     15.06  5.20e-05

   Sorted list of profile likelihood points 

             Deviance   One-Sided
     Beta     Change     P-Value 
     ____________________________

    -10.04     0.000   0.00250
    -8.508     19.31  5.55e-06
    -7.794     15.06  5.20e-05


   Parameter 36 (radiography_2) is not at the MLE


 *** WARNING: Parameter COM1_EXP1_0 changed by 2.3% MLE may be infinite or may not exist


!Analysis of radiography risk

parameter 35 init 0 free@


parameter 36 init 0 free@


fit@

          Iter  Step      Deviance

             0     0    47143.723
             1     2    45286.173
             2     1    34848.011
             3     0    12876.427
             4     0     4799.399
             5     0     1829.350
             6     0      737.993
             7     0      337.764
             8     0      191.780
             9     0      139.306
            10     0      121.175
            11     0      115.540
            12     0      114.212
            13     0      114.054
            14     0      114.050
            15     0      114.050
            16     0      114.050

Piece-wise exponential regression
Additive excess relative risk T0 * (1 + T1 + T2 + ...)

Number_cells_MN is used for cases
Number_cells_scored_1000 is used for person years


                            Parameter Summary Table

 # Name                            Estimate     Std.Err.  Test Stat.  P value
-- ----------------------------   ----------   ---------  ----------  --------
Log-linear term 0
 1 %CON.....................         -12.48     Aliased
 3 x_other_0................          0.000     Aliased
 4 x_other_1................          28.80       1.527      18.86    < 0.001
 5 x_other_2................          28.37        1.56      18.19    < 0.001
 7 chemotx_2................         -1.821      0.6967     -2.614    0.00896
 9 flag2_0..................          0.000     Aliased
10 flag2_1..................         -48.18   2.544e+07 -1.894e-06      > 0.5
12 COM1_EXP1_0..............         -47.95   2.059e+07 -2.328e-06      > 0.5
13 COM1_EXP1_1..............          0.000     Aliased
14 COM1_EXP1_2..............         0.5759      0.6825     0.8438      0.399
15 COM1_EXP1_3..............          1.478      0.5422      2.726    0.00642
17 exp_0....................          0.000     Aliased
18 exp_1....................         -2.026      0.8387     -2.416     0.0157
19 exp_2....................         -1.201      0.8213     -1.463      0.144
21 y_int_2002...............         0.5690      0.2421       2.35     0.0188
22 y_int_2003...............         0.1613     Aliased
23 y_int_2004...............        -0.1593      0.2843    -0.5604      > 0.5
25 rad_army_0...............          0.000     Aliased
26 rad_army_1...............         -14.20      0.6086     -23.32    < 0.001
27 rad_army_2...............         -13.00     Aliased
29 haz_exp_2................         0.5100      0.2739      1.862     0.0626
31 haz_el_2.................         -1.485      0.8067      -1.84     0.0657
33 haz_road_2...............          1.416      0.6293       2.25     0.0245
35 radiography_1............          1.504      0.6992      2.152     0.0314
36 radiography_2............         -14.31       1.033     -13.85    < 0.001
37 age_cen..................       -0.08612     0.05572     -1.546      0.122
38 age_cen2.................      -0.001698    0.008449     -0.201      > 0.5
39 age_cen3.................       0.002524    0.001355      1.863     0.0624
40 age_cen4.................      2.148e-05   8.154e-05     0.2634      > 0.5
41 age_cen5.................     -1.683e-05   8.959e-06     -1.879     0.0603
42 age_cen6.................     -8.256e-08   2.173e-07    -0.3798      > 0.5
43 age_cen7.................      2.826e-08   1.766e-08        1.6       0.11
44 x_dental_n_NON_ZERO......        0.01834     0.04997     0.3669      > 0.5
45 x_dental_n_MIS...........         0.5025      0.2689      1.869     0.0617
46 num_miss_NON_ZERO........         0.2365     0.07334      3.224    0.00126
47 num_miss_MIS.............          0.000     Aliased
48 sm_pday_NON_ZERO.........        0.01457     0.01323      1.101      0.271
49 sm_pday_MIS..............       -0.01085      0.2954   -0.03674      > 0.5
50 x_bone_n_NON_ZERO........       -0.02970     0.06936    -0.4281      > 0.5
51 x_bone_n_MIS.............         0.2927      0.2541      1.152      0.249

            Records used          111

                Deviance       114.05
                     AIC       172.05
            Pearson Chi2      135.939      Degrees of freedom      82


lrt@

 ***   ERROR:  Invalid likelihood ratio test 

ci level 95@
                                       95% Confidence Bounds

 # Name                           Estimate    Std. Err.      Lower       Upper
-- ----------------------------  ----------   ---------    --------    --------

Log-linear term 0
 4 x_other_1................         28.80      1.527     25.81     31.80
             EXP(estimate)        3.227e+12       4.604   1.618e+11   6.435e+13

 5 x_other_2................         28.37      1.560     25.32     31.43
             EXP(estimate)        2.104e+12       4.757   9.896e+10   4.472e+13

 7 chemotx_2................        -1.821     0.6967    -3.186   -0.4554
             EXP(estimate)           0.1619       2.007     0.04132      0.6342

10 flag2_1..................        -48.18  2.544e+07-4.987e+07 4.987e+07
             EXP(estimate)        1.188e-21       0.000       0.000       0.000

12 COM1_EXP1_0..............        -47.95  2.059e+07-4.036e+07 4.036e+07
             EXP(estimate)        1.496e-21       0.000       0.000       0.000

14 COM1_EXP1_2..............        0.5759     0.6825   -0.7618     1.914
             EXP(estimate)            1.779       1.979      0.4668       6.778

15 COM1_EXP1_3..............         1.478     0.5422    0.4151     2.540
             EXP(estimate)            4.383       1.720       1.515       12.69

18 exp_1....................        -2.026     0.8387    -3.670   -0.3822
             EXP(estimate)           0.1319       2.313     0.02548      0.6824

19 exp_2....................        -1.201     0.8213    -2.811    0.4085
             EXP(estimate)           0.3008       2.274     0.06014       1.505

21 y_int_2002...............        0.5690     0.2421   0.09444     1.044
             EXP(estimate)            1.767       1.274       1.099       2.839

23 y_int_2004...............       -0.1593     0.2843   -0.7166    0.3979
             EXP(estimate)           0.8527       1.329      0.4884       1.489

26 rad_army_1...............        -14.20     0.6086    -15.39    -13.00
             EXP(estimate)        6.842e-07       1.838   2.076e-07   2.255e-06

29 haz_exp_2................        0.5100     0.2739  -0.02678     1.047
             EXP(estimate)            1.665       1.315      0.9736       2.848

31 haz_el_2.................        -1.485     0.8067    -3.066   0.09639
             EXP(estimate)           0.2266       2.240     0.04662       1.101

33 haz_road_2...............         1.416     0.6293    0.1822     2.649
             EXP(estimate)            4.119       1.876       1.200       14.14

35 radiography_1............         1.504     0.6992    0.1340     2.875
             EXP(estimate)            4.501       2.012       1.143       17.72

36 radiography_2............        -14.31      1.033    -16.33    -12.29
             EXP(estimate)        6.099e-07       2.809   8.053e-08   4.618e-06

37 age_cen..................      -0.08612    0.05572   -0.1953   0.02309
             EXP(estimate)           0.9175       1.057      0.8226       1.023

38 age_cen2.................     -0.001698   0.008449  -0.01826   0.01486
             EXP(estimate)           0.9983       1.008      0.9819       1.015

39 age_cen3.................      0.002524   0.001355-0.0001308  0.005180
             EXP(estimate)            1.003       1.001      0.9999       1.005

40 age_cen4.................     2.148e-05  8.154e-05-0.0001383 0.0001813
             EXP(estimate)            1.000       1.000      0.9999       1.000

41 age_cen5.................    -1.683e-05  8.959e-06-3.439e-05 7.293e-07
             EXP(estimate)            1.000       1.000       1.000       1.000

42 age_cen6.................    -8.256e-08  2.173e-07-5.086e-07 3.434e-07
             EXP(estimate)            1.000       1.000       1.000       1.000

43 age_cen7.................     2.826e-08  1.766e-08-6.362e-09 6.288e-08
             EXP(estimate)            1.000       1.000       1.000       1.000

44 x_dental_n_NON_ZERO......       0.01834    0.04997  -0.07961    0.1163
             EXP(estimate)            1.019       1.051      0.9235       1.123

45 x_dental_n_MIS...........        0.5025     0.2689  -0.02452     1.029
             EXP(estimate)            1.653       1.308      0.9758       2.800

46 num_miss_NON_ZERO........        0.2365    0.07334   0.09271    0.3802
             EXP(estimate)            1.267       1.076       1.097       1.463

48 sm_pday_NON_ZERO.........       0.01457    0.01323  -0.01136   0.04051
             EXP(estimate)            1.015       1.013      0.9887       1.041

49 sm_pday_MIS..............      -0.01085     0.2954   -0.5898    0.5681
             EXP(estimate)           0.9892       1.344      0.5544       1.765

50 x_bone_n_NON_ZERO........      -0.02970    0.06936   -0.1656    0.1063
             EXP(estimate)           0.9707       1.072      0.8473       1.112

51 x_bone_n_MIS.............        0.2927     0.2541   -0.2054    0.7908
             EXP(estimate)            1.340       1.289      0.8143       2.205


profile 35 noplot force lower@

  Lower bound trial values 

             Deviance   One-Sided
     Beta     Change     P-Value 
     ____________________________

     1.410    -17.20  1.68e-05 *
     1.335    -17.64  1.33e-05 *
     1.503    -16.66  2.24e-05
     1.358    -17.51  1.43e-05
     1.068    -19.21  5.86e-06
     2.354    -11.78  0.000299
     4.283    -2.397    0.0608

   Sorted list of profile likelihood points 

             Deviance   One-Sided
     Beta     Change     P-Value 
     ____________________________

     1.335    -17.64  1.33e-05
     1.410    -17.20  1.68e-05
     1.504     0.000   0.00250


      Interpolated profile likelihood bounds
       for parameter 35 (radiography_1)

            MLE      1.504    exp(MLE)      4.501

      2-sided          Bounds                exp(Bounds)
       Level      Lower       Upper      Lower        Upper
      _______________________________________________________

      25.0%       1.504        ????       4.500        ????
      50.0%       1.503        ????       4.494        ????
      68.3%       1.501        ????       4.485        ????
      75.0%       1.500        ????       4.480        ????
      90.0%       1.494        ????       4.457        ????
      95.0%       1.490        ????       4.437        ????
      97.5%       1.485        ????       4.416        ????
      99.0%       1.478        ????       4.385        ????
      99.5%       1.473        ????       4.361        ????


profile 35 noplot force upper@

  Upper bound trial values 

             Deviance   One-Sided
     Beta     Change     P-Value 
     ____________________________

     1.598    -16.10  3.00e-05 *
     1.674    -15.66  3.78e-05 *
     1.506    -16.64  2.26e-05
     2.086    -13.30  0.000133
     3.246    -6.998   0.00408
     4.566    -1.463     0.113
     4.864   -0.6946     0.202

   Sorted list of profile likelihood points 

             Deviance   One-Sided
     Beta     Change     P-Value 
     ____________________________

     1.504     0.000   0.00250
     1.598    -16.10  3.00e-05
     1.674    -15.66  3.78e-05


      Interpolated profile likelihood bounds
       for parameter 35 (radiography_1)

            MLE      1.504    exp(MLE)      4.501

      2-sided          Bounds                exp(Bounds)
       Level      Lower       Upper      Lower        Upper
      _______________________________________________________

      25.0%        ????       1.505        ????       4.503
      50.0%        ????       1.506        ????       4.509
      68.3%        ????       1.508        ????       4.518
      75.0%        ????       1.509        ????       4.524
      90.0%        ????       1.515        ????       4.549
      95.0%        ????       1.520        ????       4.570
      97.5%        ????       1.525        ????       4.593
      99.0%        ????       1.532        ????       4.627
      99.5%        ????       1.538        ????       4.655


profile 36 noplot force lower@

  Lower bound trial values 

             Deviance   One-Sided
     Beta     Change     P-Value 
     ____________________________

    -14.47    -6.232   0.00627 *
    -14.60    -6.483   0.00545 *
    -14.32    -5.929   0.00745
    -15.32    -7.905   0.00246
    -19.02    -15.30  4.59e-05
    -21.02    -19.30  5.58e-06
    -21.27    -19.80  4.30e-06

   Sorted list of profile likelihood points 

             Deviance   One-Sided
     Beta     Change     P-Value 
     ____________________________

    -14.60    -6.483   0.00545
    -14.47    -6.232   0.00627
    -14.31     0.000   0.00250


      Interpolated profile likelihood bounds
       for parameter 36 (radiography_2)

            MLE     -14.31    exp(MLE)  6.099e-07

      2-sided          Bounds                exp(Bounds)
       Level      Lower       Upper      Lower        Upper
      _______________________________________________________

      25.0%      -14.31        ????   6.088e-07        ????
      50.0%      -14.32        ????   6.051e-07        ????
      68.3%      -14.33        ????   5.992e-07        ????
      75.0%      -14.33        ????   5.956e-07        ????
      90.0%      -14.36        ????   5.791e-07        ????
      95.0%      -14.39        ????   5.639e-07        ????
      97.5%      -14.42        ????   5.451e-07        ????
      99.0%      -14.50        ????   5.044e-07        ????
      99.5%        ????        ????        ????        ????


profile 36 noplot force upper@

  Upper bound trial values 

             Deviance   One-Sided
     Beta     Change     P-Value 
     ____________________________

    -14.15    -5.597   0.00900 *
    -14.02    -5.352    0.0104 *
    -14.30    -5.897   0.00758
    -13.30    -3.966    0.0232
    -11.39   -0.7732     0.190
    -11.18   -0.5180     0.236 *
    -11.57    -1.009     0.158 *
    -11.78    -1.318     0.125 *
    -12.57    -2.617    0.0529 *
    -13.20    -3.768    0.0261 *
    -13.83    -4.975    0.0129 *
    -17.35    -11.95  0.000274
    -21.30    -19.86  4.17e-06
    -21.37    -20.00  3.88e-06
    -21.39    -20.14  3.61e-06
    -21.41    -20.17  3.54e-06

   Sorted list of profile likelihood points 

             Deviance   One-Sided
     Beta     Change     P-Value 
     ____________________________

    -14.31     0.000   0.00250
    -14.15    -5.597   0.00900
    -14.02    -5.352    0.0104
    -11.57    -1.009     0.158
    -11.78    -1.318     0.125
    -12.57    -2.617    0.0529
    -13.20    -3.768    0.0261
    -13.83    -4.975    0.0129
-1.000e+36    -6.635     0.500
-1.000e+36    -7.879     0.500
    -11.18   -0.5180     0.236


      Interpolated profile likelihood bounds
       for parameter 36 (radiography_2)

            MLE     -14.31    exp(MLE)  6.099e-07

      2-sided          Bounds                exp(Bounds)
       Level      Lower       Upper      Lower        Upper
      _______________________________________________________

      25.0%        ????      -14.31        ????   6.110e-07
      50.0%        ????        ????        ????        ????
      68.3%        ????      -11.56        ????   9.525e-06
      75.0%        ????      -11.79        ????   7.617e-06
      90.0%        ????      -12.62        ????   3.314e-06
      95.0%        ????      -13.24        ????   1.787e-06
      97.5%        ????      -13.85        ????   9.625e-07
      99.0%        ????        ????        ????        ????
      99.5%        ????        ????        ????        ????


quit@
