# Supplementary material for: Buccal mucosa micronuclei counts in relation to exposure to low dose-rate radiation from the Chornobyl nuclear accident and other medical and occupational radiation exposures
Source: Environ Health. 2017 Jun 23;16:70. doi: 10.1186/s12940-017-0273-x (PMC5481966; doi:10.1186/s12940-017-0273-x)
Supplement: Additional file 1: — Data files (Excel, text) and other R and Epicure files used in the analysis. (ZIP 3032 kb) [file 12940_2017_273_MOESM1_ESM.zip › Ukraine MN data regression on other ocupational and medical radiation exposure.log.bak]

log 'Ukraine MN data regression on other ocupational and medical radiation exposure'@


!Poisson model fitted to Ukraine micronucleus data, modifying effect of other medical (X-ray etc) and non-Chernobyl occupational radiation exposures (e.g., work as industrial radiographer)
!Revised by MP Little 2016-7-7

names id stratum Number_cells_scored Number_cells_MN MN_1000 d_birth m_birth y_birth first days_act Mean86 Mean87 Mean88 Mean89 Mean90 Mean_total Buccal_date_year
 Buccal_date_month Buccal_date_day Case_leuk Year_first_exposed Year_last_exposed proxy proxy_str number1 first_year duration duration_act days tse radiation industry oil
 chemical petroleum pesticides solvents other_chemical age age_x subtype subtypecll subtypecll_str y_dx reference y_int liqtype flag1 flag2 flag_definite phase COM1_EXP1
 COM2_EXP1 COM3_EXP1 QUES1 QUES2 liquid liquid_proxy exp time_int_ch set t11 t1515 t12 t22 liqtype_recode num_miss rad_exp rad_radiography rad_nuclear rad_army rad_other
 haz_exp haz_chem haz_el haz_road haz_other chem_exp chem_petrol chem_pest chem_solv chem_other oblast educ urban tumour tumor_new radtx chemotx radtx_other x_dental
 x_dental_n x_bone x_bone_n x_chest x_chest_n x_other x_other_n fam_cancer sm_reg sm_pday alc@


! Skip first line (containing names of variables)
skip 1@

! Open data (2016/6/9 version, with some additional linked variables from LBZ 2016-2-19)
input 'C:\d_drive\Word processing\Reports\REB Chernobyl Ukraine micronucleus analysis\Micro_22122015 (rev 2016-6-9)(master).csv'@

Input from C:\d_drive\Word processing\Reports\REB Chernobyl Ukraine micronucleus analysis\Micro_22122015 (rev 2016-6-9)(master).csv

         112 records read         111 records used
                                    1 records rejected

104 variables defined  At least 500 additional variables can be created.


!Missing value codes set for various continuous variables
trans 
 age_MIS                = (age < 0);
 age_x_MIS              = (age_x < 0);
 days_act_MIS           = (days_act < 0);
 days_MIS               = (days < 0);
 duration_act_MIS       = (duration_act < 0);
 duration_MIS           = (duration < 0);
 liqtype_MIS            = (liqtype < 0);
 number1_MIS            = (number1 < 0);
 num_miss_MIS           = (num_miss < 0); 
 sm_pday_MIS            = (sm_pday < 0);
 time_int_ch_MIS        = (time_int_ch < 0);
 tse_MIS                = (tse < 0);
 x_bone_n_MIS           = (x_bone_n < 0);
 x_chest_n_MIS          = (x_chest_n < 0);
 x_dental_n_MIS         = (x_dental_n < 0);
 x_other_n_MIS          = (x_other_n < 0);
@


!Positive part set for various continuous variables
trans 
 age_NON_ZERO           =  max(age,0);
 age_x_NON_ZERO         =  max(age_x,0);
 days_act_NON_ZERO      =  max(days_act,0);
 days_NON_ZERO          =  max(days,0);
 duration_act_NON_ZERO  =  max(duration_act,0);
 duration_NON_ZERO      =  max(duration,0);
 liqtype_NON_ZERO       =  max(liqtype,0);
 number1_NON_ZERO       =  max(number1,0);
 num_miss_NON_ZERO      =  max(num_miss,0); 
 sm_pday_NON_ZERO       =  max(sm_pday,0);
 time_int_ch_NON_ZERO   =  max(time_int_ch,0);
 tse_NON_ZERO           =  max(tse,0);
 x_bone_n_NON_ZERO      =  max(x_bone_n,0);
 x_chest_n_NON_ZERO     =  max(x_chest_n,0);
 x_dental_n_NON_ZERO    =  max(x_dental_n,0);
 x_other_n_NON_ZERO     =  max(x_other_n,0);
@


!Reset variables so that -999999 (=missing) is set to -1
trans chemotx           = max(chemotx, -1);
      chem_pest         = max(chem_pest,-1);
      COM1_EXP1         = max(COM1_EXP1,-1);
      COM3_EXP1         = max(COM3_EXP1,-1);
      exp               = max(exp,-1);
      flag1             = max(flag1,-1);
      flag2             = max(flag2,-1);
      haz_el            = max(haz_el,-1);
      haz_exp           = max(haz_exp,-1);
      haz_other         = max(haz_other,-1);
      haz_road          = max(haz_road,-1);
      industry          = max(industry,-1);
      num_miss          = max(num_miss,-1);
      oil               = max(oil,-1);
      other_chemical    = max(other_chemical,-1);
      pesticides        = max(pesticides,-1);
      QUES2             = max(QUES2,-1);
      rad_army          = max(rad_army,-1);
      rad_exp           = max(rad_exp,-1);
      rad_other         = max(rad_other,-1);
      rad_radiography   = max(rad_radiography,-1);
      x_bone            = max(x_bone,-1);
      x_other           = max(x_other,-1);
      x_other_n         = max(x_other_n,-1);
      y_int             = max(y_int,2001);
      flag_definite     = max(flag_definite,-1);
@


level Number_cells_MN@
Number_cells_MN has 11 levels from 0 to 10

freq Number_cells_MN@


  FOR: Number_cells_MN
  Level     Freq     %      Cum %
      0          32   28.83    28.83
      1          30   27.03    55.86
      2          19   17.12    72.97
      3          14   12.61    85.59
      4           8    7.21    92.79
      5           4    3.60    96.40
      6           2    1.80    98.20
      7           1    0.90    99.10
      8           0    0.00    99.10
      9           0    0.00    99.10
     10           1    0.90   100.00
  Total         111


trans no_tumour     = (radtx /= 1) * (chemotx /=1) * (Case_leuk ==0) * (tumour == 0)@


trans no_tumour_new = (radtx /= 1) * (chemotx /=1) * (Case_leuk ==0) * (tumor_new /= 1)@


trans no_tumour_final = (radtx /= 1) * (chemotx /=1) * (Case_leuk ==0)@


!Relabel rad_radiography as radiography so that 0 = no, 1 = yes, 2 = unknown
trans radiography = 2*(rad_radiography == -1) + 1*(rad_radiography == 1) + 0*(rad_radiography == 2)@

levels radiography 0:2@

!Relabel professional work with potential exposures to radiation other than Chernobyl, rad_exp, so -1 (= missing) recoded to 2, 2 (=no) recoded to 0, 1 (=yes) recoded to 1
radiography has 3 levels from 0 to 2

trans any_non_Cher_radiation = 2*(rad_exp == -1) + 1*(rad_exp == 1) +  0*(rad_exp == 2)@

levels any_non_Cher_radiation 0:2@

!Relabel other radiation work in nuclear industry (including Chernobyl NPP), apart from time spent in Chernobyl area, so -1 (= missing) recoded to 2, 2 (=no) recoded to 0, 1 (=yes) recoded to 1
any_non_Cher_radiation has 3 levels from 0 to 2

trans other_nuclear = 2*(rad_nuclear == -1) + 1*(rad_nuclear == 1) +  0*(rad_nuclear == 2)@

levels other_nuclear 0:2@

!Relabel army service with potential exposures to radiation, rad_army, so -1 (= missing) recoded to 2, 2 (=no) recoded to 0, 1 (=yes) recoded to 1
other_nuclear has 3 levels from 0 to 2

trans army_radiation = 2*(rad_army == -1) + 1*(rad_army == 1) +  0*(rad_army == 2)@

levels army_radiation 0:2@

!Relabel any other work with potential exposures to radiation, rad_other, so -1 (= missing) recoded to 2, 2 (=no) recoded to 0, 1 (=yes) recoded to 1
army_radiation has 3 levels from 0 to 2

trans any_other_occ_radiation = 2*(rad_other == -1) + 1*(rad_other == 1) +  0*(rad_other == 2)@

levels any_other_occ_radiation 0:2@

!Relabel radiotherapy for conditions other than cancer, radtx_other, so -1 (= missing) recoded to 2, 2 (=no) recoded to 0, 1 (=yes) recoded to 1
any_other_occ_radiation has 3 levels from 0 to 2

trans RT_non_cancer = 2*(radtx_other == -1) + 1*(radtx_other == 1) +  0*(radtx_other == 2)@

levels RT_non_cancer 0:2@

!Relabel ever dental X-rays, x_dental, so -1 (= missing) recoded to 2, 2 (=no) recoded to 0, 1 (=yes) recoded to 1
RT_non_cancer has 3 levels from 0 to 2

trans dental_ever = 2*(x_dental == -1) + 1*(x_dental == 1) +  0*(x_dental == 2)@

levels dental_ever 0:2@

!Relabel ever chest X-rays, x_chest, so -1 (= missing) recoded to 2, 2 (=no) recoded to 0, 1 (=yes) recoded to 1
dental_ever has 3 levels from 0 to 2

trans chest_ever = 2*(x_chest == -1) + 1*(x_chest == 1) +  0*(x_chest == 2)@

levels chest_ever 0:2@

!Relabel ever bone X-rays, x_bone, so -1 (= missing) recoded to 2, 2 (=no) recoded to 0, 1 (=yes) recoded to 1
chest_ever has 3 levels from 0 to 2

trans bone_ever = 2*(x_bone == -1) + 1*(x_bone == 1) +  0*(x_bone == 2)@

levels bone_ever 0:2@

!Relabel ever other X-rays, x_other, so -1 (= missing) recoded to 2, 2 (=no) recoded to 0, 1 (=yes) recoded to 1
bone_ever has 3 levels from 0 to 2

trans other_X_ever = 2*(x_other == -1) + 1*(x_other == 1) +  0*(x_other == 2)@

levels other_X_ever 0:2@

!Other factor variable levels
other_X_ever has 3 levels from 0 to 2

levels chemotx 1:2 chem_pest 1:2 COM1_EXP1 -1:3 COM3_EXP1 -1:2 flag1 -1:1 flag2 -1:1 exp -1:2 haz_el 1:2 haz_exp 1:2 haz_other 1:2 haz_road 1:2
 industry -1:1 num_miss 1:10 oil -1:1 other_chemical -1:1 pesticides -1:1 QUES2 -1:4 rad_army -1:2 rad_exp -1:2 rad_other -1:2 rad_radiography -1:2
 x_bone -1:2 x_other -1:2 x_other_n -1:6 y_int 2001:2004 flag_definite -1:1@

chemotx has 2 levels from 1 to 2
chem_pest has 2 levels from 1 to 2
COM1_EXP1 has 5 levels from -1 to 3
COM3_EXP1 has 4 levels from -1 to 2
flag1 has 3 levels from -1 to 1
flag2 has 3 levels from -1 to 1
exp has 4 levels from -1 to 2
haz_el has 2 levels from 1 to 2
haz_exp has 2 levels from 1 to 2
haz_other has 2 levels from 1 to 2
haz_road has 2 levels from 1 to 2
industry has 3 levels from -1 to 1
num_miss has 10 levels from 1 to 10
oil has 3 levels from -1 to 1
other_chemical has 3 levels from -1 to 1
pesticides has 3 levels from -1 to 1
QUES2 has 6 levels from -1 to 4
rad_army has 4 levels from -1 to 2
rad_exp has 4 levels from -1 to 2
rad_other has 4 levels from -1 to 2
rad_radiography has 4 levels from -1 to 2
x_bone has 4 levels from -1 to 2
x_other has 4 levels from -1 to 2
x_other_n has 8 levels from -1 to 6
y_int has 4 levels from 2001 to 2004
flag_definite has 3 levels from -1 to 1

level Number_cells_MN@
Number_cells_MN has 11 levels from 0 to 10

freq Number_cells_MN@


  FOR: Number_cells_MN
  Level     Freq     %      Cum %
      0          32   28.83    28.83
      1          30   27.03    55.86
      2          19   17.12    72.97
      3          14   12.61    85.59
      4           8    7.21    92.79
      5           4    3.60    96.40
      6           2    1.80    98.20
      7           1    0.90    99.10
      8           0    0.00    99.10
      9           0    0.00    99.10
     10           1    0.90   100.00
  Total         111


trans Number_cells_scored_1000 = Number_cells_scored/1000@


CASES Number_cells_MN@

PYR Number_cells_scored_1000@

!TRANSFORMATIONS
rank Mean_total @

  Variable: Mean_total


  Minimum     0.00692
      25%        2.11
      50%      11.322
      75%          49
    Mean      59.7614
  Maximum     748.441

  Using 111 records 


tran dose=Mean_total/1000 @

tran dose2 = dose*dose@

mean dose @

           Summary for dose

               Mean      Std. Dev.        Count      Minimum      Maximum
          0.0597614       0.12539           111   6.9200e-06      0.74844


category Mean_total as Mean_total_cat -999999 / 20 / 100 / 250 / 500 / > @

Mean_total_cat has 5 levels from 1 to 5


mean dose@

           Summary for dose

               Mean      Std. Dev.        Count      Minimum      Maximum
          0.0597614       0.12539           111   6.9200e-06      0.74844


!0.0597614

mean dose by Mean_total_cat@

           Summary for dose

Mean_total_cat          Mean      Std. Dev.        Count      Minimum      Maximum
    1    0.00479307     0.0051004            66   6.9200e-06     0.017100
    2     0.0450199      0.019058            29     0.020000     0.088700
    3      0.141180      0.033817             5      0.11200      0.19700
    4      0.304349      0.042007             8      0.26200      0.37000
    5      0.623635       0.12117             3      0.50646      0.74844


select (no_tumour_new ==1)@

84 records to be used


mean dose@

Using (no_tumour_new ==1)

           Summary for dose

               Mean      Std. Dev.        Count      Minimum      Maximum
          0.0474581      0.091902            84   4.1300e-05      0.50646


!0.0474581

mean dose by Mean_total_cat@

Using (no_tumour_new ==1)

           Summary for dose

Mean_total_cat          Mean      Std. Dev.        Count      Minimum      Maximum
    1    0.00525767     0.0052849            49   4.1300e-05     0.017100
    2     0.0436242      0.017863            25     0.020000     0.077800
    3      0.145500      0.037421             4      0.11200      0.19700
    4      0.309958      0.040356             5      0.27500      0.37000
    5      0.506464             0             1      0.50646      0.50646


select@

111 records to be used


trans 
    Buccal_date_year_nm =  Buccal_date_year; 
    Buccal_date_month_nm = Buccal_date_month; 
    Buccal_date_day_nm =   Buccal_date_day; 
@


!Set date of sample to 2003/4/9 (mean of non-missing dates) if missing
trans 
    if (Buccal_date_year < 0) then
       Buccal_date_year_nm =  2003;
       Buccal_date_month_nm = 4;
       Buccal_date_day_nm =   9;
    endif@


!If month (and day) of birth are missing set them to July 2
trans 
    if (m_birth < 0) then
       m_birth =  7;
       d_birth =  2;
    endif@


!Dates in julian years of birth adn buccal sample
trans jul_bucc_date =         julian(Buccal_date_year_nm,Buccal_date_month_nm,Buccal_date_day_nm) ;
      buccal_samp_date_jul =  fracyr(jul_bucc_date);
      jul_bir_date =          julian(y_birth,m_birth,d_birth) ;
      birth_date_jul =        fracyr(jul_bir_date);
      age_samp =              buccal_samp_date_jul - birth_date_jul
@


!Select non-cancers using newer definition (excluding 27 cases)
select (no_tumour_new == 1)@

84 records to be used


mean age_samp@

Using (no_tumour_new == 1)

           Summary for age_samp

               Mean      Std. Dev.        Count      Minimum      Maximum
            59.5586        8.8764            84       43.736       76.047


!59.5586

!!!!!!!!!!!!!!!!!!!!!!!!!!!!!!!!!!!!!!!!!!!!!!!!!!!!!
!! Calculation of age first exposed                 !
!!!!!!!!!!!!!!!!!!!!!!!!!!!!!!!!!!!!!!!!!!!!!!!!!!!!!
trans
   if (first_year == 1986) then 
!       1986 exposure assumed close to date of Chernobyl accident
       age_first_exposed_jul = julian(first_year,4,26);
   else
!       1987+ exposure assumed to be mid-year
       age_first_exposed_jul = julian(first_year,7,2);
   endif;
   age_first_exposed = fracyr(age_first_exposed_jul) - birth_date_jul;
@


!!!!!!!!!!!!!!!!!!!!!!!!!!!!!!!!!!!!!!!!!!!!!!!!!!!!!!!!!!!!!!!!!!!!!!!!!!!!
!! Calculation of time from last exposure to buccal sample                 !
!!!!!!!!!!!!!!!!!!!!!!!!!!!!!!!!!!!!!!!!!!!!!!!!!!!!!!!!!!!!!!!!!!!!!!!!!!!!
trans 
    if (Year_last_exposed > 0) then
       if (Year_last_exposed == 1986) then
!          1986 exposure assumed close to date of Chernobyl accident
          time_last_exposed_jul = julian(Year_last_exposed,4,26);
       else
!          1987+ exposure assumed to be mid-year
          time_last_exposed_jul = julian(Year_last_exposed,7,2);
       endif;
       time_last_exposed = buccal_samp_date_jul - fracyr(time_last_exposed_jul);
    else
       time_last_exposed = -1
    endif@


!Select non-cancers using newer definition (excluding 27 cases)
select (no_tumour_new == 1)@

84 records to be used


mean age_first_exposed@

Using (no_tumour_new == 1)

           Summary for age_first_exposed

               Mean      Std. Dev.        Count      Minimum      Maximum
            43.0679        8.6567            84       27.765       59.466


!43.0679

mean time_last_exposed@

Using (no_tumour_new == 1)

           Summary for time_last_exposed

               Mean      Std. Dev.        Count      Minimum      Maximum
            15.5076        2.9734            84           -1       17.825


!15.5076

trans age_cen = age_samp - 59.559516394358994@


trans age_cen2 = age_cen*age_cen@

trans age_cen3 = age_cen2*age_cen@

trans age_cen4 = age_cen3*age_cen@

trans age_cen5 = age_cen4*age_cen@

trans age_cen6 = age_cen5*age_cen@

trans age_cen7 = age_cen6*age_cen@

trans age_cen8 = age_cen7*age_cen@


!Set iteration bound to 50
 fitopt iter 50@


!Set convergence criterion to 10**-8
 fitopt conv -8@


RRISK@


!!!!!!!!!!!!!!!!!!!!!!!!!!!!!!!!!!!!!!!!!!!!!!!!!!!!!!!!!!!!!!!!!!!!!!!!!!!!!!!!
!!!!!!!!!!!!!!!!!!!!!!!!!!!!!!!!!!!!!!!!!!!!!!!!!!!!!!!!!!!!!!!!!!!!!!!!!!!!!!!!
!!!All cases                                                                 !!!
!!!!!!!!!!!!!!!!!!!!!!!!!!!!!!!!!!!!!!!!!!!!!!!!!!!!!!!!!!!!!!!!!!!!!!!!!!!!!!!!
!!!!!!!!!!!!!!!!!!!!!!!!!!!!!!!!!!!!!!!!!!!!!!!!!!!!!!!!!!!!!!!!!!!!!!!!!!!!!!!!

select@

111 records to be used


!!!!!!!!!!!!!!!!!!!!!!!!!!!!!!!!!!!!!!!!!!!!!!!!!!!!!!!!!!!!!!!!
!!!!!!!!!!!!!!!!!!!!!!!!!!!!!!!!!!!!!!!!!!!!!!!!!!!!!!!!!!!!!!!!
!!Analyses of industrial radiography                          !!
!!!!!!!!!!!!!!!!!!!!!!!!!!!!!!!!!!!!!!!!!!!!!!!!!!!!!!!!!!!!!!!!
!!!!!!!!!!!!!!!!!!!!!!!!!!!!!!!!!!!!!!!!!!!!!!!!!!!!!!!!!!!!!!!!

!Null model
loglinear 0
! rad_radiography
 x_other chemotx flag2 COM1_EXP1
 age_cen age_cen2 age_cen3 age_cen4 age_cen5 age_cen6 age_cen7
 exp y_int rad_army haz_exp haz_el x_dental_n_NON_ZERO x_dental_n_MIS
 num_miss_NON_ZERO num_miss_MIS haz_road sm_pday_NON_ZERO sm_pday_MIS
 x_bone_n_NON_ZERO x_bone_n_MIS@


linear 1@


loglinear 1@


fit@

          Iter  Step      Deviance

             0     0      371.782
             1     1      189.397
             2     0      134.035
             3     0      120.396
             4     0      119.588
             5     0      119.425
             6     0      119.366
             7     0      119.345
             8     0      119.337
             9     0      119.334
            10     0      119.333
            11     0      119.333
            12     0      119.333
            13     0      119.332
            14     0      119.332
            15     0      119.332
            16     0      119.332
            17     0      119.332
            18     0      119.332
            19     0      119.332
            20     0      119.332
            21     0      119.332

Piece-wise exponential regression
Additive excess relative risk T0 * (1 + T1 + T2 + ...)

Number_cells_MN is used for cases
Number_cells_scored_1000 is used for person years


                            Parameter Summary Table

 # Name                            Estimate     Std.Err.  Test Stat.  P value
-- ----------------------------   ----------   ---------  ----------  --------
Log-linear term 0
 1 %CON.....................         -12.48     Aliased
 3 x_other_0................          0.000     Aliased
 4 x_other_1................          14.58       1.808      8.067    < 0.001
 5 x_other_2................          14.15       1.825      7.751    < 0.001
 7 chemotx_2................         -1.940      0.6744     -2.876    0.00403
 9 flag2_0..................          0.000     Aliased
10 flag2_1..................         -21.98     2.4e+04 -0.0009157      > 0.5
12 COM1_EXP1_0..............         -20.69   1.943e+04  -0.001065      > 0.5
13 COM1_EXP1_1..............          0.000     Aliased
14 COM1_EXP1_2..............         0.3681      0.6533     0.5635      > 0.5
15 COM1_EXP1_3..............          1.533      0.5439      2.819    0.00482
17 exp_0....................          0.000     Aliased
18 exp_1....................         -2.093      0.8385     -2.496     0.0126
19 exp_2....................         -1.211      0.8211     -1.475       0.14
21 y_int_2002...............         0.5651      0.2413      2.342     0.0192
22 y_int_2003...............         0.1613     Aliased
23 y_int_2004...............        -0.1669      0.2811    -0.5938      > 0.5
25 rad_army_0...............          0.000     Aliased
26 rad_army_1...............        -0.1380       1.185    -0.1164      > 0.5
27 rad_army_2...............          1.285       1.033      1.243      0.214
29 haz_exp_2................         0.5422      0.2746      1.975     0.0483
31 haz_el_2.................         -1.528      0.8058     -1.896      0.058
33 haz_road_2...............          1.406      0.6286      2.236     0.0253
34 age_cen..................       -0.07969     0.05492     -1.451      0.147
35 age_cen2.................      -0.002731    0.008218    -0.3324      > 0.5
36 age_cen3.................       0.002410    0.001342      1.796     0.0726
37 age_cen4.................      2.614e-05   7.984e-05     0.3274      > 0.5
38 age_cen5.................     -1.627e-05   8.887e-06     -1.831      0.067
39 age_cen6.................     -8.637e-08   2.138e-07     -0.404      > 0.5
40 age_cen7.................      2.735e-08   1.752e-08      1.561      0.118
41 x_dental_n_NON_ZERO......        0.04219     0.04676     0.9024      0.367
42 x_dental_n_MIS...........         0.6031      0.2641      2.284     0.0224
43 num_miss_NON_ZERO........         0.2431     0.07283      3.337    < 0.001
44 num_miss_MIS.............          0.000     Aliased
45 sm_pday_NON_ZERO.........        0.01634     0.01328       1.23      0.219
46 sm_pday_MIS..............        0.04975      0.2925     0.1701      > 0.5
47 x_bone_n_NON_ZERO........       -0.02469     0.07099    -0.3478      > 0.5
48 x_bone_n_MIS.............         0.3310      0.2604      1.271      0.204

            Records used          111

                Deviance      119.332
                     AIC      179.332
            Pearson Chi2      144.354      Degrees of freedom      81


 *** WARNING: Parameter COM1_EXP1_0 changed by 5.0% MLE may be infinite or may not exist


null@

!Analysis of radiography risk
loglinear 0 +radiography@


fit@

          Iter  Step      Deviance

             0     0      119.332
             1     1      116.461
             2     0      114.606
             3     0      114.184
             4     0      114.098
             5     0      114.068
             6     0      114.056
             7     0      114.052
             8     0      114.051
             9     0      114.050
            10     0      114.050
            11     0      114.050
            12     0      114.050
            13     0      114.050
            14     0      114.050
            15     0      114.050

Piece-wise exponential regression
Additive excess relative risk T0 * (1 + T1 + T2 + ...)

Number_cells_MN is used for cases
Number_cells_scored_1000 is used for person years


                            Parameter Summary Table

 # Name                            Estimate     Std.Err.  Test Stat.  P value
-- ----------------------------   ----------   ---------  ----------  --------
Log-linear term 0
 1 %CON.....................         -12.48     Aliased
 3 x_other_0................          0.000     Aliased
 4 x_other_1................          28.19       1.527      18.46    < 0.001
 5 x_other_2................          27.76        1.56       17.8    < 0.001
 7 chemotx_2................         -1.821      0.6967     -2.614    0.00896
 9 flag2_0..................          0.000     Aliased
10 flag2_1..................         -36.25   2.982e+07 -1.215e-06      > 0.5
12 COM1_EXP1_0..............         -35.02   2.414e+07 -1.451e-06      > 0.5
13 COM1_EXP1_1..............          0.000     Aliased
14 COM1_EXP1_2..............         0.5759      0.6825     0.8438      0.399
15 COM1_EXP1_3..............          1.478      0.5422      2.726    0.00642
17 exp_0....................          0.000     Aliased
18 exp_1....................         -2.026      0.8387     -2.416     0.0157
19 exp_2....................         -1.201      0.8213     -1.463      0.144
21 y_int_2002...............         0.5690      0.2421       2.35     0.0188
22 y_int_2003...............         0.1613     Aliased
23 y_int_2004...............        -0.1593      0.2843    -0.5604      > 0.5
25 rad_army_0...............          0.000     Aliased
26 rad_army_1...............         -13.58      0.6086     -22.31    < 0.001
27 rad_army_2...............         -12.38     Aliased
29 haz_exp_2................         0.5100      0.2739      1.862     0.0626
31 haz_el_2.................         -1.485      0.8067      -1.84     0.0657
33 haz_road_2...............          1.416      0.6293       2.25     0.0245
35 radiography_1............          1.504      0.6992      2.152     0.0314
36 radiography_2............         -13.69       1.033     -13.26    < 0.001
37 age_cen..................       -0.08612     0.05572     -1.546      0.122
38 age_cen2.................      -0.001698    0.008449     -0.201      > 0.5
39 age_cen3.................       0.002524    0.001355      1.863     0.0624
40 age_cen4.................      2.148e-05   8.154e-05     0.2634      > 0.5
41 age_cen5.................     -1.683e-05   8.959e-06     -1.879     0.0603
42 age_cen6.................     -8.256e-08   2.173e-07    -0.3798      > 0.5
43 age_cen7.................      2.826e-08   1.766e-08        1.6       0.11
44 x_dental_n_NON_ZERO......        0.01834     0.04997     0.3669      > 0.5
45 x_dental_n_MIS...........         0.5025      0.2689      1.869     0.0617
46 num_miss_NON_ZERO........         0.2365     0.07334      3.224    0.00126
47 num_miss_MIS.............          0.000     Aliased
48 sm_pday_NON_ZERO.........        0.01457     0.01323      1.101      0.271
49 sm_pday_MIS..............       -0.01085      0.2954   -0.03674      > 0.5
50 x_bone_n_NON_ZERO........       -0.02970     0.06936    -0.4281      > 0.5
51 x_bone_n_MIS.............         0.2927      0.2541      1.152      0.249

            Records used          111

                Deviance       114.05
                     AIC       176.05
            Pearson Chi2      135.939      Degrees of freedom      80


 *** WARNING: Parameter COM1_EXP1_0 changed by 2.9% MLE may be infinite or may not exist


lrt@


             LR statistic       5.283      Degrees of freedom      1
                  P value      0.0215

ci level 95@
                                       95% Confidence Bounds

 # Name                           Estimate    Std. Err.      Lower       Upper
-- ----------------------------  ----------   ---------    --------    --------

Log-linear term 0
 4 x_other_1................         28.19      1.527     25.19     31.18
             EXP(estimate)        1.744e+12       4.604   8.746e+10   3.478e+13

 5 x_other_2................         27.76      1.560     24.70     30.82
             EXP(estimate)        1.137e+12       4.757   5.349e+10   2.417e+13

 7 chemotx_2................        -1.821     0.6967    -3.186   -0.4554
             EXP(estimate)           0.1619       2.007     0.04132      0.6342

10 flag2_1..................        -36.25  2.982e+07-5.846e+07 5.846e+07
             EXP(estimate)        1.809e-16       0.000       0.000       0.000

12 COM1_EXP1_0..............        -35.02  2.414e+07-4.731e+07 4.731e+07
             EXP(estimate)        6.196e-16       0.000       0.000       0.000

14 COM1_EXP1_2..............        0.5759     0.6825   -0.7618     1.914
             EXP(estimate)            1.779       1.979      0.4668       6.778

15 COM1_EXP1_3..............         1.478     0.5422    0.4151     2.540
             EXP(estimate)            4.383       1.720       1.515       12.69

18 exp_1....................        -2.026     0.8387    -3.670   -0.3822
             EXP(estimate)           0.1319       2.313     0.02548      0.6824

19 exp_2....................        -1.201     0.8213    -2.811    0.4085
             EXP(estimate)           0.3008       2.274     0.06014       1.505

21 y_int_2002...............        0.5690     0.2421   0.09444     1.044
             EXP(estimate)            1.767       1.274       1.099       2.839

23 y_int_2004...............       -0.1593     0.2843   -0.7166    0.3979
             EXP(estimate)           0.8527       1.329      0.4884       1.489

26 rad_army_1...............        -13.58     0.6086    -14.77    -12.39
             EXP(estimate)        1.266e-06       1.838   3.840e-07   4.172e-06

29 haz_exp_2................        0.5100     0.2739  -0.02678     1.047
             EXP(estimate)            1.665       1.315      0.9736       2.848

31 haz_el_2.................        -1.485     0.8067    -3.066   0.09639
             EXP(estimate)           0.2266       2.240     0.04662       1.101

33 haz_road_2...............         1.416     0.6293    0.1822     2.649
             EXP(estimate)            4.119       1.876       1.200       14.14

35 radiography_1............         1.504     0.6992    0.1340     2.875
             EXP(estimate)            4.501       2.012       1.143       17.72

36 radiography_2............        -13.69      1.033    -15.72    -11.67
             EXP(estimate)        1.128e-06       2.809   1.490e-07   8.544e-06

37 age_cen..................      -0.08612    0.05572   -0.1953   0.02309
             EXP(estimate)           0.9175       1.057      0.8226       1.023

38 age_cen2.................     -0.001698   0.008449  -0.01826   0.01486
             EXP(estimate)           0.9983       1.008      0.9819       1.015

39 age_cen3.................      0.002524   0.001355-0.0001308  0.005180
             EXP(estimate)            1.003       1.001      0.9999       1.005

40 age_cen4.................     2.148e-05  8.154e-05-0.0001383 0.0001813
             EXP(estimate)            1.000       1.000      0.9999       1.000

41 age_cen5.................    -1.683e-05  8.959e-06-3.439e-05 7.293e-07
             EXP(estimate)            1.000       1.000       1.000       1.000

42 age_cen6.................    -8.256e-08  2.173e-07-5.086e-07 3.434e-07
             EXP(estimate)            1.000       1.000       1.000       1.000

43 age_cen7.................     2.826e-08  1.766e-08-6.362e-09 6.288e-08
             EXP(estimate)            1.000       1.000       1.000       1.000

44 x_dental_n_NON_ZERO......       0.01834    0.04997  -0.07961    0.1163
             EXP(estimate)            1.019       1.051      0.9235       1.123

45 x_dental_n_MIS...........        0.5025     0.2689  -0.02452     1.029
             EXP(estimate)            1.653       1.308      0.9758       2.800

46 num_miss_NON_ZERO........        0.2365    0.07334   0.09271    0.3802
             EXP(estimate)            1.267       1.076       1.097       1.463

48 sm_pday_NON_ZERO.........       0.01457    0.01323  -0.01136   0.04051
             EXP(estimate)            1.015       1.013      0.9887       1.041

49 sm_pday_MIS..............      -0.01085     0.2954   -0.5898    0.5681
             EXP(estimate)           0.9892       1.344      0.5544       1.765

50 x_bone_n_NON_ZERO........      -0.02970    0.06936   -0.1656    0.1063
             EXP(estimate)           0.9707       1.072      0.8473       1.112

51 x_bone_n_MIS.............        0.2927     0.2541   -0.2054    0.7908
             EXP(estimate)            1.340       1.289      0.8143       2.205


profile 35 noplot force lower@

  Lower bound trial values 

             Deviance   One-Sided
     Beta     Change     P-Value 
     ____________________________

     1.365  -0.03917     0.422 *
    0.7905   -0.9325     0.167 *
     1.008   -0.4666     0.247 *
    0.7639   -0.9989     0.159 *
    0.6442    -1.321     0.125 *
    0.2412    -2.661    0.0514 *
  -0.04334    -3.801    0.0256 *
   -0.3114    -4.992    0.0127 *
   -0.6456    -6.601   0.00509 *
   -0.8926    -7.860   0.00253 *

   Sorted list of profile likelihood points 

             Deviance   One-Sided
     Beta     Change     P-Value 
     ____________________________

   -0.8926    -7.860   0.00253
   -0.6456    -6.601   0.00509
   -0.3114    -4.992    0.0127
  -0.04334    -3.801    0.0256
    0.2412    -2.661    0.0514
    0.6442    -1.321     0.125
    0.7639   -0.9989     0.159
    0.7905   -0.9325     0.167
     1.008   -0.4666     0.247
     1.365  -0.03917     0.422
     1.504     0.000      0.00


      Interpolated profile likelihood bounds
       for parameter 35 (radiography_1)

            MLE      1.504    exp(MLE)      4.501

      2-sided          Bounds                exp(Bounds)
       Level      Lower       Upper      Lower        Upper
      _______________________________________________________

      25.0%       1.276        ????       3.582        ????
      50.0%       1.015        ????       2.759        ????
      68.3%      0.7635        ????       2.146        ????
      75.0%      0.6435        ????       1.903        ????
      90.0%      0.2292        ????       1.258        ????
      95.0%    -0.05278        ????      0.9486        ????
      97.5%     -0.3182        ????      0.7274        ????
      99.0%     -0.6523        ????      0.5208        ????
      99.5%     -0.8962        ????      0.4081        ????


 *** WARNING: Parameter COM1_EXP1_0 changed by 2.1% MLE may be infinite or may not exist


profile 35 noplot force upper@

  Upper bound trial values 

             Deviance   One-Sided
     Beta     Change     P-Value 
     ____________________________

     1.644  -0.04080     0.420 *
     2.190    -1.053     0.152 *
     1.957   -0.4459     0.252 *
     2.173   -0.9996     0.159 *
     2.269    -1.324     0.125 *
     2.582    -2.723    0.0494 *
     2.774    -3.853    0.0248 *
     2.944    -5.030    0.0125 *
     3.143    -6.640   0.00499 *
     3.280    -7.882   0.00250 *

   Sorted list of profile likelihood points 

             Deviance   One-Sided
     Beta     Change     P-Value 
     ____________________________

     1.504     0.000      0.00
     1.644  -0.04080     0.420
     1.957   -0.4459     0.252
     2.173   -0.9996     0.159
     2.190    -1.053     0.152
     2.269    -1.324     0.125
     2.582    -2.723    0.0494
     2.774    -3.853    0.0248
     2.944    -5.030    0.0125
     3.143    -6.640   0.00499
     3.280    -7.882   0.00250


      Interpolated profile likelihood bounds
       for parameter 35 (radiography_1)

            MLE      1.504    exp(MLE)      4.501

      2-sided          Bounds                exp(Bounds)
       Level      Lower       Upper      Lower        Upper
      _______________________________________________________

      25.0%        ????       1.723        ????       5.599
      50.0%        ????       1.961        ????       7.109
      68.3%        ????       2.173        ????       8.784
      75.0%        ????       2.269        ????       9.670
      90.0%        ????       2.579        ????       13.18
      95.0%        ????       2.772        ????       15.99
      97.5%        ????       2.943        ????       18.97
      99.0%        ????       3.143        ????       23.17
      99.5%        ????       3.280        ????       26.58


 *** WARNING: Parameter COM1_EXP1_0 changed by 2.1% MLE may be infinite or may not exist


profile 36 noplot force lower@

  Lower bound trial values 

             Deviance   One-Sided
     Beta     Change     P-Value 
     ____________________________

    -13.90  -0.03766     0.423 *
    -14.79   -0.8324     0.181 *
    -14.50   -0.4805     0.244 *
    -14.91   -0.9931     0.159 *
    -15.14    -1.318     0.125 *
    -15.92    -2.613    0.0530 *
    -16.55    -3.767    0.0261 *
    -17.18    -4.975    0.0129 *
    -18.01    -6.597   0.00511 *
    -18.65    -7.864   0.00252 *

   Sorted list of profile likelihood points 

             Deviance   One-Sided
     Beta     Change     P-Value 
     ____________________________

    -18.65    -7.864   0.00252
    -18.01    -6.597   0.00511
    -17.18    -4.975    0.0129
    -16.55    -3.767    0.0261
    -15.92    -2.613    0.0530
    -15.14    -1.318     0.125
    -14.91   -0.9931     0.159
    -14.79   -0.8324     0.181
    -14.50   -0.4805     0.244
    -13.90  -0.03766     0.423
    -13.69     0.000   0.00250


      Interpolated profile likelihood bounds
       for parameter 36 (radiography_2)

            MLE     -13.69    exp(MLE)  1.128e-06

      2-sided          Bounds                exp(Bounds)
       Level      Lower       Upper      Lower        Upper
      _______________________________________________________

      25.0%      -14.05        ????   7.913e-07        ????
      50.0%      -14.47        ????   5.189e-07        ????
      68.3%      -14.92        ????   3.326e-07        ????
      75.0%      -15.14        ????   2.659e-07        ????
      90.0%      -15.97        ????   1.157e-07        ????
      95.0%      -16.59        ????   6.237e-08        ????
      97.5%      -17.21        ????   3.361e-08        ????
      99.0%      -18.03        ????   1.475e-08        ????
      99.5%      -18.66        ????   7.867e-09        ????


 *** WARNING: Parameter COM1_EXP1_0 changed by 2.1% MLE may be infinite or may not exist


profile 36 noplot force upper@

  Upper bound trial values 

             Deviance   One-Sided
     Beta     Change     P-Value 
     ____________________________

    -13.49  -0.04251     0.418 *
    -12.72    -1.187     0.138 *
    -13.08   -0.4212     0.258 *
    -12.80   -0.9938     0.159 *
    -12.68    -1.324     0.125 *
    -12.30    -2.780    0.0477 *
    -12.10    -3.889    0.0243 *
    -11.92    -5.055    0.0123 *
    -11.72    -6.664   0.00492 *
    -11.59    -7.895   0.00248 *

   Sorted list of profile likelihood points 

             Deviance   One-Sided
     Beta     Change     P-Value 
     ____________________________

    -13.69     0.000   0.00250
    -13.49  -0.04251     0.418
    -13.08   -0.4212     0.258
    -12.80   -0.9938     0.159
    -12.72    -1.187     0.138
    -12.68    -1.324     0.125
    -12.30    -2.780    0.0477
    -12.10    -3.889    0.0243
    -11.92    -5.055    0.0123
    -11.72    -6.664   0.00492
    -11.59    -7.895   0.00248


      Interpolated profile likelihood bounds
       for parameter 36 (radiography_2)

            MLE     -13.69    exp(MLE)  1.128e-06

      2-sided          Bounds                exp(Bounds)
       Level      Lower       Upper      Lower        Upper
      _______________________________________________________

      25.0%        ????      -13.39        ????   1.537e-06
      50.0%        ????      -13.06        ????   2.125e-06
      68.3%        ????      -12.79        ????   2.779e-06
      75.0%        ????      -12.68        ????   3.124e-06
      90.0%        ????      -12.32        ????   4.476e-06
      95.0%        ????      -12.11        ????   5.530e-06
      97.5%        ????      -11.93        ????   6.616e-06
      99.0%        ????      -11.72        ????   8.105e-06
      99.5%        ????      -11.59        ????   9.272e-06


 *** WARNING: Parameter COM1_EXP1_0 changed by 2.2% MLE may be infinite or may not exist


!!!!!!!!!!!!!!!!!!!!!!!!!!!!!!!!!!!!!!!!!!!!!!!!!!!!!!!!!!!!!!!!!!!!!!!!!!!!!!!!!!!!!!!!!!
!!!!!!!!!!!!!!!!!!!!!!!!!!!!!!!!!!!!!!!!!!!!!!!!!!!!!!!!!!!!!!!!!!!!!!!!!!!!!!!!!!!!!!!!!!
!!Analyses of other work with potential radiation exposure (other than via Chernobyl)   !!
!!!!!!!!!!!!!!!!!!!!!!!!!!!!!!!!!!!!!!!!!!!!!!!!!!!!!!!!!!!!!!!!!!!!!!!!!!!!!!!!!!!!!!!!!!
!!!!!!!!!!!!!!!!!!!!!!!!!!!!!!!!!!!!!!!!!!!!!!!!!!!!!!!!!!!!!!!!!!!!!!!!!!!!!!!!!!!!!!!!!!

!Null model
loglinear 0 rad_radiography x_other chemotx flag2 COM1_EXP1
 age_cen age_cen2 age_cen3 age_cen4 age_cen5 age_cen6 age_cen7
 exp y_int rad_army haz_exp haz_el x_dental_n_NON_ZERO x_dental_n_MIS
 num_miss_NON_ZERO num_miss_MIS haz_road sm_pday_NON_ZERO sm_pday_MIS
 x_bone_n_NON_ZERO x_bone_n_MIS@


linear 1@


loglinear 1@


fit@

          Iter  Step      Deviance

             0     0      371.782
             1     1      186.102
             2     0      128.937
             3     0      115.311
             4     0      114.381
             5     0      114.170
             6     0      114.094
             7     0      114.066
             8     0      114.056
             9     0      114.052
            10     0      114.051
            11     0      114.050
            12     0      114.050
            13     0      114.050
            14     0      114.050
            15     0      114.050
            16     0      114.050
            17     0      114.050
            18     0      114.050
            19     0      114.050
            20     0      114.050
            21     0      114.050

Piece-wise exponential regression
Additive excess relative risk T0 * (1 + T1 + T2 + ...)

Number_cells_MN is used for cases
Number_cells_scored_1000 is used for person years


                            Parameter Summary Table

 # Name                            Estimate     Std.Err.  Test Stat.  P value
-- ----------------------------   ----------   ---------  ----------  --------
Log-linear term 0
 1 %CON.....................         -12.52     Aliased
 3 rad_radiography_0........          0.000     Aliased
 4 rad_radiography_1........          14.73      0.6992      21.07    < 0.001
 5 rad_radiography_2........          13.23     Aliased
 7 x_other_0................          0.000     Aliased
 8 x_other_1................          14.53       1.812      8.019    < 0.001
 9 x_other_2................          14.10       1.828      7.714    < 0.001
11 chemotx_2................         -1.821      0.6967     -2.614    0.00896
13 flag2_0..................          0.000     Aliased
14 flag2_1..................         -22.00     2.4e+04 -0.0009166      > 0.5
16 COM1_EXP1_0..............         -20.78   1.956e+04  -0.001063      > 0.5
17 COM1_EXP1_1..............          0.000     Aliased
18 COM1_EXP1_2..............         0.5759      0.6825     0.8438      0.399
19 COM1_EXP1_3..............          1.478      0.5422      2.726    0.00642
21 exp_0....................          0.000     Aliased
22 exp_1....................         -2.025      0.8387     -2.415     0.0157
23 exp_2....................         -1.201      0.8213     -1.462      0.144
25 y_int_2002...............         0.5683      0.2421      2.347     0.0189
26 y_int_2003...............         0.1606     Aliased
27 y_int_2004...............        -0.1601      0.2843     -0.563      > 0.5
29 rad_army_0...............          0.000     Aliased
30 rad_army_1...............         -13.11       1.196     -10.96    < 0.001
31 rad_army_2...............         -11.91       1.033     -11.53    < 0.001
33 haz_exp_2................         0.5100      0.2739      1.862     0.0626
35 haz_el_2.................         -1.485      0.8067      -1.84     0.0657
37 haz_road_2...............          1.416      0.6293       2.25     0.0245
38 age_cen..................       -0.08612     0.05572     -1.546      0.122
39 age_cen2.................      -0.001698    0.008449     -0.201      > 0.5
40 age_cen3.................       0.002524    0.001355      1.863     0.0624
41 age_cen4.................      2.148e-05   8.154e-05     0.2634      > 0.5
42 age_cen5.................     -1.683e-05   8.959e-06     -1.879     0.0603
43 age_cen6.................     -8.256e-08   2.173e-07    -0.3798      > 0.5
44 age_cen7.................      2.826e-08   1.766e-08        1.6       0.11
45 x_dental_n_NON_ZERO......        0.01834     0.04997     0.3669      > 0.5
46 x_dental_n_MIS...........         0.5025      0.2689      1.869     0.0617
47 num_miss_NON_ZERO........         0.2365     0.07334      3.224    0.00126
48 num_miss_MIS.............          0.000     Aliased
49 sm_pday_NON_ZERO.........        0.01457     0.01323      1.101      0.271
50 sm_pday_MIS..............       -0.01085      0.2954   -0.03674      > 0.5
51 x_bone_n_NON_ZERO........       -0.02970     0.06936    -0.4281      > 0.5
52 x_bone_n_MIS.............         0.2927      0.2541      1.152      0.249

            Records used          111

                Deviance       114.05
                     AIC       176.05
            Pearson Chi2      135.939      Degrees of freedom      80


 *** WARNING: Parameter COM1_EXP1_0 changed by 5.0% MLE may be infinite or may not exist


null@

!Analysis of non-Chernobyl radiation work risk
loglinear 0 +any_non_Cher_radiation@


fit@

          Iter  Step      Deviance

             0     0      114.050
             1     0      113.331
             2     0      113.188
             3     0      113.137
             4     0      113.118
             5     0      113.111
             6     0      113.109
             7     0      113.108
             8     0      113.107
             9     0      113.107
            10     0      113.107
            11     0      113.107
            12     0      113.107
            13     0      113.107
            14     0      113.107

Piece-wise exponential regression
Additive excess relative risk T0 * (1 + T1 + T2 + ...)

Number_cells_MN is used for cases
Number_cells_scored_1000 is used for person years


                            Parameter Summary Table

 # Name                            Estimate     Std.Err.  Test Stat.  P value
-- ----------------------------   ----------   ---------  ----------  --------
Log-linear term 0
 1 %CON.....................         -24.52     Aliased
 3 rad_radiography_0........          0.000     Aliased
 4 rad_radiography_1........          17.57       577.4    0.03043      > 0.5
 5 rad_radiography_2........          16.14       577.4    0.02795      > 0.5
 7 x_other_0................          0.000     Aliased
 8 x_other_1................          13.97       577.4     0.0242      > 0.5
 9 x_other_2................          13.56       577.4    0.02348      > 0.5
11 chemotx_2................         -1.815      0.7025     -2.584    0.00978
13 flag2_0..................          0.000     Aliased
14 flag2_1..................         -35.98   2.632e+07 -1.367e-06      > 0.5
16 COM1_EXP1_0..............         -34.80   2.144e+07 -1.623e-06      > 0.5
17 COM1_EXP1_1..............          0.000     Aliased
18 COM1_EXP1_2..............         0.6374      0.6917     0.9215      0.357
19 COM1_EXP1_3..............          1.475      0.5427      2.718    0.00656
21 exp_0....................          0.000     Aliased
22 exp_1....................         -1.998      0.8392      -2.38     0.0173
23 exp_2....................         -1.191      0.8202     -1.452      0.146
25 y_int_2002...............         0.5764       0.242      2.382     0.0172
26 y_int_2003...............         0.1600     Aliased
27 y_int_2004...............        -0.1572      0.2842    -0.5529      > 0.5
29 rad_army_0...............          0.000     Aliased
30 rad_army_1...............         -3.705      0.6772     -5.471    < 0.001
31 rad_army_2...............         -2.373     Aliased
33 haz_exp_2................         0.4944      0.2775      1.782     0.0748
35 haz_el_2.................         -1.492      0.8079     -1.846     0.0649
37 haz_road_2...............          1.515      0.6588        2.3     0.0214
39 any_non_Cher_radiation_1.         0.1536      0.3214     0.4779      > 0.5
40 any_non_Cher_radiation_2.          12.81       577.4    0.02219      > 0.5
41 age_cen..................       -0.08511     0.05673       -1.5      0.134
42 age_cen2.................      -0.001910    0.008444    -0.2262      > 0.5
43 age_cen3.................       0.002504     0.00137      1.828     0.0675
44 age_cen4.................      2.370e-05   8.135e-05     0.2913      > 0.5
45 age_cen5.................     -1.675e-05   9.018e-06     -1.857     0.0633
46 age_cen6.................     -8.897e-08   2.167e-07    -0.4105      > 0.5
47 age_cen7.................      2.828e-08   1.771e-08      1.597       0.11
48 x_dental_n_NON_ZERO......        0.01230     0.05325      0.231      > 0.5
49 x_dental_n_MIS...........         0.5085      0.2717      1.872     0.0613
50 num_miss_NON_ZERO........         0.2329     0.07495      3.108    0.00189
51 num_miss_MIS.............          0.000     Aliased
52 sm_pday_NON_ZERO.........        0.01468     0.01324      1.109      0.267
53 sm_pday_MIS..............       -0.03216      0.3012    -0.1068      > 0.5
54 x_bone_n_NON_ZERO........       -0.03354     0.06963    -0.4817      > 0.5
55 x_bone_n_MIS.............         0.2996      0.2543      1.178      0.239

            Records used          111

                Deviance      113.107
                     AIC      179.107
            Pearson Chi2      135.878      Degrees of freedom      78


 *** WARNING: Parameter COM1_EXP1_0 changed by 2.9% MLE may be infinite or may not exist


lrt@


             LR statistic      0.9427      Degrees of freedom      2
                  P value      > 0.50

ci level 95@
                                       95% Confidence Bounds

 # Name                           Estimate    Std. Err.      Lower       Upper
-- ----------------------------  ----------   ---------    --------    --------

Log-linear term 0
 4 rad_radiography_1........         17.57      577.4    -1114.     1149.
             EXP(estimate)        4.263e+07  5.597e+250       0.000       0.000

 5 rad_radiography_2........         16.14      577.4    -1115.     1148.
             EXP(estimate)        1.020e+07  5.595e+250       0.000       0.000

 8 x_other_1................         13.97      577.4    -1118.     1146.
             EXP(estimate)        1.171e+06  5.594e+250       0.000       0.000

 9 x_other_2................         13.56      577.4    -1118.     1145.
             EXP(estimate)        7.724e+05  5.594e+250       0.000       0.000

11 chemotx_2................        -1.815     0.7025    -3.192   -0.4381
             EXP(estimate)           0.1628       2.019     0.04109      0.6452

14 flag2_1..................        -35.98  2.632e+07-5.158e+07 5.158e+07
             EXP(estimate)        2.358e-16       0.000       0.000       0.000

16 COM1_EXP1_0..............        -34.80  2.144e+07-4.203e+07 4.203e+07
             EXP(estimate)        7.728e-16       0.000       0.000       0.000

18 COM1_EXP1_2..............        0.6374     0.6917   -0.7183     1.993
             EXP(estimate)            1.892       1.997      0.4876       7.338

19 COM1_EXP1_3..............         1.475     0.5427    0.4116     2.539
             EXP(estimate)            4.372       1.721       1.509       12.66

22 exp_1....................        -1.998     0.8392    -3.642   -0.3528
             EXP(estimate)           0.1357       2.315     0.02619      0.7027

23 exp_2....................        -1.191     0.8202    -2.799    0.4165
             EXP(estimate)           0.3039       2.271     0.06089       1.517

25 y_int_2002...............        0.5764     0.2420    0.1022     1.051
             EXP(estimate)            1.780       1.274       1.108       2.860

27 y_int_2004...............       -0.1572     0.2842   -0.7142    0.3999
             EXP(estimate)           0.8546       1.329      0.4896       1.492

30 rad_army_1...............        -3.705     0.6772    -5.032    -2.377
             EXP(estimate)          0.02461       1.968    0.006527     0.09280

33 haz_exp_2................        0.4944     0.2775  -0.04949     1.038
             EXP(estimate)            1.639       1.320      0.9517       2.824

35 haz_el_2.................        -1.492     0.8079    -3.075   0.09189
             EXP(estimate)           0.2250       2.243     0.04619       1.096

37 haz_road_2...............         1.515     0.6588    0.2243     2.807
             EXP(estimate)            4.552       1.932       1.251       16.55

39 any_non_Cher_radiation_1.        0.1536     0.3214   -0.4764    0.7836
             EXP(estimate)            1.166       1.379      0.6210       2.189

40 any_non_Cher_radiation_2.         12.81      577.4    -1119.     1144.
             EXP(estimate)        3.675e+05  5.600e+250       0.000       0.000

41 age_cen..................      -0.08511    0.05673   -0.1963   0.02607
             EXP(estimate)           0.9184       1.058      0.8218       1.026

42 age_cen2.................     -0.001910   0.008444  -0.01846   0.01464
             EXP(estimate)           0.9981       1.008      0.9817       1.015

43 age_cen3.................      0.002504   0.001370-0.0001801  0.005189
             EXP(estimate)            1.003       1.001      0.9998       1.005

44 age_cen4.................     2.370e-05  8.135e-05-0.0001358 0.0001831
             EXP(estimate)            1.000       1.000      0.9999       1.000

45 age_cen5.................    -1.675e-05  9.018e-06-3.442e-05 9.270e-07
             EXP(estimate)            1.000       1.000       1.000       1.000

46 age_cen6.................    -8.897e-08  2.167e-07-5.138e-07 3.358e-07
             EXP(estimate)            1.000       1.000       1.000       1.000

47 age_cen7.................     2.828e-08  1.771e-08-6.437e-09 6.299e-08
             EXP(estimate)            1.000       1.000       1.000       1.000

48 x_dental_n_NON_ZERO......       0.01230    0.05325  -0.09207    0.1167
             EXP(estimate)            1.012       1.055      0.9120       1.124

49 x_dental_n_MIS...........        0.5085     0.2717  -0.02402     1.041
             EXP(estimate)            1.663       1.312      0.9763       2.832

50 num_miss_NON_ZERO........        0.2329    0.07495   0.08601    0.3798
             EXP(estimate)            1.262       1.078       1.090       1.462

52 sm_pday_NON_ZERO.........       0.01468    0.01324  -0.01126   0.04062
             EXP(estimate)            1.015       1.013      0.9888       1.041

53 sm_pday_MIS..............      -0.03216     0.3012   -0.6225    0.5582
             EXP(estimate)           0.9683       1.352      0.5366       1.748

54 x_bone_n_NON_ZERO........      -0.03354    0.06963   -0.1700    0.1029
             EXP(estimate)           0.9670       1.072      0.8437       1.108

55 x_bone_n_MIS.............        0.2996     0.2543   -0.1988    0.7979
             EXP(estimate)            1.349       1.290      0.8197       2.221


profile 39 noplot force lower@

  Lower bound trial values 

             Deviance   One-Sided
     Beta     Change     P-Value 
     ____________________________

   0.08933  -0.03987     0.421 *
   -0.1688   -0.9890     0.160 *
  -0.06485   -0.4570     0.250 *
   -0.1706    -1.000     0.159 *
   -0.2198    -1.323     0.125 *
   -0.3826    -2.697    0.0503 *
   -0.4882    -3.834    0.0251 *
   -0.5834    -5.017    0.0125 *
   -0.6976    -6.627   0.00502 *
   -0.7776    -7.875   0.00251 *

   Sorted list of profile likelihood points 

             Deviance   One-Sided
     Beta     Change     P-Value 
     ____________________________

   -0.7776    -7.875   0.00251
   -0.6976    -6.627   0.00502
   -0.5834    -5.017    0.0125
   -0.4882    -3.834    0.0251
   -0.3826    -2.697    0.0503
   -0.2198    -1.323     0.125
   -0.1706    -1.000     0.159
   -0.1688   -0.9890     0.160
  -0.06485   -0.4570     0.250
   0.08933  -0.03987     0.421
    0.1536     0.000   0.00248


      Interpolated profile likelihood bounds
       for parameter 39 (any_non_Cher_radiation_1)

            MLE     0.1536    exp(MLE)      1.166

      2-sided          Bounds                exp(Bounds)
       Level      Lower       Upper      Lower        Upper
      _______________________________________________________

      25.0%     0.05083        ????       1.052        ????
      50.0%    -0.06436        ????      0.9377        ????
      68.3%     -0.1706        ????      0.8432        ????
      75.0%     -0.2199        ????      0.8026        ????
      90.0%     -0.3834        ????      0.6815        ????
      95.0%     -0.4889        ????      0.6133        ????
      97.5%     -0.5839        ????      0.5577        ????
      99.0%     -0.6981        ????      0.4975        ????
      99.5%     -0.7779        ????      0.4594        ????


 *** WARNING: Parameter COM1_EXP1_0 changed by 2.1% MLE may be infinite or may not exist


profile 39 noplot force upper@

  Upper bound trial values 

             Deviance   One-Sided
     Beta     Change     P-Value 
     ____________________________

    0.2179  -0.04010     0.421 *
    0.4742    -1.006     0.158 *
    0.3693   -0.4540     0.250 *
    0.4733    -1.000     0.159 *
    0.5211    -1.323     0.125 *
    0.6783    -2.706    0.0500 *
    0.7784    -3.841    0.0250 *
    0.8679    -5.023    0.0125 *
    0.9744    -6.633   0.00500 *
     1.048    -7.878   0.00250 *

   Sorted list of profile likelihood points 

             Deviance   One-Sided
     Beta     Change     P-Value 
     ____________________________

    0.1536     0.000   0.00248
    0.2179  -0.04010     0.421
    0.3693   -0.4540     0.250
    0.4733    -1.000     0.159
    0.4742    -1.006     0.158
    0.5211    -1.323     0.125
    0.6783    -2.706    0.0500
    0.7784    -3.841    0.0250
    0.8679    -5.023    0.0125
    0.9744    -6.633   0.00500
     1.048    -7.878   0.00250


      Interpolated profile likelihood bounds
       for parameter 39 (any_non_Cher_radiation_1)

            MLE     0.1536    exp(MLE)      1.166

      2-sided          Bounds                exp(Bounds)
       Level      Lower       Upper      Lower        Upper
      _______________________________________________________

      25.0%        ????      0.2557        ????       1.291
      50.0%        ????      0.3695        ????       1.447
      68.3%        ????      0.4733        ????       1.605
      75.0%        ????      0.5211        ????       1.684
      90.0%        ????      0.6783        ????       1.971
      95.0%        ????      0.7785        ????       2.178
      97.5%        ????      0.8680        ????       2.382
      99.0%        ????      0.9746        ????       2.650
      99.5%        ????       1.048        ????       2.853


 *** WARNING: Parameter COM1_EXP1_0 changed by 2.1% MLE may be infinite or may not exist


profile 40 noplot force lower@

  Lower bound trial values 

             Deviance   One-Sided
     Beta     Change     P-Value 
     ____________________________

     0.000   -0.8504     0.178 *
    0.7349   -0.4594     0.249 *
    0.7437   -0.4558     0.250 *
   -0.2143    -1.005     0.158 *
   -0.6039    -1.339     0.124 *
    -1.757    -2.739    0.0490 *
    -2.432    -3.801    0.0256 *
    -3.097    -4.966    0.0129 *
    -3.952    -6.566   0.00520 *
    -4.611    -7.843   0.00255 *

   Sorted list of profile likelihood points 

             Deviance   One-Sided
     Beta     Change     P-Value 
     ____________________________

    -4.611    -7.843   0.00255
    -3.952    -6.566   0.00520
    -3.097    -4.966    0.0129
    -2.432    -3.801    0.0256
    -1.757    -2.739    0.0490
   -0.6039    -1.339     0.124
   -0.2143    -1.005     0.158
    0.7349   -0.4594     0.249
     0.000   -0.8504     0.178
    0.7437   -0.4558     0.250
     12.81     0.000   0.00250


      Interpolated profile likelihood bounds
       for parameter 40 (any_non_Cher_radiation_2)

            MLE      12.81    exp(MLE)  3.675e+05

      2-sided          Bounds                exp(Bounds)
       Level      Lower       Upper      Lower        Upper
      _______________________________________________________

      25.0%       1.493        ????       4.449        ????
      50.0%      0.7455        ????       2.108        ????
      68.3%     -0.2079        ????      0.8123        ????
      75.0%     -0.5868        ????      0.5561        ????
      90.0%      -1.734        ????      0.1766        ????
      95.0%      -2.456        ????     0.08576        ????
      97.5%      -3.129        ????     0.04376        ????
      99.0%      -3.988        ????     0.01854        ????
      99.5%      -4.629        ????    0.009765        ????


 *** WARNING: Parameter COM1_EXP1_0 changed by 2.2% MLE may be infinite or may not exist


profile 40 noplot force upper@

  Upper bound trial values 

             Deviance   One-Sided
     Beta     Change     P-Value 
     ____________________________

     25.63   -0.6663     0.207 *
     23.81   -0.1554     0.347 *
     24.93   -0.3979     0.264 *
     26.28    -1.030     0.155 *
     26.73    -1.355     0.122 *
     28.10    -2.801    0.0471 *
     28.83    -3.881    0.0244 *
     29.48    -5.045    0.0123 *
     30.23    -6.651   0.00495 *
     30.73    -7.887   0.00249 *

   Sorted list of profile likelihood points 

             Deviance   One-Sided
     Beta     Change     P-Value 
     ____________________________

     12.81     0.000   0.00250
     23.81   -0.1554     0.347
     24.93   -0.3979     0.264
     25.63   -0.6663     0.207
     26.28    -1.030     0.155
     26.73    -1.355     0.122
     28.10    -2.801    0.0471
     28.83    -3.881    0.0244
     29.48    -5.045    0.0123
     30.23    -6.651   0.00495
     30.73    -7.887   0.00249


      Interpolated profile likelihood bounds
       for parameter 40 (any_non_Cher_radiation_2)

            MLE      12.81    exp(MLE)  3.675e+05

      2-sided          Bounds                exp(Bounds)
       Level      Lower       Upper      Lower        Upper
      _______________________________________________________

      25.0%        ????       23.53        ????   1.650e+10
      50.0%        ????       25.10        ????   7.980e+10
      68.3%        ????       26.23        ????   2.476e+11
      75.0%        ????       26.69        ????   3.903e+11
      90.0%        ????       28.03        ????   1.493e+12
      95.0%        ????       28.81        ????   3.242e+12
      97.5%        ????       29.47        ????   6.271e+12
      99.0%        ????       30.22        ????   1.332e+13
      99.5%        ????       30.73        ????   2.208e+13


!!!!!!!!!!!!!!!!!!!!!!!!!!!!!!!!!!!!!!!!!!!!!!!!!!!!!!!!!!!!!!!!!!!!!!!!!!!!!!!!!!!!!!!!!!!!!!!
!!!!!!!!!!!!!!!!!!!!!!!!!!!!!!!!!!!!!!!!!!!!!!!!!!!!!!!!!!!!!!!!!!!!!!!!!!!!!!!!!!!!!!!!!!!!!!!
!!Analyses of radiation work in nuclear industry (including Chernobyl NPP)                   !!
!!!!!!!!!!!!!!!!!!!!!!!!!!!!!!!!!!!!!!!!!!!!!!!!!!!!!!!!!!!!!!!!!!!!!!!!!!!!!!!!!!!!!!!!!!!!!!!
!!!!!!!!!!!!!!!!!!!!!!!!!!!!!!!!!!!!!!!!!!!!!!!!!!!!!!!!!!!!!!!!!!!!!!!!!!!!!!!!!!!!!!!!!!!!!!!

!Null model
loglinear 0 rad_radiography x_other chemotx flag2 COM1_EXP1
 age_cen age_cen2 age_cen3 age_cen4 age_cen5 age_cen6 age_cen7
 exp y_int rad_army haz_exp haz_el x_dental_n_NON_ZERO x_dental_n_MIS
 num_miss_NON_ZERO num_miss_MIS haz_road sm_pday_NON_ZERO sm_pday_MIS
 x_bone_n_NON_ZERO x_bone_n_MIS@


linear 1@


loglinear 1@


fit@

          Iter  Step      Deviance

             0     0      371.782
             1     1      186.102
             2     0      128.937
             3     0      115.311
             4     0      114.381
             5     0      114.170
             6     0      114.094
             7     0      114.066
             8     0      114.056
             9     0      114.052
            10     0      114.051
            11     0      114.050
            12     0      114.050
            13     0      114.050
            14     0      114.050
            15     0      114.050
            16     0      114.050
            17     0      114.050
            18     0      114.050
            19     0      114.050
            20     0      114.050
            21     0      114.050

Piece-wise exponential regression
Additive excess relative risk T0 * (1 + T1 + T2 + ...)

Number_cells_MN is used for cases
Number_cells_scored_1000 is used for person years


                            Parameter Summary Table

 # Name                            Estimate     Std.Err.  Test Stat.  P value
-- ----------------------------   ----------   ---------  ----------  --------
Log-linear term 0
 1 %CON.....................         -12.52     Aliased
 3 rad_radiography_0........          0.000     Aliased
 4 rad_radiography_1........          14.73      0.6992      21.07    < 0.001
 5 rad_radiography_2........          13.23     Aliased
 7 x_other_0................          0.000     Aliased
 8 x_other_1................          14.53       1.812      8.019    < 0.001
 9 x_other_2................          14.10       1.828      7.714    < 0.001
11 chemotx_2................         -1.821      0.6967     -2.614    0.00896
13 flag2_0..................          0.000     Aliased
14 flag2_1..................         -22.00     2.4e+04 -0.0009166      > 0.5
16 COM1_EXP1_0..............         -20.78   1.956e+04  -0.001063      > 0.5
17 COM1_EXP1_1..............          0.000     Aliased
18 COM1_EXP1_2..............         0.5759      0.6825     0.8438      0.399
19 COM1_EXP1_3..............          1.478      0.5422      2.726    0.00642
21 exp_0....................          0.000     Aliased
22 exp_1....................         -2.025      0.8387     -2.415     0.0157
23 exp_2....................         -1.201      0.8213     -1.462      0.144
25 y_int_2002...............         0.5683      0.2421      2.347     0.0189
26 y_int_2003...............         0.1606     Aliased
27 y_int_2004...............        -0.1601      0.2843     -0.563      > 0.5
29 rad_army_0...............          0.000     Aliased
30 rad_army_1...............         -13.11       1.196     -10.96    < 0.001
31 rad_army_2...............         -11.91       1.033     -11.53    < 0.001
33 haz_exp_2................         0.5100      0.2739      1.862     0.0626
35 haz_el_2.................         -1.485      0.8067      -1.84     0.0657
37 haz_road_2...............          1.416      0.6293       2.25     0.0245
38 age_cen..................       -0.08612     0.05572     -1.546      0.122
39 age_cen2.................      -0.001698    0.008449     -0.201      > 0.5
40 age_cen3.................       0.002524    0.001355      1.863     0.0624
41 age_cen4.................      2.148e-05   8.154e-05     0.2634      > 0.5
42 age_cen5.................     -1.683e-05   8.959e-06     -1.879     0.0603
43 age_cen6.................     -8.256e-08   2.173e-07    -0.3798      > 0.5
44 age_cen7.................      2.826e-08   1.766e-08        1.6       0.11
45 x_dental_n_NON_ZERO......        0.01834     0.04997     0.3669      > 0.5
46 x_dental_n_MIS...........         0.5025      0.2689      1.869     0.0617
47 num_miss_NON_ZERO........         0.2365     0.07334      3.224    0.00126
48 num_miss_MIS.............          0.000     Aliased
49 sm_pday_NON_ZERO.........        0.01457     0.01323      1.101      0.271
50 sm_pday_MIS..............       -0.01085      0.2954   -0.03674      > 0.5
51 x_bone_n_NON_ZERO........       -0.02970     0.06936    -0.4281      > 0.5
52 x_bone_n_MIS.............         0.2927      0.2541      1.152      0.249

            Records used          111

                Deviance       114.05
                     AIC       176.05
            Pearson Chi2      135.939      Degrees of freedom      80


 *** WARNING: Parameter COM1_EXP1_0 changed by 5.0% MLE may be infinite or may not exist


null@

!Analysis of non-Chernobyl nuclear industry radiation work risk
loglinear 0 +other_nuclear@


fit@

          Iter  Step      Deviance

             0     0      114.050
             1     0      114.039
             2     0      114.039
             3     0      114.039

Piece-wise exponential regression
Additive excess relative risk T0 * (1 + T1 + T2 + ...)

Number_cells_MN is used for cases
Number_cells_scored_1000 is used for person years


                            Parameter Summary Table

 # Name                            Estimate     Std.Err.  Test Stat.  P value
-- ----------------------------   ----------   ---------  ----------  --------
Log-linear term 0
 1 %CON.....................         -12.52     Aliased
 3 rad_radiography_0........          0.000     Aliased
 4 rad_radiography_1........          14.75      0.7256      20.33    < 0.001
 5 rad_radiography_2........          13.23     Aliased
 7 x_other_0................          0.000     Aliased
 8 x_other_1................          15.51        1.54      10.07    < 0.001
 9 x_other_2................          15.08       1.571      9.601    < 0.001
11 chemotx_2................         -1.818      0.6981     -2.604    0.00921
13 flag2_0..................          0.000     Aliased
14 flag2_1..................         -25.00   1.076e+05 -0.0002324      > 0.5
16 COM1_EXP1_0..............         -23.78   8.764e+04 -0.0002714      > 0.5
17 COM1_EXP1_1..............          0.000     Aliased
18 COM1_EXP1_2..............         0.5780      0.6832      0.846      0.398
19 COM1_EXP1_3..............          1.479      0.5424      2.727    0.00639
21 exp_0....................          0.000     Aliased
22 exp_1....................         -2.020      0.8397     -2.406     0.0161
23 exp_2....................         -1.200       0.821     -1.462      0.144
25 y_int_2002...............         0.5699      0.2425       2.35     0.0188
26 y_int_2003...............         0.1605     Aliased
27 y_int_2004...............        -0.1523      0.2939    -0.5183      > 0.5
29 rad_army_0...............          0.000     Aliased
30 rad_army_1...............         -14.11      0.6099     -23.14    < 0.001
31 rad_army_2...............         -12.92     Aliased
33 haz_exp_2................         0.5045      0.2786      1.811     0.0702
35 haz_el_2.................         -1.480      0.8081     -1.831     0.0671
37 haz_road_2...............          1.437      0.6621      2.171     0.0299
39 other_nuclear_1..........        0.03798      0.3599     0.1055      > 0.5
40 other_nuclear_2..........         -1.007       1.034    -0.9738       0.33
41 age_cen..................       -0.08490     0.05689     -1.492      0.136
42 age_cen2.................      -0.001740    0.008458    -0.2058      > 0.5
43 age_cen3.................       0.002504    0.001369      1.829     0.0674
44 age_cen4.................      2.180e-05   8.155e-05     0.2673      > 0.5
45 age_cen5.................     -1.673e-05   9.008e-06     -1.857     0.0633
46 age_cen6.................     -8.331e-08   2.173e-07    -0.3834      > 0.5
47 age_cen7.................      2.813e-08    1.77e-08       1.59      0.112
48 x_dental_n_NON_ZERO......        0.01658      0.0528     0.3141      > 0.5
49 x_dental_n_MIS...........         0.5007      0.2697      1.856     0.0634
50 num_miss_NON_ZERO........         0.2351     0.07457      3.153    0.00162
51 num_miss_MIS.............          0.000     Aliased
52 sm_pday_NON_ZERO.........        0.01434     0.01342      1.069      0.285
53 sm_pday_MIS..............       -0.02115      0.3112   -0.06795      > 0.5
54 x_bone_n_NON_ZERO........       -0.02882     0.06978    -0.4131      > 0.5
55 x_bone_n_MIS.............         0.2957      0.2556      1.157      0.247

            Records used          111

                Deviance      114.039
                     AIC      178.039
            Pearson Chi2      135.981      Degrees of freedom      79


 *** WARNING: Parameter COM1_EXP1_0 changed by 4.3% MLE may be infinite or may not exist


lrt@


             LR statistic     0.01111      Degrees of freedom      1
                  P value      > 0.50

ci level 95@
                                       95% Confidence Bounds

 # Name                           Estimate    Std. Err.      Lower       Upper
-- ----------------------------  ----------   ---------    --------    --------

Log-linear term 0
 4 rad_radiography_1........         14.75     0.7256     13.33     16.17
             EXP(estimate)        2.552e+06       2.066   6.155e+05   1.058e+07

 8 x_other_1................         15.51      1.540     12.49     18.53
             EXP(estimate)        5.449e+06       4.667   2.661e+05   1.116e+08

 9 x_other_2................         15.08      1.571     12.01     18.16
             EXP(estimate)        3.557e+06       4.812   1.636e+05   7.736e+07

11 chemotx_2................        -1.818     0.6981    -3.186   -0.4498
             EXP(estimate)           0.1624       2.010     0.04133      0.6378

14 flag2_1..................        -25.00  1.076e+05-2.108e+05 2.108e+05
             EXP(estimate)        1.392e-11       0.000       0.000       0.000

16 COM1_EXP1_0..............        -23.78  8.764e+04-1.718e+05 1.718e+05
             EXP(estimate)        4.688e-11       0.000       0.000       0.000

18 COM1_EXP1_2..............        0.5780     0.6832   -0.7610     1.917
             EXP(estimate)            1.782       1.980      0.4672       6.800

19 COM1_EXP1_3..............         1.479     0.5424    0.4159     2.542
             EXP(estimate)            4.388       1.720       1.516       12.70

22 exp_1....................        -2.020     0.8397    -3.666   -0.3745
             EXP(estimate)           0.1326       2.316     0.02558      0.6876

23 exp_2....................        -1.200     0.8210    -2.810    0.4087
             EXP(estimate)           0.3011       2.273     0.06023       1.505

25 y_int_2002...............        0.5699     0.2425   0.09460     1.045
             EXP(estimate)            1.768       1.274       1.099       2.844

27 y_int_2004...............       -0.1523     0.2939   -0.7283    0.4236
             EXP(estimate)           0.8587       1.342      0.4827       1.527

30 rad_army_1...............        -14.11     0.6099    -15.31    -12.92
             EXP(estimate)        7.433e-07       1.840   2.249e-07   2.457e-06

33 haz_exp_2................        0.5045     0.2786  -0.04158     1.051
             EXP(estimate)            1.656       1.321      0.9593       2.860

35 haz_el_2.................        -1.480     0.8081    -3.063    0.1043
             EXP(estimate)           0.2277       2.244     0.04673       1.110

37 haz_road_2...............         1.437     0.6621    0.1396     2.735
             EXP(estimate)            4.209       1.939       1.150       15.41

39 other_nuclear_1..........       0.03798     0.3599   -0.6675    0.7434
             EXP(estimate)            1.039       1.433      0.5130       2.103

40 other_nuclear_2..........        -1.007      1.034    -3.033     1.020
             EXP(estimate)           0.3654       2.812     0.04816       2.772

41 age_cen..................      -0.08490    0.05689   -0.1964   0.02661
             EXP(estimate)           0.9186       1.059      0.8217       1.027

42 age_cen2.................     -0.001740   0.008458  -0.01832   0.01484
             EXP(estimate)           0.9983       1.008      0.9819       1.015

43 age_cen3.................      0.002504   0.001369-0.0001789  0.005186
             EXP(estimate)            1.003       1.001      0.9998       1.005

44 age_cen4.................     2.180e-05  8.155e-05-0.0001380 0.0001816
             EXP(estimate)            1.000       1.000      0.9999       1.000

45 age_cen5.................    -1.673e-05  9.008e-06-3.438e-05 9.269e-07
             EXP(estimate)            1.000       1.000       1.000       1.000

46 age_cen6.................    -8.331e-08  2.173e-07-5.092e-07 3.426e-07
             EXP(estimate)            1.000       1.000       1.000       1.000

47 age_cen7.................     2.813e-08  1.770e-08-6.555e-09 6.281e-08
             EXP(estimate)            1.000       1.000       1.000       1.000

48 x_dental_n_NON_ZERO......       0.01658    0.05280  -0.08690    0.1201
             EXP(estimate)            1.017       1.054      0.9168       1.128

49 x_dental_n_MIS...........        0.5007     0.2697  -0.02799     1.029
             EXP(estimate)            1.650       1.310      0.9724       2.799

50 num_miss_NON_ZERO........        0.2351    0.07457   0.08897    0.3813
             EXP(estimate)            1.265       1.077       1.093       1.464

52 sm_pday_NON_ZERO.........       0.01434    0.01342  -0.01196   0.04063
             EXP(estimate)            1.014       1.014      0.9881       1.041

53 sm_pday_MIS..............      -0.02115     0.3112   -0.6311    0.5888
             EXP(estimate)           0.9791       1.365      0.5320       1.802

54 x_bone_n_NON_ZERO........      -0.02882    0.06978   -0.1656    0.1080
             EXP(estimate)           0.9716       1.072      0.8474       1.114

55 x_bone_n_MIS.............        0.2957     0.2556   -0.2053    0.7967
             EXP(estimate)            1.344       1.291      0.8144       2.218


profile 39 noplot force lower@

  Lower bound trial values 

             Deviance   One-Sided
     Beta     Change     P-Value 
     ____________________________

  -0.03400  -0.03983     0.421 *
   -0.3234   -0.9853     0.160 *
   -0.2073   -0.4576     0.249 *
   -0.3261    -1.000     0.159 *
   -0.3817    -1.323     0.125 *
   -0.5654    -2.695    0.0503 *
   -0.6852    -3.832    0.0251 *
   -0.7935    -5.016    0.0126 *
   -0.9236    -6.626   0.00503 *
    -1.015    -7.874   0.00251 *

   Sorted list of profile likelihood points 

             Deviance   One-Sided
     Beta     Change     P-Value 
     ____________________________

    -1.015    -7.874   0.00251
   -0.9236    -6.626   0.00503
   -0.7935    -5.016    0.0126
   -0.6852    -3.832    0.0251
   -0.5654    -2.695    0.0503
   -0.3817    -1.323     0.125
   -0.3261    -1.000     0.159
   -0.3234   -0.9853     0.160
   -0.2073   -0.4576     0.249
  -0.03400  -0.03983     0.421
   0.03798     0.000   0.00249


      Interpolated profile likelihood bounds
       for parameter 39 (other_nuclear_1)

            MLE    0.03798    exp(MLE)      1.039

      2-sided          Bounds                exp(Bounds)
       Level      Lower       Upper      Lower        Upper
      _______________________________________________________

      25.0%    -0.07727        ????      0.9256        ????
      50.0%     -0.2066        ????      0.8133        ????
      68.3%     -0.3262        ????      0.7217        ????
      75.0%     -0.3818        ????      0.6827        ????
      90.0%     -0.5666        ????      0.5675        ????
      95.0%     -0.6861        ????      0.5035        ????
      97.5%     -0.7942        ????      0.4520        ????
      99.0%     -0.9243        ????      0.3968        ????
      99.5%      -1.015        ????      0.3623        ????


 *** WARNING: Parameter COM1_EXP1_0 changed by 2.2% MLE may be infinite or may not exist


profile 39 noplot force upper@

  Upper bound trial values 

             Deviance   One-Sided
     Beta     Change     P-Value 
     ____________________________

    0.1100  -0.04014     0.421 *
    0.3965    -1.009     0.158 *
    0.2789   -0.4535     0.250 *
    0.3950    -1.000     0.159 *
    0.4482    -1.323     0.125 *
    0.6232    -2.707    0.0499 *
    0.7343    -3.842    0.0250 *
    0.8335    -5.024    0.0125 *
    0.9514    -6.634   0.00500 *
     1.033    -7.878   0.00250 *

   Sorted list of profile likelihood points 

             Deviance   One-Sided
     Beta     Change     P-Value 
     ____________________________

   0.03798     0.000   0.00249
    0.1100  -0.04014     0.421
    0.2789   -0.4535     0.250
    0.3950    -1.000     0.159
    0.3965    -1.009     0.158
    0.4482    -1.323     0.125
    0.6232    -2.707    0.0499
    0.7343    -3.842    0.0250
    0.8335    -5.024    0.0125
    0.9514    -6.634   0.00500
     1.033    -7.878   0.00250


      Interpolated profile likelihood bounds
       for parameter 39 (other_nuclear_1)

            MLE    0.03798    exp(MLE)      1.039

      2-sided          Bounds                exp(Bounds)
       Level      Lower       Upper      Lower        Upper
      _______________________________________________________

      25.0%        ????      0.1522        ????       1.164
      50.0%        ????      0.2793        ????       1.322
      68.3%        ????      0.3950        ????       1.484
      75.0%        ????      0.4482        ????       1.566
      90.0%        ????      0.6230        ????       1.865
      95.0%        ????      0.7342        ????       2.084
      97.5%        ????      0.8335        ????       2.301
      99.0%        ????      0.9515        ????       2.590
      99.5%        ????       1.033        ????       2.810


 *** WARNING: Parameter COM1_EXP1_0 changed by 2.2% MLE may be infinite or may not exist


profile 40 noplot force lower@

  Lower bound trial values 

             Deviance   One-Sided
     Beta     Change     P-Value 
     ____________________________

    -1.214  -0.03767     0.423 *
    -2.104   -0.8326     0.181 *
    -1.809   -0.4805     0.244 *
    -2.224   -0.9931     0.159 *
    -2.449    -1.318     0.125 *
    -3.233    -2.613    0.0530 *
    -3.863    -3.767    0.0261 *
    -4.496    -4.975    0.0129 *
    -5.325    -6.597   0.00511 *
    -5.966    -7.864   0.00252 *

   Sorted list of profile likelihood points 

             Deviance   One-Sided
     Beta     Change     P-Value 
     ____________________________

    -5.966    -7.864   0.00252
    -5.325    -6.597   0.00511
    -4.496    -4.975    0.0129
    -3.863    -3.767    0.0261
    -3.233    -2.613    0.0530
    -2.449    -1.318     0.125
    -2.224   -0.9931     0.159
    -2.104   -0.8326     0.181
    -1.809   -0.4805     0.244
    -1.214  -0.03767     0.423
    -1.007     0.000   0.00250


      Interpolated profile likelihood bounds
       for parameter 40 (other_nuclear_2)

            MLE     -1.007    exp(MLE)     0.3654

      2-sided          Bounds                exp(Bounds)
       Level      Lower       Upper      Lower        Upper
      _______________________________________________________

      25.0%      -1.362        ????      0.2562        ????
      50.0%      -1.784        ????      0.1680        ????
      68.3%      -2.229        ????      0.1076        ????
      75.0%      -2.453        ????     0.08606        ????
      90.0%      -3.285        ????     0.03744        ????
      95.0%      -3.903        ????     0.02018        ????
      97.5%      -4.521        ????     0.01087        ????
      99.0%      -5.345        ????    0.004773        ????
      99.5%      -5.973        ????    0.002545        ????


 *** WARNING: Parameter COM1_EXP1_0 changed by 2.2% MLE may be infinite or may not exist


profile 40 noplot force upper@

  Upper bound trial values 

             Deviance   One-Sided
     Beta     Change     P-Value 
     ____________________________

   -0.8000  -0.04250     0.418 *
  -0.03390    -1.187     0.138 *
   -0.3943   -0.4214     0.258 *
   -0.1065   -0.9938     0.159 *
   0.01357    -1.324     0.125 *
    0.3887    -2.779    0.0477 *
    0.5932    -3.888    0.0243 *
    0.7697    -5.055    0.0123 *
    0.9723    -6.664   0.00492 *
     1.106    -7.895   0.00248 *

   Sorted list of profile likelihood points 

             Deviance   One-Sided
     Beta     Change     P-Value 
     ____________________________

    -1.007     0.000   0.00250
   -0.8000  -0.04250     0.418
   -0.3943   -0.4214     0.258
   -0.1065   -0.9938     0.159
  -0.03390    -1.187     0.138
   0.01357    -1.324     0.125
    0.3887    -2.779    0.0477
    0.5932    -3.888    0.0243
    0.7697    -5.055    0.0123
    0.9723    -6.664   0.00492
     1.106    -7.895   0.00248


      Interpolated profile likelihood bounds
       for parameter 40 (other_nuclear_2)

            MLE     -1.007    exp(MLE)     0.3654

      2-sided          Bounds                exp(Bounds)
       Level      Lower       Upper      Lower        Upper
      _______________________________________________________

      25.0%        ????     -0.6971        ????      0.4980
      50.0%        ????     -0.3731        ????      0.6886
      68.3%        ????     -0.1040        ????      0.9012
      75.0%        ????     0.01320        ????       1.013
      90.0%        ????      0.3735        ????       1.453
      95.0%        ????      0.5855        ????       1.796
      97.5%        ????      0.7654        ????       2.150
      99.0%        ????      0.9690        ????       2.635
      99.5%        ????       1.104        ????       3.016


 *** WARNING: Parameter COM1_EXP1_0 changed by 2.2% MLE may be infinite or may not exist


!!!!!!!!!!!!!!!!!!!!!!!!!!!!!!!!!!!!!!!!!!!!!!!!!!!!!!!!!!!!!!!!!!!!!!!!!!!!!!!!!!!!!!!!!!!!!!!
!!!!!!!!!!!!!!!!!!!!!!!!!!!!!!!!!!!!!!!!!!!!!!!!!!!!!!!!!!!!!!!!!!!!!!!!!!!!!!!!!!!!!!!!!!!!!!!
!!Analyses of army radiation work                                                            !!
!!!!!!!!!!!!!!!!!!!!!!!!!!!!!!!!!!!!!!!!!!!!!!!!!!!!!!!!!!!!!!!!!!!!!!!!!!!!!!!!!!!!!!!!!!!!!!!
!!!!!!!!!!!!!!!!!!!!!!!!!!!!!!!!!!!!!!!!!!!!!!!!!!!!!!!!!!!!!!!!!!!!!!!!!!!!!!!!!!!!!!!!!!!!!!!

!Null model
loglinear 0 rad_radiography x_other chemotx flag2 COM1_EXP1
 age_cen age_cen2 age_cen3 age_cen4 age_cen5 age_cen6 age_cen7
 exp y_int
! rad_army
 haz_exp haz_el x_dental_n_NON_ZERO x_dental_n_MIS
 num_miss_NON_ZERO num_miss_MIS haz_road sm_pday_NON_ZERO sm_pday_MIS
 x_bone_n_NON_ZERO x_bone_n_MIS@


linear 1@


loglinear 1@


fit@

          Iter  Step      Deviance

             0     0      371.782
             1     1      191.092
             2     0      134.195
             3     0      121.229
             4     0      120.438
             5     0      120.275
             6     0      120.216
             7     0      120.195
             8     0      120.187
             9     0      120.184
            10     0      120.183
            11     0      120.183
            12     0      120.182
            13     0      120.182
            14     0      120.182
            15     0      120.182
            16     0      120.182
            17     0      120.182
            18     0      120.182
            19     0      120.182
            20     0      120.182
            21     0      120.182

Piece-wise exponential regression
Additive excess relative risk T0 * (1 + T1 + T2 + ...)

Number_cells_MN is used for cases
Number_cells_scored_1000 is used for person years


                            Parameter Summary Table

 # Name                            Estimate     Std.Err.  Test Stat.  P value
-- ----------------------------   ----------   ---------  ----------  --------
Log-linear term 0
 1 %CON.....................         -14.28     Aliased
 3 rad_radiography_0........          0.000     Aliased
 4 rad_radiography_1........          3.387       1.249      2.712    0.00669
 5 rad_radiography_2........          1.882       1.057      1.781     0.0749
 7 x_other_0................          0.000     Aliased
 8 x_other_1................          14.60       1.737      8.405    < 0.001
 9 x_other_2................          14.18       1.758      8.068    < 0.001
11 chemotx_2................        -0.7547      0.5034     -1.499      0.134
13 flag2_0..................          0.000     Aliased
14 flag2_1..................         -21.95   2.402e+04 -0.0009136      > 0.5
16 COM1_EXP1_0..............         -20.75   1.937e+04  -0.001071      > 0.5
17 COM1_EXP1_1..............          0.000     Aliased
18 COM1_EXP1_2..............         0.5340      0.6724     0.7941      0.427
19 COM1_EXP1_3..............          1.470        0.54      2.723    0.00647
21 exp_0....................          0.000     Aliased
22 exp_1....................         -2.003      0.8375     -2.391     0.0168
23 exp_2....................         -1.148      0.8193     -1.401      0.161
25 y_int_2002...............         0.6035      0.2402      2.513      0.012
26 y_int_2003...............         0.1382     Aliased
27 y_int_2004...............        -0.1569      0.2849    -0.5506      > 0.5
29 haz_exp_2................         0.4290      0.2708      1.584      0.113
31 haz_el_2.................         -1.386      0.8052     -1.721     0.0852
33 haz_road_2...............          1.474      0.6263      2.354     0.0186
34 age_cen..................       -0.08566     0.05611     -1.526      0.127
35 age_cen2.................      -0.003103    0.008272    -0.3752      > 0.5
36 age_cen3.................       0.002713    0.001347      2.014      0.044
37 age_cen4.................      3.914e-05   7.986e-05     0.4901      > 0.5
38 age_cen5.................     -1.846e-05   8.844e-06     -2.088     0.0368
39 age_cen6.................     -1.349e-07   2.136e-07    -0.6318      > 0.5
40 age_cen7.................      3.197e-08   1.738e-08      1.839     0.0659
41 x_dental_n_NON_ZERO......        0.03064     0.04956     0.6183      > 0.5
42 x_dental_n_MIS...........         0.5573      0.2646      2.106     0.0352
43 num_miss_NON_ZERO........         0.2554     0.07312      3.493    < 0.001
44 num_miss_MIS.............          0.000     Aliased
45 sm_pday_NON_ZERO.........        0.01002     0.01324      0.757      0.449
46 sm_pday_MIS..............        -0.1661      0.2905    -0.5717      > 0.5
47 x_bone_n_NON_ZERO........       -0.05619     0.07185     -0.782      0.434
48 x_bone_n_MIS.............         0.2258      0.2625     0.8599       0.39

            Records used          111

                Deviance      120.182
                     AIC      180.182
            Pearson Chi2      143.627      Degrees of freedom      81


 *** WARNING: Parameter COM1_EXP1_0 changed by 5.0% MLE may be infinite or may not exist


null@

!Analysis of army radiation work risk
loglinear 0 +army_radiation@


fit@

          Iter  Step      Deviance

             0     0      120.182
             1     0      114.782
             2     0      114.168
             3     0      114.091
             4     0      114.065
             5     0      114.055
             6     0      114.052
             7     0      114.051
             8     0      114.050
             9     0      114.050
            10     0      114.050
            11     0      114.050
            12     0      114.050
            13     0      114.050
            14     0      114.050

Piece-wise exponential regression
Additive excess relative risk T0 * (1 + T1 + T2 + ...)

Number_cells_MN is used for cases
Number_cells_scored_1000 is used for person years


                            Parameter Summary Table

 # Name                            Estimate     Std.Err.  Test Stat.  P value
-- ----------------------------   ----------   ---------  ----------  --------
Log-linear term 0
 1 %CON.....................         -22.27     Aliased
 3 rad_radiography_0........          0.000     Aliased
 4 rad_radiography_1........          14.00       369.5    0.03789      > 0.5
 5 rad_radiography_2........          12.50       369.5    0.03382      > 0.5
 7 x_other_0................          0.000     Aliased
 8 x_other_1................          13.10       369.5    0.03547      > 0.5
 9 x_other_2................          12.68       369.5    0.03431      > 0.5
11 chemotx_2................         -1.821      0.6967     -2.614    0.00896
13 flag2_0..................          0.000     Aliased
14 flag2_1..................         -36.00   2.635e+07 -1.366e-06      > 0.5
16 COM1_EXP1_0..............         -34.76   2.124e+07 -1.637e-06      > 0.5
17 COM1_EXP1_1..............          0.000     Aliased
18 COM1_EXP1_2..............         0.5759      0.6825     0.8438      0.399
19 COM1_EXP1_3..............          1.478      0.5422      2.726    0.00642
21 exp_0....................          0.000     Aliased
22 exp_1....................         -1.989      0.8387     -2.371     0.0177
23 exp_2....................         -1.164      0.8213     -1.417      0.156
25 y_int_2002...............         0.5319      0.2421      2.196     0.0281
26 y_int_2003...............         0.1241     Aliased
27 y_int_2004...............        -0.1965      0.2843    -0.6911       0.49
29 haz_exp_2................         0.5100      0.2739      1.862     0.0626
31 haz_el_2.................         -1.485      0.8067      -1.84     0.0657
33 haz_road_2...............          1.416      0.6293       2.25     0.0245
35 army_radiation_1.........         -1.198      0.6086     -1.968     0.0491
36 army_radiation_2.........          11.18       369.5    0.03026      > 0.5
37 age_cen..................       -0.08612     0.05572     -1.546      0.122
38 age_cen2.................      -0.001698    0.008449     -0.201      > 0.5
39 age_cen3.................       0.002524    0.001355      1.863     0.0624
40 age_cen4.................      2.148e-05   8.154e-05     0.2634      > 0.5
41 age_cen5.................     -1.683e-05   8.959e-06     -1.879     0.0603
42 age_cen6.................     -8.256e-08   2.173e-07    -0.3798      > 0.5
43 age_cen7.................      2.826e-08   1.766e-08        1.6       0.11
44 x_dental_n_NON_ZERO......        0.01834     0.04997     0.3669      > 0.5
45 x_dental_n_MIS...........         0.5025      0.2689      1.869     0.0617
46 num_miss_NON_ZERO........         0.2365     0.07334      3.224    0.00126
47 num_miss_MIS.............          0.000     Aliased
48 sm_pday_NON_ZERO.........        0.01457     0.01323      1.101      0.271
49 sm_pday_MIS..............       -0.01085      0.2954   -0.03674      > 0.5
50 x_bone_n_NON_ZERO........       -0.02970     0.06936    -0.4281      > 0.5
51 x_bone_n_MIS.............         0.2927      0.2541      1.152      0.249

            Records used          111

                Deviance       114.05
                     AIC       178.05
            Pearson Chi2      135.939      Degrees of freedom      79


 *** WARNING: Parameter COM1_EXP1_0 changed by 2.9% MLE may be infinite or may not exist


lrt@


             LR statistic       6.133      Degrees of freedom      2
                  P value      0.0466

ci level 95@
                                       95% Confidence Bounds

 # Name                           Estimate    Std. Err.      Lower       Upper
-- ----------------------------  ----------   ---------    --------    --------

Log-linear term 0
 4 rad_radiography_1........         14.00      369.5    -710.2     738.2
             EXP(estimate)        1.202e+06  2.908e+160       0.000       0.000

 5 rad_radiography_2........         12.50      369.5    -711.7     736.7
             EXP(estimate)        2.670e+05  2.906e+160       0.000       0.000

 8 x_other_1................         13.10      369.5    -711.1     737.3
             EXP(estimate)        4.909e+05  2.906e+160       0.000       0.000

 9 x_other_2................         12.68      369.5    -711.5     736.8
             EXP(estimate)        3.200e+05  2.906e+160       0.000       0.000

11 chemotx_2................        -1.821     0.6967    -3.186   -0.4554
             EXP(estimate)           0.1619       2.007     0.04132      0.6342

14 flag2_1..................        -36.00  2.635e+07-5.164e+07 5.164e+07
             EXP(estimate)        2.319e-16       0.000       0.000       0.000

16 COM1_EXP1_0..............        -34.76  2.124e+07-4.162e+07 4.162e+07
             EXP(estimate)        8.007e-16       0.000       0.000       0.000

18 COM1_EXP1_2..............        0.5759     0.6825   -0.7618     1.914
             EXP(estimate)            1.779       1.979      0.4668       6.778

19 COM1_EXP1_3..............         1.478     0.5422    0.4151     2.540
             EXP(estimate)            4.383       1.720       1.515       12.69

22 exp_1....................        -1.989     0.8387    -3.633   -0.3450
             EXP(estimate)           0.1368       2.313     0.02644      0.7082

23 exp_2....................        -1.164     0.8213    -2.774    0.4457
             EXP(estimate)           0.3122       2.274     0.06242       1.562

25 y_int_2002...............        0.5319     0.2421   0.05727     1.006
             EXP(estimate)            1.702       1.274       1.059       2.736

27 y_int_2004...............       -0.1965     0.2843   -0.7538    0.3608
             EXP(estimate)           0.8216       1.329      0.4706       1.434

29 haz_exp_2................        0.5100     0.2739  -0.02678     1.047
             EXP(estimate)            1.665       1.315      0.9736       2.848

31 haz_el_2.................        -1.485     0.8067    -3.066   0.09638
             EXP(estimate)           0.2266       2.240     0.04662       1.101

33 haz_road_2...............         1.416     0.6293    0.1822     2.649
             EXP(estimate)            4.119       1.876       1.200       14.14

35 army_radiation_1.........        -1.198     0.6086    -2.391 -0.004971
             EXP(estimate)           0.3019       1.838     0.09157      0.9950

36 army_radiation_2.........         11.18      369.5    -713.0     735.4
             EXP(estimate)        7.185e+04  2.910e+160       0.000       0.000

37 age_cen..................      -0.08612    0.05572   -0.1953   0.02309
             EXP(estimate)           0.9175       1.057      0.8226       1.023

38 age_cen2.................     -0.001698   0.008449  -0.01826   0.01486
             EXP(estimate)           0.9983       1.008      0.9819       1.015

39 age_cen3.................      0.002524   0.001355-0.0001308  0.005180
             EXP(estimate)            1.003       1.001      0.9999       1.005

40 age_cen4.................     2.148e-05  8.154e-05-0.0001383 0.0001813
             EXP(estimate)            1.000       1.000      0.9999       1.000

41 age_cen5.................    -1.683e-05  8.959e-06-3.439e-05 7.293e-07
             EXP(estimate)            1.000       1.000       1.000       1.000

42 age_cen6.................    -8.256e-08  2.173e-07-5.086e-07 3.434e-07
             EXP(estimate)            1.000       1.000       1.000       1.000

43 age_cen7.................     2.826e-08  1.766e-08-6.362e-09 6.288e-08
             EXP(estimate)            1.000       1.000       1.000       1.000

44 x_dental_n_NON_ZERO......       0.01834    0.04997  -0.07961    0.1163
             EXP(estimate)            1.019       1.051      0.9235       1.123

45 x_dental_n_MIS...........        0.5025     0.2689  -0.02452     1.029
             EXP(estimate)            1.653       1.308      0.9758       2.800

46 num_miss_NON_ZERO........        0.2365    0.07334   0.09271    0.3802
             EXP(estimate)            1.267       1.076       1.097       1.463

48 sm_pday_NON_ZERO.........       0.01457    0.01323  -0.01136   0.04051
             EXP(estimate)            1.015       1.013      0.9887       1.041

49 sm_pday_MIS..............      -0.01085     0.2954   -0.5898    0.5681
             EXP(estimate)           0.9892       1.344      0.5544       1.765

50 x_bone_n_NON_ZERO........      -0.02970    0.06936   -0.1656    0.1063
             EXP(estimate)           0.9707       1.072      0.8473       1.112

51 x_bone_n_MIS.............        0.2927     0.2541   -0.2054    0.7908
             EXP(estimate)            1.340       1.289      0.8143       2.205


profile 35 noplot force lower@

  Lower bound trial values 

             Deviance   One-Sided
     Beta     Change     P-Value 
     ____________________________

    -1.319  -0.03909     0.422 *
    -1.820   -0.9362     0.167 *
    -1.630   -0.4655     0.248 *
    -1.842   -0.9992     0.159 *
    -1.945    -1.322     0.125 *
    -2.291    -2.675    0.0510 *
    -2.527    -3.818    0.0253 *
    -2.744    -5.008    0.0126 *
    -3.008    -6.620   0.00504 *
    -3.196    -7.871   0.00251 *

   Sorted list of profile likelihood points 

             Deviance   One-Sided
     Beta     Change     P-Value 
     ____________________________

    -3.196    -7.871   0.00251
    -3.008    -6.620   0.00504
    -2.744    -5.008    0.0126
    -2.527    -3.818    0.0253
    -2.291    -2.675    0.0510
    -1.945    -1.322     0.125
    -1.842   -0.9992     0.159
    -1.820   -0.9362     0.167
    -1.630   -0.4655     0.248
    -1.319  -0.03909     0.422
    -1.198     0.000   0.00248


      Interpolated profile likelihood bounds
       for parameter 35 (army_radiation_1)

            MLE     -1.198    exp(MLE)     0.3019

      2-sided          Bounds                exp(Bounds)
       Level      Lower       Upper      Lower        Upper
      _______________________________________________________

      25.0%      -1.397        ????      0.2474        ????
      50.0%      -1.625        ????      0.1970        ????
      68.3%      -1.843        ????      0.1584        ????
      75.0%      -1.946        ????      0.1429        ????
      90.0%      -2.298        ????      0.1005        ????
      95.0%      -2.532        ????     0.07953        ????
      97.5%      -2.747        ????     0.06414        ????
      99.0%      -3.010        ????     0.04929        ????
      99.5%      -3.197        ????     0.04090        ????


 *** WARNING: Parameter COM1_EXP1_0 changed by 2.2% MLE may be infinite or may not exist


profile 35 noplot force upper@

  Upper bound trial values 

             Deviance   One-Sided
     Beta     Change     P-Value 
     ____________________________

    -1.076  -0.04093     0.420 *
   -0.6032    -1.074     0.150 *
   -0.8084   -0.4418     0.253 *
   -0.6231   -0.9989     0.159 *
   -0.5416    -1.324     0.125 *
   -0.2792    -2.742    0.0489 *
   -0.1245    -3.868    0.0246 *
   0.01023    -5.043    0.0124 *
    0.1668    -6.653   0.00495 *
    0.2716    -7.890   0.00249 *

   Sorted list of profile likelihood points 

             Deviance   One-Sided
     Beta     Change     P-Value 
     ____________________________

    -1.198     0.000   0.00248
    -1.076  -0.04093     0.420
   -0.8084   -0.4418     0.253
   -0.6231   -0.9989     0.159
   -0.6032    -1.074     0.150
   -0.5416    -1.324     0.125
   -0.2792    -2.742    0.0489
   -0.1245    -3.868    0.0246
   0.01023    -5.043    0.0124
    0.1668    -6.653   0.00495
    0.2716    -7.890   0.00249


      Interpolated profile likelihood bounds
       for parameter 35 (army_radiation_1)

            MLE     -1.198    exp(MLE)     0.3019

      2-sided          Bounds                exp(Bounds)
       Level      Lower       Upper      Lower        Upper
      _______________________________________________________

      25.0%        ????      -1.009        ????      0.3647
      50.0%        ????     -0.8029        ????      0.4480
      68.3%        ????     -0.6228        ????      0.5364
      75.0%        ????     -0.5418        ????      0.5817
      90.0%        ????     -0.2847        ????      0.7522
      95.0%        ????     -0.1278        ????      0.8801
      97.5%        ????    0.008254        ????       1.008
      99.0%        ????      0.1651        ????       1.180
      99.5%        ????      0.2708        ????       1.311


 *** WARNING: Parameter COM1_EXP1_0 changed by 2.2% MLE may be infinite or may not exist


profile 36 noplot force lower@

  Lower bound trial values 

             Deviance   One-Sided
     Beta     Change     P-Value 
     ____________________________

     0.000   -0.4277     0.257 *
     3.207  -0.02106     0.442 *
   -0.1657   -0.4905     0.242 *
     6.151 -0.001106     0.487
    -2.419    -2.253    0.0667
     9.643-2.106e-05     0.498
    -1.539    -1.342     0.123
     3.283  -0.01954     0.444

   Sorted list of profile likelihood points 

             Deviance   One-Sided
     Beta     Change     P-Value 
     ____________________________

   -0.1657   -0.4905     0.242
     0.000   -0.4277     0.257
     3.207  -0.02106     0.442
     11.18     0.000   0.00249


      Interpolated profile likelihood bounds
       for parameter 36 (army_radiation_2)

            MLE      11.18    exp(MLE)  7.185e+04

      2-sided          Bounds                exp(Bounds)
       Level      Lower       Upper      Lower        Upper
      _______________________________________________________

      25.0%       2.403        ????       11.06        ????
      50.0%    -0.07319        ????      0.9294        ????
      68.3%        ????        ????        ????        ????
      75.0%        ????        ????        ????        ????
      90.0%        ????        ????        ????        ????
      95.0%        ????        ????        ????        ????
      97.5%        ????        ????        ????        ????
      99.0%        ????        ????        ????        ????
      99.5%        ????        ????        ????        ????


 *** WARNING: Parameter COM1_EXP1_0 changed by 2.2% MLE may be infinite or may not exist


profile 36 noplot force upper@

  Upper bound trial values 

             Deviance   One-Sided
     Beta     Change     P-Value 
     ____________________________

     22.36   -0.3871     0.267 *
     18.82  -0.01494     0.451 *
     22.84   -0.5569     0.228 *
     15.66-0.0006306     0.490
     25.38    -2.589    0.0538
     11.95-4.540e-06     0.499
     23.13   -0.6861     0.204
     27.42    -6.145   0.00659

   Sorted list of profile likelihood points 

             Deviance   One-Sided
     Beta     Change     P-Value 
     ____________________________

     11.18     0.000   0.00249
     18.82  -0.01494     0.451
     22.36   -0.3871     0.267
     22.84   -0.5569     0.228


      Interpolated profile likelihood bounds
       for parameter 36 (army_radiation_2)

            MLE      11.18    exp(MLE)  7.185e+04

      2-sided          Bounds                exp(Bounds)
       Level      Lower       Upper      Lower        Upper
      _______________________________________________________

      25.0%        ????       19.87        ????   4.277e+08
      50.0%        ????       22.57        ????   6.310e+09
      68.3%        ????       23.83        ????   2.245e+10
      75.0%        ????        ????        ????        ????
      90.0%        ????        ????        ????        ????
      95.0%        ????        ????        ????        ????
      97.5%        ????        ????        ????        ????
      99.0%        ????        ????        ????        ????
      99.5%        ????        ????        ????        ????


!!!!!!!!!!!!!!!!!!!!!!!!!!!!!!!!!!!!!!!!!!!!!!!!!!!!!!!!!!!!!!!!!!!!!!!!!!!!!!!!!!!!!!!!!!!!!!!
!!!!!!!!!!!!!!!!!!!!!!!!!!!!!!!!!!!!!!!!!!!!!!!!!!!!!!!!!!!!!!!!!!!!!!!!!!!!!!!!!!!!!!!!!!!!!!!
!!Analyses of other occupations with potential radiation exposure                            !!
!!!!!!!!!!!!!!!!!!!!!!!!!!!!!!!!!!!!!!!!!!!!!!!!!!!!!!!!!!!!!!!!!!!!!!!!!!!!!!!!!!!!!!!!!!!!!!!
!!!!!!!!!!!!!!!!!!!!!!!!!!!!!!!!!!!!!!!!!!!!!!!!!!!!!!!!!!!!!!!!!!!!!!!!!!!!!!!!!!!!!!!!!!!!!!!

!Null model
loglinear 0 rad_radiography x_other chemotx flag2 COM1_EXP1
 age_cen age_cen2 age_cen3 age_cen4 age_cen5 age_cen6 age_cen7
 exp y_int rad_army haz_exp haz_el x_dental_n_NON_ZERO x_dental_n_MIS
 num_miss_NON_ZERO num_miss_MIS haz_road sm_pday_NON_ZERO sm_pday_MIS
 x_bone_n_NON_ZERO x_bone_n_MIS@


linear 1@


loglinear 1@


fit@

          Iter  Step      Deviance

             0     0      371.782
             1     1      186.102
             2     0      128.937
             3     0      115.311
             4     0      114.381
             5     0      114.170
             6     0      114.094
             7     0      114.066
             8     0      114.056
             9     0      114.052
            10     0      114.051
            11     0      114.050
            12     0      114.050
            13     0      114.050
            14     0      114.050
            15     0      114.050
            16     0      114.050
            17     0      114.050
            18     0      114.050
            19     0      114.050
            20     0      114.050
            21     0      114.050

Piece-wise exponential regression
Additive excess relative risk T0 * (1 + T1 + T2 + ...)

Number_cells_MN is used for cases
Number_cells_scored_1000 is used for person years


                            Parameter Summary Table

 # Name                            Estimate     Std.Err.  Test Stat.  P value
-- ----------------------------   ----------   ---------  ----------  --------
Log-linear term 0
 1 %CON.....................         -12.52     Aliased
 3 rad_radiography_0........          0.000     Aliased
 4 rad_radiography_1........          14.73      0.6992      21.07    < 0.001
 5 rad_radiography_2........          13.23     Aliased
 7 x_other_0................          0.000     Aliased
 8 x_other_1................          14.53       1.812      8.019    < 0.001
 9 x_other_2................          14.10       1.828      7.714    < 0.001
11 chemotx_2................         -1.821      0.6967     -2.614    0.00896
13 flag2_0..................          0.000     Aliased
14 flag2_1..................         -22.00     2.4e+04 -0.0009166      > 0.5
16 COM1_EXP1_0..............         -20.78   1.956e+04  -0.001063      > 0.5
17 COM1_EXP1_1..............          0.000     Aliased
18 COM1_EXP1_2..............         0.5759      0.6825     0.8438      0.399
19 COM1_EXP1_3..............          1.478      0.5422      2.726    0.00642
21 exp_0....................          0.000     Aliased
22 exp_1....................         -2.025      0.8387     -2.415     0.0157
23 exp_2....................         -1.201      0.8213     -1.462      0.144
25 y_int_2002...............         0.5683      0.2421      2.347     0.0189
26 y_int_2003...............         0.1606     Aliased
27 y_int_2004...............        -0.1601      0.2843     -0.563      > 0.5
29 rad_army_0...............          0.000     Aliased
30 rad_army_1...............         -13.11       1.196     -10.96    < 0.001
31 rad_army_2...............         -11.91       1.033     -11.53    < 0.001
33 haz_exp_2................         0.5100      0.2739      1.862     0.0626
35 haz_el_2.................         -1.485      0.8067      -1.84     0.0657
37 haz_road_2...............          1.416      0.6293       2.25     0.0245
38 age_cen..................       -0.08612     0.05572     -1.546      0.122
39 age_cen2.................      -0.001698    0.008449     -0.201      > 0.5
40 age_cen3.................       0.002524    0.001355      1.863     0.0624
41 age_cen4.................      2.148e-05   8.154e-05     0.2634      > 0.5
42 age_cen5.................     -1.683e-05   8.959e-06     -1.879     0.0603
43 age_cen6.................     -8.256e-08   2.173e-07    -0.3798      > 0.5
44 age_cen7.................      2.826e-08   1.766e-08        1.6       0.11
45 x_dental_n_NON_ZERO......        0.01834     0.04997     0.3669      > 0.5
46 x_dental_n_MIS...........         0.5025      0.2689      1.869     0.0617
47 num_miss_NON_ZERO........         0.2365     0.07334      3.224    0.00126
48 num_miss_MIS.............          0.000     Aliased
49 sm_pday_NON_ZERO.........        0.01457     0.01323      1.101      0.271
50 sm_pday_MIS..............       -0.01085      0.2954   -0.03674      > 0.5
51 x_bone_n_NON_ZERO........       -0.02970     0.06936    -0.4281      > 0.5
52 x_bone_n_MIS.............         0.2927      0.2541      1.152      0.249

            Records used          111

                Deviance       114.05
                     AIC       176.05
            Pearson Chi2      135.939      Degrees of freedom      80


 *** WARNING: Parameter COM1_EXP1_0 changed by 5.0% MLE may be infinite or may not exist


null@

!Analysis of other radiation work risk
loglinear 0 +any_other_occ_radiation@


fit@

          Iter  Step      Deviance

             0     0      114.050
             1     0      112.715
             2     0      112.552
             3     0      112.501
             4     0      112.482
             5     0      112.475
             6     0      112.473
             7     0      112.472
             8     0      112.471
             9     0      112.471
            10     0      112.471
            11     0      112.471
            12     0      112.471
            13     0      112.471
            14     0      112.471
            15     0      112.471

Piece-wise exponential regression
Additive excess relative risk T0 * (1 + T1 + T2 + ...)

Number_cells_MN is used for cases
Number_cells_scored_1000 is used for person years


                            Parameter Summary Table

 # Name                            Estimate     Std.Err.  Test Stat.  P value
-- ----------------------------   ----------   ---------  ----------  --------
Log-linear term 0
 1 %CON.....................         -24.00     Aliased
 3 rad_radiography_0........          0.000     Aliased
 4 rad_radiography_1........          28.06      0.7006      40.05    < 0.001
 5 rad_radiography_2........          26.57     Aliased
 7 x_other_0................          0.000     Aliased
 8 x_other_1................          13.74         406    0.03384      > 0.5
 9 x_other_2................          13.34         406    0.03285      > 0.5
11 chemotx_2................         -1.832      0.7124     -2.572     0.0101
13 flag2_0..................          0.000     Aliased
14 flag2_1..................         -37.00   4.339e+07 -8.526e-07      > 0.5
16 COM1_EXP1_0..............         -35.80   3.535e+07 -1.013e-06      > 0.5
17 COM1_EXP1_1..............          0.000     Aliased
18 COM1_EXP1_2..............         0.7996      0.7178      1.114      0.265
19 COM1_EXP1_3..............          1.466      0.5433      2.698    0.00698
21 exp_0....................          0.000     Aliased
22 exp_1....................         -1.990      0.8395      -2.37     0.0178
23 exp_2....................         -1.147      0.8225     -1.395      0.163
25 y_int_2002...............         0.5606      0.2439      2.298     0.0215
26 y_int_2003...............         0.1590     Aliased
27 y_int_2004...............        -0.3036      0.3284    -0.9245      0.355
29 rad_army_0...............          0.000     Aliased
30 rad_army_1...............         -14.21         406     -0.035      > 0.5
31 rad_army_2...............         -13.05         406   -0.03213      > 0.5
33 haz_exp_2................         0.5188      0.2737      1.896      0.058
35 haz_el_2.................         -1.534      0.8077     -1.899     0.0576
37 haz_road_2...............          1.439      0.6292      2.286     0.0222
39 any_other_occ_radiation_1         0.7142      0.7516     0.9503      0.342
40 any_other_occ_radiation_2          12.62         406    0.03108      > 0.5
41 age_cen..................       -0.09294      0.0565     -1.645        0.1
42 age_cen2.................      -0.001181    0.008489    -0.1391      > 0.5
43 age_cen3.................       0.002619    0.001368      1.915     0.0555
44 age_cen4.................      1.856e-05   8.164e-05     0.2273      > 0.5
45 age_cen5.................     -1.723e-05   9.022e-06      -1.91     0.0561
46 age_cen6.................     -7.835e-08   2.173e-07    -0.3605      > 0.5
47 age_cen7.................      2.873e-08   1.774e-08      1.619      0.105
48 x_dental_n_NON_ZERO......        0.01872     0.05056     0.3703      > 0.5
49 x_dental_n_MIS...........         0.5253      0.2711      1.938     0.0526
50 num_miss_NON_ZERO........         0.2374     0.07329      3.239     0.0012
51 num_miss_MIS.............          0.000     Aliased
52 sm_pday_NON_ZERO.........        0.01794     0.01359       1.32      0.187
53 sm_pday_MIS..............        0.06291      0.3029     0.2077      > 0.5
54 x_bone_n_NON_ZERO........       -0.06656     0.08231    -0.8086      0.419
55 x_bone_n_MIS.............         0.2505      0.2628     0.9531      0.341

            Records used          111

                Deviance      112.471
                     AIC      178.471
            Pearson Chi2      134.142      Degrees of freedom      78


 *** WARNING: Parameter COM1_EXP1_0 changed by 2.8% MLE may be infinite or may not exist


lrt@


             LR statistic       1.579      Degrees of freedom      2
                  P value       0.454

ci level 95@
                                       95% Confidence Bounds

 # Name                           Estimate    Std. Err.      Lower       Upper
-- ----------------------------  ----------   ---------    --------    --------

Log-linear term 0
 4 rad_radiography_1........         28.06     0.7006     26.69     29.44
             EXP(estimate)        1.541e+12       2.015   3.902e+11   6.082e+12

 8 x_other_1................         13.74      406.0    -782.1     809.6
             EXP(estimate)        9.289e+05  2.193e+176       0.000       0.000

 9 x_other_2................         13.34      406.0    -782.5     809.2
             EXP(estimate)        6.196e+05  2.193e+176       0.000       0.000

11 chemotx_2................        -1.832     0.7124    -3.229   -0.4360
             EXP(estimate)           0.1600       2.039     0.03962      0.6466

14 flag2_1..................        -37.00  4.339e+07-8.505e+07 8.505e+07
             EXP(estimate)        8.565e-17       0.000       0.000       0.000

16 COM1_EXP1_0..............        -35.80  3.535e+07-6.928e+07 6.928e+07
             EXP(estimate)        2.844e-16       0.000       0.000       0.000

18 COM1_EXP1_2..............        0.7996     0.7178   -0.6072     2.207
             EXP(estimate)            2.225       2.050      0.5449       9.084

19 COM1_EXP1_3..............         1.466     0.5433    0.4009     2.530
             EXP(estimate)            4.330       1.722       1.493       12.56

22 exp_1....................        -1.990     0.8395    -3.635   -0.3442
             EXP(estimate)           0.1368       2.315     0.02638      0.7088

23 exp_2....................        -1.147     0.8225    -2.759    0.4650
             EXP(estimate)           0.3176       2.276     0.06336       1.592

25 y_int_2002...............        0.5606     0.2439   0.08253     1.039
             EXP(estimate)            1.752       1.276       1.086       2.826

27 y_int_2004...............       -0.3036     0.3284   -0.9471    0.3400
             EXP(estimate)           0.7382       1.389      0.3879       1.405

30 rad_army_1...............        -14.21      406.0    -810.0     781.6
             EXP(estimate)        6.721e-07  2.191e+176       0.000       0.000

31 rad_army_2...............        -13.05      406.0    -808.9     782.8
             EXP(estimate)        2.159e-06  2.191e+176       0.000       0.000

33 haz_exp_2................        0.5188     0.2737  -0.01751     1.055
             EXP(estimate)            1.680       1.315      0.9826       2.873

35 haz_el_2.................        -1.534     0.8077    -3.117   0.04916
             EXP(estimate)           0.2157       2.243     0.04429       1.050

37 haz_road_2...............         1.439     0.6292    0.2054     2.672
             EXP(estimate)            4.215       1.876       1.228       14.47

39 any_other_occ_radiation_1        0.7142     0.7516   -0.7588     2.187
             EXP(estimate)            2.043       2.120      0.4682       8.911

40 any_other_occ_radiation_2         12.62      406.0    -783.2     808.4
             EXP(estimate)        3.024e+05  2.193e+176       0.000       0.000

41 age_cen..................      -0.09294    0.05650   -0.2037   0.01780
             EXP(estimate)           0.9113       1.058      0.8157       1.018

42 age_cen2.................     -0.001181   0.008489  -0.01782   0.01546
             EXP(estimate)           0.9988       1.009      0.9823       1.016

43 age_cen3.................      0.002619   0.001368-6.150e-05  0.005300
             EXP(estimate)            1.003       1.001      0.9999       1.005

44 age_cen4.................     1.856e-05  8.164e-05-0.0001414 0.0001786
             EXP(estimate)            1.000       1.000      0.9999       1.000

45 age_cen5.................    -1.723e-05  9.022e-06-3.491e-05 4.502e-07
             EXP(estimate)            1.000       1.000       1.000       1.000

46 age_cen6.................    -7.835e-08  2.173e-07-5.043e-07 3.476e-07
             EXP(estimate)            1.000       1.000       1.000       1.000

47 age_cen7.................     2.873e-08  1.774e-08-6.047e-09 6.350e-08
             EXP(estimate)            1.000       1.000       1.000       1.000

48 x_dental_n_NON_ZERO......       0.01872    0.05056  -0.08038    0.1178
             EXP(estimate)            1.019       1.052      0.9228       1.125

49 x_dental_n_MIS...........        0.5253     0.2711 -0.005957     1.057
             EXP(estimate)            1.691       1.311      0.9941       2.876

50 num_miss_NON_ZERO........        0.2374    0.07329   0.09376    0.3811
             EXP(estimate)            1.268       1.076       1.098       1.464

52 sm_pday_NON_ZERO.........       0.01794    0.01359 -0.008697   0.04457
             EXP(estimate)            1.018       1.014      0.9913       1.046

53 sm_pday_MIS..............       0.06291     0.3029   -0.5308    0.6566
             EXP(estimate)            1.065       1.354      0.5882       1.928

54 x_bone_n_NON_ZERO........      -0.06656    0.08231   -0.2279   0.09477
             EXP(estimate)           0.9356       1.086      0.7962       1.099

55 x_bone_n_MIS.............        0.2505     0.2628   -0.2646    0.7655
             EXP(estimate)            1.285       1.301      0.7675       2.150


profile 39 noplot force lower@

  Lower bound trial values 

             Deviance   One-Sided
     Beta     Change     P-Value 
     ____________________________

    0.5639  -0.03964     0.421 *
  -0.04406   -0.9694     0.162 *
    0.1960   -0.4604     0.249 *
  -0.05619   -0.9998     0.159 *
   -0.1757    -1.323     0.125 *
   -0.5731    -2.683    0.0507 *
   -0.8393    -3.820    0.0253 *
    -1.084    -5.006    0.0126 *
    -1.381    -6.614   0.00506 *
    -1.596    -7.866   0.00252 *

   Sorted list of profile likelihood points 

             Deviance   One-Sided
     Beta     Change     P-Value 
     ____________________________

    -1.596    -7.866   0.00252
    -1.381    -6.614   0.00506
    -1.084    -5.006    0.0126
   -0.8393    -3.820    0.0253
   -0.5731    -2.683    0.0507
   -0.1757    -1.323     0.125
  -0.05619   -0.9998     0.159
  -0.04406   -0.9694     0.162
    0.1960   -0.4604     0.249
    0.5639  -0.03964     0.421
    0.7142     0.000   0.00249


      Interpolated profile likelihood bounds
       for parameter 39 (any_other_occ_radiation_1)

            MLE     0.7142    exp(MLE)      2.043

      2-sided          Bounds                exp(Bounds)
       Level      Lower       Upper      Lower        Upper
      _______________________________________________________

      25.0%      0.4722        ????       1.603        ????
      50.0%      0.1991        ????       1.220        ????
      68.3%    -0.05629        ????      0.9453        ????
      75.0%     -0.1760        ????      0.8386        ????
      90.0%     -0.5788        ????      0.5606        ????
      95.0%     -0.8439        ????      0.4300        ????
      97.5%      -1.087        ????      0.3372        ????
      99.0%      -1.385        ????      0.2503        ????
      99.5%      -1.598        ????      0.2023        ????


 *** WARNING: Parameter COM1_EXP1_0 changed by 2.2% MLE may be infinite or may not exist


profile 39 noplot force upper@

  Upper bound trial values 

             Deviance   One-Sided
     Beta     Change     P-Value 
     ____________________________

    0.8645  -0.04033     0.420 *
     1.459    -1.022     0.156 *
     1.212   -0.4512     0.251 *
     1.451    -1.000     0.159 *
     1.560    -1.324     0.125 *
     1.916    -2.714    0.0497 *
     2.138    -3.848    0.0249 *
     2.336    -5.028    0.0125 *
     2.569    -6.639   0.00499 *
     2.729    -7.882   0.00250 *

   Sorted list of profile likelihood points 

             Deviance   One-Sided
     Beta     Change     P-Value 
     ____________________________

    0.7142     0.000   0.00249
    0.8645  -0.04033     0.420
     1.212   -0.4512     0.251
     1.451    -1.000     0.159
     1.459    -1.022     0.156
     1.560    -1.324     0.125
     1.916    -2.714    0.0497
     2.138    -3.848    0.0249
     2.336    -5.028    0.0125
     2.569    -6.639   0.00499
     2.729    -7.882   0.00250


      Interpolated profile likelihood bounds
       for parameter 39 (any_other_occ_radiation_1)

            MLE     0.7142    exp(MLE)      2.043

      2-sided          Bounds                exp(Bounds)
       Level      Lower       Upper      Lower        Upper
      _______________________________________________________

      25.0%        ????      0.9515        ????       2.590
      50.0%        ????       1.214        ????       3.368
      68.3%        ????       1.451        ????       4.269
      75.0%        ????       1.560        ????       4.759
      90.0%        ????       1.914        ????       6.781
      95.0%        ????       2.137        ????       8.476
      97.5%        ????       2.335        ????       10.33
      99.0%        ????       2.569        ????       13.05
      99.5%        ????       2.729        ????       15.32


 *** WARNING: Parameter COM1_EXP1_0 changed by 2.2% MLE may be infinite or may not exist


profile 40 noplot force lower@

  Lower bound trial values 

             Deviance   One-Sided
     Beta     Change     P-Value 
     ____________________________

     0.000    -1.158     0.141 *
   -0.6548    -1.776    0.0913 *
    0.8281   -0.6211     0.215
     1.243   -0.4406     0.253 *
    0.2177   -0.9916     0.160 *
   -0.2072    -1.334     0.124 *
    -1.438    -2.748    0.0487 *
    -2.145    -3.815    0.0254 *
    -2.828    -4.978    0.0128 *
    -3.693    -6.570   0.00518 *
    -4.355    -7.841   0.00255 *

   Sorted list of profile likelihood points 

             Deviance   One-Sided
     Beta     Change     P-Value 
     ____________________________

    -4.355    -7.841   0.00255
    -3.693    -6.570   0.00518
    -2.828    -4.978    0.0128
    -2.145    -3.815    0.0254
    -1.438    -2.748    0.0487
   -0.2072    -1.334     0.124
    0.2177   -0.9916     0.160
   -0.6548    -1.776    0.0913
     0.000    -1.158     0.141
     1.243   -0.4406     0.253
     12.62     0.000   0.00250


      Interpolated profile likelihood bounds
       for parameter 40 (any_other_occ_radiation_2)

            MLE      12.62    exp(MLE)  3.024e+05

      2-sided          Bounds                exp(Bounds)
       Level      Lower       Upper      Lower        Upper
      _______________________________________________________

      25.0%       1.928        ????       6.875        ????
      50.0%       1.216        ????       3.372        ????
      68.3%      0.2060        ????       1.229        ????
      75.0%     -0.1948        ????      0.8230        ????
      90.0%      -1.407        ????      0.2448        ????
      95.0%      -2.161        ????      0.1152        ????
      97.5%      -2.854        ????     0.05761        ????
      99.0%      -3.727        ????     0.02406        ????
      99.5%      -4.374        ????     0.01260        ????


 *** WARNING: Parameter COM1_EXP1_0 changed by 2.2% MLE may be infinite or may not exist


profile 40 noplot force upper@

  Upper bound trial values 

             Deviance   One-Sided
     Beta     Change     P-Value 
     ____________________________

     25.24    -1.245     0.132 *
     26.21    -2.508    0.0566 *
     24.55   -0.7195     0.198
     27.71    -6.117   0.00669
     29.28    -12.64  0.000189
     29.61    -14.36  7.55e-05
     29.94    -16.21  2.83e-05

   Sorted list of profile likelihood points 

             Deviance   One-Sided
     Beta     Change     P-Value 
     ____________________________

     12.62     0.000   0.00250
     25.24    -1.245     0.132
     26.21    -2.508    0.0566


      Interpolated profile likelihood bounds
       for parameter 40 (any_other_occ_radiation_2)

            MLE      12.62    exp(MLE)  3.024e+05

      2-sided          Bounds                exp(Bounds)
       Level      Lower       Upper      Lower        Upper
      _______________________________________________________

      25.0%        ????       24.22        ????   3.297e+10
      50.0%        ????       24.55        ????   4.601e+10
      68.3%        ????       25.03        ????   7.448e+10
      75.0%        ????       25.30        ????   9.754e+10
      90.0%        ????       26.36        ????   2.792e+11
      95.0%        ????       27.13        ????   6.030e+11
      97.5%        ????        ????        ????        ????
      99.0%        ????        ????        ????        ????
      99.5%        ????        ????        ????        ????


!!!!!!!!!!!!!!!!!!!!!!!!!!!!!!!!!!!!!!!!!!!!!!!!!!!!!!!!!!!!!!!!!!!!!!!!!!!!!!!!!!!!!!!!!!!!!!!
!!!!!!!!!!!!!!!!!!!!!!!!!!!!!!!!!!!!!!!!!!!!!!!!!!!!!!!!!!!!!!!!!!!!!!!!!!!!!!!!!!!!!!!!!!!!!!!
!!Analyses of non-cancer RT                                                                  !!
!!!!!!!!!!!!!!!!!!!!!!!!!!!!!!!!!!!!!!!!!!!!!!!!!!!!!!!!!!!!!!!!!!!!!!!!!!!!!!!!!!!!!!!!!!!!!!!
!!!!!!!!!!!!!!!!!!!!!!!!!!!!!!!!!!!!!!!!!!!!!!!!!!!!!!!!!!!!!!!!!!!!!!!!!!!!!!!!!!!!!!!!!!!!!!!

!Null model
loglinear 0 rad_radiography x_other chemotx flag2 COM1_EXP1
 age_cen age_cen2 age_cen3 age_cen4 age_cen5 age_cen6 age_cen7
 exp y_int rad_army haz_exp haz_el x_dental_n_NON_ZERO x_dental_n_MIS
 num_miss_NON_ZERO num_miss_MIS haz_road sm_pday_NON_ZERO sm_pday_MIS
 x_bone_n_NON_ZERO x_bone_n_MIS@


linear 1@


loglinear 1@


fit@

          Iter  Step      Deviance

             0     0      371.782
             1     1      186.102
             2     0      128.937
             3     0      115.311
             4     0      114.381
             5     0      114.170
             6     0      114.094
             7     0      114.066
             8     0      114.056
             9     0      114.052
            10     0      114.051
            11     0      114.050
            12     0      114.050
            13     0      114.050
            14     0      114.050
            15     0      114.050
            16     0      114.050
            17     0      114.050
            18     0      114.050
            19     0      114.050
            20     0      114.050
            21     0      114.050

Piece-wise exponential regression
Additive excess relative risk T0 * (1 + T1 + T2 + ...)

Number_cells_MN is used for cases
Number_cells_scored_1000 is used for person years


                            Parameter Summary Table

 # Name                            Estimate     Std.Err.  Test Stat.  P value
-- ----------------------------   ----------   ---------  ----------  --------
Log-linear term 0
 1 %CON.....................         -12.52     Aliased
 3 rad_radiography_0........          0.000     Aliased
 4 rad_radiography_1........          14.73      0.6992      21.07    < 0.001
 5 rad_radiography_2........          13.23     Aliased
 7 x_other_0................          0.000     Aliased
 8 x_other_1................          14.53       1.812      8.019    < 0.001
 9 x_other_2................          14.10       1.828      7.714    < 0.001
11 chemotx_2................         -1.821      0.6967     -2.614    0.00896
13 flag2_0..................          0.000     Aliased
14 flag2_1..................         -22.00     2.4e+04 -0.0009166      > 0.5
16 COM1_EXP1_0..............         -20.78   1.956e+04  -0.001063      > 0.5
17 COM1_EXP1_1..............          0.000     Aliased
18 COM1_EXP1_2..............         0.5759      0.6825     0.8438      0.399
19 COM1_EXP1_3..............          1.478      0.5422      2.726    0.00642
21 exp_0....................          0.000     Aliased
22 exp_1....................         -2.025      0.8387     -2.415     0.0157
23 exp_2....................         -1.201      0.8213     -1.462      0.144
25 y_int_2002...............         0.5683      0.2421      2.347     0.0189
26 y_int_2003...............         0.1606     Aliased
27 y_int_2004...............        -0.1601      0.2843     -0.563      > 0.5
29 rad_army_0...............          0.000     Aliased
30 rad_army_1...............         -13.11       1.196     -10.96    < 0.001
31 rad_army_2...............         -11.91       1.033     -11.53    < 0.001
33 haz_exp_2................         0.5100      0.2739      1.862     0.0626
35 haz_el_2.................         -1.485      0.8067      -1.84     0.0657
37 haz_road_2...............          1.416      0.6293       2.25     0.0245
38 age_cen..................       -0.08612     0.05572     -1.546      0.122
39 age_cen2.................      -0.001698    0.008449     -0.201      > 0.5
40 age_cen3.................       0.002524    0.001355      1.863     0.0624
41 age_cen4.................      2.148e-05   8.154e-05     0.2634      > 0.5
42 age_cen5.................     -1.683e-05   8.959e-06     -1.879     0.0603
43 age_cen6.................     -8.256e-08   2.173e-07    -0.3798      > 0.5
44 age_cen7.................      2.826e-08   1.766e-08        1.6       0.11
45 x_dental_n_NON_ZERO......        0.01834     0.04997     0.3669      > 0.5
46 x_dental_n_MIS...........         0.5025      0.2689      1.869     0.0617
47 num_miss_NON_ZERO........         0.2365     0.07334      3.224    0.00126
48 num_miss_MIS.............          0.000     Aliased
49 sm_pday_NON_ZERO.........        0.01457     0.01323      1.101      0.271
50 sm_pday_MIS..............       -0.01085      0.2954   -0.03674      > 0.5
51 x_bone_n_NON_ZERO........       -0.02970     0.06936    -0.4281      > 0.5
52 x_bone_n_MIS.............         0.2927      0.2541      1.152      0.249

            Records used          111

                Deviance       114.05
                     AIC       176.05
            Pearson Chi2      135.939      Degrees of freedom      80


 *** WARNING: Parameter COM1_EXP1_0 changed by 5.0% MLE may be infinite or may not exist


null@

!Analysis of non-cancer RT risk
loglinear 0 +RT_non_cancer@


fit@

          Iter  Step      Deviance

             0     0      114.050
             1     0      114.003
             2     0      114.003
             3     0      114.003
             4     0      114.003
             5     0      114.003
             6     0      114.003

Piece-wise exponential regression
Additive excess relative risk T0 * (1 + T1 + T2 + ...)

Number_cells_MN is used for cases
Number_cells_scored_1000 is used for person years


                            Parameter Summary Table

 # Name                            Estimate     Std.Err.  Test Stat.  P value
-- ----------------------------   ----------   ---------  ----------  --------
Log-linear term 0
 1 %CON.....................         -12.52     Aliased
 3 rad_radiography_0........          0.000     Aliased
 4 rad_radiography_1........          14.74      0.7009      21.03    < 0.001
 5 rad_radiography_2........          13.23     Aliased
 7 x_other_0................          0.000     Aliased
 8 x_other_1................          14.55       1.814      8.021    < 0.001
 9 x_other_2................          14.11       1.829      7.717    < 0.001
11 chemotx_2................         -1.829      0.6978     -2.622    0.00875
13 flag2_0..................          0.000     Aliased
14 flag2_1..................         -27.99   4.821e+05 -5.807e-05      > 0.5
16 COM1_EXP1_0..............         -26.78   3.928e+05 -6.818e-05      > 0.5
17 COM1_EXP1_1..............          0.000     Aliased
18 COM1_EXP1_2..............         0.5716      0.6835     0.8363      0.403
19 COM1_EXP1_3..............          1.477      0.5423      2.724    0.00645
21 exp_0....................          0.000     Aliased
22 exp_1....................         -2.011       0.841     -2.391     0.0168
23 exp_2....................         -1.197      0.8214     -1.457      0.145
25 y_int_2002...............         0.5522      0.2529      2.184      0.029
26 y_int_2003...............         0.1606     Aliased
27 y_int_2004...............        -0.1606      0.2843     -0.565      > 0.5
29 rad_army_0...............          0.000     Aliased
30 rad_army_1...............         -13.13         1.2     -10.95    < 0.001
31 rad_army_2...............         -11.93       1.035     -11.52    < 0.001
33 haz_exp_2................         0.5088       0.274      1.857     0.0633
35 haz_el_2.................         -1.491      0.8074     -1.847     0.0648
37 haz_road_2...............          1.418      0.6294      2.252     0.0243
39 RT_non_cancer_1..........         0.1736      0.7839     0.2215      > 0.5
40 RT_non_cancer_2..........         -5.977   2.141e+04 -0.0002792      > 0.5
41 age_cen..................       -0.08666      0.0558     -1.553       0.12
42 age_cen2.................      -0.001740    0.008456    -0.2058      > 0.5
43 age_cen3.................       0.002527    0.001355      1.865     0.0622
44 age_cen4.................      2.176e-05    8.16e-05     0.2667      > 0.5
45 age_cen5.................     -1.682e-05   8.959e-06     -1.877     0.0605
46 age_cen6.................     -8.242e-08   2.175e-07     -0.379      > 0.5
47 age_cen7.................      2.821e-08   1.766e-08      1.597       0.11
48 x_dental_n_NON_ZERO......        0.01772     0.05018     0.3532      > 0.5
49 x_dental_n_MIS...........         0.5056      0.2696      1.875     0.0607
50 num_miss_NON_ZERO........         0.2367     0.07324      3.232    0.00123
51 num_miss_MIS.............          0.000     Aliased
52 sm_pday_NON_ZERO.........        0.01491     0.01333      1.118      0.263
53 sm_pday_MIS..............      0.0004861      0.3001    0.00162      > 0.5
54 x_bone_n_NON_ZERO........       -0.02831     0.06955     -0.407      > 0.5
55 x_bone_n_MIS.............         0.2943      0.2541      1.158      0.247

            Records used          111

                Deviance      114.003
                     AIC      180.003
            Pearson Chi2      135.852      Degrees of freedom      78


 *** WARNING: Parameter RT_non_cancer_2 changed by 20.0% MLE may be infinite or may not exist


lrt@


             LR statistic     0.04721      Degrees of freedom      2
                  P value      > 0.50

ci level 95@
                                       95% Confidence Bounds

 # Name                           Estimate    Std. Err.      Lower       Upper
-- ----------------------------  ----------   ---------    --------    --------

Log-linear term 0
 4 rad_radiography_1........         14.74     0.7009     13.37     16.11
             EXP(estimate)        2.522e+06       2.016   6.386e+05   9.964e+06

 8 x_other_1................         14.55      1.814     10.99     18.10
             EXP(estimate)        2.078e+06       6.133   5.941e+04   7.270e+07

 9 x_other_2................         14.11      1.829     10.53     17.70
             EXP(estimate)        1.348e+06       6.227   3.740e+04   4.857e+07

11 chemotx_2................        -1.829     0.6978    -3.197   -0.4618
             EXP(estimate)           0.1605       2.009     0.04088      0.6302

14 flag2_1..................        -27.99  4.821e+05-9.448e+05 9.448e+05
             EXP(estimate)        6.960e-13       0.000       0.000       0.000

16 COM1_EXP1_0..............        -26.78  3.928e+05-7.699e+05 7.698e+05
             EXP(estimate)        2.344e-12       0.000       0.000       0.000

18 COM1_EXP1_2..............        0.5716     0.6835   -0.7680     1.911
             EXP(estimate)            1.771       1.981      0.4639       6.761

19 COM1_EXP1_3..............         1.477     0.5423    0.4145     2.540
             EXP(estimate)            4.381       1.720       1.514       12.68

22 exp_1....................        -2.011     0.8410    -3.659   -0.3626
             EXP(estimate)           0.1339       2.319     0.02575      0.6958

23 exp_2....................        -1.197     0.8214    -2.807    0.4131
             EXP(estimate)           0.3022       2.274     0.06041       1.511

25 y_int_2002...............        0.5522     0.2529   0.05653     1.048
             EXP(estimate)            1.737       1.288       1.058       2.851

27 y_int_2004...............       -0.1606     0.2843   -0.7179    0.3966
             EXP(estimate)           0.8516       1.329      0.4878       1.487

30 rad_army_1...............        -13.13      1.200    -15.48    -10.78
             EXP(estimate)        1.981e-06       3.319   1.887e-07   2.080e-05

31 rad_army_2...............        -11.93      1.035    -13.96    -9.901
             EXP(estimate)        6.590e-06       2.816   8.663e-07   5.013e-05

33 haz_exp_2................        0.5088     0.2740  -0.02820     1.046
             EXP(estimate)            1.663       1.315      0.9722       2.845

35 haz_el_2.................        -1.491     0.8074    -3.074   0.09125
             EXP(estimate)           0.2251       2.242     0.04625       1.096

37 haz_road_2...............         1.418     0.6294    0.1840     2.651
             EXP(estimate)            4.127       1.876       1.202       14.17

39 RT_non_cancer_1..........        0.1736     0.7839    -1.363     1.710
             EXP(estimate)            1.190       2.190      0.2559       5.529

40 RT_non_cancer_2..........        -5.977  2.141e+04-4.197e+04 4.196e+04
             EXP(estimate)         0.002537       0.000       0.000       0.000

41 age_cen..................      -0.08666    0.05580   -0.1960   0.02270
             EXP(estimate)           0.9170       1.057      0.8220       1.023

42 age_cen2.................     -0.001740   0.008456  -0.01831   0.01483
             EXP(estimate)           0.9983       1.008      0.9819       1.015

43 age_cen3.................      0.002527   0.001355-0.0001290  0.005183
             EXP(estimate)            1.003       1.001      0.9999       1.005

44 age_cen4.................     2.176e-05  8.160e-05-0.0001382 0.0001817
             EXP(estimate)            1.000       1.000      0.9999       1.000

45 age_cen5.................    -1.682e-05  8.959e-06-3.438e-05 7.394e-07
             EXP(estimate)            1.000       1.000       1.000       1.000

46 age_cen6.................    -8.242e-08  2.175e-07-5.086e-07 3.438e-07
             EXP(estimate)            1.000       1.000       1.000       1.000

47 age_cen7.................     2.821e-08  1.766e-08-6.414e-09 6.283e-08
             EXP(estimate)            1.000       1.000       1.000       1.000

48 x_dental_n_NON_ZERO......       0.01772    0.05018  -0.08063    0.1161
             EXP(estimate)            1.018       1.051      0.9225       1.123

49 x_dental_n_MIS...........        0.5056     0.2696  -0.02277     1.034
             EXP(estimate)            1.658       1.309      0.9775       2.812

50 num_miss_NON_ZERO........        0.2367    0.07324   0.09313    0.3802
             EXP(estimate)            1.267       1.076       1.098       1.463

52 sm_pday_NON_ZERO.........       0.01491    0.01333  -0.01122   0.04104
             EXP(estimate)            1.015       1.013      0.9888       1.042

53 sm_pday_MIS..............     0.0004861     0.3001   -0.5878    0.5887
             EXP(estimate)            1.000       1.350      0.5556       1.802

54 x_bone_n_NON_ZERO........      -0.02831    0.06955   -0.1646    0.1080
             EXP(estimate)           0.9721       1.072      0.8482       1.114

55 x_bone_n_MIS.............        0.2943     0.2541   -0.2036    0.7922
             EXP(estimate)            1.342       1.289      0.8158       2.208


profile 39 noplot force lower@

  Lower bound trial values 

             Deviance   One-Sided
     Beta     Change     P-Value 
     ____________________________

   0.01685  -0.03863     0.422 *
   -0.6378   -0.8952     0.172 *
   -0.4004   -0.4722     0.246 *
   -0.6876   -0.9973     0.159 *
   -0.8334    -1.320     0.125 *
    -1.330    -2.642    0.0520 *
    -1.697    -3.786    0.0258 *
    -2.052    -4.983    0.0128 *
    -2.503    -6.595   0.00511 *
    -2.844    -7.859   0.00253 *

   Sorted list of profile likelihood points 

             Deviance   One-Sided
     Beta     Change     P-Value 
     ____________________________

    -2.844    -7.859   0.00253
    -2.503    -6.595   0.00511
    -2.052    -4.983    0.0128
    -1.697    -3.786    0.0258
    -1.330    -2.642    0.0520
   -0.8334    -1.320     0.125
   -0.6876   -0.9973     0.159
   -0.6378   -0.8952     0.172
   -0.4004   -0.4722     0.246
   0.01685  -0.03863     0.422
    0.1736     0.000   0.00250


      Interpolated profile likelihood bounds
       for parameter 39 (RT_non_cancer_1)

            MLE     0.1736    exp(MLE)      1.190

      2-sided          Bounds                exp(Bounds)
       Level      Lower       Upper      Lower        Upper
      _______________________________________________________

      25.0%    -0.08690        ????      0.9168        ????
      50.0%     -0.3889        ????      0.6778        ????
      68.3%     -0.6889        ????      0.5021        ????
      75.0%     -0.8346        ????      0.4340        ????
      90.0%      -1.351        ????      0.2589        ????
      95.0%      -1.714        ????      0.1801        ????
      97.5%      -2.064        ????      0.1269        ????
      99.0%      -2.514        ????     0.08093        ????
      99.5%      -2.849        ????     0.05790        ????


 *** WARNING: Parameter RT_non_cancer_2 changed by 3.5% MLE may be infinite or may not exist


profile 39 noplot force upper@

  Upper bound trial values 

             Deviance   One-Sided
     Beta     Change     P-Value 
     ____________________________

    0.3304  -0.04138     0.419 *
    0.9312    -1.097     0.147 *
    0.6656   -0.4379     0.254 *
    0.8986   -0.9983     0.159 *
     1.000    -1.324     0.125 *
     1.325    -2.743    0.0489 *
     1.517    -3.866    0.0246 *
     1.684    -5.040    0.0124 *
     1.879    -6.649   0.00496 *
     2.010    -7.887   0.00249 *

   Sorted list of profile likelihood points 

             Deviance   One-Sided
     Beta     Change     P-Value 
     ____________________________

    0.1736     0.000   0.00250
    0.3304  -0.04138     0.419
    0.6656   -0.4379     0.254
    0.8986   -0.9983     0.159
    0.9312    -1.097     0.147
     1.000    -1.324     0.125
     1.325    -2.743    0.0489
     1.517    -3.866    0.0246
     1.684    -5.040    0.0124
     1.879    -6.649   0.00496
     2.010    -7.887   0.00249


      Interpolated profile likelihood bounds
       for parameter 39 (RT_non_cancer_1)

            MLE     0.1736    exp(MLE)      1.190

      2-sided          Bounds                exp(Bounds)
       Level      Lower       Upper      Lower        Upper
      _______________________________________________________

      25.0%        ????      0.4146        ????       1.514
      50.0%        ????      0.6744        ????       1.963
      68.3%        ????      0.8992        ????       2.458
      75.0%        ????      0.9998        ????       2.718
      90.0%        ????       1.318        ????       3.737
      95.0%        ????       1.513        ????       4.540
      97.5%        ????       1.682        ????       5.375
      99.0%        ????       1.877        ????       6.535
      99.5%        ????       2.010        ????       7.460


 *** WARNING: Parameter RT_non_cancer_2 changed by 3.1% MLE may be infinite or may not exist


profile 40 noplot force lower@

  Lower bound trial values 

             Deviance   One-Sided
     Beta     Change     P-Value 
     ____________________________

    -11.95 4.366e-09     0.500
    -5.977 2.061e-11     0.500

   Sorted list of profile likelihood points 

             Deviance   One-Sided
     Beta     Change     P-Value 
     ____________________________

    -11.95 4.366e-09     0.500
    -5.977 2.061e-11     0.500
    -5.977     0.000   0.00249


      Interpolated profile likelihood bounds
       for parameter 40 (RT_non_cancer_2)

            MLE     -5.977    exp(MLE)   0.002537

      2-sided          Bounds                exp(Bounds)
       Level      Lower       Upper      Lower        Upper
      _______________________________________________________

      25.0%        ????        ????        ????        ????
      50.0%        ????        ????        ????        ????
      68.3%        ????        ????        ????        ????
      75.0%        ????        ????        ????        ????
      90.0%        ????        ????        ????        ????
      95.0%        ????        ????        ????        ????
      97.5%        ????        ????        ????        ????
      99.0%        ????        ????        ????        ????
      99.5%        ????        ????        ????        ????


 *** WARNING: Parameter COM1_EXP1_0 changed by 3.4% MLE may be infinite or may not exist


profile 40 noplot force upper@

  Upper bound trial values 

             Deviance   One-Sided
     Beta     Change     P-Value 
     ____________________________

     0.000-1.716e-06     0.499 *
    -5.968-2.147e-11     0.500 *
  0.009149-1.731e-06     0.499
     11.96   -0.2235     0.318
     18.12    -7.146   0.00376
     12.26   -0.2879     0.296
     12.76   -0.4276     0.257 *
     13.82   -0.9126     0.170 *
     14.45    -1.356     0.122 *
     15.82    -2.810    0.0468 *
     16.54    -3.884    0.0244 *
     17.18    -5.045    0.0123 *
     17.92    -6.651   0.00495 *
     18.41    -7.887   0.00249 *

   Sorted list of profile likelihood points 

             Deviance   One-Sided
     Beta     Change     P-Value 
     ____________________________

    -5.977     0.000   0.00249
    -5.968-2.147e-11     0.500
     0.000-1.716e-06     0.499
     12.76   -0.4276     0.257
     13.82   -0.9126     0.170
     14.45    -1.356     0.122
     15.82    -2.810    0.0468
     16.54    -3.884    0.0244
     17.18    -5.045    0.0123
     17.92    -6.651   0.00495
     18.41    -7.887   0.00249


      Interpolated profile likelihood bounds
       for parameter 40 (RT_non_cancer_2)

            MLE     -5.977    exp(MLE)   0.002537

      2-sided          Bounds                exp(Bounds)
       Level      Lower       Upper      Lower        Upper
      _______________________________________________________

      25.0%        ????       5.118        ????       167.1
      50.0%        ????       12.82        ????   3.711e+05
      68.3%        ????       13.96        ????   1.155e+06
      75.0%        ????       14.41        ????   1.818e+06
      90.0%        ????       15.74        ????   6.875e+06
      95.0%        ????       16.51        ????   1.482e+07
      97.5%        ????       17.16        ????   2.848e+07
      99.0%        ????       17.91        ????   6.003e+07
      99.5%        ????       18.41        ????   9.900e+07


 *** WARNING: Parameter COM1_EXP1_0 changed by 2.1% MLE may be infinite or may not exist


!!!!!!!!!!!!!!!!!!!!!!!!!!!!!!!!!!!!!!!!!!!!!!!!!!!!!!!!!!!!!!!!!!!!!!!!!!!!!!!!!!!!!!!!!!!!!!!
!!!!!!!!!!!!!!!!!!!!!!!!!!!!!!!!!!!!!!!!!!!!!!!!!!!!!!!!!!!!!!!!!!!!!!!!!!!!!!!!!!!!!!!!!!!!!!!
!!Analyses of dental X-ray risk (ever vs never)                                              !!
!!!!!!!!!!!!!!!!!!!!!!!!!!!!!!!!!!!!!!!!!!!!!!!!!!!!!!!!!!!!!!!!!!!!!!!!!!!!!!!!!!!!!!!!!!!!!!!
!!!!!!!!!!!!!!!!!!!!!!!!!!!!!!!!!!!!!!!!!!!!!!!!!!!!!!!!!!!!!!!!!!!!!!!!!!!!!!!!!!!!!!!!!!!!!!!

!Null model
loglinear 0 rad_radiography x_other chemotx flag2 COM1_EXP1
 age_cen age_cen2 age_cen3 age_cen4 age_cen5 age_cen6 age_cen7
 exp y_int rad_army haz_exp haz_el x_dental_n_NON_ZERO x_dental_n_MIS
 num_miss_NON_ZERO num_miss_MIS haz_road sm_pday_NON_ZERO sm_pday_MIS
 x_bone_n_NON_ZERO x_bone_n_MIS@


linear 1@


loglinear 1@


fit@

          Iter  Step      Deviance

             0     0      371.782
             1     1      186.102
             2     0      128.937
             3     0      115.311
             4     0      114.381
             5     0      114.170
             6     0      114.094
             7     0      114.066
             8     0      114.056
             9     0      114.052
            10     0      114.051
            11     0      114.050
            12     0      114.050
            13     0      114.050
            14     0      114.050
            15     0      114.050
            16     0      114.050
            17     0      114.050
            18     0      114.050
            19     0      114.050
            20     0      114.050
            21     0      114.050

Piece-wise exponential regression
Additive excess relative risk T0 * (1 + T1 + T2 + ...)

Number_cells_MN is used for cases
Number_cells_scored_1000 is used for person years


                            Parameter Summary Table

 # Name                            Estimate     Std.Err.  Test Stat.  P value
-- ----------------------------   ----------   ---------  ----------  --------
Log-linear term 0
 1 %CON.....................         -12.52     Aliased
 3 rad_radiography_0........          0.000     Aliased
 4 rad_radiography_1........          14.73      0.6992      21.07    < 0.001
 5 rad_radiography_2........          13.23     Aliased
 7 x_other_0................          0.000     Aliased
 8 x_other_1................          14.53       1.812      8.019    < 0.001
 9 x_other_2................          14.10       1.828      7.714    < 0.001
11 chemotx_2................         -1.821      0.6967     -2.614    0.00896
13 flag2_0..................          0.000     Aliased
14 flag2_1..................         -22.00     2.4e+04 -0.0009166      > 0.5
16 COM1_EXP1_0..............         -20.78   1.956e+04  -0.001063      > 0.5
17 COM1_EXP1_1..............          0.000     Aliased
18 COM1_EXP1_2..............         0.5759      0.6825     0.8438      0.399
19 COM1_EXP1_3..............          1.478      0.5422      2.726    0.00642
21 exp_0....................          0.000     Aliased
22 exp_1....................         -2.025      0.8387     -2.415     0.0157
23 exp_2....................         -1.201      0.8213     -1.462      0.144
25 y_int_2002...............         0.5683      0.2421      2.347     0.0189
26 y_int_2003...............         0.1606     Aliased
27 y_int_2004...............        -0.1601      0.2843     -0.563      > 0.5
29 rad_army_0...............          0.000     Aliased
30 rad_army_1...............         -13.11       1.196     -10.96    < 0.001
31 rad_army_2...............         -11.91       1.033     -11.53    < 0.001
33 haz_exp_2................         0.5100      0.2739      1.862     0.0626
35 haz_el_2.................         -1.485      0.8067      -1.84     0.0657
37 haz_road_2...............          1.416      0.6293       2.25     0.0245
38 age_cen..................       -0.08612     0.05572     -1.546      0.122
39 age_cen2.................      -0.001698    0.008449     -0.201      > 0.5
40 age_cen3.................       0.002524    0.001355      1.863     0.0624
41 age_cen4.................      2.148e-05   8.154e-05     0.2634      > 0.5
42 age_cen5.................     -1.683e-05   8.959e-06     -1.879     0.0603
43 age_cen6.................     -8.256e-08   2.173e-07    -0.3798      > 0.5
44 age_cen7.................      2.826e-08   1.766e-08        1.6       0.11
45 x_dental_n_NON_ZERO......        0.01834     0.04997     0.3669      > 0.5
46 x_dental_n_MIS...........         0.5025      0.2689      1.869     0.0617
47 num_miss_NON_ZERO........         0.2365     0.07334      3.224    0.00126
48 num_miss_MIS.............          0.000     Aliased
49 sm_pday_NON_ZERO.........        0.01457     0.01323      1.101      0.271
50 sm_pday_MIS..............       -0.01085      0.2954   -0.03674      > 0.5
51 x_bone_n_NON_ZERO........       -0.02970     0.06936    -0.4281      > 0.5
52 x_bone_n_MIS.............         0.2927      0.2541      1.152      0.249

            Records used          111

                Deviance       114.05
                     AIC       176.05
            Pearson Chi2      135.939      Degrees of freedom      80


 *** WARNING: Parameter COM1_EXP1_0 changed by 5.0% MLE may be infinite or may not exist


null@

!Analysis of dental X-ray risk
loglinear 0 +dental_ever@


fit@

          Iter  Step      Deviance

             0     0      114.050
             1     0      113.930
             2     0      113.924
             3     0      113.924
             4     0      113.924

Piece-wise exponential regression
Additive excess relative risk T0 * (1 + T1 + T2 + ...)

Number_cells_MN is used for cases
Number_cells_scored_1000 is used for person years


                            Parameter Summary Table

 # Name                            Estimate     Std.Err.  Test Stat.  P value
-- ----------------------------   ----------   ---------  ----------  --------
Log-linear term 0
 1 %CON.....................         -12.52     Aliased
 3 rad_radiography_0........          0.000     Aliased
 4 rad_radiography_1........          14.73      0.6991      21.07    < 0.001
 5 rad_radiography_2........          13.23     Aliased
 7 x_other_0................          0.000     Aliased
 8 x_other_1................          14.16       2.055      6.891    < 0.001
 9 x_other_2................          13.74       2.062      6.665    < 0.001
11 chemotx_2................         -1.837      0.6986     -2.629    0.00855
13 flag2_0..................          0.000     Aliased
14 flag2_1..................         -25.99   1.773e+05 -0.0001466      > 0.5
16 COM1_EXP1_0..............         -24.78   1.445e+05 -0.0001715      > 0.5
17 COM1_EXP1_1..............          0.000     Aliased
18 COM1_EXP1_2..............         0.5883      0.6844     0.8597       0.39
19 COM1_EXP1_3..............          1.472      0.5423      2.714    0.00665
21 exp_0....................          0.000     Aliased
22 exp_1....................         -2.025      0.8387     -2.415     0.0157
23 exp_2....................         -1.200      0.8213     -1.461      0.144
25 y_int_2002...............         0.5707      0.2422      2.356     0.0185
26 y_int_2003...............         0.1606     Aliased
27 y_int_2004...............        -0.1798      0.2907    -0.6183      > 0.5
29 rad_army_0...............          0.000     Aliased
30 rad_army_1...............         -13.11       1.197     -10.96    < 0.001
31 rad_army_2...............         -11.91       1.033     -11.53    < 0.001
33 haz_exp_2................         0.5085      0.2739      1.857     0.0634
35 haz_el_2.................         -1.491      0.8068     -1.847     0.0647
37 haz_road_2...............          1.419      0.6295      2.254     0.0242
39 dental_ever_1............         0.3956        1.06     0.3732      > 0.5
40 dental_ever_2............          0.000     Aliased
41 age_cen..................       -0.08790     0.05593     -1.572      0.116
42 age_cen2.................      -0.001748    0.008449    -0.2069      > 0.5
43 age_cen3.................       0.002547    0.001357      1.877     0.0605
44 age_cen4.................      2.168e-05   8.153e-05     0.2659      > 0.5
45 age_cen5.................     -1.691e-05   8.966e-06     -1.886     0.0593
46 age_cen6.................     -8.264e-08   2.173e-07    -0.3802      > 0.5
47 age_cen7.................      2.833e-08   1.767e-08      1.603      0.109
48 x_dental_n_NON_ZERO......        0.01778     0.04997     0.3558      > 0.5
49 x_dental_n_MIS...........         0.8883       1.064     0.8351      0.404
50 num_miss_NON_ZERO........         0.2362     0.07334      3.221    0.00128
51 num_miss_MIS.............          0.000     Aliased
52 sm_pday_NON_ZERO.........        0.01443     0.01325      1.089      0.276
53 sm_pday_MIS..............      -0.008664      0.2955   -0.02932      > 0.5
54 x_bone_n_NON_ZERO........       -0.03060     0.06935    -0.4412      > 0.5
55 x_bone_n_MIS.............         0.2866      0.2543      1.127       0.26

            Records used          111

                Deviance      113.924
                     AIC      177.924
            Pearson Chi2      135.731      Degrees of freedom      79


 *** WARNING: Parameter COM1_EXP1_0 changed by 4.2% MLE may be infinite or may not exist


lrt@


             LR statistic      0.1256      Degrees of freedom      1
                  P value      > 0.50

ci level 95@
                                       95% Confidence Bounds

 # Name                           Estimate    Std. Err.      Lower       Upper
-- ----------------------------  ----------   ---------    --------    --------

Log-linear term 0
 4 rad_radiography_1........         14.73     0.6991     13.36     16.10
             EXP(estimate)        2.502e+06       2.012   6.356e+05   9.848e+06

 8 x_other_1................         14.16      2.055     10.13     18.19
             EXP(estimate)        1.415e+06       7.809   2.519e+04   7.948e+07

 9 x_other_2................         13.74      2.062     9.700     17.78
             EXP(estimate)        9.275e+05       7.858   1.631e+04   5.273e+07

11 chemotx_2................        -1.837     0.6986    -3.206   -0.4677
             EXP(estimate)           0.1593       2.011     0.04052      0.6265

14 flag2_1..................        -25.99  1.773e+05-3.476e+05 3.476e+05
             EXP(estimate)        5.159e-12       0.000       0.000       0.000

16 COM1_EXP1_0..............        -24.78  1.445e+05-2.832e+05 2.832e+05
             EXP(estimate)        1.729e-11       0.000       0.000       0.000

18 COM1_EXP1_2..............        0.5883     0.6844   -0.7530     1.930
             EXP(estimate)            1.801       1.983      0.4710       6.887

19 COM1_EXP1_3..............         1.472     0.5423    0.4088     2.535
             EXP(estimate)            4.357       1.720       1.505       12.61

22 exp_1....................        -2.025     0.8387    -3.669   -0.3815
             EXP(estimate)           0.1320       2.313     0.02550      0.6829

23 exp_2....................        -1.200     0.8213    -2.810    0.4096
             EXP(estimate)           0.3012       2.274     0.06021       1.506

25 y_int_2002...............        0.5707     0.2422   0.09589     1.045
             EXP(estimate)            1.769       1.274       1.101       2.845

27 y_int_2004...............       -0.1798     0.2907   -0.7496    0.3900
             EXP(estimate)           0.8355       1.337      0.4726       1.477

30 rad_army_1...............        -13.11      1.197    -15.46    -10.77
             EXP(estimate)        2.023e-06       3.309   1.939e-07   2.111e-05

31 rad_army_2...............        -11.91      1.033    -13.94    -9.890
             EXP(estimate)        6.696e-06       2.809   8.842e-07   5.070e-05

33 haz_exp_2................        0.5085     0.2739  -0.02834     1.045
             EXP(estimate)            1.663       1.315      0.9721       2.845

35 haz_el_2.................        -1.491     0.8068    -3.072   0.09080
             EXP(estimate)           0.2252       2.241     0.04633       1.095

37 haz_road_2...............         1.419     0.6295    0.1850     2.653
             EXP(estimate)            4.132       1.877       1.203       14.19

39 dental_ever_1............        0.3956      1.060    -1.682     2.473
             EXP(estimate)            1.485       2.886      0.1860       11.86

41 age_cen..................      -0.08790    0.05593   -0.1975   0.02173
             EXP(estimate)           0.9159       1.058      0.8208       1.022

42 age_cen2.................     -0.001748   0.008449  -0.01831   0.01481
             EXP(estimate)           0.9983       1.008      0.9819       1.015

43 age_cen3.................      0.002547   0.001357-0.0001127  0.005206
             EXP(estimate)            1.003       1.001      0.9999       1.005

44 age_cen4.................     2.168e-05  8.153e-05-0.0001381 0.0001815
             EXP(estimate)            1.000       1.000      0.9999       1.000

45 age_cen5.................    -1.691e-05  8.966e-06-3.448e-05 6.667e-07
             EXP(estimate)            1.000       1.000       1.000       1.000

46 age_cen6.................    -8.264e-08  2.173e-07-5.086e-07 3.433e-07
             EXP(estimate)            1.000       1.000       1.000       1.000

47 age_cen7.................     2.833e-08  1.767e-08-6.310e-09 6.296e-08
             EXP(estimate)            1.000       1.000       1.000       1.000

48 x_dental_n_NON_ZERO......       0.01778    0.04997  -0.08016    0.1157
             EXP(estimate)            1.018       1.051      0.9230       1.123

49 x_dental_n_MIS...........        0.8883      1.064    -1.196     2.973
             EXP(estimate)            2.431       2.897      0.3023       19.55

50 num_miss_NON_ZERO........        0.2362    0.07334   0.09249    0.3800
             EXP(estimate)            1.266       1.076       1.097       1.462

52 sm_pday_NON_ZERO.........       0.01443    0.01325  -0.01154   0.04040
             EXP(estimate)            1.015       1.013      0.9885       1.041

53 sm_pday_MIS..............     -0.008664     0.2955   -0.5878    0.5705
             EXP(estimate)           0.9914       1.344      0.5556       1.769

54 x_bone_n_NON_ZERO........      -0.03060    0.06935   -0.1665    0.1053
             EXP(estimate)           0.9699       1.072      0.8466       1.111

55 x_bone_n_MIS.............        0.2866     0.2543   -0.2119    0.7851
             EXP(estimate)            1.332       1.290      0.8091       2.193


profile 39 noplot force lower@

  Lower bound trial values 

             Deviance   One-Sided
     Beta     Change     P-Value 
     ____________________________

    0.1836  -0.03783     0.423 *
   -0.7249   -0.8398     0.180 *
   -0.4200   -0.4798     0.244 *
   -0.8403   -0.9936     0.159 *
    -1.067    -1.318     0.125 *
    -1.854    -2.614    0.0530 *
    -2.485    -3.766    0.0261 *
    -3.119    -4.974    0.0129 *
    -3.949    -6.596   0.00511 *
    -4.590    -7.864   0.00252 *

   Sorted list of profile likelihood points 

             Deviance   One-Sided
     Beta     Change     P-Value 
     ____________________________

    -4.590    -7.864   0.00252
    -3.949    -6.596   0.00511
    -3.119    -4.974    0.0129
    -2.485    -3.766    0.0261
    -1.854    -2.614    0.0530
    -1.067    -1.318     0.125
   -0.8403   -0.9936     0.159
   -0.7249   -0.8398     0.180
   -0.4200   -0.4798     0.244
    0.1836  -0.03783     0.423
    0.3956     0.000   0.00249


      Interpolated profile likelihood bounds
       for parameter 39 (dental_ever_1)

            MLE     0.3956    exp(MLE)      1.485

      2-sided          Bounds                exp(Bounds)
       Level      Lower       Upper      Lower        Upper
      _______________________________________________________

      25.0%     0.03349        ????       1.034        ????
      50.0%     -0.3956        ????      0.6733        ????
      68.3%     -0.8451        ????      0.4295        ????
      75.0%      -1.070        ????      0.3429        ????
      90.0%      -1.906        ????      0.1486        ????
      95.0%      -2.526        ????     0.08000        ????
      97.5%      -3.145        ????     0.04308        ????
      99.0%      -3.968        ????     0.01890        ????
      99.5%      -4.597        ????     0.01008        ????


 *** WARNING: Parameter COM1_EXP1_0 changed by 2.1% MLE may be infinite or may not exist


profile 39 noplot force upper@

  Upper bound trial values 

             Deviance   One-Sided
     Beta     Change     P-Value 
     ____________________________

    0.6075  -0.04229     0.419 *
     1.398    -1.163     0.140 *
     1.032   -0.4260     0.257 *
     1.331   -0.9954     0.159 *
     1.457    -1.324     0.125 *
     1.855    -2.764    0.0482 *
     2.079    -3.877    0.0245 *
     2.273    -5.046    0.0123 *
     2.499    -6.654   0.00495 *
     2.650    -7.889   0.00249 *

   Sorted list of profile likelihood points 

             Deviance   One-Sided
     Beta     Change     P-Value 
     ____________________________

    0.3956     0.000   0.00249
    0.6075  -0.04229     0.419
     1.032   -0.4260     0.257
     1.331   -0.9954     0.159
     1.398    -1.163     0.140
     1.457    -1.324     0.125
     1.855    -2.764    0.0482
     2.079    -3.877    0.0245
     2.273    -5.046    0.0123
     2.499    -6.654   0.00495
     2.650    -7.889   0.00249


      Interpolated profile likelihood bounds
       for parameter 39 (dental_ever_1)

            MLE     0.3956    exp(MLE)      1.485

      2-sided          Bounds                exp(Bounds)
       Level      Lower       Upper      Lower        Upper
      _______________________________________________________

      25.0%        ????      0.7146        ????       2.043
      50.0%        ????       1.051        ????       2.860
      68.3%        ????       1.333        ????       3.792
      75.0%        ????       1.457        ????       4.292
      90.0%        ????       1.842        ????       6.309
      95.0%        ????       2.072        ????       7.943
      97.5%        ????       2.270        ????       9.678
      99.0%        ????       2.496        ????       12.14
      99.5%        ????       2.648        ????       14.13


 *** WARNING: Parameter COM1_EXP1_0 changed by 2.1% MLE may be infinite or may not exist


!profile 40 noplot force lower@

!profile 40 noplot force upper@

!!!!!!!!!!!!!!!!!!!!!!!!!!!!!!!!!!!!!!!!!!!!!!!!!!!!!!!!!!!!!!!!!!!!!!!!!!!!!!!!!!!!!!!!!!!!!!!
!!!!!!!!!!!!!!!!!!!!!!!!!!!!!!!!!!!!!!!!!!!!!!!!!!!!!!!!!!!!!!!!!!!!!!!!!!!!!!!!!!!!!!!!!!!!!!!
!!Analyses of dental X-ray risk (per X ray)                                              !!
!!!!!!!!!!!!!!!!!!!!!!!!!!!!!!!!!!!!!!!!!!!!!!!!!!!!!!!!!!!!!!!!!!!!!!!!!!!!!!!!!!!!!!!!!!!!!!!
!!!!!!!!!!!!!!!!!!!!!!!!!!!!!!!!!!!!!!!!!!!!!!!!!!!!!!!!!!!!!!!!!!!!!!!!!!!!!!!!!!!!!!!!!!!!!!!

!Null model
loglinear 0 rad_radiography x_other chemotx flag2 COM1_EXP1
 age_cen age_cen2 age_cen3 age_cen4 age_cen5 age_cen6 age_cen7
 exp y_int rad_army haz_exp haz_el
! x_dental_n_NON_ZERO
 x_dental_n_MIS
 num_miss_NON_ZERO num_miss_MIS haz_road sm_pday_NON_ZERO sm_pday_MIS
 x_bone_n_NON_ZERO x_bone_n_MIS@


linear 1@


loglinear 1@


fit@

          Iter  Step      Deviance

             0     0      371.782
             1     1      186.098
             2     0      129.103
             3     0      115.443
             4     0      114.513
             5     0      114.303
             6     0      114.227
             7     0      114.200
             8     0      114.189
             9     0      114.186
            10     0      114.184
            11     0      114.184
            12     0      114.183
            13     0      114.183
            14     0      114.183
            15     0      114.183
            16     0      114.183
            17     0      114.183
            18     0      114.183
            19     0      114.183
            20     0      114.183
            21     0      114.183

Piece-wise exponential regression
Additive excess relative risk T0 * (1 + T1 + T2 + ...)

Number_cells_MN is used for cases
Number_cells_scored_1000 is used for person years


                            Parameter Summary Table

 # Name                            Estimate     Std.Err.  Test Stat.  P value
-- ----------------------------   ----------   ---------  ----------  --------
Log-linear term 0
 1 %CON.....................         -12.44     Aliased
 3 rad_radiography_0........          0.000     Aliased
 4 rad_radiography_1........          14.77      0.6347      23.27    < 0.001
 5 rad_radiography_2........          13.16     Aliased
 7 x_other_0................          0.000     Aliased
 8 x_other_1................          14.50       1.809      8.014    < 0.001
 9 x_other_2................          14.08       1.824       7.72    < 0.001
11 chemotx_2................         -1.878      0.6858     -2.738    0.00618
13 flag2_0..................          0.000     Aliased
14 flag2_1..................         -22.03     2.4e+04 -0.0009181      > 0.5
16 COM1_EXP1_0..............         -20.81   1.966e+04  -0.001058      > 0.5
17 COM1_EXP1_1..............          0.000     Aliased
18 COM1_EXP1_2..............         0.5175      0.6645     0.7788      0.436
19 COM1_EXP1_3..............          1.456       0.538      2.706     0.0068
21 exp_0....................          0.000     Aliased
22 exp_1....................         -2.016      0.8383     -2.405     0.0162
23 exp_2....................         -1.195       0.821     -1.456      0.145
25 y_int_2002...............         0.5799      0.2401      2.415     0.0158
26 y_int_2003...............         0.1602     Aliased
27 y_int_2004...............        -0.1535      0.2839    -0.5408      > 0.5
29 rad_army_0...............          0.000     Aliased
30 rad_army_1...............         -13.04         1.2     -10.87    < 0.001
31 rad_army_2...............         -11.81       1.029     -11.48    < 0.001
33 haz_exp_2................         0.5057      0.2733       1.85     0.0642
35 haz_el_2.................         -1.445      0.7992     -1.808     0.0706
37 haz_road_2...............          1.420      0.6289      2.258     0.0239
38 age_cen..................       -0.08160     0.05418     -1.506      0.132
39 age_cen2.................      -0.001249    0.008369    -0.1492      > 0.5
40 age_cen3.................       0.002398    0.001306      1.836     0.0663
41 age_cen4.................      1.661e-05   8.054e-05     0.2063      > 0.5
42 age_cen5.................     -1.600e-05   8.645e-06      -1.85     0.0643
43 age_cen6.................     -6.973e-08   2.147e-07    -0.3247      > 0.5
44 age_cen7.................      2.671e-08   1.712e-08       1.56      0.119
45 x_dental_n_MIS...........         0.4314      0.1843      2.341     0.0192
46 num_miss_NON_ZERO........         0.2314     0.07158      3.232    0.00123
47 num_miss_MIS.............          0.000     Aliased
48 sm_pday_NON_ZERO.........        0.01377     0.01303      1.057       0.29
49 sm_pday_MIS..............       -0.01224      0.2955   -0.04144      > 0.5
50 x_bone_n_NON_ZERO........       -0.02608     0.06818    -0.3825      > 0.5
51 x_bone_n_MIS.............         0.2866      0.2523      1.136      0.256

            Records used          111

                Deviance      114.183
                     AIC      174.183
            Pearson Chi2      134.986      Degrees of freedom      81


 *** WARNING: Parameter COM1_EXP1_0 changed by 5.0% MLE may be infinite or may not exist


null@

!Analysis of dental X-ray risk
loglinear 0 +x_dental_n_NON_ZERO@


fit@

          Iter  Step      Deviance

             0     0      114.183
             1     0      114.050
             2     0      114.050
             3     0      114.050

Piece-wise exponential regression
Additive excess relative risk T0 * (1 + T1 + T2 + ...)

Number_cells_MN is used for cases
Number_cells_scored_1000 is used for person years


                            Parameter Summary Table

 # Name                            Estimate     Std.Err.  Test Stat.  P value
-- ----------------------------   ----------   ---------  ----------  --------
Log-linear term 0
 1 %CON.....................         -12.44     Aliased
 3 rad_radiography_0........          0.000     Aliased
 4 rad_radiography_1........          15.66      0.6992      22.39    < 0.001
 5 rad_radiography_2........          14.15     Aliased
 7 x_other_0................          0.000     Aliased
 8 x_other_1................          14.45       1.812      7.975    < 0.001
 9 x_other_2................          14.02       1.828       7.67    < 0.001
11 chemotx_2................         -1.821      0.6967     -2.614    0.00896
13 flag2_0..................          0.000     Aliased
14 flag2_1..................         -25.00   1.075e+05 -0.0002325      > 0.5
16 COM1_EXP1_0..............         -23.79   8.807e+04 -0.0002701      > 0.5
17 COM1_EXP1_1..............          0.000     Aliased
18 COM1_EXP1_2..............         0.5759      0.6825     0.8438      0.399
19 COM1_EXP1_3..............          1.478      0.5422      2.726    0.00642
21 exp_0....................          0.000     Aliased
22 exp_1....................         -2.025      0.8387     -2.414     0.0158
23 exp_2....................         -1.200      0.8213     -1.461      0.144
25 y_int_2002...............         0.5679      0.2421      2.345      0.019
26 y_int_2003...............         0.1602     Aliased
27 y_int_2004...............        -0.1604      0.2843    -0.5642      > 0.5
29 rad_army_0...............          0.000     Aliased
30 rad_army_1...............         -14.04       1.196     -11.74    < 0.001
31 rad_army_2...............         -12.84       1.033     -12.43    < 0.001
33 haz_exp_2................         0.5100      0.2739      1.862     0.0626
35 haz_el_2.................         -1.485      0.8067      -1.84     0.0657
37 haz_road_2...............          1.416      0.6293       2.25     0.0245
38 age_cen..................       -0.08612     0.05572     -1.546      0.122
39 age_cen2.................      -0.001698    0.008449     -0.201      > 0.5
40 age_cen3.................       0.002524    0.001355      1.863     0.0624
41 age_cen4.................      2.148e-05   8.154e-05     0.2634      > 0.5
42 age_cen5.................     -1.683e-05   8.959e-06     -1.879     0.0603
43 age_cen6.................     -8.256e-08   2.173e-07    -0.3798      > 0.5
44 age_cen7.................      2.826e-08   1.766e-08        1.6       0.11
45 x_dental_n_MIS...........         0.5025      0.2689      1.869     0.0617
46 num_miss_NON_ZERO........         0.2365     0.07334      3.224    0.00126
47 num_miss_MIS.............          0.000     Aliased
48 sm_pday_NON_ZERO.........        0.01457     0.01323      1.101      0.271
49 sm_pday_MIS..............       -0.01085      0.2954   -0.03674      > 0.5
50 x_bone_n_NON_ZERO........       -0.02970     0.06936    -0.4281      > 0.5
51 x_bone_n_MIS.............         0.2927      0.2541      1.152      0.249
52 x_dental_n_NON_ZERO......        0.01834     0.04997     0.3669      > 0.5

            Records used          111

                Deviance       114.05
                     AIC       176.05
            Pearson Chi2      135.939      Degrees of freedom      80


 *** WARNING: Parameter COM1_EXP1_0 changed by 4.3% MLE may be infinite or may not exist


lrt@


             LR statistic      0.1336      Degrees of freedom      1
                  P value      > 0.50

ci level 95@
                                       95% Confidence Bounds

 # Name                           Estimate    Std. Err.      Lower       Upper
-- ----------------------------  ----------   ---------    --------    --------

Log-linear term 0
 4 rad_radiography_1........         15.66     0.6992     14.29     17.03
             EXP(estimate)        6.317e+06       2.012   1.604e+06   2.487e+07

 8 x_other_1................         14.45      1.812     10.90     18.00
             EXP(estimate)        1.884e+06       6.122   5.407e+04   6.568e+07

 9 x_other_2................         14.02      1.828     10.44     17.60
             EXP(estimate)        1.229e+06       6.222   3.415e+04   4.420e+07

11 chemotx_2................        -1.821     0.6967    -3.186   -0.4554
             EXP(estimate)           0.1619       2.007     0.04132      0.6342

14 flag2_1..................        -25.00  1.075e+05-2.108e+05 2.107e+05
             EXP(estimate)        1.392e-11       0.000       0.000       0.000

16 COM1_EXP1_0..............        -23.79  8.807e+04-1.726e+05 1.726e+05
             EXP(estimate)        4.655e-11       0.000       0.000       0.000

18 COM1_EXP1_2..............        0.5759     0.6825   -0.7618     1.914
             EXP(estimate)            1.779       1.979      0.4668       6.778

19 COM1_EXP1_3..............         1.478     0.5422    0.4151     2.540
             EXP(estimate)            4.383       1.720       1.515       12.69

22 exp_1....................        -2.025     0.8387    -3.669   -0.3811
             EXP(estimate)           0.1320       2.313     0.02551      0.6831

23 exp_2....................        -1.200     0.8213    -2.810    0.4096
             EXP(estimate)           0.3011       2.274     0.06021       1.506

25 y_int_2002...............        0.5679     0.2421   0.09334     1.043
             EXP(estimate)            1.765       1.274       1.098       2.836

27 y_int_2004...............       -0.1604     0.2843   -0.7177    0.3968
             EXP(estimate)           0.8518       1.329      0.4879       1.487

30 rad_army_1...............        -14.04      1.196    -16.38    -11.69
             EXP(estimate)        7.994e-07       3.308   7.664e-08   8.339e-06

31 rad_army_2...............        -12.84      1.033    -14.87    -10.82
             EXP(estimate)        2.648e-06       2.809   3.497e-07   2.005e-05

33 haz_exp_2................        0.5100     0.2739  -0.02678     1.047
             EXP(estimate)            1.665       1.315      0.9736       2.848

35 haz_el_2.................        -1.485     0.8067    -3.066   0.09639
             EXP(estimate)           0.2266       2.240     0.04662       1.101

37 haz_road_2...............         1.416     0.6293    0.1822     2.649
             EXP(estimate)            4.119       1.876       1.200       14.14

38 age_cen..................      -0.08612    0.05572   -0.1953   0.02309
             EXP(estimate)           0.9175       1.057      0.8226       1.023

39 age_cen2.................     -0.001698   0.008449  -0.01826   0.01486
             EXP(estimate)           0.9983       1.008      0.9819       1.015

40 age_cen3.................      0.002524   0.001355-0.0001308  0.005180
             EXP(estimate)            1.003       1.001      0.9999       1.005

41 age_cen4.................     2.148e-05  8.154e-05-0.0001383 0.0001813
             EXP(estimate)            1.000       1.000      0.9999       1.000

42 age_cen5.................    -1.683e-05  8.959e-06-3.439e-05 7.293e-07
             EXP(estimate)            1.000       1.000       1.000       1.000

43 age_cen6.................    -8.256e-08  2.173e-07-5.086e-07 3.434e-07
             EXP(estimate)            1.000       1.000       1.000       1.000

44 age_cen7.................     2.826e-08  1.766e-08-6.362e-09 6.288e-08
             EXP(estimate)            1.000       1.000       1.000       1.000

45 x_dental_n_MIS...........        0.5025     0.2689  -0.02452     1.029
             EXP(estimate)            1.653       1.308      0.9758       2.800

46 num_miss_NON_ZERO........        0.2365    0.07334   0.09271    0.3802
             EXP(estimate)            1.267       1.076       1.097       1.463

48 sm_pday_NON_ZERO.........       0.01457    0.01323  -0.01136   0.04051
             EXP(estimate)            1.015       1.013      0.9887       1.041

49 sm_pday_MIS..............      -0.01085     0.2954   -0.5898    0.5681
             EXP(estimate)           0.9892       1.344      0.5544       1.765

50 x_bone_n_NON_ZERO........      -0.02970    0.06936   -0.1656    0.1063
             EXP(estimate)           0.9707       1.072      0.8473       1.112

51 x_bone_n_MIS.............        0.2927     0.2541   -0.2054    0.7908
             EXP(estimate)            1.340       1.289      0.8143       2.205

52 x_dental_n_NON_ZERO......       0.01834    0.04997  -0.07961    0.1163
             EXP(estimate)            1.019       1.051      0.9235       1.123


profile 52 noplot force lower@

  Lower bound trial values 

             Deviance   One-Sided
     Beta     Change     P-Value 
     ____________________________

  0.008344  -0.03981     0.421 *
  -0.03186   -0.9861     0.160 *
  -0.01572   -0.4574     0.249 *
  -0.03221    -1.000     0.159 *
  -0.03991    -1.323     0.125 *
  -0.06535    -2.697    0.0503 *
  -0.08186    -3.835    0.0251 *
  -0.09672    -5.019    0.0125 *
   -0.1145    -6.629   0.00502 *
   -0.1269    -7.876   0.00250 *

   Sorted list of profile likelihood points 

             Deviance   One-Sided
     Beta     Change     P-Value 
     ____________________________

   -0.1269    -7.876   0.00250
   -0.1145    -6.629   0.00502
  -0.09672    -5.019    0.0125
  -0.08186    -3.835    0.0251
  -0.06535    -2.697    0.0503
  -0.03991    -1.323     0.125
  -0.03221    -1.000     0.159
  -0.03186   -0.9861     0.160
  -0.01572   -0.4574     0.249
  0.008344  -0.03981     0.421
   0.01834     0.000   0.00249


      Interpolated profile likelihood bounds
       for parameter 52 (x_dental_n_NON_ZERO)

            MLE    0.01834    exp(MLE)      1.019

      2-sided          Bounds                exp(Bounds)
       Level      Lower       Upper      Lower        Upper
      _______________________________________________________

      25.0%    0.002333        ????       1.002        ????
      50.0%    -0.01563        ????      0.9845        ????
      68.3%    -0.03221        ????      0.9683        ????
      75.0%    -0.03992        ????      0.9609        ????
      90.0%    -0.06548        ????      0.9366        ????
      95.0%    -0.08195        ????      0.9213        ????
      97.5%    -0.09678        ????      0.9078        ????
      99.0%     -0.1146        ????      0.8918        ????
      99.5%     -0.1270        ????      0.8808        ????


 *** WARNING: Parameter COM1_EXP1_0 changed by 2.2% MLE may be infinite or may not exist


profile 52 noplot force upper@

  Upper bound trial values 

             Deviance   One-Sided
     Beta     Change     P-Value 
     ____________________________

   0.02833  -0.04016     0.421 *
   0.06810    -1.012     0.157 *
   0.05173   -0.4529     0.250 *
   0.06780    -1.000     0.159 *
   0.07516    -1.323     0.125 *
   0.09929    -2.711    0.0498 *
    0.1145    -3.845    0.0249 *
    0.1280    -5.026    0.0125 *
    0.1441    -6.637   0.00499 *
    0.1551    -7.880   0.00250 *

   Sorted list of profile likelihood points 

             Deviance   One-Sided
     Beta     Change     P-Value 
     ____________________________

   0.01834     0.000   0.00249
   0.02833  -0.04016     0.421
   0.05173   -0.4529     0.250
   0.06780    -1.000     0.159
   0.06810    -1.012     0.157
   0.07516    -1.323     0.125
   0.09929    -2.711    0.0498
    0.1145    -3.845    0.0249
    0.1280    -5.026    0.0125
    0.1441    -6.637   0.00499
    0.1551    -7.880   0.00250


      Interpolated profile likelihood bounds
       for parameter 52 (x_dental_n_NON_ZERO)

            MLE    0.01834    exp(MLE)      1.019

      2-sided          Bounds                exp(Bounds)
       Level      Lower       Upper      Lower        Upper
      _______________________________________________________

      25.0%        ????     0.03419        ????       1.035
      50.0%        ????     0.05181        ????       1.053
      68.3%        ????     0.06780        ????       1.070
      75.0%        ????     0.07516        ????       1.078
      90.0%        ????     0.09922        ????       1.104
      95.0%        ????      0.1145        ????       1.121
      97.5%        ????      0.1280        ????       1.137
      99.0%        ????      0.1441        ????       1.155
      99.5%        ????      0.1551        ????       1.168


 *** WARNING: Parameter COM1_EXP1_0 changed by 2.1% MLE may be infinite or may not exist


!!!!!!!!!!!!!!!!!!!!!!!!!!!!!!!!!!!!!!!!!!!!!!!!!!!!!!!!!!!!!!!!!!!!!!!!!!!!!!!!!!!!!!!!!!!!!!!
!!!!!!!!!!!!!!!!!!!!!!!!!!!!!!!!!!!!!!!!!!!!!!!!!!!!!!!!!!!!!!!!!!!!!!!!!!!!!!!!!!!!!!!!!!!!!!!
!!Analyses of chest X-ray risk (ever vs never)                                               !!
!!!!!!!!!!!!!!!!!!!!!!!!!!!!!!!!!!!!!!!!!!!!!!!!!!!!!!!!!!!!!!!!!!!!!!!!!!!!!!!!!!!!!!!!!!!!!!!
!!!!!!!!!!!!!!!!!!!!!!!!!!!!!!!!!!!!!!!!!!!!!!!!!!!!!!!!!!!!!!!!!!!!!!!!!!!!!!!!!!!!!!!!!!!!!!!

!Null model
loglinear 0 rad_radiography x_other chemotx flag2 COM1_EXP1
 age_cen age_cen2 age_cen3 age_cen4 age_cen5 age_cen6 age_cen7
 exp y_int rad_army haz_exp haz_el x_dental_n_NON_ZERO x_dental_n_MIS
 num_miss_NON_ZERO num_miss_MIS haz_road sm_pday_NON_ZERO sm_pday_MIS
 x_bone_n_NON_ZERO x_bone_n_MIS@


linear 1@


loglinear 1@


fit@

          Iter  Step      Deviance

             0     0      371.782
             1     1      186.102
             2     0      128.937
             3     0      115.311
             4     0      114.381
             5     0      114.170
             6     0      114.094
             7     0      114.066
             8     0      114.056
             9     0      114.052
            10     0      114.051
            11     0      114.050
            12     0      114.050
            13     0      114.050
            14     0      114.050
            15     0      114.050
            16     0      114.050
            17     0      114.050
            18     0      114.050
            19     0      114.050
            20     0      114.050
            21     0      114.050

Piece-wise exponential regression
Additive excess relative risk T0 * (1 + T1 + T2 + ...)

Number_cells_MN is used for cases
Number_cells_scored_1000 is used for person years


                            Parameter Summary Table

 # Name                            Estimate     Std.Err.  Test Stat.  P value
-- ----------------------------   ----------   ---------  ----------  --------
Log-linear term 0
 1 %CON.....................         -12.52     Aliased
 3 rad_radiography_0........          0.000     Aliased
 4 rad_radiography_1........          14.73      0.6992      21.07    < 0.001
 5 rad_radiography_2........          13.23     Aliased
 7 x_other_0................          0.000     Aliased
 8 x_other_1................          14.53       1.812      8.019    < 0.001
 9 x_other_2................          14.10       1.828      7.714    < 0.001
11 chemotx_2................         -1.821      0.6967     -2.614    0.00896
13 flag2_0..................          0.000     Aliased
14 flag2_1..................         -22.00     2.4e+04 -0.0009166      > 0.5
16 COM1_EXP1_0..............         -20.78   1.956e+04  -0.001063      > 0.5
17 COM1_EXP1_1..............          0.000     Aliased
18 COM1_EXP1_2..............         0.5759      0.6825     0.8438      0.399
19 COM1_EXP1_3..............          1.478      0.5422      2.726    0.00642
21 exp_0....................          0.000     Aliased
22 exp_1....................         -2.025      0.8387     -2.415     0.0157
23 exp_2....................         -1.201      0.8213     -1.462      0.144
25 y_int_2002...............         0.5683      0.2421      2.347     0.0189
26 y_int_2003...............         0.1606     Aliased
27 y_int_2004...............        -0.1601      0.2843     -0.563      > 0.5
29 rad_army_0...............          0.000     Aliased
30 rad_army_1...............         -13.11       1.196     -10.96    < 0.001
31 rad_army_2...............         -11.91       1.033     -11.53    < 0.001
33 haz_exp_2................         0.5100      0.2739      1.862     0.0626
35 haz_el_2.................         -1.485      0.8067      -1.84     0.0657
37 haz_road_2...............          1.416      0.6293       2.25     0.0245
38 age_cen..................       -0.08612     0.05572     -1.546      0.122
39 age_cen2.................      -0.001698    0.008449     -0.201      > 0.5
40 age_cen3.................       0.002524    0.001355      1.863     0.0624
41 age_cen4.................      2.148e-05   8.154e-05     0.2634      > 0.5
42 age_cen5.................     -1.683e-05   8.959e-06     -1.879     0.0603
43 age_cen6.................     -8.256e-08   2.173e-07    -0.3798      > 0.5
44 age_cen7.................      2.826e-08   1.766e-08        1.6       0.11
45 x_dental_n_NON_ZERO......        0.01834     0.04997     0.3669      > 0.5
46 x_dental_n_MIS...........         0.5025      0.2689      1.869     0.0617
47 num_miss_NON_ZERO........         0.2365     0.07334      3.224    0.00126
48 num_miss_MIS.............          0.000     Aliased
49 sm_pday_NON_ZERO.........        0.01457     0.01323      1.101      0.271
50 sm_pday_MIS..............       -0.01085      0.2954   -0.03674      > 0.5
51 x_bone_n_NON_ZERO........       -0.02970     0.06936    -0.4281      > 0.5
52 x_bone_n_MIS.............         0.2927      0.2541      1.152      0.249

            Records used          111

                Deviance       114.05
                     AIC       176.05
            Pearson Chi2      135.939      Degrees of freedom      80


 *** WARNING: Parameter COM1_EXP1_0 changed by 5.0% MLE may be infinite or may not exist


null@

!Analysis of chest X-ray risk
loglinear 0 +chest_ever@


fit@

          Iter  Step      Deviance

             0     0      114.050
             1     0      112.452
             2     0      112.364
             3     0      112.363
             4     0      112.363
             5     0      112.363

Piece-wise exponential regression
Additive excess relative risk T0 * (1 + T1 + T2 + ...)

Number_cells_MN is used for cases
Number_cells_scored_1000 is used for person years


                            Parameter Summary Table

 # Name                            Estimate     Std.Err.  Test Stat.  P value
-- ----------------------------   ----------   ---------  ----------  --------
Log-linear term 0
 1 %CON.....................         -12.52     Aliased
 3 rad_radiography_0........          0.000     Aliased
 4 rad_radiography_1........          15.95      0.6978      22.85    < 0.001
 5 rad_radiography_2........          14.46     Aliased
 7 x_other_0................          0.000     Aliased
 8 x_other_1................          14.30       1.826      7.832    < 0.001
 9 x_other_2................          13.86       1.841      7.529    < 0.001
11 chemotx_2................         -1.683      0.7045     -2.389     0.0169
13 flag2_0..................          0.000     Aliased
14 flag2_1..................         -27.05   2.923e+05 -9.254e-05      > 0.5
16 COM1_EXP1_0..............         -25.73   2.381e+05 -0.0001081      > 0.5
17 COM1_EXP1_1..............          0.000     Aliased
18 COM1_EXP1_2..............          1.610       1.304      1.235      0.217
19 COM1_EXP1_3..............          1.448      0.5448      2.657    0.00788
21 exp_0....................          0.000     Aliased
22 exp_1....................         -1.843      0.8496     -2.169     0.0301
23 exp_2....................         -1.027      0.8312     -1.235      0.217
25 y_int_2002...............         0.6139       0.248      2.476     0.0133
26 y_int_2003...............         0.1587     Aliased
27 y_int_2004...............        -0.1061      0.2874    -0.3691      > 0.5
29 rad_army_0...............          0.000     Aliased
30 rad_army_1...............         -14.27       1.198     -11.91    < 0.001
31 rad_army_2...............         -13.18       1.036     -12.72    < 0.001
33 haz_exp_2................         0.5099      0.2749      1.855     0.0636
35 haz_el_2.................         -1.415      0.8119     -1.743     0.0813
37 haz_road_2...............          1.331       0.638      2.086      0.037
39 chest_ever_1.............         0.1277      0.1945     0.6567      > 0.5
40 chest_ever_2.............         -1.287       1.441    -0.8932      0.372
41 age_cen..................       -0.07933      0.0567     -1.399      0.162
42 age_cen2.................     -0.0009228    0.008473    -0.1089      > 0.5
43 age_cen3.................       0.002377    0.001373      1.731     0.0835
44 age_cen4.................      1.696e-05   8.118e-05      0.209      > 0.5
45 age_cen5.................     -1.578e-05   9.055e-06     -1.743     0.0813
46 age_cen6.................     -6.976e-08   2.162e-07    -0.3226      > 0.5
47 age_cen7.................      2.607e-08   1.778e-08      1.466      0.143
48 x_dental_n_NON_ZERO......        0.01566       0.051     0.3071      > 0.5
49 x_dental_n_MIS...........         0.4636      0.2792      1.661     0.0968
50 num_miss_NON_ZERO........         0.2390     0.07391      3.234    0.00122
51 num_miss_MIS.............          0.000     Aliased
52 sm_pday_NON_ZERO.........        0.01395     0.01392      1.002      0.316
53 sm_pday_MIS..............       -0.01925      0.3057   -0.06297      > 0.5
54 x_bone_n_NON_ZERO........       -0.07581     0.08581    -0.8835      0.377
55 x_bone_n_MIS.............         0.1695      0.2815     0.6022      > 0.5

            Records used          111

                Deviance      112.363
                     AIC      178.363
            Pearson Chi2      134.226      Degrees of freedom      78


 *** WARNING: Parameter COM1_EXP1_0 changed by 4.0% MLE may be infinite or may not exist


lrt@


             LR statistic       1.687      Degrees of freedom      2
                  P value       0.430

ci level 95@
                                       95% Confidence Bounds

 # Name                           Estimate    Std. Err.      Lower       Upper
-- ----------------------------  ----------   ---------    --------    --------

Log-linear term 0
 4 rad_radiography_1........         15.95     0.6978     14.58     17.31
             EXP(estimate)        8.425e+06       2.009   2.146e+06   3.308e+07

 8 x_other_1................         14.30      1.826     10.72     17.88
             EXP(estimate)        1.620e+06       6.206   4.525e+04   5.801e+07

 9 x_other_2................         13.86      1.841     10.25     17.47
             EXP(estimate)        1.047e+06       6.303   2.837e+04   3.864e+07

11 chemotx_2................        -1.683     0.7045    -3.064   -0.3025
             EXP(estimate)           0.1858       2.023     0.04670      0.7390

14 flag2_1..................        -27.05  2.923e+05-5.730e+05 5.730e+05
             EXP(estimate)        1.780e-12       0.000       0.000       0.000

16 COM1_EXP1_0..............        -25.73  2.381e+05-4.667e+05 4.667e+05
             EXP(estimate)        6.665e-12       0.000       0.000       0.000

18 COM1_EXP1_2..............         1.610      1.304   -0.9453     4.166
             EXP(estimate)            5.004       3.684      0.3886       64.45

19 COM1_EXP1_3..............         1.448     0.5448    0.3797     2.515
             EXP(estimate)            4.253       1.724       1.462       12.37

22 exp_1....................        -1.843     0.8496    -3.508   -0.1777
             EXP(estimate)           0.1584       2.339     0.02996      0.8372

23 exp_2....................        -1.027     0.8312    -2.656    0.6022
             EXP(estimate)           0.3581       2.296     0.07023       1.826

25 y_int_2002...............        0.6139     0.2480    0.1280     1.100
             EXP(estimate)            1.848       1.281       1.137       3.004

27 y_int_2004...............       -0.1061     0.2874   -0.6694    0.4572
             EXP(estimate)           0.8993       1.333      0.5120       1.580

30 rad_army_1...............        -14.27      1.198    -16.62    -11.92
             EXP(estimate)        6.351e-07       3.314   6.067e-08   6.648e-06

31 rad_army_2...............        -13.18      1.036    -15.21    -11.15
             EXP(estimate)        1.885e-06       2.818   2.474e-07   1.436e-05

33 haz_exp_2................        0.5099     0.2749  -0.02891     1.049
             EXP(estimate)            1.665       1.316      0.9715       2.854

35 haz_el_2.................        -1.415     0.8119    -3.006    0.1760
             EXP(estimate)           0.2429       2.252     0.04947       1.192

37 haz_road_2...............         1.331     0.6380   0.08031     2.581
             EXP(estimate)            3.784       1.893       1.084       13.21

39 chest_ever_1.............        0.1277     0.1945   -0.2535    0.5090
             EXP(estimate)            1.136       1.215      0.7761       1.664

40 chest_ever_2.............        -1.287      1.441    -4.110     1.537
             EXP(estimate)           0.2762       4.223     0.01640       4.649

41 age_cen..................      -0.07933    0.05670   -0.1905   0.03180
             EXP(estimate)           0.9237       1.058      0.8266       1.032

42 age_cen2.................    -0.0009228   0.008473  -0.01753   0.01568
             EXP(estimate)           0.9991       1.009      0.9826       1.016

43 age_cen3.................      0.002377   0.001373-0.0003148  0.005069
             EXP(estimate)            1.002       1.001      0.9997       1.005

44 age_cen4.................     1.696e-05  8.118e-05-0.0001421 0.0001761
             EXP(estimate)            1.000       1.000      0.9999       1.000

45 age_cen5.................    -1.578e-05  9.055e-06-3.353e-05 1.963e-06
             EXP(estimate)            1.000       1.000       1.000       1.000

46 age_cen6.................    -6.976e-08  2.162e-07-4.935e-07 3.540e-07
             EXP(estimate)            1.000       1.000       1.000       1.000

47 age_cen7.................     2.607e-08  1.778e-08-8.786e-09 6.093e-08
             EXP(estimate)            1.000       1.000       1.000       1.000

48 x_dental_n_NON_ZERO......       0.01566    0.05100  -0.08430    0.1156
             EXP(estimate)            1.016       1.052      0.9192       1.123

49 x_dental_n_MIS...........        0.4636     0.2792  -0.08357     1.011
             EXP(estimate)            1.590       1.322      0.9198       2.748

50 num_miss_NON_ZERO........        0.2390    0.07391   0.09414    0.3839
             EXP(estimate)            1.270       1.077       1.099       1.468

52 sm_pday_NON_ZERO.........       0.01395    0.01392  -0.01334   0.04124
             EXP(estimate)            1.014       1.014      0.9867       1.042

53 sm_pday_MIS..............      -0.01925     0.3057   -0.6183    0.5798
             EXP(estimate)           0.9809       1.358      0.5389       1.786

54 x_bone_n_NON_ZERO........      -0.07581    0.08581   -0.2440   0.09237
             EXP(estimate)           0.9270       1.090      0.7835       1.097

55 x_bone_n_MIS.............        0.1695     0.2815   -0.3822    0.7212
             EXP(estimate)            1.185       1.325      0.6824       2.057


profile 39 noplot force lower@

  Lower bound trial values 

             Deviance   One-Sided
     Beta     Change     P-Value 
     ____________________________

   0.08883  -0.04004     0.421 *
  -0.06652    -1.003     0.158 *
 -0.003103   -0.4544     0.250 *
  -0.06619    -1.000     0.159 *
  -0.09526    -1.323     0.125 *
   -0.1908    -2.707    0.0500 *
   -0.2515    -3.842    0.0250 *
   -0.3058    -5.024    0.0125 *
   -0.3702    -6.635   0.00500 *
   -0.4147    -7.879   0.00250 *

   Sorted list of profile likelihood points 

             Deviance   One-Sided
     Beta     Change     P-Value 
     ____________________________

   -0.4147    -7.879   0.00250
   -0.3702    -6.635   0.00500
   -0.3058    -5.024    0.0125
   -0.2515    -3.842    0.0250
   -0.1908    -2.707    0.0500
  -0.09526    -1.323     0.125
  -0.06619    -1.000     0.159
  -0.06652    -1.003     0.158
 -0.003103   -0.4544     0.250
   0.08883  -0.04004     0.421
    0.1277     0.000   0.00250


      Interpolated profile likelihood bounds
       for parameter 39 (chest_ever_1)

            MLE     0.1277    exp(MLE)      1.136

      2-sided          Bounds                exp(Bounds)
       Level      Lower       Upper      Lower        Upper
      _______________________________________________________

      25.0%     0.06584        ????       1.068        ????
      50.0%   -0.003184        ????      0.9968        ????
      68.3%    -0.06619        ????      0.9360        ????
      75.0%    -0.09526        ????      0.9091        ????
      90.0%     -0.1907        ????      0.8263        ????
      95.0%     -0.2515        ????      0.7776        ????
      97.5%     -0.3057        ????      0.7366        ????
      99.0%     -0.3702        ????      0.6906        ????
      99.5%     -0.4147        ????      0.6605        ????


 *** WARNING: Parameter COM1_EXP1_0 changed by 2.1% MLE may be infinite or may not exist


profile 39 noplot force upper@

  Upper bound trial values 

             Deviance   One-Sided
     Beta     Change     P-Value 
     ____________________________

    0.1666  -0.03993     0.421 *
    0.3225   -0.9952     0.159 *
    0.2594   -0.4558     0.250 *
    0.3230    -1.000     0.159 *
    0.3525    -1.323     0.125 *
    0.4497    -2.702    0.0501 *
    0.5120    -3.839    0.0250 *
    0.5679    -5.022    0.0125 *
    0.6345    -6.632   0.00501 *
    0.6808    -7.878   0.00250 *

   Sorted list of profile likelihood points 

             Deviance   One-Sided
     Beta     Change     P-Value 
     ____________________________

    0.1277     0.000   0.00250
    0.1666  -0.03993     0.421
    0.2594   -0.4558     0.250
    0.3225   -0.9952     0.159
    0.3230    -1.000     0.159
    0.3525    -1.323     0.125
    0.4497    -2.702    0.0501
    0.5120    -3.839    0.0250
    0.5679    -5.022    0.0125
    0.6345    -6.632   0.00501
    0.6808    -7.878   0.00250


      Interpolated profile likelihood bounds
       for parameter 39 (chest_ever_1)

            MLE     0.1277    exp(MLE)      1.136

      2-sided          Bounds                exp(Bounds)
       Level      Lower       Upper      Lower        Upper
      _______________________________________________________

      25.0%        ????      0.1898        ????       1.209
      50.0%        ????      0.2593        ????       1.296
      68.3%        ????      0.3230        ????       1.381
      75.0%        ????      0.3525        ????       1.423
      90.0%        ????      0.4498        ????       1.568
      95.0%        ????      0.5122        ????       1.669
      97.5%        ????      0.5680        ????       1.765
      99.0%        ????      0.6346        ????       1.886
      99.5%        ????      0.6808        ????       1.976


 *** WARNING: Parameter COM1_EXP1_0 changed by 2.1% MLE may be infinite or may not exist


profile 40 noplot force lower@

  Lower bound trial values 

             Deviance   One-Sided
     Beta     Change     P-Value 
     ____________________________

    -1.575  -0.03861     0.422 *
    -2.779   -0.9190     0.169 *
    -2.330   -0.4674     0.247 *
    -2.847   -0.9989     0.159 *
    -3.100    -1.322     0.125 *
    -3.946    -2.681    0.0508 *
    -4.517    -3.825    0.0252 *
    -5.038    -5.012    0.0126 *
    -5.667    -6.623   0.00503 *
    -6.113    -7.872   0.00251 *

   Sorted list of profile likelihood points 

             Deviance   One-Sided
     Beta     Change     P-Value 
     ____________________________

    -6.113    -7.872   0.00251
    -5.667    -6.623   0.00503
    -5.038    -5.012    0.0126
    -4.517    -3.825    0.0252
    -3.946    -2.681    0.0508
    -3.100    -1.322     0.125
    -2.847   -0.9989     0.159
    -2.779   -0.9190     0.169
    -2.330   -0.4674     0.247
    -1.575  -0.03861     0.422
    -1.287     0.000   0.00250


      Interpolated profile likelihood bounds
       for parameter 40 (chest_ever_2)

            MLE     -1.287    exp(MLE)     0.2762

      2-sided          Bounds                exp(Bounds)
       Level      Lower       Upper      Lower        Upper
      _______________________________________________________

      25.0%      -1.764        ????      0.1714        ????
      50.0%      -2.315        ????     0.09878        ????
      68.3%      -2.848        ????     0.05798        ????
      75.0%      -3.100        ????     0.04503        ????
      90.0%      -3.959        ????     0.01909        ????
      95.0%      -4.525        ????     0.01083        ????
      97.5%      -5.042        ????    0.006458        ????
      99.0%      -5.671        ????    0.003443        ????
      99.5%      -6.116        ????    0.002208        ????


 *** WARNING: Parameter COM1_EXP1_0 changed by 2.2% MLE may be infinite or may not exist


profile 40 noplot force upper@

  Upper bound trial values 

             Deviance   One-Sided
     Beta     Change     P-Value 
     ____________________________

   -0.9987  -0.04154     0.419 *
    0.1002    -1.142     0.143 *
   -0.4011   -0.4287     0.256 *
   0.01739   -0.9958     0.159 *
    0.1946    -1.325     0.125 *
    0.7526    -2.776    0.0478 *
     1.059    -3.886    0.0243 *
     1.324    -5.052    0.0123 *
     1.629    -6.658   0.00494 *
     1.832    -7.890   0.00249 *

   Sorted list of profile likelihood points 

             Deviance   One-Sided
     Beta     Change     P-Value 
     ____________________________

    -1.287     0.000   0.00250
   -0.9987  -0.04154     0.419
   -0.4011   -0.4287     0.256
   0.01739   -0.9958     0.159
    0.1002    -1.142     0.143
    0.1946    -1.325     0.125
    0.7526    -2.776    0.0478
     1.059    -3.886    0.0243
     1.324    -5.052    0.0123
     1.629    -6.658   0.00494
     1.832    -7.890   0.00249


      Interpolated profile likelihood bounds
       for parameter 40 (chest_ever_2)

            MLE     -1.287    exp(MLE)     0.2762

      2-sided          Bounds                exp(Bounds)
       Level      Lower       Upper      Lower        Upper
      _______________________________________________________

      25.0%        ????     -0.8466        ????      0.4289
      50.0%        ????     -0.3769        ????      0.6860
      68.3%        ????     0.01988        ????       1.020
      75.0%        ????      0.1939        ????       1.214
      90.0%        ????      0.7308        ????       2.077
      95.0%        ????       1.048        ????       2.852
      97.5%        ????       1.318        ????       3.736
      99.0%        ????       1.625        ????       5.079
      99.5%        ????       1.831        ????       6.237


 *** WARNING: Parameter COM1_EXP1_0 changed by 2.2% MLE may be infinite or may not exist


!!!!!!!!!!!!!!!!!!!!!!!!!!!!!!!!!!!!!!!!!!!!!!!!!!!!!!!!!!!!!!!!!!!!!!!!!!!!!!!!!!!!!!!!!!!!!!!
!!!!!!!!!!!!!!!!!!!!!!!!!!!!!!!!!!!!!!!!!!!!!!!!!!!!!!!!!!!!!!!!!!!!!!!!!!!!!!!!!!!!!!!!!!!!!!!
!!Analyses of chest X-ray risk (per X ray)                                                   !!
!!!!!!!!!!!!!!!!!!!!!!!!!!!!!!!!!!!!!!!!!!!!!!!!!!!!!!!!!!!!!!!!!!!!!!!!!!!!!!!!!!!!!!!!!!!!!!!
!!!!!!!!!!!!!!!!!!!!!!!!!!!!!!!!!!!!!!!!!!!!!!!!!!!!!!!!!!!!!!!!!!!!!!!!!!!!!!!!!!!!!!!!!!!!!!!

!Null model
loglinear 0 rad_radiography x_other chemotx flag2 COM1_EXP1
 age_cen age_cen2 age_cen3 age_cen4 age_cen5 age_cen6 age_cen7
 exp y_int rad_army haz_exp haz_el x_dental_n_NON_ZERO x_dental_n_MIS
 num_miss_NON_ZERO num_miss_MIS haz_road sm_pday_NON_ZERO sm_pday_MIS
 x_bone_n_NON_ZERO x_bone_n_MIS 
 x_chest_n_MIS@


linear 1@


loglinear 1@


fit@

          Iter  Step      Deviance

             0     0      371.782
             1     1      185.486
             2     0      128.447
             3     0      114.698
             4     0      113.762
             5     0      113.552
             6     0      113.476
             7     0      113.448
             8     0      113.438
             9     0      113.434
            10     0      113.433
            11     0      113.432
            12     0      113.432
            13     0      113.432
            14     0      113.432
            15     0      113.432
            16     0      113.432
            17     0      113.432
            18     0      113.432
            19     0      113.432
            20     0      113.432
            21     0      113.432

Piece-wise exponential regression
Additive excess relative risk T0 * (1 + T1 + T2 + ...)

Number_cells_MN is used for cases
Number_cells_scored_1000 is used for person years


                            Parameter Summary Table

 # Name                            Estimate     Std.Err.  Test Stat.  P value
-- ----------------------------   ----------   ---------  ----------  --------
Log-linear term 0
 1 %CON.....................         -12.30     Aliased
 3 rad_radiography_0........          0.000     Aliased
 4 rad_radiography_1........          14.74      0.6986       21.1    < 0.001
 5 rad_radiography_2........          13.23     Aliased
 7 x_other_0................          0.000     Aliased
 8 x_other_1................          14.43       1.819      7.933    < 0.001
 9 x_other_2................          14.01       1.836      7.631    < 0.001
11 chemotx_2................         -1.752      0.7024     -2.494     0.0126
13 flag2_0..................          0.000     Aliased
14 flag2_1..................         -22.07   2.394e+04 -0.0009219      > 0.5
16 COM1_EXP1_0..............         -20.74   1.966e+04  -0.001055      > 0.5
17 COM1_EXP1_1..............          0.000     Aliased
18 COM1_EXP1_2..............         0.6041      0.6873      0.879      0.379
19 COM1_EXP1_3..............          1.516      0.5425      2.794    0.00521
21 exp_0....................          0.000     Aliased
22 exp_1....................         -1.911      0.8472     -2.256     0.0241
23 exp_2....................         -1.106      0.8271     -1.338      0.181
25 y_int_2002...............         0.5794       0.247      2.346      0.019
26 y_int_2003...............         0.1419     Aliased
27 y_int_2004...............        -0.1675      0.2838    -0.5902      > 0.5
29 rad_army_0...............          0.000     Aliased
30 rad_army_1...............         -13.11       1.196     -10.97    < 0.001
31 rad_army_2...............         -11.97       1.035     -11.57    < 0.001
33 haz_exp_2................         0.5075      0.2749      1.846     0.0649
35 haz_el_2.................         -1.576      0.8164     -1.931     0.0535
37 haz_road_2...............          1.336      0.6387      2.091     0.0365
38 age_cen..................       -0.08425      0.0562     -1.499      0.134
39 age_cen2.................     -0.0009200    0.008473    -0.1086      > 0.5
40 age_cen3.................       0.002459    0.001362      1.806     0.0709
41 age_cen4.................      1.751e-05   8.125e-05     0.2155      > 0.5
42 age_cen5.................     -1.637e-05   8.982e-06     -1.823     0.0684
43 age_cen6.................     -7.357e-08   2.166e-07    -0.3396      > 0.5
44 age_cen7.................      2.726e-08   1.769e-08      1.542      0.123
45 x_dental_n_NON_ZERO......        0.01070     0.05084     0.2105      > 0.5
46 x_dental_n_MIS...........         0.4460      0.2776      1.607      0.108
47 num_miss_NON_ZERO........         0.2347     0.07396      3.174    0.00151
48 num_miss_MIS.............          0.000     Aliased
49 sm_pday_NON_ZERO.........        0.01632     0.01355      1.205      0.228
50 sm_pday_MIS..............        0.02034      0.3011    0.06757      > 0.5
51 x_bone_n_NON_ZERO........       -0.03056     0.06876    -0.4444      > 0.5
52 x_bone_n_MIS.............         0.2877      0.2519      1.142      0.253
53 x_chest_n_MIS............        -0.1494      0.1905    -0.7841      0.433

            Records used          111

                Deviance      113.432
                     AIC      177.432
            Pearson Chi2      134.996      Degrees of freedom      79


 *** WARNING: Parameter COM1_EXP1_0 changed by 5.0% MLE may be infinite or may not exist


null@

!Analysis of chest X-ray risk
loglinear 0 +x_chest_n_NON_ZERO@


fit@

          Iter  Step      Deviance

             0     0      113.432
             1     0      112.405
             2     0      112.353
             3     0      112.352
             4     0      112.352

Piece-wise exponential regression
Additive excess relative risk T0 * (1 + T1 + T2 + ...)

Number_cells_MN is used for cases
Number_cells_scored_1000 is used for person years


                            Parameter Summary Table

 # Name                            Estimate     Std.Err.  Test Stat.  P value
-- ----------------------------   ----------   ---------  ----------  --------
Log-linear term 0
 1 %CON.....................         -12.30     Aliased
 3 rad_radiography_0........          0.000     Aliased
 4 rad_radiography_1........          14.67         0.7      20.96    < 0.001
 5 rad_radiography_2........          13.23     Aliased
 7 x_other_0................          0.000     Aliased
 8 x_other_1................          14.34       1.822      7.872    < 0.001
 9 x_other_2................          13.89        1.84       7.55    < 0.001
11 chemotx_2................         -1.684      0.7081     -2.378     0.0174
13 flag2_0..................          0.000     Aliased
14 flag2_1..................         -26.13   1.769e+05 -0.0001477      > 0.5
16 COM1_EXP1_0..............         -24.73   1.453e+05 -0.0001702      > 0.5
17 COM1_EXP1_1..............          0.000     Aliased
18 COM1_EXP1_2..............         0.6441      0.6892     0.9346       0.35
19 COM1_EXP1_3..............          1.512      0.5413      2.793    0.00523
21 exp_0....................          0.000     Aliased
22 exp_1....................         -1.733      0.8632     -2.008     0.0446
23 exp_2....................        -0.9526      0.8402     -1.134      0.257
25 y_int_2002...............         0.5498      0.2482      2.215     0.0268
26 y_int_2003...............         0.1419     Aliased
27 y_int_2004...............        -0.2051      0.2869    -0.7147      0.475
29 rad_army_0...............          0.000     Aliased
30 rad_army_1...............         -13.11       1.197     -10.95    < 0.001
31 rad_army_2...............         -11.98       1.035     -11.58    < 0.001
33 haz_exp_2................         0.4803      0.2757      1.742     0.0815
35 haz_el_2.................         -1.530      0.8176     -1.871     0.0613
37 haz_road_2...............          1.327      0.6392      2.077     0.0378
38 age_cen..................       -0.07310     0.05707     -1.281        0.2
39 age_cen2.................      -0.001135    0.008468     -0.134      > 0.5
40 age_cen3.................       0.002209    0.001378      1.603      0.109
41 age_cen4.................      1.519e-05   8.119e-05     0.1871      > 0.5
42 age_cen5.................     -1.473e-05   9.076e-06     -1.623      0.104
43 age_cen6.................     -5.768e-08   2.168e-07    -0.2661      > 0.5
44 age_cen7.................      2.416e-08   1.784e-08      1.354      0.176
45 x_dental_n_NON_ZERO......       0.009735     0.05074     0.1919      > 0.5
46 x_dental_n_MIS...........         0.4340      0.2769      1.567      0.117
47 num_miss_NON_ZERO........         0.2270     0.07403      3.066    0.00217
48 num_miss_MIS.............          0.000     Aliased
49 sm_pday_NON_ZERO.........        0.01732     0.01356      1.277      0.202
50 sm_pday_MIS..............        0.03218      0.3031     0.1062      > 0.5
51 x_bone_n_NON_ZERO........       -0.03105     0.06862    -0.4524      > 0.5
52 x_bone_n_MIS.............         0.2766      0.2518      1.099      0.272
53 x_chest_n_MIS............        -0.2505      0.2148     -1.166      0.243
54 x_chest_n_NON_ZERO.......       -0.02433     0.02566     -0.948      0.343

            Records used          111

                Deviance      112.352
                     AIC      178.352
            Pearson Chi2      133.481      Degrees of freedom      78


 *** WARNING: Parameter COM1_EXP1_0 changed by 4.2% MLE may be infinite or may not exist


lrt@


             LR statistic       1.079      Degrees of freedom      1
                  P value       0.299

ci level 95@
                                       95% Confidence Bounds

 # Name                           Estimate    Std. Err.      Lower       Upper
-- ----------------------------  ----------   ---------    --------    --------

Log-linear term 0
 4 rad_radiography_1........         14.67     0.7000     13.30     16.04
             EXP(estimate)        2.354e+06       2.014   5.969e+05   9.281e+06

 8 x_other_1................         14.34      1.822     10.77     17.91
             EXP(estimate)        1.695e+06       6.184   4.767e+04   6.026e+07

 9 x_other_2................         13.89      1.840     10.29     17.50
             EXP(estimate)        1.082e+06       6.298   2.936e+04   3.987e+07

11 chemotx_2................        -1.684     0.7081    -3.072   -0.2963
             EXP(estimate)           0.1856       2.030     0.04632      0.7435

14 flag2_1..................        -26.13  1.769e+05-3.467e+05 3.467e+05
             EXP(estimate)        4.504e-12       0.000       0.000       0.000

16 COM1_EXP1_0..............        -24.73  1.453e+05-2.848e+05 2.848e+05
             EXP(estimate)        1.820e-11       0.000       0.000       0.000

18 COM1_EXP1_2..............        0.6441     0.6892   -0.7067     1.995
             EXP(estimate)            1.904       1.992      0.4933       7.352

19 COM1_EXP1_3..............         1.512     0.5413    0.4508     2.573
             EXP(estimate)            4.535       1.718       1.570       13.10

22 exp_1....................        -1.733     0.8632    -3.425  -0.04153
             EXP(estimate)           0.1767       2.371     0.03254      0.9593

23 exp_2....................       -0.9526     0.8402    -2.599    0.6942
             EXP(estimate)           0.3857       2.317     0.07431       2.002

25 y_int_2002...............        0.5498     0.2482   0.06329     1.036
             EXP(estimate)            1.733       1.282       1.065       2.819

27 y_int_2004...............       -0.2051     0.2869   -0.7674    0.3573
             EXP(estimate)           0.8146       1.332      0.4642       1.429

30 rad_army_1...............        -13.11      1.197    -15.46    -10.77
             EXP(estimate)        2.020e-06       3.311   1.933e-07   2.111e-05

31 rad_army_2...............        -11.98      1.035    -14.01    -9.950
             EXP(estimate)        6.282e-06       2.815   8.265e-07   4.774e-05

33 haz_exp_2................        0.4803     0.2757  -0.06011     1.021
             EXP(estimate)            1.617       1.317      0.9417       2.775

35 haz_el_2.................        -1.530     0.8176    -3.132   0.07233
             EXP(estimate)           0.2165       2.265     0.04361       1.075

37 haz_road_2...............         1.327     0.6392   0.07449     2.580
             EXP(estimate)            3.771       1.895       1.077       13.20

38 age_cen..................      -0.07310    0.05707   -0.1850   0.03875
             EXP(estimate)           0.9295       1.059      0.8311       1.040

39 age_cen2.................     -0.001135   0.008468  -0.01773   0.01546
             EXP(estimate)           0.9989       1.009      0.9824       1.016

40 age_cen3.................      0.002209   0.001378-0.0004920  0.004909
             EXP(estimate)            1.002       1.001      0.9995       1.005

41 age_cen4.................     1.519e-05  8.119e-05-0.0001439 0.0001743
             EXP(estimate)            1.000       1.000      0.9999       1.000

42 age_cen5.................    -1.473e-05  9.076e-06-3.252e-05 3.054e-06
             EXP(estimate)            1.000       1.000       1.000       1.000

43 age_cen6.................    -5.768e-08  2.168e-07-4.825e-07 3.672e-07
             EXP(estimate)            1.000       1.000       1.000       1.000

44 age_cen7.................     2.416e-08  1.784e-08-1.081e-08 5.913e-08
             EXP(estimate)            1.000       1.000       1.000       1.000

45 x_dental_n_NON_ZERO......      0.009735    0.05074  -0.08971    0.1092
             EXP(estimate)            1.010       1.052      0.9142       1.115

46 x_dental_n_MIS...........        0.4340     0.2769   -0.1087    0.9767
             EXP(estimate)            1.543       1.319      0.8970       2.656

47 num_miss_NON_ZERO........        0.2270    0.07403   0.08192    0.3721
             EXP(estimate)            1.255       1.077       1.085       1.451

49 sm_pday_NON_ZERO.........       0.01732    0.01356 -0.009270   0.04390
             EXP(estimate)            1.017       1.014      0.9908       1.045

50 sm_pday_MIS..............       0.03218     0.3031   -0.5618    0.6262
             EXP(estimate)            1.033       1.354      0.5702       1.870

51 x_bone_n_NON_ZERO........      -0.03105    0.06862   -0.1655    0.1035
             EXP(estimate)           0.9694       1.071      0.8474       1.109

52 x_bone_n_MIS.............        0.2766     0.2518   -0.2169    0.7701
             EXP(estimate)            1.319       1.286      0.8050       2.160

53 x_chest_n_MIS............       -0.2505     0.2148   -0.6714    0.1705
             EXP(estimate)           0.7784       1.240      0.5110       1.186

54 x_chest_n_NON_ZERO.......      -0.02433    0.02566  -0.07462   0.02597
             EXP(estimate)           0.9760       1.026      0.9281       1.026


profile 54 noplot force lower@

  Lower bound trial values 

             Deviance   One-Sided
     Beta     Change     P-Value 
     ____________________________

  -0.02946  -0.03858     0.422 *
  -0.05092   -0.9028     0.171 *
  -0.04307   -0.4705     0.246 *
  -0.05242   -0.9980     0.159 *
  -0.05709    -1.321     0.125 *
  -0.07288    -2.662    0.0514 *
  -0.08404    -3.809    0.0255 *
  -0.09443    -5.002    0.0127 *
   -0.1072    -6.615   0.00505 *
   -0.1164    -7.870   0.00251 *

   Sorted list of profile likelihood points 

             Deviance   One-Sided
     Beta     Change     P-Value 
     ____________________________

   -0.1164    -7.870   0.00251
   -0.1072    -6.615   0.00505
  -0.09443    -5.002    0.0127
  -0.08404    -3.809    0.0255
  -0.07288    -2.662    0.0514
  -0.05709    -1.321     0.125
  -0.05242   -0.9980     0.159
  -0.05092   -0.9028     0.171
  -0.04307   -0.4705     0.246
  -0.02946  -0.03858     0.422
  -0.02433     0.000   0.00249


      Interpolated profile likelihood bounds
       for parameter 54 (x_chest_n_NON_ZERO)

            MLE   -0.02433    exp(MLE)     0.9760

      2-sided          Bounds                exp(Bounds)
       Level      Lower       Upper      Lower        Upper
      _______________________________________________________

      25.0%    -0.03285        ????      0.9677        ????
      50.0%    -0.04273        ????      0.9582        ????
      68.3%    -0.05245        ????      0.9489        ????
      75.0%    -0.05712        ????      0.9445        ????
      90.0%    -0.07334        ????      0.9293        ????
      95.0%    -0.08434        ????      0.9191        ????
      97.5%    -0.09461        ????      0.9097        ????
      99.0%     -0.1073        ????      0.8982        ????
      99.5%     -0.1165        ????      0.8901        ????


 *** WARNING: Parameter COM1_EXP1_0 changed by 2.2% MLE may be infinite or may not exist


profile 54 noplot force upper@

  Upper bound trial values 

             Deviance   One-Sided
     Beta     Change     P-Value 
     ____________________________

  -0.01920  -0.04149     0.419 *
 0.0004048    -1.119     0.145 *
 -0.008399   -0.4334     0.255 *
-0.0008652   -0.9972     0.159 *
  0.002368    -1.325     0.125 *
   0.01264    -2.760    0.0483 *
   0.01847    -3.879    0.0244 *
   0.02350    -5.050    0.0123 *
   0.02932    -6.660   0.00493 *
   0.03317    -7.892   0.00248 *

   Sorted list of profile likelihood points 

             Deviance   One-Sided
     Beta     Change     P-Value 
     ____________________________

  -0.02433     0.000   0.00249
  -0.01920  -0.04149     0.419
 -0.008399   -0.4334     0.255
-0.0008652   -0.9972     0.159
 0.0004048    -1.119     0.145
  0.002368    -1.325     0.125
   0.01264    -2.760    0.0483
   0.01847    -3.879    0.0244
   0.02350    -5.050    0.0123
   0.02932    -6.660   0.00493
   0.03317    -7.892   0.00248


      Interpolated profile likelihood bounds
       for parameter 54 (x_chest_n_NON_ZERO)

            MLE   -0.02433    exp(MLE)     0.9760

      2-sided          Bounds                exp(Bounds)
       Level      Lower       Upper      Lower        Upper
      _______________________________________________________

      25.0%        ????    -0.01647        ????      0.9837
      50.0%        ????   -0.008039        ????      0.9920
      68.3%        ????  -0.0008349        ????      0.9992
      75.0%        ????    0.002357        ????       1.002
      90.0%        ????     0.01233        ????       1.012
      95.0%        ????     0.01829        ????       1.018
      97.5%        ????     0.02340        ????       1.024
      99.0%        ????     0.02923        ????       1.030
      99.5%        ????     0.03313        ????       1.034


 *** WARNING: Parameter COM1_EXP1_0 changed by 2.2% MLE may be infinite or may not exist


!!!!!!!!!!!!!!!!!!!!!!!!!!!!!!!!!!!!!!!!!!!!!!!!!!!!!!!!!!!!!!!!!!!!!!!!!!!!!!!!!!!!!!!!!!!!!!!
!!!!!!!!!!!!!!!!!!!!!!!!!!!!!!!!!!!!!!!!!!!!!!!!!!!!!!!!!!!!!!!!!!!!!!!!!!!!!!!!!!!!!!!!!!!!!!!
!!Analyses of bone X-ray risk (ever vs never)                                                !!
!!!!!!!!!!!!!!!!!!!!!!!!!!!!!!!!!!!!!!!!!!!!!!!!!!!!!!!!!!!!!!!!!!!!!!!!!!!!!!!!!!!!!!!!!!!!!!!
!!!!!!!!!!!!!!!!!!!!!!!!!!!!!!!!!!!!!!!!!!!!!!!!!!!!!!!!!!!!!!!!!!!!!!!!!!!!!!!!!!!!!!!!!!!!!!!

!Null model
loglinear 0 rad_radiography x_other chemotx flag2 COM1_EXP1
 age_cen age_cen2 age_cen3 age_cen4 age_cen5 age_cen6 age_cen7
 exp y_int rad_army haz_exp haz_el x_dental_n_NON_ZERO x_dental_n_MIS
 num_miss_NON_ZERO num_miss_MIS haz_road sm_pday_NON_ZERO sm_pday_MIS
 x_bone_n_NON_ZERO x_bone_n_MIS@


linear 1@


loglinear 1@


fit@

          Iter  Step      Deviance

             0     0      371.782
             1     1      186.102
             2     0      128.937
             3     0      115.311
             4     0      114.381
             5     0      114.170
             6     0      114.094
             7     0      114.066
             8     0      114.056
             9     0      114.052
            10     0      114.051
            11     0      114.050
            12     0      114.050
            13     0      114.050
            14     0      114.050
            15     0      114.050
            16     0      114.050
            17     0      114.050
            18     0      114.050
            19     0      114.050
            20     0      114.050
            21     0      114.050

Piece-wise exponential regression
Additive excess relative risk T0 * (1 + T1 + T2 + ...)

Number_cells_MN is used for cases
Number_cells_scored_1000 is used for person years


                            Parameter Summary Table

 # Name                            Estimate     Std.Err.  Test Stat.  P value
-- ----------------------------   ----------   ---------  ----------  --------
Log-linear term 0
 1 %CON.....................         -12.52     Aliased
 3 rad_radiography_0........          0.000     Aliased
 4 rad_radiography_1........          14.73      0.6992      21.07    < 0.001
 5 rad_radiography_2........          13.23     Aliased
 7 x_other_0................          0.000     Aliased
 8 x_other_1................          14.53       1.812      8.019    < 0.001
 9 x_other_2................          14.10       1.828      7.714    < 0.001
11 chemotx_2................         -1.821      0.6967     -2.614    0.00896
13 flag2_0..................          0.000     Aliased
14 flag2_1..................         -22.00     2.4e+04 -0.0009166      > 0.5
16 COM1_EXP1_0..............         -20.78   1.956e+04  -0.001063      > 0.5
17 COM1_EXP1_1..............          0.000     Aliased
18 COM1_EXP1_2..............         0.5759      0.6825     0.8438      0.399
19 COM1_EXP1_3..............          1.478      0.5422      2.726    0.00642
21 exp_0....................          0.000     Aliased
22 exp_1....................         -2.025      0.8387     -2.415     0.0157
23 exp_2....................         -1.201      0.8213     -1.462      0.144
25 y_int_2002...............         0.5683      0.2421      2.347     0.0189
26 y_int_2003...............         0.1606     Aliased
27 y_int_2004...............        -0.1601      0.2843     -0.563      > 0.5
29 rad_army_0...............          0.000     Aliased
30 rad_army_1...............         -13.11       1.196     -10.96    < 0.001
31 rad_army_2...............         -11.91       1.033     -11.53    < 0.001
33 haz_exp_2................         0.5100      0.2739      1.862     0.0626
35 haz_el_2.................         -1.485      0.8067      -1.84     0.0657
37 haz_road_2...............          1.416      0.6293       2.25     0.0245
38 age_cen..................       -0.08612     0.05572     -1.546      0.122
39 age_cen2.................      -0.001698    0.008449     -0.201      > 0.5
40 age_cen3.................       0.002524    0.001355      1.863     0.0624
41 age_cen4.................      2.148e-05   8.154e-05     0.2634      > 0.5
42 age_cen5.................     -1.683e-05   8.959e-06     -1.879     0.0603
43 age_cen6.................     -8.256e-08   2.173e-07    -0.3798      > 0.5
44 age_cen7.................      2.826e-08   1.766e-08        1.6       0.11
45 x_dental_n_NON_ZERO......        0.01834     0.04997     0.3669      > 0.5
46 x_dental_n_MIS...........         0.5025      0.2689      1.869     0.0617
47 num_miss_NON_ZERO........         0.2365     0.07334      3.224    0.00126
48 num_miss_MIS.............          0.000     Aliased
49 sm_pday_NON_ZERO.........        0.01457     0.01323      1.101      0.271
50 sm_pday_MIS..............       -0.01085      0.2954   -0.03674      > 0.5
51 x_bone_n_NON_ZERO........       -0.02970     0.06936    -0.4281      > 0.5
52 x_bone_n_MIS.............         0.2927      0.2541      1.152      0.249

            Records used          111

                Deviance       114.05
                     AIC       176.05
            Pearson Chi2      135.939      Degrees of freedom      80


 *** WARNING: Parameter COM1_EXP1_0 changed by 5.0% MLE may be infinite or may not exist


null@

!Analysis of bone X-ray risk
loglinear 0 +bone_ever@


fit@

          Iter  Step      Deviance

             0     0      114.050
             1     0      112.907
             2     0      112.566
             3     0      112.442
             4     0      112.397
             5     0      112.380
             6     0      112.374
             7     0      112.372
             8     0      112.371
             9     0      112.371
            10     0      112.371
            11     0      112.371
            12     0      112.371
            13     0      112.371
            14     0      112.371
            15     0      112.371
            16     0      112.371
            17     0      112.371
            18     0      112.371
            19     0      112.371

Piece-wise exponential regression
Additive excess relative risk T0 * (1 + T1 + T2 + ...)

Number_cells_MN is used for cases
Number_cells_scored_1000 is used for person years


                            Parameter Summary Table

 # Name                            Estimate     Std.Err.  Test Stat.  P value
-- ----------------------------   ----------   ---------  ----------  --------
Log-linear term 0
 1 %CON.....................         -12.52     Aliased
 3 rad_radiography_0........          0.000     Aliased
 4 rad_radiography_1........          14.72       0.699      21.06    < 0.001
 5 rad_radiography_2........          13.23     Aliased
 7 x_other_0................          0.000     Aliased
 8 x_other_1................          14.04       2.055      6.831    < 0.001
 9 x_other_2................          13.62       2.061      6.605    < 0.001
11 chemotx_2................         -1.819      0.6947     -2.618    0.00885
13 flag2_0..................          0.000     Aliased
14 flag2_1..................         -40.99   3.206e+08 -1.278e-07      > 0.5
16 COM1_EXP1_0..............         -39.78   2.613e+08 -1.523e-07      > 0.5
17 COM1_EXP1_1..............          0.000     Aliased
18 COM1_EXP1_2..............         0.6111      0.6865     0.8901      0.373
19 COM1_EXP1_3..............          1.422      0.5415      2.626    0.00865
21 exp_0....................          0.000     Aliased
22 exp_1....................         -1.893      0.2138     -8.854    < 0.001
23 exp_2....................         -1.062     Aliased
25 y_int_2002...............         0.5613      0.8596      0.653      > 0.5
26 y_int_2003...............         0.1548      0.8266     0.1872      > 0.5
27 y_int_2004...............        -0.1843      0.8705    -0.2117      > 0.5
29 rad_army_0...............          0.000     Aliased
30 rad_army_1...............         -13.11       1.194     -10.97    < 0.001
31 rad_army_2...............         -11.92       1.033     -11.54    < 0.001
33 haz_exp_2................         0.5080      0.2738      1.856     0.0635
35 haz_el_2.................         -1.498      0.8071     -1.856     0.0634
37 haz_road_2...............          1.408      0.6305      2.234     0.0255
39 bone_ever_1..............         0.3836        1.06     0.3619      > 0.5
40 bone_ever_2..............         -19.16   1.573e+04  -0.001218      > 0.5
41 age_cen..................       -0.08108     0.05619     -1.443      0.149
42 age_cen2.................      -0.002008    0.008439    -0.2379      > 0.5
43 age_cen3.................       0.002342    0.001367      1.713     0.0867
44 age_cen4.................      2.298e-05   8.141e-05     0.2823      > 0.5
45 age_cen5.................     -1.545e-05   9.045e-06     -1.708     0.0876
46 age_cen6.................     -7.916e-08    2.17e-07    -0.3649      > 0.5
47 age_cen7.................      2.561e-08    1.78e-08      1.439       0.15
48 x_dental_n_NON_ZERO......        0.01724     0.04989     0.3455      > 0.5
49 x_dental_n_MIS...........         0.5016      0.2699      1.859     0.0631
50 num_miss_NON_ZERO........         0.2321     0.07395      3.138     0.0017
51 num_miss_MIS.............          0.000     Aliased
52 sm_pday_NON_ZERO.........        0.01532     0.01325      1.157      0.247
53 sm_pday_MIS..............      0.0007432      0.2946   0.002523      > 0.5
54 x_bone_n_NON_ZERO........       -0.02846     0.06894    -0.4129      > 0.5
55 x_bone_n_MIS.............         0.6850        1.07     0.6399      > 0.5

            Records used          111

                Deviance      112.371
                     AIC      178.371
            Pearson Chi2      134.048      Degrees of freedom      78


 *** WARNING: Parameter bone_ever_2 changed by 5.5% MLE may be infinite or may not exist


lrt@


             LR statistic       1.679      Degrees of freedom      2
                  P value       0.432

ci level 95@
                                       95% Confidence Bounds

 # Name                           Estimate    Std. Err.      Lower       Upper
-- ----------------------------  ----------   ---------    --------    --------

Log-linear term 0
 4 rad_radiography_1........         14.72     0.6990     13.35     16.09
             EXP(estimate)        2.471e+06       2.012   6.279e+05   9.725e+06

 8 x_other_1................         14.04      2.055     10.01     18.07
             EXP(estimate)        1.250e+06       7.809   2.226e+04   7.021e+07

 9 x_other_2................         13.62      2.061     9.576     17.66
             EXP(estimate)        8.191e+05       7.858   1.441e+04   4.656e+07

11 chemotx_2................        -1.819     0.6947    -3.180   -0.4570
             EXP(estimate)           0.1622       2.003     0.04158      0.6331

14 flag2_1..................        -40.99  3.206e+08-6.284e+08 6.284e+08
             EXP(estimate)        1.579e-18       0.000       0.000       0.000

16 COM1_EXP1_0..............        -39.78  2.613e+08-5.121e+08 5.121e+08
             EXP(estimate)        5.284e-18       0.000       0.000       0.000

18 COM1_EXP1_2..............        0.6111     0.6865   -0.7344     1.957
             EXP(estimate)            1.842       1.987      0.4798       7.075

19 COM1_EXP1_3..............         1.422     0.5415    0.3605     2.483
             EXP(estimate)            4.145       1.719       1.434       11.98

22 exp_1....................        -1.893     0.2138    -2.312    -1.474
             EXP(estimate)           0.1507       1.238     0.09909      0.2291

25 y_int_2002...............        0.5613     0.8596    -1.123     2.246
             EXP(estimate)            1.753       2.362      0.3251       9.451

26 y_int_2003...............        0.1548     0.8266    -1.465     1.775
             EXP(estimate)            1.167       2.286      0.2310       5.900

27 y_int_2004...............       -0.1843     0.8705    -1.890     1.522
             EXP(estimate)           0.8317       2.388      0.1510       4.581

30 rad_army_1...............        -13.11      1.194    -15.45    -10.77
             EXP(estimate)        2.026e-06       3.302   1.949e-07   2.106e-05

31 rad_army_2...............        -11.92      1.033    -13.95    -9.896
             EXP(estimate)        6.652e-06       2.809   8.784e-07   5.037e-05

33 haz_exp_2................        0.5080     0.2738  -0.02858     1.045
             EXP(estimate)            1.662       1.315      0.9718       2.842

35 haz_el_2.................        -1.498     0.8071    -3.080   0.08354
             EXP(estimate)           0.2235       2.241     0.04594       1.087

37 haz_road_2...............         1.408     0.6305    0.1726     2.644
             EXP(estimate)            4.089       1.879       1.188       14.07

39 bone_ever_1..............        0.3836      1.060    -1.694     2.461
             EXP(estimate)            1.467       2.886      0.1838       11.71

40 bone_ever_2..............        -19.16  1.573e+04-3.084e+04 3.080e+04
             EXP(estimate)        4.796e-09       0.000       0.000       0.000

41 age_cen..................      -0.08108    0.05619   -0.1912   0.02906
             EXP(estimate)           0.9221       1.058      0.8260       1.029

42 age_cen2.................     -0.002008   0.008439  -0.01855   0.01453
             EXP(estimate)           0.9980       1.008      0.9816       1.015

43 age_cen3.................      0.002342   0.001367-0.0003379  0.005022
             EXP(estimate)            1.002       1.001      0.9997       1.005

44 age_cen4.................     2.298e-05  8.141e-05-0.0001366 0.0001825
             EXP(estimate)            1.000       1.000      0.9999       1.000

45 age_cen5.................    -1.545e-05  9.045e-06-3.318e-05 2.279e-06
             EXP(estimate)            1.000       1.000       1.000       1.000

46 age_cen6.................    -7.916e-08  2.170e-07-5.044e-07 3.461e-07
             EXP(estimate)            1.000       1.000       1.000       1.000

47 age_cen7.................     2.561e-08  1.780e-08-9.266e-09 6.049e-08
             EXP(estimate)            1.000       1.000       1.000       1.000

48 x_dental_n_NON_ZERO......       0.01724    0.04989  -0.08055    0.1150
             EXP(estimate)            1.017       1.051      0.9226       1.122

49 x_dental_n_MIS...........        0.5016     0.2699  -0.02736     1.031
             EXP(estimate)            1.651       1.310      0.9730       2.803

50 num_miss_NON_ZERO........        0.2321    0.07395   0.08714    0.3770
             EXP(estimate)            1.261       1.077       1.091       1.458

52 sm_pday_NON_ZERO.........       0.01532    0.01325  -0.01064   0.04128
             EXP(estimate)            1.015       1.013      0.9894       1.042

53 sm_pday_MIS..............     0.0007432     0.2946   -0.5766    0.5781
             EXP(estimate)            1.001       1.343      0.5618       1.783

54 x_bone_n_NON_ZERO........      -0.02846    0.06894   -0.1636    0.1067
             EXP(estimate)           0.9719       1.071      0.8491       1.113

55 x_bone_n_MIS.............        0.6850      1.070    -1.413     2.783
             EXP(estimate)            1.984       2.917      0.2434       16.17


profile 39 noplot force lower@

  Lower bound trial values 

             Deviance   One-Sided
     Beta     Change     P-Value 
     ____________________________

    0.1716  -0.03783     0.423 *
   -0.7368   -0.8398     0.180 *
   -0.4319   -0.4798     0.244 *
   -0.8523   -0.9935     0.159 *
    -1.079    -1.318     0.125 *
    -1.866    -2.614    0.0530 *
    -2.497    -3.766    0.0261 *
    -3.131    -4.974    0.0129 *
    -3.961    -6.596   0.00511 *
    -4.602    -7.864   0.00252 *

   Sorted list of profile likelihood points 

             Deviance   One-Sided
     Beta     Change     P-Value 
     ____________________________

    -4.602    -7.864   0.00252
    -3.961    -6.596   0.00511
    -3.131    -4.974    0.0129
    -2.497    -3.766    0.0261
    -1.866    -2.614    0.0530
    -1.079    -1.318     0.125
   -0.8523   -0.9935     0.159
   -0.7368   -0.8398     0.180
   -0.4319   -0.4798     0.244
    0.1716  -0.03783     0.423
    0.3836     0.000   0.00248


      Interpolated profile likelihood bounds
       for parameter 39 (bone_ever_1)

            MLE     0.3836    exp(MLE)      1.467

      2-sided          Bounds                exp(Bounds)
       Level      Lower       Upper      Lower        Upper
      _______________________________________________________

      25.0%     0.02149        ????       1.022        ????
      50.0%     -0.4076        ????      0.6653        ????
      68.3%     -0.8571        ????      0.4244        ????
      75.0%      -1.082        ????      0.3388        ????
      90.0%      -1.918        ????      0.1468        ????
      95.0%      -2.538        ????     0.07905        ????
      97.5%      -3.157        ????     0.04257        ????
      99.0%      -3.980        ????     0.01868        ????
      99.5%      -4.609        ????    0.009958        ????


 *** WARNING: Parameter bone_ever_2 changed by 2.2% MLE may be infinite or may not exist


profile 39 noplot force upper@

  Upper bound trial values 

             Deviance   One-Sided
     Beta     Change     P-Value 
     ____________________________

    0.5955  -0.04229     0.419 *
     1.386    -1.163     0.140 *
     1.020   -0.4260     0.257 *
     1.319   -0.9954     0.159 *
     1.445    -1.324     0.125 *
     1.843    -2.764    0.0482 *
     2.067    -3.877    0.0245 *
     2.261    -5.046    0.0123 *
     2.487    -6.654   0.00495 *
     2.637    -7.889   0.00249 *

   Sorted list of profile likelihood points 

             Deviance   One-Sided
     Beta     Change     P-Value 
     ____________________________

    0.3836     0.000   0.00248
    0.5955  -0.04229     0.419
     1.020   -0.4260     0.257
     1.319   -0.9954     0.159
     1.386    -1.163     0.140
     1.445    -1.324     0.125
     1.843    -2.764    0.0482
     2.067    -3.877    0.0245
     2.261    -5.046    0.0123
     2.487    -6.654   0.00495
     2.637    -7.889   0.00249


      Interpolated profile likelihood bounds
       for parameter 39 (bone_ever_1)

            MLE     0.3836    exp(MLE)      1.467

      2-sided          Bounds                exp(Bounds)
       Level      Lower       Upper      Lower        Upper
      _______________________________________________________

      25.0%        ????      0.7026        ????       2.019
      50.0%        ????       1.039        ????       2.826
      68.3%        ????       1.321        ????       3.747
      75.0%        ????       1.445        ????       4.241
      90.0%        ????       1.830        ????       6.233
      95.0%        ????       2.060        ????       7.847
      97.5%        ????       2.258        ????       9.561
      99.0%        ????       2.484        ????       11.99
      99.5%        ????       2.636        ????       13.96


 *** WARNING: Parameter bone_ever_2 changed by 2.3% MLE may be infinite or may not exist


profile 40 noplot force lower@

  Lower bound trial values 

             Deviance   One-Sided
     Beta     Change     P-Value 
     ____________________________

    -38.31 8.087e-09     0.500
    -19.16 1.621e-11     0.500

   Sorted list of profile likelihood points 

             Deviance   One-Sided
     Beta     Change     P-Value 
     ____________________________

    -38.31 8.087e-09     0.500
    -19.16 1.621e-11     0.500
    -19.16     0.000   0.00249


      Interpolated profile likelihood bounds
       for parameter 40 (bone_ever_2)

            MLE     -19.16    exp(MLE)  4.796e-09

      2-sided          Bounds                exp(Bounds)
       Level      Lower       Upper      Lower        Upper
      _______________________________________________________

      25.0%        ????        ????        ????        ????
      50.0%        ????        ????        ????        ????
      68.3%        ????        ????        ????        ????
      75.0%        ????        ????        ????        ????
      90.0%        ????        ????        ????        ????
      95.0%        ????        ????        ????        ????
      97.5%        ????        ????        ????        ????
      99.0%        ????        ????        ????        ????
      99.5%        ????        ????        ????        ????


 *** WARNING: Parameter COM1_EXP1_0 changed by 2.5% MLE may be infinite or may not exist


profile 40 noplot force upper@

  Upper bound trial values 

             Deviance   One-Sided
     Beta     Change     P-Value 
     ____________________________

     0.000    -1.554     0.106 *
     2.938    -15.11  5.08e-05 *
   -0.2779    -1.199     0.137
    -9.698-0.0001036     0.496
   -0.5118   -0.9606     0.164
    -10.24-6.022e-05     0.497
    -3.459  -0.05290     0.409

   Sorted list of profile likelihood points 

             Deviance   One-Sided
     Beta     Change     P-Value 
     ____________________________

    -19.16     0.000   0.00249
     0.000    -1.554     0.106
     2.938    -15.11  5.08e-05


      Interpolated profile likelihood bounds
       for parameter 40 (bone_ever_2)

            MLE     -19.16    exp(MLE)  4.796e-09

      2-sided          Bounds                exp(Bounds)
       Level      Lower       Upper      Lower        Upper
      _______________________________________________________

      25.0%        ????     -0.3690        ????      0.6914
      50.0%        ????     -0.2779        ????      0.7574
      68.3%        ????     -0.1390        ????      0.8702
      75.0%        ????    -0.05758        ????      0.9440
      90.0%        ????      0.2831        ????       1.327
      95.0%        ????      0.5547        ????       1.741
      97.5%        ????      0.8299        ????       2.293
      99.0%        ????       1.194        ????       3.300
      99.5%        ????       1.467        ????       4.336


 *** WARNING: Parameter COM1_EXP1_0 changed by 2.1% MLE may be infinite or may not exist


!!!!!!!!!!!!!!!!!!!!!!!!!!!!!!!!!!!!!!!!!!!!!!!!!!!!!!!!!!!!!!!!!!!!!!!!!!!!!!!!!!!!!!!!!!!!!!!
!!!!!!!!!!!!!!!!!!!!!!!!!!!!!!!!!!!!!!!!!!!!!!!!!!!!!!!!!!!!!!!!!!!!!!!!!!!!!!!!!!!!!!!!!!!!!!!
!!Analyses of bone X-ray risk (per X ray)                                                    !!
!!!!!!!!!!!!!!!!!!!!!!!!!!!!!!!!!!!!!!!!!!!!!!!!!!!!!!!!!!!!!!!!!!!!!!!!!!!!!!!!!!!!!!!!!!!!!!!
!!!!!!!!!!!!!!!!!!!!!!!!!!!!!!!!!!!!!!!!!!!!!!!!!!!!!!!!!!!!!!!!!!!!!!!!!!!!!!!!!!!!!!!!!!!!!!!

!Null model
loglinear 0 rad_radiography x_other chemotx flag2 COM1_EXP1
 age_cen age_cen2 age_cen3 age_cen4 age_cen5 age_cen6 age_cen7
 exp y_int rad_army haz_exp haz_el x_dental_n_NON_ZERO x_dental_n_MIS
 num_miss_NON_ZERO num_miss_MIS haz_road sm_pday_NON_ZERO sm_pday_MIS
! x_bone_n_NON_ZERO
 x_bone_n_MIS@


linear 1@


loglinear 1@


fit@

          Iter  Step      Deviance

             0     0      371.782
             1     1      186.199
             2     0      129.073
             3     0      115.500
             4     0      114.571
             5     0      114.359
             6     0      114.283
             7     0      114.255
             8     0      114.245
             9     0      114.241
            10     0      114.240
            11     0      114.239
            12     0      114.239
            13     0      114.239
            14     0      114.239
            15     0      114.239
            16     0      114.239
            17     0      114.239
            18     0      114.239
            19     0      114.239
            20     0      114.239
            21     0      114.239

Piece-wise exponential regression
Additive excess relative risk T0 * (1 + T1 + T2 + ...)

Number_cells_MN is used for cases
Number_cells_scored_1000 is used for person years


                            Parameter Summary Table

 # Name                            Estimate     Std.Err.  Test Stat.  P value
-- ----------------------------   ----------   ---------  ----------  --------
Log-linear term 0
 1 %CON.....................         -12.55     Aliased
 3 rad_radiography_0........          0.000     Aliased
 4 rad_radiography_1........          14.62      0.6982      20.94    < 0.001
 5 rad_radiography_2........          13.09     Aliased
 7 x_other_0................          0.000     Aliased
 8 x_other_1................          14.54       1.811      8.029    < 0.001
 9 x_other_2................          14.10       1.826      7.722    < 0.001
11 chemotx_2................         -1.847       0.692     -2.668    0.00762
13 flag2_0..................          0.000     Aliased
14 flag2_1..................         -22.01     2.4e+04  -0.000917      > 0.5
16 COM1_EXP1_0..............         -20.78   1.952e+04  -0.001064      > 0.5
17 COM1_EXP1_1..............          0.000     Aliased
18 COM1_EXP1_2..............         0.4771      0.6433     0.7416      0.458
19 COM1_EXP1_3..............          1.485      0.5416      2.742     0.0061
21 exp_0....................          0.000     Aliased
22 exp_1....................         -2.047      0.8378     -2.443     0.0146
23 exp_2....................         -1.235      0.8187     -1.508      0.131
25 y_int_2002...............         0.5608      0.2397       2.34     0.0193
26 y_int_2003...............         0.1660     Aliased
27 y_int_2004...............        -0.1501      0.2814    -0.5335      > 0.5
29 rad_army_0...............          0.000     Aliased
30 rad_army_1...............         -13.03        1.19     -10.95    < 0.001
31 rad_army_2...............         -11.79       1.032     -11.42    < 0.001
33 haz_exp_2................         0.5017      0.2731      1.837     0.0662
35 haz_el_2.................         -1.476       0.806     -1.831      0.067
37 haz_road_2...............          1.420      0.6292      2.257      0.024
38 age_cen..................       -0.08265     0.05496     -1.504      0.133
39 age_cen2.................      -0.001442    0.008446    -0.1707      > 0.5
40 age_cen3.................       0.002447    0.001339      1.828     0.0676
41 age_cen4.................      1.977e-05   8.164e-05     0.2422      > 0.5
42 age_cen5.................     -1.640e-05   8.886e-06     -1.846     0.0649
43 age_cen6.................     -7.843e-08   2.176e-07    -0.3604      > 0.5
44 age_cen7.................      2.760e-08   1.758e-08       1.57      0.117
45 x_dental_n_NON_ZERO......        0.01534     0.04972     0.3085      > 0.5
46 x_dental_n_MIS...........         0.5033      0.2695      1.868     0.0618
47 num_miss_NON_ZERO........         0.2351      0.0731      3.216     0.0013
48 num_miss_MIS.............          0.000     Aliased
49 sm_pday_NON_ZERO.........        0.01540     0.01302      1.183      0.237
50 sm_pday_MIS..............       0.009716      0.2907    0.03342      > 0.5
51 x_bone_n_MIS.............         0.3665      0.1876      1.954     0.0507

            Records used          111

                Deviance      114.239
                     AIC      174.239
            Pearson Chi2      136.424      Degrees of freedom      81


 *** WARNING: Parameter COM1_EXP1_0 changed by 5.0% MLE may be infinite or may not exist


null@

!Analysis of bone X-ray risk
loglinear 0 +x_bone_n_NON_ZERO@


fit@

          Iter  Step      Deviance

             0     0      114.239
             1     0      114.051
             2     0      114.050
             3     0      114.050
             4     0      114.050

Piece-wise exponential regression
Additive excess relative risk T0 * (1 + T1 + T2 + ...)

Number_cells_MN is used for cases
Number_cells_scored_1000 is used for person years


                            Parameter Summary Table

 # Name                            Estimate     Std.Err.  Test Stat.  P value
-- ----------------------------   ----------   ---------  ----------  --------
Log-linear term 0
 1 %CON.....................         -12.55     Aliased
 3 rad_radiography_0........          0.000     Aliased
 4 rad_radiography_1........          15.59      0.6992      22.29    < 0.001
 5 rad_radiography_2........          14.08     Aliased
 7 x_other_0................          0.000     Aliased
 8 x_other_1................          14.56       1.812      8.035    < 0.001
 9 x_other_2................          14.13       1.828       7.73    < 0.001
11 chemotx_2................         -1.821      0.6967     -2.614    0.00896
13 flag2_0..................          0.000     Aliased
14 flag2_1..................         -26.00   1.773e+05 -0.0001466      > 0.5
16 COM1_EXP1_0..............         -24.78   1.442e+05 -0.0001718      > 0.5
17 COM1_EXP1_1..............          0.000     Aliased
18 COM1_EXP1_2..............         0.5759      0.6825     0.8438      0.399
19 COM1_EXP1_3..............          1.478      0.5422      2.726    0.00642
21 exp_0....................          0.000     Aliased
22 exp_1....................         -2.031      0.8387     -2.421     0.0155
23 exp_2....................         -1.206      0.8213     -1.468      0.142
25 y_int_2002...............         0.5738      0.2421       2.37     0.0178
26 y_int_2003...............         0.1661     Aliased
27 y_int_2004...............        -0.1545      0.2843    -0.5435      > 0.5
29 rad_army_0...............          0.000     Aliased
30 rad_army_1...............         -13.97       1.196     -11.67    < 0.001
31 rad_army_2...............         -12.77       1.033     -12.36    < 0.001
33 haz_exp_2................         0.5100      0.2739      1.862     0.0626
35 haz_el_2.................         -1.485      0.8067      -1.84     0.0657
37 haz_road_2...............          1.416      0.6293       2.25     0.0245
38 age_cen..................       -0.08612     0.05572     -1.546      0.122
39 age_cen2.................      -0.001698    0.008449     -0.201      > 0.5
40 age_cen3.................       0.002524    0.001355      1.863     0.0624
41 age_cen4.................      2.148e-05   8.154e-05     0.2634      > 0.5
42 age_cen5.................     -1.683e-05   8.959e-06     -1.879     0.0603
43 age_cen6.................     -8.256e-08   2.173e-07    -0.3798      > 0.5
44 age_cen7.................      2.826e-08   1.766e-08        1.6       0.11
45 x_dental_n_NON_ZERO......        0.01834     0.04997     0.3669      > 0.5
46 x_dental_n_MIS...........         0.5025      0.2689      1.869     0.0617
47 num_miss_NON_ZERO........         0.2365     0.07334      3.224    0.00126
48 num_miss_MIS.............          0.000     Aliased
49 sm_pday_NON_ZERO.........        0.01457     0.01323      1.101      0.271
50 sm_pday_MIS..............       -0.01085      0.2954   -0.03674      > 0.5
51 x_bone_n_MIS.............         0.2927      0.2541      1.152      0.249
52 x_bone_n_NON_ZERO........       -0.02970     0.06936    -0.4281      > 0.5

            Records used          111

                Deviance       114.05
                     AIC       176.05
            Pearson Chi2      135.939      Degrees of freedom      80


 *** WARNING: Parameter COM1_EXP1_0 changed by 4.2% MLE may be infinite or may not exist


lrt@


             LR statistic      0.1893      Degrees of freedom      1
                  P value      > 0.50

ci level 95@
                                       95% Confidence Bounds

 # Name                           Estimate    Std. Err.      Lower       Upper
-- ----------------------------  ----------   ---------    --------    --------

Log-linear term 0
 4 rad_radiography_1........         15.59     0.6992     14.22     16.96
             EXP(estimate)        5.878e+06       2.012   1.493e+06   2.314e+07

 8 x_other_1................         14.56      1.812     11.01     18.11
             EXP(estimate)        2.103e+06       6.122   6.035e+04   7.331e+07

 9 x_other_2................         14.13      1.828     10.55     17.71
             EXP(estimate)        1.371e+06       6.222   3.811e+04   4.933e+07

11 chemotx_2................        -1.821     0.6967    -3.186   -0.4554
             EXP(estimate)           0.1619       2.007     0.04132      0.6342

14 flag2_1..................        -26.00  1.773e+05-3.476e+05 3.475e+05
             EXP(estimate)        5.118e-12       0.000       0.000       0.000

16 COM1_EXP1_0..............        -24.78  1.442e+05-2.827e+05 2.826e+05
             EXP(estimate)        1.736e-11       0.000       0.000       0.000

18 COM1_EXP1_2..............        0.5759     0.6825   -0.7618     1.914
             EXP(estimate)            1.779       1.979      0.4668       6.778

19 COM1_EXP1_3..............         1.478     0.5422    0.4151     2.540
             EXP(estimate)            4.383       1.720       1.515       12.69

22 exp_1....................        -2.031     0.8387    -3.675   -0.3870
             EXP(estimate)           0.1312       2.313     0.02535      0.6791

23 exp_2....................        -1.206     0.8213    -2.816    0.4037
             EXP(estimate)           0.2994       2.274     0.05985       1.497

25 y_int_2002...............        0.5738     0.2421   0.09925     1.048
             EXP(estimate)            1.775       1.274       1.104       2.853

27 y_int_2004...............       -0.1545     0.2843   -0.7118    0.4028
             EXP(estimate)           0.8568       1.329      0.4908       1.496

30 rad_army_1...............        -13.97      1.196    -16.31    -11.62
             EXP(estimate)        8.592e-07       3.308   8.237e-08   8.962e-06

31 rad_army_2...............        -12.77      1.033    -14.79    -10.74
             EXP(estimate)        2.846e-06       2.809   3.759e-07   2.155e-05

33 haz_exp_2................        0.5100     0.2739  -0.02678     1.047
             EXP(estimate)            1.665       1.315      0.9736       2.848

35 haz_el_2.................        -1.485     0.8067    -3.066   0.09639
             EXP(estimate)           0.2266       2.240     0.04662       1.101

37 haz_road_2...............         1.416     0.6293    0.1822     2.649
             EXP(estimate)            4.119       1.876       1.200       14.14

38 age_cen..................      -0.08612    0.05572   -0.1953   0.02309
             EXP(estimate)           0.9175       1.057      0.8226       1.023

39 age_cen2.................     -0.001698   0.008449  -0.01826   0.01486
             EXP(estimate)           0.9983       1.008      0.9819       1.015

40 age_cen3.................      0.002524   0.001355-0.0001308  0.005180
             EXP(estimate)            1.003       1.001      0.9999       1.005

41 age_cen4.................     2.148e-05  8.154e-05-0.0001383 0.0001813
             EXP(estimate)            1.000       1.000      0.9999       1.000

42 age_cen5.................    -1.683e-05  8.959e-06-3.439e-05 7.293e-07
             EXP(estimate)            1.000       1.000       1.000       1.000

43 age_cen6.................    -8.256e-08  2.173e-07-5.086e-07 3.434e-07
             EXP(estimate)            1.000       1.000       1.000       1.000

44 age_cen7.................     2.826e-08  1.766e-08-6.362e-09 6.288e-08
             EXP(estimate)            1.000       1.000       1.000       1.000

45 x_dental_n_NON_ZERO......       0.01834    0.04997  -0.07961    0.1163
             EXP(estimate)            1.019       1.051      0.9235       1.123

46 x_dental_n_MIS...........        0.5025     0.2689  -0.02452     1.029
             EXP(estimate)            1.653       1.308      0.9758       2.800

47 num_miss_NON_ZERO........        0.2365    0.07334   0.09271    0.3802
             EXP(estimate)            1.267       1.076       1.097       1.463

49 sm_pday_NON_ZERO.........       0.01457    0.01323  -0.01136   0.04051
             EXP(estimate)            1.015       1.013      0.9887       1.041

50 sm_pday_MIS..............      -0.01085     0.2954   -0.5898    0.5681
             EXP(estimate)           0.9892       1.344      0.5544       1.765

51 x_bone_n_MIS.............        0.2927     0.2541   -0.2054    0.7908
             EXP(estimate)            1.340       1.289      0.8143       2.205

52 x_bone_n_NON_ZERO........      -0.02970    0.06936   -0.1656    0.1063
             EXP(estimate)           0.9707       1.072      0.8473       1.112


profile 52 noplot force lower@

  Lower bound trial values 

             Deviance   One-Sided
     Beta     Change     P-Value 
     ____________________________

  -0.04357  -0.03936     0.421 *
   -0.1002   -0.9481     0.165 *
  -0.07833   -0.4639     0.248 *
   -0.1021   -0.9994     0.159 *
   -0.1136    -1.322     0.125 *
   -0.1521    -2.675    0.0510 *
   -0.1783    -3.817    0.0254 *
   -0.2024    -5.006    0.0126 *
   -0.2318    -6.618   0.00505 *
   -0.2528    -7.871   0.00251 *

   Sorted list of profile likelihood points 

             Deviance   One-Sided
     Beta     Change     P-Value 
     ____________________________

   -0.2528    -7.871   0.00251
   -0.2318    -6.618   0.00505
   -0.2024    -5.006    0.0126
   -0.1783    -3.817    0.0254
   -0.1521    -2.675    0.0510
   -0.1136    -1.322     0.125
   -0.1021   -0.9994     0.159
   -0.1002   -0.9481     0.165
  -0.07833   -0.4639     0.248
  -0.04357  -0.03936     0.421
  -0.02970     0.000   0.00249


      Interpolated profile likelihood bounds
       for parameter 52 (x_bone_n_NON_ZERO)

            MLE   -0.02970    exp(MLE)     0.9707

      2-sided          Bounds                exp(Bounds)
       Level      Lower       Upper      Lower        Upper
      _______________________________________________________

      25.0%    -0.05222        ????      0.9491        ????
      50.0%    -0.07784        ????      0.9251        ????
      68.3%     -0.1022        ????      0.9029        ????
      75.0%     -0.1137        ????      0.8925        ????
      90.0%     -0.1528        ????      0.8583        ????
      95.0%     -0.1788        ????      0.8363        ????
      97.5%     -0.2027        ????      0.8165        ????
      99.0%     -0.2321        ????      0.7929        ????
      99.5%     -0.2529        ????      0.7765        ????


 *** WARNING: Parameter COM1_EXP1_0 changed by 2.1% MLE may be infinite or may not exist


profile 52 noplot force upper@

  Upper bound trial values 

             Deviance   One-Sided
     Beta     Change     P-Value 
     ____________________________

  -0.01582  -0.04061     0.420 *
   0.03861    -1.039     0.154 *
   0.01566   -0.4485     0.252 *
   0.03735   -0.9998     0.159 *
   0.04713    -1.324     0.125 *
   0.07904    -2.715    0.0497 *
   0.09893    -3.845    0.0249 *
    0.1167    -5.024    0.0125 *
    0.1377    -6.633   0.00501 *
    0.1524    -7.877   0.00250 *

   Sorted list of profile likelihood points 

             Deviance   One-Sided
     Beta     Change     P-Value 
     ____________________________

  -0.02970     0.000   0.00249
  -0.01582  -0.04061     0.420
   0.01566   -0.4485     0.252
   0.03735   -0.9998     0.159
   0.03861    -1.039     0.154
   0.04713    -1.324     0.125
   0.07904    -2.715    0.0497
   0.09893    -3.845    0.0249
    0.1167    -5.024    0.0125
    0.1377    -6.633   0.00501
    0.1524    -7.877   0.00250


      Interpolated profile likelihood bounds
       for parameter 52 (x_bone_n_NON_ZERO)

            MLE   -0.02970    exp(MLE)     0.9707

      2-sided          Bounds                exp(Bounds)
       Level      Lower       Upper      Lower        Upper
      _______________________________________________________

      25.0%        ????   -0.007949        ????      0.9921
      50.0%        ????     0.01597        ????       1.016
      68.3%        ????     0.03736        ????       1.038
      75.0%        ????     0.04712        ????       1.048
      90.0%        ????     0.07886        ????       1.082
      95.0%        ????     0.09887        ????       1.104
      97.5%        ????      0.1167        ????       1.124
      99.0%        ????      0.1378        ????       1.148
      99.5%        ????      0.1524        ????       1.165


 *** WARNING: Parameter COM1_EXP1_0 changed by 2.2% MLE may be infinite or may not exist


!!!!!!!!!!!!!!!!!!!!!!!!!!!!!!!!!!!!!!!!!!!!!!!!!!!!!!!!!!!!!!!!!!!!!!!!!!!!!!!!!!!!!!!!!!!!!!!
!!!!!!!!!!!!!!!!!!!!!!!!!!!!!!!!!!!!!!!!!!!!!!!!!!!!!!!!!!!!!!!!!!!!!!!!!!!!!!!!!!!!!!!!!!!!!!!
!!Analyses of other X-ray risk (ever vs never)                                               !!
!!!!!!!!!!!!!!!!!!!!!!!!!!!!!!!!!!!!!!!!!!!!!!!!!!!!!!!!!!!!!!!!!!!!!!!!!!!!!!!!!!!!!!!!!!!!!!!
!!!!!!!!!!!!!!!!!!!!!!!!!!!!!!!!!!!!!!!!!!!!!!!!!!!!!!!!!!!!!!!!!!!!!!!!!!!!!!!!!!!!!!!!!!!!!!!

!Null model
loglinear 0 rad_radiography
! x_other
 chemotx flag2 COM1_EXP1
 age_cen age_cen2 age_cen3 age_cen4 age_cen5 age_cen6 age_cen7
 exp y_int rad_army haz_exp haz_el x_dental_n_NON_ZERO x_dental_n_MIS
 num_miss_NON_ZERO num_miss_MIS haz_road sm_pday_NON_ZERO sm_pday_MIS
 x_bone_n_NON_ZERO x_bone_n_MIS@


linear 1@


loglinear 1@


fit@

          Iter  Step      Deviance

             0     0      371.782
             1     1      194.725
             2     0      137.379
             3     0      122.891
             4     0      122.011
             5     0      121.828
             6     0      121.762
             7     0      121.738
             8     0      121.729
             9     0      121.725
            10     0      121.724
            11     0      121.724
            12     0      121.724
            13     0      121.724
            14     0      121.724
            15     0      121.724
            16     0      121.724
            17     0      121.724
            18     0      121.724
            19     0      121.724
            20     0      121.724
            21     0      121.724

Piece-wise exponential regression
Additive excess relative risk T0 * (1 + T1 + T2 + ...)

Number_cells_MN is used for cases
Number_cells_scored_1000 is used for person years


                            Parameter Summary Table

 # Name                            Estimate     Std.Err.  Test Stat.  P value
-- ----------------------------   ----------   ---------  ----------  --------
Log-linear term 0
 1 %CON.....................          2.339       1.804      1.296      0.195
 3 rad_radiography_0........          0.000     Aliased
 4 rad_radiography_1........          15.11      0.7029       21.5    < 0.001
 5 rad_radiography_2........          13.61     Aliased
 7 chemotx_2................         -1.998      0.6695     -2.985    0.00284
 9 flag2_0..................          0.000     Aliased
10 flag2_1..................         -21.70   2.408e+04 -0.0009013      > 0.5
12 COM1_EXP1_0..............         -20.93   1.987e+04  -0.001053      > 0.5
13 COM1_EXP1_1..............          0.000     Aliased
14 COM1_EXP1_2..............         0.6931      0.6917      1.002      0.316
15 COM1_EXP1_3..............          1.416      0.5429      2.607    0.00912
17 exp_0....................          0.000     Aliased
18 exp_1....................         -2.130      0.8437     -2.525     0.0116
19 exp_2....................         -1.242      0.8235     -1.508      0.131
21 y_int_2002...............         0.6853      0.2416      2.837    0.00456
22 y_int_2003...............         0.1884     Aliased
23 y_int_2004...............      -0.005304      0.2822   -0.01879      > 0.5
25 rad_army_0...............          0.000     Aliased
26 rad_army_1...............         -13.19        1.17     -11.27    < 0.001
27 rad_army_2...............         -12.07       1.026     -11.77    < 0.001
29 haz_exp_2................         0.6218      0.2711      2.294     0.0218
31 haz_el_2.................         -1.855       0.794     -2.336     0.0195
33 haz_road_2...............          1.268      0.6376      1.989     0.0467
34 age_cen..................        -0.1037     0.05453     -1.902     0.0571
35 age_cen2.................      -0.003922    0.008381    -0.4679      > 0.5
36 age_cen3.................       0.002819    0.001334      2.114     0.0345
37 age_cen4.................      4.298e-05   8.051e-05     0.5338      > 0.5
38 age_cen5.................     -1.886e-05   8.836e-06     -2.134     0.0328
39 age_cen6.................     -1.492e-07    2.14e-07    -0.6971      0.486
40 age_cen7.................      3.288e-08   1.742e-08      1.888      0.059
41 x_dental_n_NON_ZERO......     -0.0006469     0.04986   -0.01297      > 0.5
42 x_dental_n_MIS...........         0.4295      0.2671      1.608      0.108
43 num_miss_NON_ZERO........         0.2356     0.07263      3.243    0.00118
44 num_miss_MIS.............          0.000     Aliased
45 sm_pday_NON_ZERO.........       0.009296     0.01293      0.719      0.472
46 sm_pday_MIS..............        -0.1074      0.2864     -0.375      > 0.5
47 x_bone_n_NON_ZERO........       -0.04507     0.06837    -0.6593      > 0.5
48 x_bone_n_MIS.............         0.2687        0.25      1.075      0.282

            Records used          111

                Deviance      121.724
                     AIC      181.724
            Pearson Chi2      144.885      Degrees of freedom      81


 *** WARNING: Parameter COM1_EXP1_0 changed by 5.0% MLE may be infinite or may not exist


null@

!Analysis of other X-ray risk
loglinear 0 +other_X_ever@


fit@

          Iter  Step      Deviance

             0     0      121.724
             1     0      114.932
             2     0      114.346
             3     0      114.159
             4     0      114.090
             5     0      114.065
             6     0      114.055
             7     0      114.052
             8     0      114.051
             9     0      114.050
            10     0      114.050
            11     0      114.050
            12     0      114.050
            13     0      114.050
            14     0      114.050
            15     0      114.050
            16     0      114.050
            17     0      114.050
            18     0      114.050
            19     0      114.050
            20     0      114.050

Piece-wise exponential regression
Additive excess relative risk T0 * (1 + T1 + T2 + ...)

Number_cells_MN is used for cases
Number_cells_scored_1000 is used for person years


                            Parameter Summary Table

 # Name                            Estimate     Std.Err.  Test Stat.  P value
-- ----------------------------   ----------   ---------  ----------  --------
Log-linear term 0
 1 %CON.....................          1.584       1.828     0.8668      0.386
 3 rad_radiography_0........          0.000     Aliased
 4 rad_radiography_1........          15.12      0.6992      21.62    < 0.001
 5 rad_radiography_2........          13.61     Aliased
 7 chemotx_2................         -1.821      0.6967     -2.614    0.00896
 9 flag2_0..................          0.000     Aliased
10 flag2_1..................         -42.00   5.298e+08 -7.927e-08      > 0.5
12 COM1_EXP1_0..............         -40.80    4.36e+08 -9.359e-08      > 0.5
13 COM1_EXP1_1..............          0.000     Aliased
14 COM1_EXP1_2..............         0.5759      0.6825     0.8438      0.399
15 COM1_EXP1_3..............          1.478      0.5422      2.726    0.00642
17 exp_0....................          0.000     Aliased
18 exp_1....................         -2.053      0.2141     -9.589    < 0.001
19 exp_2....................         -1.228     Aliased
21 y_int_2002...............         0.5962      0.8552     0.6971      0.486
22 y_int_2003...............         0.1884      0.8213     0.2294      > 0.5
23 y_int_2004...............        -0.1322      0.8632    -0.1532      > 0.5
25 rad_army_0...............          0.000     Aliased
26 rad_army_1...............         -13.50       1.196     -11.28    < 0.001
27 rad_army_2...............         -12.30       1.033     -11.91    < 0.001
29 haz_exp_2................         0.5100      0.2739      1.862     0.0626
31 haz_el_2.................         -1.485      0.8067      -1.84     0.0657
33 haz_road_2...............          1.416      0.6293       2.25     0.0245
35 other_X_ever_1...........         0.4278      0.1825      2.344     0.0191
36 other_X_ever_2...........         -20.07   2.107e+04 -0.0009526      > 0.5
37 age_cen..................       -0.08612     0.05572     -1.546      0.122
38 age_cen2.................      -0.001698    0.008449     -0.201      > 0.5
39 age_cen3.................       0.002524    0.001355      1.863     0.0624
40 age_cen4.................      2.148e-05   8.154e-05     0.2634      > 0.5
41 age_cen5.................     -1.683e-05   8.959e-06     -1.879     0.0603
42 age_cen6.................     -8.256e-08   2.173e-07    -0.3798      > 0.5
43 age_cen7.................      2.826e-08   1.766e-08        1.6       0.11
44 x_dental_n_NON_ZERO......        0.01834     0.04997     0.3669      > 0.5
45 x_dental_n_MIS...........         0.5025      0.2689      1.869     0.0617
46 num_miss_NON_ZERO........         0.2365     0.07334      3.224    0.00126
47 num_miss_MIS.............          0.000     Aliased
48 sm_pday_NON_ZERO.........        0.01457     0.01323      1.101      0.271
49 sm_pday_MIS..............       -0.01085      0.2954   -0.03674      > 0.5
50 x_bone_n_NON_ZERO........       -0.02970     0.06936    -0.4281      > 0.5
51 x_bone_n_MIS.............         0.2927      0.2541      1.152      0.249

            Records used          111

                Deviance       114.05
                     AIC       178.05
            Pearson Chi2      135.939      Degrees of freedom      79


 *** WARNING: Parameter other_X_ever_2 changed by 5.2% MLE may be infinite or may not exist


lrt@


             LR statistic       7.674      Degrees of freedom      2
                  P value      0.0216

ci level 95@
                                       95% Confidence Bounds

 # Name                           Estimate    Std. Err.      Lower       Upper
-- ----------------------------  ----------   ---------    --------    --------

Log-linear term 0
 1 %CON.....................         1.584      1.828    -1.998     5.167
             EXP(estimate)            4.877       6.222      0.1355       175.5

 4 rad_radiography_1........         15.12     0.6992     13.75     16.49
             EXP(estimate)        3.670e+06       2.012   9.321e+05   1.445e+07

 7 chemotx_2................        -1.821     0.6967    -3.186   -0.4554
             EXP(estimate)           0.1619       2.007     0.04132      0.6342

10 flag2_1..................        -42.00  5.298e+08-1.038e+09 1.038e+09
             EXP(estimate)        5.733e-19       0.000       0.000       0.000

12 COM1_EXP1_0..............        -40.80  4.360e+08-8.545e+08 8.545e+08
             EXP(estimate)        1.900e-18       0.000       0.000       0.000

14 COM1_EXP1_2..............        0.5759     0.6825   -0.7618     1.914
             EXP(estimate)            1.779       1.979      0.4668       6.778

15 COM1_EXP1_3..............         1.478     0.5422    0.4151     2.540
             EXP(estimate)            4.383       1.720       1.515       12.69

18 exp_1....................        -2.053     0.2141    -2.473    -1.634
             EXP(estimate)           0.1283       1.239     0.08434      0.1952

21 y_int_2002...............        0.5962     0.8552    -1.080     2.272
             EXP(estimate)            1.815       2.352      0.3396       9.701

22 y_int_2003...............        0.1884     0.8213    -1.421     1.798
             EXP(estimate)            1.207       2.274      0.2414       6.039

23 y_int_2004...............       -0.1322     0.8632    -1.824     1.560
             EXP(estimate)           0.8762       2.371      0.1614       4.757

26 rad_army_1...............        -13.50      1.196    -15.84    -11.15
             EXP(estimate)        1.376e-06       3.308   1.319e-07   1.435e-05

27 rad_army_2...............        -12.30      1.033    -14.32    -10.27
             EXP(estimate)        4.558e-06       2.809   6.020e-07   3.452e-05

29 haz_exp_2................        0.5100     0.2739  -0.02678     1.047
             EXP(estimate)            1.665       1.315      0.9736       2.848

31 haz_el_2.................        -1.485     0.8067    -3.066   0.09639
             EXP(estimate)           0.2266       2.240     0.04662       1.101

33 haz_road_2...............         1.416     0.6293    0.1822     2.649
             EXP(estimate)            4.119       1.876       1.200       14.14

35 other_X_ever_1...........        0.4278     0.1825   0.07015    0.7855
             EXP(estimate)            1.534       1.200       1.073       2.194

36 other_X_ever_2...........        -20.07  2.107e+04-4.131e+04 4.127e+04
             EXP(estimate)        1.922e-09       0.000       0.000       0.000

37 age_cen..................      -0.08612    0.05572   -0.1953   0.02309
             EXP(estimate)           0.9175       1.057      0.8226       1.023

38 age_cen2.................     -0.001698   0.008449  -0.01826   0.01486
             EXP(estimate)           0.9983       1.008      0.9819       1.015

39 age_cen3.................      0.002524   0.001355-0.0001308  0.005180
             EXP(estimate)            1.003       1.001      0.9999       1.005

40 age_cen4.................     2.148e-05  8.154e-05-0.0001383 0.0001813
             EXP(estimate)            1.000       1.000      0.9999       1.000

41 age_cen5.................    -1.683e-05  8.959e-06-3.439e-05 7.293e-07
             EXP(estimate)            1.000       1.000       1.000       1.000

42 age_cen6.................    -8.256e-08  2.173e-07-5.086e-07 3.434e-07
             EXP(estimate)            1.000       1.000       1.000       1.000

43 age_cen7.................     2.826e-08  1.766e-08-6.362e-09 6.288e-08
             EXP(estimate)            1.000       1.000       1.000       1.000

44 x_dental_n_NON_ZERO......       0.01834    0.04997  -0.07961    0.1163
             EXP(estimate)            1.019       1.051      0.9235       1.123

45 x_dental_n_MIS...........        0.5025     0.2689  -0.02452     1.029
             EXP(estimate)            1.653       1.308      0.9758       2.800

46 num_miss_NON_ZERO........        0.2365    0.07334   0.09271    0.3802
             EXP(estimate)            1.267       1.076       1.097       1.463

48 sm_pday_NON_ZERO.........       0.01457    0.01323  -0.01136   0.04051
             EXP(estimate)            1.015       1.013      0.9887       1.041

49 sm_pday_MIS..............      -0.01085     0.2954   -0.5898    0.5681
             EXP(estimate)           0.9892       1.344      0.5544       1.765

50 x_bone_n_NON_ZERO........      -0.02970    0.06936   -0.1656    0.1063
             EXP(estimate)           0.9707       1.072      0.8473       1.112

51 x_bone_n_MIS.............        0.2927     0.2541   -0.2054    0.7908
             EXP(estimate)            1.340       1.289      0.8143       2.205


profile 39 noplot force lower@

  Lower bound trial values 

             Deviance   One-Sided
     Beta     Change     P-Value 
     ____________________________

  0.002254  -0.04003     0.421 *
  0.001171    -1.002     0.158 *
  0.001612   -0.4546     0.250 *
  0.001172    -1.000     0.159 *
 0.0009695    -1.323     0.125 *
 0.0003025    -2.706    0.0500 *
-0.0001219    -3.842    0.0250 *
-0.0005008    -5.024    0.0125 *
-0.0009510    -6.635   0.00500 *
 -0.001262    -7.879   0.00250 *

   Sorted list of profile likelihood points 

             Deviance   One-Sided
     Beta     Change     P-Value 
     ____________________________

 -0.001262    -7.879   0.00250
-0.0009510    -6.635   0.00500
-0.0005008    -5.024    0.0125
-0.0001219    -3.842    0.0250
 0.0003025    -2.706    0.0500
 0.0009695    -1.323     0.125
  0.001172    -1.000     0.159
  0.001171    -1.002     0.158
  0.001612   -0.4546     0.250
  0.002254  -0.04003     0.421
  0.002524     0.000   0.00250


      Interpolated profile likelihood bounds
       for parameter 39 (age_cen3)

            MLE   0.002524    exp(MLE)      1.003

      2-sided          Bounds                exp(Bounds)
       Level      Lower       Upper      Lower        Upper
      _______________________________________________________

      25.0%    0.002093        ????       1.002        ????
      50.0%    0.001612        ????       1.002        ????
      68.3%    0.001172        ????       1.001        ????
      75.0%   0.0009695        ????       1.001        ????
      90.0%   0.0003028        ????       1.000        ????
      95.0%  -0.0001217        ????      0.9999        ????
      97.5%  -0.0005007        ????      0.9995        ????
      99.0%  -0.0009510        ????      0.9990        ????
      99.5%   -0.001262        ????      0.9987        ????


 *** WARNING: Parameter other_X_ever_2 changed by 2.4% MLE may be infinite or may not exist


profile 39 noplot force upper@

  Upper bound trial values 

             Deviance   One-Sided
     Beta     Change     P-Value 
     ____________________________

  0.002795  -0.03995     0.421 *
  0.003881   -0.9967     0.159 *
  0.003440   -0.4555     0.250 *
  0.003883    -1.000     0.159 *
  0.004088    -1.323     0.125 *
  0.004762    -2.703    0.0501 *
  0.005194    -3.839    0.0250 *
  0.005581    -5.022    0.0125 *
  0.006042    -6.633   0.00501 *
  0.006362    -7.878   0.00250 *

   Sorted list of profile likelihood points 

             Deviance   One-Sided
     Beta     Change     P-Value 
     ____________________________

  0.002524     0.000   0.00250
  0.002795  -0.03995     0.421
  0.003440   -0.4555     0.250
  0.003881   -0.9967     0.159
  0.003883    -1.000     0.159
  0.004088    -1.323     0.125
  0.004762    -2.703    0.0501
  0.005194    -3.839    0.0250
  0.005581    -5.022    0.0125
  0.006042    -6.633   0.00501
  0.006362    -7.878   0.00250


      Interpolated profile likelihood bounds
       for parameter 39 (age_cen3)

            MLE   0.002524    exp(MLE)      1.003

      2-sided          Bounds                exp(Bounds)
       Level      Lower       Upper      Lower        Upper
      _______________________________________________________

      25.0%        ????    0.002957        ????       1.003
      50.0%        ????    0.003440        ????       1.003
      68.3%        ????    0.003883        ????       1.004
      75.0%        ????    0.004088        ????       1.004
      90.0%        ????    0.004763        ????       1.005
      95.0%        ????    0.005195        ????       1.005
      97.5%        ????    0.005582        ????       1.006
      99.0%        ????    0.006043        ????       1.006
      99.5%        ????    0.006362        ????       1.006


 *** WARNING: Parameter other_X_ever_2 changed by 2.3% MLE may be infinite or may not exist


profile 40 noplot force lower@

  Lower bound trial values 

             Deviance   One-Sided
     Beta     Change     P-Value 
     ____________________________

 5.173e-06  -0.03995     0.421 *
-6.015e-05   -0.9965     0.159 *
-3.366e-05   -0.4556     0.250 *
-6.029e-05    -1.000     0.159 *
-7.262e-05    -1.323     0.125 *
-0.0001132    -2.703    0.0501 *
-0.0001393    -3.839    0.0250 *
-0.0001626    -5.022    0.0125 *
-0.0001903    -6.633   0.00501 *
-0.0002096    -7.878   0.00250 *

   Sorted list of profile likelihood points 

             Deviance   One-Sided
     Beta     Change     P-Value 
     ____________________________

-0.0002096    -7.878   0.00250
-0.0001903    -6.633   0.00501
-0.0001626    -5.022    0.0125
-0.0001393    -3.839    0.0250
-0.0001132    -2.703    0.0501
-7.262e-05    -1.323     0.125
-6.029e-05    -1.000     0.159
-6.015e-05   -0.9965     0.159
-3.366e-05   -0.4556     0.250
 5.173e-06  -0.03995     0.421
 2.148e-05     0.000   0.00250


      Interpolated profile likelihood bounds
       for parameter 40 (age_cen4)

            MLE  2.148e-05    exp(MLE)      1.000

      2-sided          Bounds                exp(Bounds)
       Level      Lower       Upper      Lower        Upper
      _______________________________________________________

      25.0%  -4.533e-06        ????       1.000        ????
      50.0%  -3.362e-05        ????       1.000        ????
      68.3%  -6.029e-05        ????      0.9999        ????
      75.0%  -7.263e-05        ????      0.9999        ????
      90.0%  -0.0001133        ????      0.9999        ????
      95.0%  -0.0001393        ????      0.9999        ????
      97.5%  -0.0001626        ????      0.9998        ????
      99.0%  -0.0001904        ????      0.9998        ????
      99.5%  -0.0002096        ????      0.9998        ????


 *** WARNING: Parameter other_X_ever_2 changed by 2.2% MLE may be infinite or may not exist


profile 40 noplot force upper@

  Upper bound trial values 

             Deviance   One-Sided
     Beta     Change     P-Value 
     ____________________________

 3.779e-05  -0.04003     0.421 *
 0.0001029    -1.002     0.158 *
 7.638e-05   -0.4546     0.250 *
 0.0001029    -1.000     0.159 *
 0.0001151    -1.323     0.125 *
 0.0001552    -2.706    0.0500 *
 0.0001808    -3.842    0.0250 *
 0.0002036    -5.024    0.0125 *
 0.0002307    -6.635   0.00500 *
 0.0002495    -7.879   0.00250 *

   Sorted list of profile likelihood points 

             Deviance   One-Sided
     Beta     Change     P-Value 
     ____________________________

 2.148e-05     0.000   0.00250
 3.779e-05  -0.04003     0.421
 7.638e-05   -0.4546     0.250
 0.0001029    -1.000     0.159
 0.0001029    -1.002     0.158
 0.0001151    -1.323     0.125
 0.0001552    -2.706    0.0500
 0.0001808    -3.842    0.0250
 0.0002036    -5.024    0.0125
 0.0002307    -6.635   0.00500
 0.0002495    -7.879   0.00250


      Interpolated profile likelihood bounds
       for parameter 40 (age_cen4)

            MLE  2.148e-05    exp(MLE)      1.000

      2-sided          Bounds                exp(Bounds)
       Level      Lower       Upper      Lower        Upper
      _______________________________________________________

      25.0%        ????   4.744e-05        ????       1.000
      50.0%        ????   7.640e-05        ????       1.000
      68.3%        ????   0.0001029        ????       1.000
      75.0%        ????   0.0001151        ????       1.000
      90.0%        ????   0.0001552        ????       1.000
      95.0%        ????   0.0001808        ????       1.000
      97.5%        ????   0.0002036        ????       1.000
      99.0%        ????   0.0002307        ????       1.000
      99.5%        ????   0.0002495        ????       1.000


 *** WARNING: Parameter other_X_ever_2 changed by 2.4% MLE may be infinite or may not exist


!!!!!!!!!!!!!!!!!!!!!!!!!!!!!!!!!!!!!!!!!!!!!!!!!!!!!!!!!!!!!!!!!!!!!!!!!!!!!!!!!!!!!!!!!!!!!!!
!!!!!!!!!!!!!!!!!!!!!!!!!!!!!!!!!!!!!!!!!!!!!!!!!!!!!!!!!!!!!!!!!!!!!!!!!!!!!!!!!!!!!!!!!!!!!!!
!!Analyses of other X-ray risk (per X ray)                                                   !!
!!!!!!!!!!!!!!!!!!!!!!!!!!!!!!!!!!!!!!!!!!!!!!!!!!!!!!!!!!!!!!!!!!!!!!!!!!!!!!!!!!!!!!!!!!!!!!!
!!!!!!!!!!!!!!!!!!!!!!!!!!!!!!!!!!!!!!!!!!!!!!!!!!!!!!!!!!!!!!!!!!!!!!!!!!!!!!!!!!!!!!!!!!!!!!!

!Null model
loglinear 0 rad_radiography x_other
 chemotx flag2 COM1_EXP1
 age_cen age_cen2 age_cen3 age_cen4 age_cen5 age_cen6 age_cen7
 exp y_int rad_army haz_exp haz_el x_dental_n_NON_ZERO x_dental_n_MIS
 num_miss_NON_ZERO num_miss_MIS haz_road sm_pday_NON_ZERO sm_pday_MIS
 x_bone_n_NON_ZERO x_bone_n_MIS
 x_other_n_MIS@


linear 1@


loglinear 1@


fit@

          Iter  Step      Deviance

             0     0      371.782
             1     1      185.688
             2     0      128.723
             3     0      115.183
             4     0      114.255
             5     0      114.044
             6     0      113.968
             7     0      113.940
             8     0      113.930
             9     0      113.926
            10     0      113.925
            11     0      113.924
            12     0      113.924
            13     0      113.924
            14     0      113.924
            15     0      113.924
            16     0      113.924
            17     0      113.924
            18     0      113.924
            19     0      113.924
            20     0      113.924
            21     0      113.924

Piece-wise exponential regression
Additive excess relative risk T0 * (1 + T1 + T2 + ...)

Number_cells_MN is used for cases
Number_cells_scored_1000 is used for person years


                            Parameter Summary Table

 # Name                            Estimate     Std.Err.  Test Stat.  P value
-- ----------------------------   ----------   ---------  ----------  --------
Log-linear term 0
 1 %CON.....................         -12.88     Aliased
 3 rad_radiography_0........          0.000     Aliased
 4 rad_radiography_1........          14.76      0.6991      21.11    < 0.001
 5 rad_radiography_2........          13.25     Aliased
 7 x_other_0................          0.000     Aliased
 8 x_other_1................          14.92       1.814      8.224    < 0.001
 9 x_other_2................          14.10       2.062      6.839    < 0.001
11 chemotx_2................         -1.837      0.6986     -2.629    0.00855
13 flag2_0..................          0.000     Aliased
14 flag2_1..................         -21.99     2.4e+04 -0.0009163      > 0.5
16 COM1_EXP1_0..............         -20.78   1.958e+04  -0.001061      > 0.5
17 COM1_EXP1_1..............          0.000     Aliased
18 COM1_EXP1_2..............         0.5883      0.6844     0.8597       0.39
19 COM1_EXP1_3..............          1.472      0.5423      2.714    0.00665
21 exp_0....................          0.000     Aliased
22 exp_1....................         -2.024      0.8387     -2.413     0.0158
23 exp_2....................         -1.199      0.8213     -1.459      0.144
25 y_int_2002...............         0.5692      0.2422       2.35     0.0188
26 y_int_2003...............         0.1591     Aliased
27 y_int_2004...............        -0.1812      0.2907    -0.6234      > 0.5
29 rad_army_0...............          0.000     Aliased
30 rad_army_1...............         -13.14       1.197     -10.98    < 0.001
31 rad_army_2...............         -11.94       1.033     -11.56    < 0.001
33 haz_exp_2................         0.5085      0.2739      1.857     0.0634
35 haz_el_2.................         -1.491      0.8068     -1.847     0.0647
37 haz_road_2...............          1.419      0.6295      2.254     0.0242
38 age_cen..................       -0.08790     0.05593     -1.572      0.116
39 age_cen2.................      -0.001748    0.008449    -0.2069      > 0.5
40 age_cen3.................       0.002547    0.001357      1.877     0.0605
41 age_cen4.................      2.168e-05   8.153e-05     0.2659      > 0.5
42 age_cen5.................     -1.691e-05   8.966e-06     -1.886     0.0593
43 age_cen6.................     -8.264e-08   2.173e-07    -0.3802      > 0.5
44 age_cen7.................      2.833e-08   1.767e-08      1.603      0.109
45 x_dental_n_NON_ZERO......        0.01778     0.04997     0.3558      > 0.5
46 x_dental_n_MIS...........         0.4927      0.2701      1.824     0.0682
47 num_miss_NON_ZERO........         0.2362     0.07334      3.221    0.00128
48 num_miss_MIS.............          0.000     Aliased
49 sm_pday_NON_ZERO.........        0.01443     0.01325      1.089      0.276
50 sm_pday_MIS..............      -0.008664      0.2955   -0.02932      > 0.5
51 x_bone_n_NON_ZERO........       -0.03060     0.06935    -0.4412      > 0.5
52 x_bone_n_MIS.............         0.2866      0.2543      1.127       0.26
53 x_other_n_MIS............         0.3956        1.06     0.3732      > 0.5

            Records used          111

                Deviance      113.924
                     AIC      177.924
            Pearson Chi2      135.731      Degrees of freedom      79


 *** WARNING: Parameter COM1_EXP1_0 changed by 5.0% MLE may be infinite or may not exist


null@

!Analysis of other X-ray risk
loglinear 0 +x_other_n_NON_ZERO@


fit@

          Iter  Step      Deviance

             0     0      113.924
             1     0      110.319
             2     0      110.201
             3     0      110.201
             4     0      110.201

Piece-wise exponential regression
Additive excess relative risk T0 * (1 + T1 + T2 + ...)

Number_cells_MN is used for cases
Number_cells_scored_1000 is used for person years


                            Parameter Summary Table

 # Name                            Estimate     Std.Err.  Test Stat.  P value
-- ----------------------------   ----------   ---------  ----------  --------
Log-linear term 0
 1 %CON.....................         -12.88     Aliased
 3 rad_radiography_0........          0.000     Aliased
 4 rad_radiography_1........          15.63      0.7023      22.26    < 0.001
 5 rad_radiography_2........          14.25     Aliased
 7 x_other_0................          0.000     Aliased
 8 x_other_1................          14.41       1.839      7.835    < 0.001
 9 x_other_2................          13.62        2.08      6.549    < 0.001
11 chemotx_2................         -1.895      0.7159     -2.646    0.00813
13 flag2_0..................          0.000     Aliased
14 flag2_1..................         -26.69   1.769e+05 -0.0001509      > 0.5
16 COM1_EXP1_0..............         -24.68   1.445e+05 -0.0001708      > 0.5
17 COM1_EXP1_1..............          0.000     Aliased
18 COM1_EXP1_2..............         0.9184      0.6951      1.321      0.186
19 COM1_EXP1_3..............          1.698      0.5591      3.037    0.00239
21 exp_0....................          0.000     Aliased
22 exp_1....................         -2.052      0.2152     -9.536    < 0.001
23 exp_2....................         -1.183     Aliased
25 y_int_2002...............         0.4858      0.8534     0.5693      > 0.5
26 y_int_2003...............         0.1492        0.82     0.1819      > 0.5
27 y_int_2004...............        -0.2592      0.8667    -0.2991      > 0.5
29 rad_army_0...............          0.000     Aliased
30 rad_army_1...............         -13.99       1.206      -11.6    < 0.001
31 rad_army_2...............         -12.92       1.034      -12.5    < 0.001
33 haz_exp_2................         0.4819      0.2738       1.76     0.0785
35 haz_el_2.................         -1.211      0.8193     -1.478      0.139
37 haz_road_2...............          1.405      0.6309      2.226      0.026
38 age_cen..................       -0.08713     0.05557     -1.568      0.117
39 age_cen2.................      -0.005246      0.0086    -0.6099      > 0.5
40 age_cen3.................       0.002458    0.001342      1.832      0.067
41 age_cen4.................      3.933e-05   8.184e-05     0.4806      > 0.5
42 age_cen5.................     -1.656e-05   8.864e-06     -1.868     0.0618
43 age_cen6.................     -1.077e-07    2.17e-07    -0.4964      > 0.5
44 age_cen7.................      2.802e-08   1.748e-08      1.603      0.109
45 x_dental_n_NON_ZERO......        0.01611     0.05015     0.3212      > 0.5
46 x_dental_n_MIS...........         0.5820      0.2749      2.117     0.0343
47 num_miss_NON_ZERO........         0.2385     0.07311      3.261    0.00111
48 num_miss_MIS.............          0.000     Aliased
49 sm_pday_NON_ZERO.........        0.01748     0.01373      1.273      0.203
50 sm_pday_MIS..............        0.02955      0.3021    0.09782      > 0.5
51 x_bone_n_NON_ZERO........       -0.09230     0.08106     -1.139      0.255
52 x_bone_n_MIS.............         0.2528      0.2638     0.9581      0.338
53 x_other_n_MIS............         0.8312       1.085     0.7663      0.443
54 x_other_n_NON_ZERO.......         0.2363      0.1201      1.967     0.0492

            Records used          111

                Deviance      110.201
                     AIC      176.201
            Pearson Chi2      129.748      Degrees of freedom      78


 *** WARNING: Parameter COM1_EXP1_0 changed by 4.2% MLE may be infinite or may not exist


lrt@


             LR statistic       3.724      Degrees of freedom      1
                  P value      0.0536

ci level 95@
                                       95% Confidence Bounds

 # Name                           Estimate    Std. Err.      Lower       Upper
-- ----------------------------  ----------   ---------    --------    --------

Log-linear term 0
 4 rad_radiography_1........         15.63     0.7023     14.25     17.01
             EXP(estimate)        6.144e+06       2.018   1.551e+06   2.434e+07

 8 x_other_1................         14.41      1.839     10.80     18.01
             EXP(estimate)        1.806e+06       6.289   4.915e+04   6.634e+07

 9 x_other_2................         13.62      2.080     9.547     17.70
             EXP(estimate)        8.257e+05       8.007   1.400e+04   4.870e+07

11 chemotx_2................        -1.895     0.7159    -3.298   -0.4915
             EXP(estimate)           0.1504       2.046     0.03697      0.6117

14 flag2_1..................        -26.69  1.769e+05-3.467e+05 3.467e+05
             EXP(estimate)        2.564e-12       0.000       0.000       0.000

16 COM1_EXP1_0..............        -24.68  1.445e+05-2.832e+05 2.832e+05
             EXP(estimate)        1.914e-11       0.000       0.000       0.000

18 COM1_EXP1_2..............        0.9184     0.6951   -0.4440     2.281
             EXP(estimate)            2.505       2.004      0.6415       9.785

19 COM1_EXP1_3..............         1.698     0.5591    0.6019     2.793
             EXP(estimate)            5.461       1.749       1.826       16.34

22 exp_1....................        -2.052     0.2152    -2.474    -1.630
             EXP(estimate)           0.1284       1.240     0.08424      0.1958

25 y_int_2002...............        0.4858     0.8534    -1.187     2.158
             EXP(estimate)            1.626       2.348      0.3052       8.658

26 y_int_2003...............        0.1492     0.8200    -1.458     1.756
             EXP(estimate)            1.161       2.271      0.2327       5.791

27 y_int_2004...............       -0.2592     0.8667    -1.958     1.440
             EXP(estimate)           0.7717       2.379      0.1411       4.219

30 rad_army_1...............        -13.99      1.206    -16.36    -11.63
             EXP(estimate)        8.376e-07       3.341   7.877e-08   8.907e-06

31 rad_army_2...............        -12.92      1.034    -14.95    -10.89
             EXP(estimate)        2.448e-06       2.811   3.228e-07   1.857e-05

33 haz_exp_2................        0.4819     0.2738  -0.05485     1.019
             EXP(estimate)            1.619       1.315      0.9466       2.769

35 haz_el_2.................        -1.211     0.8193    -2.816    0.3951
             EXP(estimate)           0.2980       2.269     0.05982       1.485

37 haz_road_2...............         1.405     0.6309    0.1680     2.641
             EXP(estimate)            4.074       1.879       1.183       14.03

38 age_cen..................      -0.08713    0.05557   -0.1961   0.02179
             EXP(estimate)           0.9166       1.057      0.8220       1.022

39 age_cen2.................     -0.005246   0.008600  -0.02210   0.01161
             EXP(estimate)           0.9948       1.009      0.9781       1.012

40 age_cen3.................      0.002458   0.001342-0.0001719  0.005087
             EXP(estimate)            1.002       1.001      0.9998       1.005

41 age_cen4.................     3.933e-05  8.184e-05-0.0001211 0.0001997
             EXP(estimate)            1.000       1.000      0.9999       1.000

42 age_cen5.................    -1.656e-05  8.864e-06-3.393e-05 8.168e-07
             EXP(estimate)            1.000       1.000       1.000       1.000

43 age_cen6.................    -1.077e-07  2.170e-07-5.330e-07 3.176e-07
             EXP(estimate)            1.000       1.000       1.000       1.000

44 age_cen7.................     2.802e-08  1.748e-08-6.244e-09 6.228e-08
             EXP(estimate)            1.000       1.000       1.000       1.000

45 x_dental_n_NON_ZERO......       0.01611    0.05015  -0.08219    0.1144
             EXP(estimate)            1.016       1.051      0.9211       1.121

46 x_dental_n_MIS...........        0.5820     0.2749   0.04314     1.121
             EXP(estimate)            1.790       1.316       1.044       3.068

47 num_miss_NON_ZERO........        0.2385    0.07311   0.09515    0.3818
             EXP(estimate)            1.269       1.076       1.100       1.465

49 sm_pday_NON_ZERO.........       0.01748    0.01373 -0.009435   0.04439
             EXP(estimate)            1.018       1.014      0.9906       1.045

50 sm_pday_MIS..............       0.02955     0.3021   -0.5626    0.6217
             EXP(estimate)            1.030       1.353      0.5697       1.862

51 x_bone_n_NON_ZERO........      -0.09230    0.08106   -0.2512   0.06658
             EXP(estimate)           0.9118       1.084      0.7779       1.069

52 x_bone_n_MIS.............        0.2528     0.2638   -0.2643    0.7698
             EXP(estimate)            1.288       1.302      0.7677       2.159

53 x_other_n_MIS............        0.8312      1.085    -1.295     2.957
             EXP(estimate)            2.296       2.958      0.2740       19.24

54 x_other_n_NON_ZERO.......        0.2363     0.1201 0.0008514    0.4717
             EXP(estimate)            1.267       1.128       1.001       1.603


profile 54 noplot force lower@

  Lower bound trial values 

             Deviance   One-Sided
     Beta     Change     P-Value 
     ____________________________

    0.2123  -0.03986     0.421 *
    0.1158   -0.9888     0.160 *
    0.1546   -0.4569     0.250 *
    0.1151    -1.000     0.159 *
   0.09666    -1.323     0.125 *
   0.03584    -2.698    0.0502 *
 -0.003579    -3.835    0.0251 *
  -0.03909    -5.018    0.0125 *
  -0.08161    -6.628   0.00502 *
   -0.1114    -7.875   0.00251 *

   Sorted list of profile likelihood points 

             Deviance   One-Sided
     Beta     Change     P-Value 
     ____________________________

   -0.1114    -7.875   0.00251
  -0.08161    -6.628   0.00502
  -0.03909    -5.018    0.0125
 -0.003579    -3.835    0.0251
   0.03584    -2.698    0.0502
   0.09666    -1.323     0.125
    0.1151    -1.000     0.159
    0.1158   -0.9888     0.160
    0.1546   -0.4569     0.250
    0.2123  -0.03986     0.421
    0.2363     0.000   0.00250


      Interpolated profile likelihood bounds
       for parameter 54 (x_other_n_NON_ZERO)

            MLE     0.2363    exp(MLE)      1.267

      2-sided          Bounds                exp(Bounds)
       Level      Lower       Upper      Lower        Upper
      _______________________________________________________

      25.0%      0.1979        ????       1.219        ????
      50.0%      0.1548        ????       1.167        ????
      68.3%      0.1151        ????       1.122        ????
      75.0%     0.09665        ????       1.101        ????
      90.0%     0.03555        ????       1.036        ????
      95.0%   -0.003800        ????      0.9962        ????
      97.5%    -0.03925        ????      0.9615        ????
      99.0%    -0.08178        ????      0.9215        ????
      99.5%     -0.1115        ????      0.8945        ????


 *** WARNING: Parameter COM1_EXP1_0 changed by 2.1% MLE may be infinite or may not exist


profile 54 noplot force upper@

  Upper bound trial values 

             Deviance   One-Sided
     Beta     Change     P-Value 
     ____________________________

    0.2603  -0.04011     0.421 *
    0.3560    -1.008     0.158 *
    0.3168   -0.4537     0.250 *
    0.3556    -1.000     0.159 *
    0.3734    -1.323     0.125 *
    0.4319    -2.708    0.0499 *
    0.4691    -3.843    0.0250 *
    0.5022    -5.024    0.0125 *
    0.5415    -6.635   0.00500 *
    0.5687    -7.879   0.00250 *

   Sorted list of profile likelihood points 

             Deviance   One-Sided
     Beta     Change     P-Value 
     ____________________________

    0.2363     0.000   0.00250
    0.2603  -0.04011     0.421
    0.3168   -0.4537     0.250
    0.3556    -1.000     0.159
    0.3560    -1.008     0.158
    0.3734    -1.323     0.125
    0.4319    -2.708    0.0499
    0.4691    -3.843    0.0250
    0.5022    -5.024    0.0125
    0.5415    -6.635   0.00500
    0.5687    -7.879   0.00250


      Interpolated profile likelihood bounds
       for parameter 54 (x_other_n_NON_ZERO)

            MLE     0.2363    exp(MLE)      1.267

      2-sided          Bounds                exp(Bounds)
       Level      Lower       Upper      Lower        Upper
      _______________________________________________________

      25.0%        ????      0.2744        ????       1.316
      50.0%        ????      0.3169        ????       1.373
      68.3%        ????      0.3556        ????       1.427
      75.0%        ????      0.3734        ????       1.453
      90.0%        ????      0.4319        ????       1.540
      95.0%        ????      0.4690        ????       1.598
      97.5%        ????      0.5022        ????       1.652
      99.0%        ????      0.5415        ????       1.719
      99.5%        ????      0.5687        ????       1.766


 *** WARNING: Parameter COM1_EXP1_0 changed by 2.2% MLE may be infinite or may not exist


!!!!!!!!!!!!!!!!!!!!!!!!!!!!!!!!!!!!!!!!!!!!!!!!!!!!!!!!!!!!!!!!!!!!!!!!!!!!!!!!
!!!!!!!!!!!!!!!!!!!!!!!!!!!!!!!!!!!!!!!!!!!!!!!!!!!!!!!!!!!!!!!!!!!!!!!!!!!!!!!!
!!!Exclusion of all cancers  (final definition n=6)                          !!!
!!!!!!!!!!!!!!!!!!!!!!!!!!!!!!!!!!!!!!!!!!!!!!!!!!!!!!!!!!!!!!!!!!!!!!!!!!!!!!!!
!!!!!!!!!!!!!!!!!!!!!!!!!!!!!!!!!!!!!!!!!!!!!!!!!!!!!!!!!!!!!!!!!!!!!!!!!!!!!!!!

select (no_tumour_final == 1)@

105 records to be used


!!!!!!!!!!!!!!!!!!!!!!!!!!!!!!!!!!!!!!!!!!!!!!!!!!!!!!!!!!!!!!!!
!!!!!!!!!!!!!!!!!!!!!!!!!!!!!!!!!!!!!!!!!!!!!!!!!!!!!!!!!!!!!!!!
!!Analyses of industrial radiography                          !!
!!!!!!!!!!!!!!!!!!!!!!!!!!!!!!!!!!!!!!!!!!!!!!!!!!!!!!!!!!!!!!!!
!!!!!!!!!!!!!!!!!!!!!!!!!!!!!!!!!!!!!!!!!!!!!!!!!!!!!!!!!!!!!!!!

!Null model
!Adjust for all indicated terms
loglinear 0 x_other_n rad_army COM1_EXP1
 age_cen age_cen2 age_cen3 age_cen4 age_cen5
 exp x_dental_n_NON_ZERO x_dental_n_MIS 
    x_bone industry sm_pday_NON_ZERO  sm_pday_MIS num_miss_NON_ZERO num_miss_MIS
    haz_road
!   rad_radiography
    other_chemical flag_definite haz_chem
@


linear 1@


loglinear 1@


fit@

          Iter  Step      Deviance

             0     0      344.950
             1     1      159.889
             2     0      122.166
             3     0      113.184
             4     0      112.641
             5     0      112.479
             6     0      112.419
             7     0      112.397
             8     0      112.389
             9     0      112.386
            10     0      112.385
            11     0      112.384
            12     0      112.384
            13     0      112.384
            14     0      112.384
            15     0      112.384
            16     0      112.384
            17     0      112.384
            18     0      112.384
            19     0      112.384
            20     0      112.384
            21     0      112.384

Piece-wise exponential regression
Additive excess relative risk T0 * (1 + T1 + T2 + ...)

Using (no_tumour_final == 1)

Number_cells_MN is used for cases
Number_cells_scored_1000 is used for person years


                            Parameter Summary Table

 # Name                            Estimate     Std.Err.  Test Stat.  P value
-- ----------------------------   ----------   ---------  ----------  --------
Log-linear term 0
 1 %CON.....................          0.000     Aliased
 3 x_other_n_0..............          0.000     Aliased
 4 x_other_n_1..............         0.3259      0.2274      1.433      0.152
 5 x_other_n_2..............         0.2385      0.3534     0.6751        0.5
 6 x_other_n_3..............          1.585      0.4514      3.512    < 0.001
 7 x_other_n_4..............         0.5256      0.4428      1.187      0.235
 8 x_other_n_5..............         -20.62   2.379e+04 -0.0008667      > 0.5
 9 x_other_n_6..............          2.082      0.5875      3.545    < 0.001
11 rad_army_0...............          0.000     Aliased
12 rad_army_1...............        -0.3696       1.281    -0.2886      > 0.5
13 rad_army_2...............          1.259       1.035      1.217      0.224
15 COM1_EXP1_0..............         -20.71   1.908e+04  -0.001086      > 0.5
16 COM1_EXP1_1..............          0.000     Aliased
17 COM1_EXP1_2..............         0.4290      0.6933     0.6188      > 0.5
18 COM1_EXP1_3..............          1.746      0.5683      3.072    0.00213
20 exp_0....................          0.000     Aliased
21 exp_1....................        -0.3214      0.1946     -1.652     0.0986
22 exp_2....................         0.4789     Aliased
24 x_bone_0.................          0.000     Aliased
25 x_bone_1.................          13.98      0.2035      68.71    < 0.001
26 x_bone_2.................          14.59     Aliased
28 industry_0...............          0.000     Aliased
29 industry_1...............        -0.5750      0.2842     -2.023     0.0431
31 haz_road_2...............          1.614       1.142      1.413      0.158
33 other_chemical_0.........          0.000     Aliased
34 other_chemical_1.........        -0.6063      0.3275     -1.851     0.0642
36 flag_definite_0..........         -13.59       2.379     -5.711    < 0.001
37 flag_definite_1..........         -13.90       2.351     -5.912    < 0.001
38 age_cen..................      -0.001721     0.03191   -0.05392      > 0.5
39 age_cen2.................      -0.004134    0.003907     -1.058       0.29
40 age_cen3.................      7.399e-05   0.0004157      0.178      > 0.5
41 age_cen4.................      1.672e-05   1.515e-05      1.104       0.27
42 age_cen5.................     -9.365e-07   1.218e-06     -0.769      0.442
43 x_dental_n_NON_ZERO......        0.01720      0.0549     0.3133      > 0.5
44 x_dental_n_MIS...........         0.6672      0.2727      2.447     0.0144
45 sm_pday_NON_ZERO.........        0.02021     0.01326      1.524      0.127
46 sm_pday_MIS..............       -0.05187      0.2842    -0.1825      > 0.5
47 num_miss_NON_ZERO........         0.2548     0.07248      3.515    < 0.001
48 num_miss_MIS.............          0.000     Aliased
49 haz_chem.................         -1.644      0.8391     -1.959     0.0501

            Records used          105

                Deviance      112.384
                     AIC      170.384
            Pearson Chi2      129.138      Degrees of freedom      76


 *** WARNING: Parameter x_other_n_5 changed by 5.0% MLE may be infinite or may not exist


null@

!Analysis of radiography risk
loglinear 0 +radiography@


fit@

          Iter  Step      Deviance

             0     0      112.384
             1     1      108.755
             2     0      106.620
             3     0      106.180
             4     0      106.093
             5     0      106.062
             6     0      106.051
             7     0      106.047
             8     0      106.045
             9     0      106.045
            10     0      106.044
            11     0      106.044
            12     0      106.044
            13     0      106.044
            14     0      106.044
            15     0      106.044

Piece-wise exponential regression
Additive excess relative risk T0 * (1 + T1 + T2 + ...)

Using (no_tumour_final == 1)

Number_cells_MN is used for cases
Number_cells_scored_1000 is used for person years


                            Parameter Summary Table

 # Name                            Estimate     Std.Err.  Test Stat.  P value
-- ----------------------------   ----------   ---------  ----------  --------
Log-linear term 0
 1 %CON.....................          0.000     Aliased
 3 x_other_n_0..............          0.000     Aliased
 4 x_other_n_1..............         0.3296      0.2285      1.442      0.149
 5 x_other_n_2..............         0.1861      0.3553     0.5238      > 0.5
 6 x_other_n_3..............          1.734       0.455      3.811    < 0.001
 7 x_other_n_4..............         0.5800      0.4446      1.305      0.192
 8 x_other_n_5..............         -34.91   2.956e+07 -1.181e-06      > 0.5
 9 x_other_n_6..............          2.059      0.5881      3.502    < 0.001
11 rad_army_0...............          0.000     Aliased
12 rad_army_1...............         -13.78      0.7297     -18.89    < 0.001
13 rad_army_2...............         -12.57     Aliased
15 COM1_EXP1_0..............         -35.06   2.369e+07  -1.48e-06      > 0.5
16 COM1_EXP1_1..............          0.000     Aliased
17 COM1_EXP1_2..............         0.5962      0.7034     0.8476      0.397
18 COM1_EXP1_3..............          1.623       0.568      2.856    0.00428
20 exp_0....................          0.000     Aliased
21 exp_1....................        -0.2643      0.1957     -1.351      0.177
22 exp_2....................         0.4789     Aliased
24 x_bone_0.................          0.000     Aliased
25 x_bone_1.................          14.03      0.2064      67.98    < 0.001
26 x_bone_2.................          14.59     Aliased
28 industry_0...............          0.000     Aliased
29 industry_1...............        -0.5822      0.2899     -2.008     0.0446
31 haz_road_2...............          1.580       1.147      1.378      0.168
33 other_chemical_0.........          0.000     Aliased
34 other_chemical_1.........        -0.6250       0.328     -1.906     0.0567
36 flag_definite_0..........        0.06015       2.176    0.02765      > 0.5
37 flag_definite_1..........        -0.2789        2.15    -0.1297      > 0.5
39 radiography_1............          1.790      0.7361      2.432      0.015
40 radiography_2............         -13.85       1.034     -13.39    < 0.001
41 age_cen..................      -0.002176     0.03194   -0.06813      > 0.5
42 age_cen2.................      -0.002852    0.003952    -0.7217      0.471
43 age_cen3.................      6.331e-05   0.0004159     0.1522      > 0.5
44 age_cen4.................      1.224e-05   1.527e-05     0.8012      0.423
45 age_cen5.................     -8.354e-07   1.221e-06    -0.6842      0.494
46 x_dental_n_NON_ZERO......       -0.02763     0.05866    -0.4711      > 0.5
47 x_dental_n_MIS...........         0.5274      0.2775        1.9     0.0574
48 sm_pday_NON_ZERO.........        0.01765     0.01316      1.342       0.18
49 sm_pday_MIS..............       -0.09546      0.2853    -0.3346      > 0.5
50 num_miss_NON_ZERO........         0.2437     0.07323      3.329    < 0.001
51 num_miss_MIS.............          0.000     Aliased
52 haz_chem.................         -1.481      0.8401     -1.763      0.078

            Records used          105

                Deviance      106.044
                     AIC      166.044
            Pearson Chi2      119.078      Degrees of freedom      75


 *** WARNING: Parameter x_other_n_5 changed by 2.9% MLE may be infinite or may not exist


lrt@


             LR statistic       6.340      Degrees of freedom      1
                  P value      0.0118

ci level 95@
                                       95% Confidence Bounds

 # Name                           Estimate    Std. Err.      Lower       Upper
-- ----------------------------  ----------   ---------    --------    --------

Log-linear term 0
 4 x_other_n_1..............        0.3296     0.2285   -0.1183    0.7775
             EXP(estimate)            1.390       1.257      0.8884       2.176

 5 x_other_n_2..............        0.1861     0.3553   -0.5103    0.8825
             EXP(estimate)            1.205       1.427      0.6003       2.417

 6 x_other_n_3..............         1.734     0.4550    0.8420     2.626
             EXP(estimate)            5.662       1.576       2.321       13.81

 7 x_other_n_4..............        0.5800     0.4446   -0.2914     1.451
             EXP(estimate)            1.786       1.560      0.7472       4.269

 8 x_other_n_5..............        -34.91  2.956e+07-5.794e+07 5.794e+07
             EXP(estimate)        6.923e-16       0.000       0.000       0.000

 9 x_other_n_6..............         2.059     0.5881    0.9067     3.212
             EXP(estimate)            7.840       1.801       2.476       24.83

12 rad_army_1...............        -13.78     0.7297    -15.21    -12.35
             EXP(estimate)        1.036e-06       2.074   2.478e-07   4.328e-06

15 COM1_EXP1_0..............        -35.06  2.369e+07-4.644e+07 4.644e+07
             EXP(estimate)        5.932e-16       0.000       0.000       0.000

17 COM1_EXP1_2..............        0.5962     0.7034   -0.7825     1.975
             EXP(estimate)            1.815       2.021      0.4573       7.205

18 COM1_EXP1_3..............         1.623     0.5680    0.5092     2.736
             EXP(estimate)            5.066       1.765       1.664       15.42

21 exp_1....................       -0.2643     0.1957   -0.6478    0.1192
             EXP(estimate)           0.7677       1.216      0.5232       1.127

25 x_bone_1.................         14.03     0.2064     13.63     14.44
             EXP(estimate)        1.242e+06       1.229   8.287e+05   1.861e+06

29 industry_1...............       -0.5822     0.2899    -1.150  -0.01401
             EXP(estimate)           0.5587       1.336      0.3165      0.9861

31 haz_road_2...............         1.580      1.147   -0.6674     3.827
             EXP(estimate)            4.854       3.147      0.5131       45.93

34 other_chemical_1.........       -0.6250     0.3280    -1.268   0.01784
             EXP(estimate)           0.5352       1.388      0.2814       1.018

36 flag_definite_0..........       0.06015      2.176    -4.204     4.324
             EXP(estimate)            1.062       8.808     0.01494       75.51

37 flag_definite_1..........       -0.2789      2.150    -4.493     3.935
             EXP(estimate)           0.7566       8.584     0.01119       51.15

39 radiography_1............         1.790     0.7361    0.3471     3.232
             EXP(estimate)            5.988       2.088       1.415       25.34

40 radiography_2............        -13.85      1.034    -15.88    -11.83
             EXP(estimate)        9.633e-07       2.813   1.269e-07   7.314e-06

41 age_cen..................     -0.002176    0.03194  -0.06477   0.06042
             EXP(estimate)           0.9978       1.032      0.9373       1.062

42 age_cen2.................     -0.002852   0.003952  -0.01060  0.004893
             EXP(estimate)           0.9972       1.004      0.9895       1.005

43 age_cen3.................     6.331e-05  0.0004159-0.0007518 0.0008784
             EXP(estimate)            1.000       1.000      0.9992       1.001

44 age_cen4.................     1.224e-05  1.527e-05-1.769e-05 4.216e-05
             EXP(estimate)            1.000       1.000       1.000       1.000

45 age_cen5.................    -8.354e-07  1.221e-06-3.229e-06 1.558e-06
             EXP(estimate)            1.000       1.000       1.000       1.000

46 x_dental_n_NON_ZERO......      -0.02763    0.05866   -0.1426   0.08733
             EXP(estimate)           0.9727       1.060      0.8671       1.091

47 x_dental_n_MIS...........        0.5274     0.2775  -0.01654     1.071
             EXP(estimate)            1.695       1.320      0.9836       2.919

48 sm_pday_NON_ZERO.........       0.01765    0.01316 -0.008133   0.04344
             EXP(estimate)            1.018       1.013      0.9919       1.044

49 sm_pday_MIS..............      -0.09546     0.2853   -0.6546    0.4637
             EXP(estimate)           0.9090       1.330      0.5197       1.590

50 num_miss_NON_ZERO........        0.2437    0.07323    0.1002    0.3873
             EXP(estimate)            1.276       1.076       1.105       1.473

52 haz_chem.................        -1.481     0.8401    -3.127    0.1658
             EXP(estimate)           0.2274       2.317     0.04383       1.180


profile 39 noplot force lower@

  Lower bound trial values 

             Deviance   One-Sided
     Beta     Change     P-Value 
     ____________________________

     1.643  -0.03928     0.421 *
     1.040   -0.9405     0.166 *
     1.271   -0.4653     0.248 *
     1.016   -0.9991     0.159 *
    0.8921    -1.322     0.125 *
    0.4758    -2.665    0.0513 *
    0.1848    -3.804    0.0256 *
  -0.08811    -4.994    0.0127 *
   -0.4273    -6.603   0.00509 *
   -0.6771    -7.861   0.00253 *

   Sorted list of profile likelihood points 

             Deviance   One-Sided
     Beta     Change     P-Value 
     ____________________________

   -0.6771    -7.861   0.00253
   -0.4273    -6.603   0.00509
  -0.08811    -4.994    0.0127
    0.1848    -3.804    0.0256
    0.4758    -2.665    0.0513
    0.8921    -1.322     0.125
     1.016   -0.9991     0.159
     1.040   -0.9405     0.166
     1.271   -0.4653     0.248
     1.643  -0.03928     0.421
     1.790     0.000   0.00250


      Interpolated profile likelihood bounds
       for parameter 39 (radiography_1)

            MLE      1.790    exp(MLE)      5.988

      2-sided          Bounds                exp(Bounds)
       Level      Lower       Upper      Lower        Upper
      _______________________________________________________

      25.0%       1.550        ????       4.712        ????
      50.0%       1.277        ????       3.586        ????
      68.3%       1.016        ????       2.761        ????
      75.0%      0.8915        ????       2.439        ????
      90.0%      0.4646        ????       1.591        ????
      95.0%      0.1759        ????       1.192        ????
      97.5%    -0.09470        ????      0.9096        ????
      99.0%     -0.4339        ????      0.6480        ????
      99.5%     -0.6807        ????      0.5063        ????


 *** WARNING: Parameter x_other_n_5 changed by 2.1% MLE may be infinite or may not exist


profile 39 noplot force upper@

  Upper bound trial values 

             Deviance   One-Sided
     Beta     Change     P-Value 
     ____________________________

     1.937  -0.04069     0.420 *
     2.513    -1.045     0.153 *
     2.269   -0.4472     0.252 *
     2.498   -0.9997     0.159 *
     2.601    -1.324     0.125 *
     2.935    -2.721    0.0495 *
     3.140    -3.851    0.0249 *
     3.323    -5.029    0.0125 *
     3.538    -6.639   0.00499 *
     3.685    -7.881   0.00250 *

   Sorted list of profile likelihood points 

             Deviance   One-Sided
     Beta     Change     P-Value 
     ____________________________

     1.790     0.000   0.00250
     1.937  -0.04069     0.420
     2.269   -0.4472     0.252
     2.498   -0.9997     0.159
     2.513    -1.045     0.153
     2.601    -1.324     0.125
     2.935    -2.721    0.0495
     3.140    -3.851    0.0249
     3.323    -5.029    0.0125
     3.538    -6.639   0.00499
     3.685    -7.881   0.00250


      Interpolated profile likelihood bounds
       for parameter 39 (radiography_1)

            MLE      1.790    exp(MLE)      5.988

      2-sided          Bounds                exp(Bounds)
       Level      Lower       Upper      Lower        Upper
      _______________________________________________________

      25.0%        ????       2.020        ????       7.539
      50.0%        ????       2.273        ????       9.708
      68.3%        ????       2.498        ????       12.16
      75.0%        ????       2.600        ????       13.47
      90.0%        ????       2.932        ????       18.76
      95.0%        ????       3.139        ????       23.08
      97.5%        ????       3.322        ????       27.71
      99.0%        ????       3.537        ????       34.38
      99.5%        ????       3.685        ????       39.85


 *** WARNING: Parameter x_other_n_5 changed by 2.1% MLE may be infinite or may not exist


profile 40 noplot force lower@

  Lower bound trial values 

             Deviance   One-Sided
     Beta     Change     P-Value 
     ____________________________

    -14.06  -0.03767     0.423 *
    -14.95   -0.8327     0.181 *
    -14.66   -0.4804     0.244 *
    -15.07   -0.9931     0.159 *
    -15.30    -1.318     0.125 *
    -16.08    -2.613    0.0530 *
    -16.71    -3.767    0.0261 *
    -17.34    -4.975    0.0129 *
    -18.17    -6.597   0.00511 *
    -18.81    -7.864   0.00252 *

   Sorted list of profile likelihood points 

             Deviance   One-Sided
     Beta     Change     P-Value 
     ____________________________

    -18.81    -7.864   0.00252
    -18.17    -6.597   0.00511
    -17.34    -4.975    0.0129
    -16.71    -3.767    0.0261
    -16.08    -2.613    0.0530
    -15.30    -1.318     0.125
    -15.07   -0.9931     0.159
    -14.95   -0.8327     0.181
    -14.66   -0.4804     0.244
    -14.06  -0.03767     0.423
    -13.85     0.000   0.00250


      Interpolated profile likelihood bounds
       for parameter 40 (radiography_2)

            MLE     -13.85    exp(MLE)  9.633e-07

      2-sided          Bounds                exp(Bounds)
       Level      Lower       Upper      Lower        Upper
      _______________________________________________________

      25.0%      -14.21        ????   6.754e-07        ????
      50.0%      -14.63        ????   4.427e-07        ????
      68.3%      -15.08        ????   2.837e-07        ????
      75.0%      -15.30        ????   2.268e-07        ????
      90.0%      -16.13        ????   9.865e-08        ????
      95.0%      -16.75        ????   5.318e-08        ????
      97.5%      -17.37        ????   2.865e-08        ????
      99.0%      -18.19        ????   1.258e-08        ????
      99.5%      -18.82        ????   6.707e-09        ????


 *** WARNING: Parameter COM1_EXP1_0 changed by 2.1% MLE may be infinite or may not exist


profile 40 noplot force upper@

  Upper bound trial values 

             Deviance   One-Sided
     Beta     Change     P-Value 
     ____________________________

    -13.65  -0.04249     0.418 *
    -12.88    -1.186     0.138 *
    -13.24   -0.4215     0.258 *
    -12.95   -0.9939     0.159 *
    -12.83    -1.324     0.125 *
    -12.46    -2.779    0.0478 *
    -12.25    -3.888    0.0243 *
    -12.07    -5.055    0.0123 *
    -11.87    -6.664   0.00492 *
    -11.74    -7.895   0.00248 *

   Sorted list of profile likelihood points 

             Deviance   One-Sided
     Beta     Change     P-Value 
     ____________________________

    -13.85     0.000   0.00250
    -13.65  -0.04249     0.418
    -13.24   -0.4215     0.258
    -12.95   -0.9939     0.159
    -12.88    -1.186     0.138
    -12.83    -1.324     0.125
    -12.46    -2.779    0.0478
    -12.25    -3.888    0.0243
    -12.07    -5.055    0.0123
    -11.87    -6.664   0.00492
    -11.74    -7.895   0.00248


      Interpolated profile likelihood bounds
       for parameter 40 (radiography_2)

            MLE     -13.85    exp(MLE)  9.633e-07

      2-sided          Bounds                exp(Bounds)
       Level      Lower       Upper      Lower        Upper
      _______________________________________________________

      25.0%        ????      -13.54        ????   1.313e-06
      50.0%        ????      -13.22        ????   1.816e-06
      68.3%        ????      -12.95        ????   2.377e-06
      75.0%        ????      -12.83        ????   2.673e-06
      90.0%        ????      -12.47        ????   3.834e-06
      95.0%        ????      -12.26        ????   4.741e-06
      97.5%        ????      -12.08        ????   5.678e-06
      99.0%        ????      -11.87        ????   6.963e-06
      99.5%        ????      -11.74        ????   7.972e-06


 *** WARNING: Parameter x_other_n_5 changed by 2.2% MLE may be infinite or may not exist


!!!!!!!!!!!!!!!!!!!!!!!!!!!!!!!!!!!!!!!!!!!!!!!!!!!!!!!!!!!!!!!!!!!!!!!!!!!!!!!!!!!!!!!!!!
!!!!!!!!!!!!!!!!!!!!!!!!!!!!!!!!!!!!!!!!!!!!!!!!!!!!!!!!!!!!!!!!!!!!!!!!!!!!!!!!!!!!!!!!!!
!!Analyses of other work with potential radiation exposure (other than via Chernobyl)   !!
!!!!!!!!!!!!!!!!!!!!!!!!!!!!!!!!!!!!!!!!!!!!!!!!!!!!!!!!!!!!!!!!!!!!!!!!!!!!!!!!!!!!!!!!!!
!!!!!!!!!!!!!!!!!!!!!!!!!!!!!!!!!!!!!!!!!!!!!!!!!!!!!!!!!!!!!!!!!!!!!!!!!!!!!!!!!!!!!!!!!!

!Null model
loglinear 0 x_other_n rad_army COM1_EXP1
 age_cen age_cen2 age_cen3 age_cen4 age_cen5
 exp x_dental_n_NON_ZERO x_dental_n_MIS 
    x_bone industry sm_pday_NON_ZERO  sm_pday_MIS num_miss_NON_ZERO num_miss_MIS
    haz_road rad_radiography other_chemical flag_definite haz_chem
@


linear 1@


loglinear 1@


fit@

          Iter  Step      Deviance

             0     0      344.950
             1     1      155.410
             2     0      116.296
             3     0      107.049
             4     0      106.376
             5     0      106.166
             6     0      106.089
             7     0      106.061
             8     0      106.050
             9     0      106.047
            10     0      106.045
            11     0      106.045
            12     0      106.044
            13     0      106.044
            14     0      106.044
            15     0      106.044
            16     0      106.044
            17     0      106.044
            18     0      106.044
            19     0      106.044
            20     0      106.044
            21     0      106.044

Piece-wise exponential regression
Additive excess relative risk T0 * (1 + T1 + T2 + ...)

Using (no_tumour_final == 1)

Number_cells_MN is used for cases
Number_cells_scored_1000 is used for person years


                            Parameter Summary Table

 # Name                            Estimate     Std.Err.  Test Stat.  P value
-- ----------------------------   ----------   ---------  ----------  --------
Log-linear term 0
 1 %CON.....................          0.000     Aliased
 3 x_other_n_0..............          0.000     Aliased
 4 x_other_n_1..............         0.3296      0.2285      1.442      0.149
 5 x_other_n_2..............         0.1861      0.3553     0.5238      > 0.5
 6 x_other_n_3..............          1.734       0.455      3.811    < 0.001
 7 x_other_n_4..............         0.5800      0.4446      1.305      0.192
 8 x_other_n_5..............         -20.66   2.378e+04 -0.0008685      > 0.5
 9 x_other_n_6..............          2.059      0.5881      3.502    < 0.001
11 rad_army_0...............          0.000     Aliased
12 rad_army_1...............         -14.32      0.7297     -19.63    < 0.001
13 rad_army_2...............         -13.11     Aliased
15 COM1_EXP1_0..............         -20.83   1.927e+04  -0.001081      > 0.5
16 COM1_EXP1_1..............          0.000     Aliased
17 COM1_EXP1_2..............         0.5962      0.7034     0.8476      0.397
18 COM1_EXP1_3..............          1.623       0.568      2.856    0.00428
20 exp_0....................          0.000     Aliased
21 exp_1....................        -0.3143      0.1957     -1.606      0.108
22 exp_2....................         0.4289     Aliased
24 x_bone_0.................          0.000     Aliased
25 x_bone_1.................          14.02      0.2064      67.91    < 0.001
26 x_bone_2.................          14.57     Aliased
28 industry_0...............          0.000     Aliased
29 industry_1...............        -0.5822      0.2899     -2.008     0.0446
31 haz_road_2...............          1.580       1.147      1.378      0.168
33 rad_radiography_0........          0.000     Aliased
34 rad_radiography_1........          16.18       1.272      12.72    < 0.001
35 rad_radiography_2........          14.39       1.034      13.91    < 0.001
37 other_chemical_0.........          0.000     Aliased
38 other_chemical_1.........        -0.6250       0.328     -1.906     0.0567
40 flag_definite_0..........         -13.73       2.386     -5.754    < 0.001
41 flag_definite_1..........         -14.07       2.357     -5.969    < 0.001
42 age_cen..................      -0.002176     0.03194   -0.06813      > 0.5
43 age_cen2.................      -0.002852    0.003952    -0.7217      0.471
44 age_cen3.................      6.331e-05   0.0004159     0.1522      > 0.5
45 age_cen4.................      1.224e-05   1.527e-05     0.8012      0.423
46 age_cen5.................     -8.354e-07   1.221e-06    -0.6842      0.494
47 x_dental_n_NON_ZERO......       -0.02763     0.05866    -0.4711      > 0.5
48 x_dental_n_MIS...........         0.5274      0.2775        1.9     0.0574
49 sm_pday_NON_ZERO.........        0.01765     0.01316      1.342       0.18
50 sm_pday_MIS..............       -0.09546      0.2853    -0.3346      > 0.5
51 num_miss_NON_ZERO........         0.2437     0.07323      3.329    < 0.001
52 num_miss_MIS.............          0.000     Aliased
53 haz_chem.................         -1.481      0.8401     -1.763      0.078

            Records used          105

                Deviance      106.044
                     AIC      166.044
            Pearson Chi2      119.078      Degrees of freedom      75


 *** WARNING: Parameter x_other_n_5 changed by 5.0% MLE may be infinite or may not exist


null@

!Analysis of non-Chernobyl radiation work risk
loglinear 0 +any_non_Cher_radiation@


fit@

          Iter  Step      Deviance

             0     0      106.044
             1     0      103.393
             2     0      103.212
             3     0      103.162
             4     0      103.143
             5     0      103.137
             6     0      103.134
             7     0      103.133
             8     0      103.133
             9     0      103.133
            10     0      103.133
            11     0      103.133
            12     0      103.133
            13     0      103.133
            14     0      103.133

Piece-wise exponential regression
Additive excess relative risk T0 * (1 + T1 + T2 + ...)

Using (no_tumour_final == 1)

Number_cells_MN is used for cases
Number_cells_scored_1000 is used for person years


                            Parameter Summary Table

 # Name                            Estimate     Std.Err.  Test Stat.  P value
-- ----------------------------   ----------   ---------  ----------  --------
Log-linear term 0
 1 %CON.....................          0.000     Aliased
 3 x_other_n_0..............          0.000     Aliased
 4 x_other_n_1..............         0.3052      0.2282      1.337      0.181
 5 x_other_n_2..............         0.1730      0.3546      0.488      > 0.5
 6 x_other_n_3..............          1.881      0.4657      4.039    < 0.001
 7 x_other_n_4..............         0.2959      0.4904     0.6033      > 0.5
 8 x_other_n_5..............         -34.71   2.608e+07 -1.331e-06      > 0.5
 9 x_other_n_6..............          2.217       0.598      3.708    < 0.001
11 rad_army_0...............          0.000     Aliased
12 rad_army_1...............         -14.80       0.791     -18.71    < 0.001
13 rad_army_2...............         -13.11     Aliased
15 COM1_EXP1_0..............         -34.89   2.113e+07 -1.651e-06      > 0.5
16 COM1_EXP1_1..............          0.000     Aliased
17 COM1_EXP1_2..............         0.7075      0.7053      1.003      0.316
18 COM1_EXP1_3..............          1.661      0.5715      2.906    0.00366
20 exp_0....................          0.000     Aliased
21 exp_1....................        -0.2456      0.2009     -1.222      0.222
22 exp_2....................         0.4289     Aliased
24 x_bone_0.................          0.000     Aliased
25 x_bone_1.................          13.97       0.209      66.82    < 0.001
26 x_bone_2.................          14.57     Aliased
28 industry_0...............          0.000     Aliased
29 industry_1...............        -0.5721      0.2962     -1.931     0.0535
31 haz_road_2...............          1.464       1.156      1.266      0.205
33 rad_radiography_0........          0.000     Aliased
34 rad_radiography_1........          29.58      0.7473      39.58    < 0.001
35 rad_radiography_2........          28.03     Aliased
37 other_chemical_0.........          0.000     Aliased
38 other_chemical_1.........        -0.6162      0.3272     -1.883     0.0597
40 flag_definite_0..........         -27.18       2.178     -12.48    < 0.001
41 flag_definite_1..........         -27.49       2.156     -12.75    < 0.001
43 any_non_Cher_radiation_1.         0.5777       0.384      1.504      0.132
44 any_non_Cher_radiation_2.          13.96       1.053      13.26    < 0.001
45 age_cen..................       0.001889     0.03236    0.05839      > 0.5
46 age_cen2.................      -0.002711    0.003975    -0.6821      0.495
47 age_cen3.................      1.963e-05   0.0004226    0.04644      > 0.5
48 age_cen4.................      1.141e-05   1.542e-05     0.7396       0.46
49 age_cen5.................     -6.754e-07    1.24e-06    -0.5447      > 0.5
50 x_dental_n_NON_ZERO......       -0.05959     0.06435     -0.926      0.354
51 x_dental_n_MIS...........         0.4852      0.2829      1.715     0.0863
52 sm_pday_NON_ZERO.........        0.01795     0.01312      1.368      0.171
53 sm_pday_MIS..............        -0.1726      0.2933    -0.5886      > 0.5
54 num_miss_NON_ZERO........         0.2205      0.0775      2.845    0.00443
55 num_miss_MIS.............          0.000     Aliased
56 haz_chem.................         -1.482      0.8403     -1.763     0.0778

            Records used          105

                Deviance      103.133
                     AIC      165.133
            Pearson Chi2      118.169      Degrees of freedom      74


 *** WARNING: Parameter x_other_n_5 changed by 2.9% MLE may be infinite or may not exist


lrt@


             LR statistic       2.912      Degrees of freedom      1
                  P value      0.0879

ci level 95@
                                       95% Confidence Bounds

 # Name                           Estimate    Std. Err.      Lower       Upper
-- ----------------------------  ----------   ---------    --------    --------

Log-linear term 0
 4 x_other_n_1..............        0.3052     0.2282   -0.1421    0.7525
             EXP(estimate)            1.357       1.256      0.8675       2.122

 5 x_other_n_2..............        0.1730     0.3546   -0.5219    0.8680
             EXP(estimate)            1.189       1.426      0.5934       2.382

 6 x_other_n_3..............         1.881     0.4657    0.9682     2.794
             EXP(estimate)            6.560       1.593       2.633       16.34

 7 x_other_n_4..............        0.2959     0.4904   -0.6652     1.257
             EXP(estimate)            1.344       1.633      0.5141       3.515

 8 x_other_n_5..............        -34.71  2.608e+07-5.112e+07 5.112e+07
             EXP(estimate)        8.398e-16       0.000       0.000       0.000

 9 x_other_n_6..............         2.217     0.5980     1.045     3.389
             EXP(estimate)            9.183       1.819       2.844       29.65

12 rad_army_1...............        -14.80     0.7910    -16.35    -13.25
             EXP(estimate)        3.745e-07       2.206   7.946e-08   1.765e-06

15 COM1_EXP1_0..............        -34.89  2.113e+07-4.141e+07 4.141e+07
             EXP(estimate)        7.046e-16       0.000       0.000       0.000

17 COM1_EXP1_2..............        0.7075     0.7053   -0.6748     2.090
             EXP(estimate)            2.029       2.024      0.5093       8.083

18 COM1_EXP1_3..............         1.661     0.5715    0.5406     2.781
             EXP(estimate)            5.263       1.771       1.717       16.13

21 exp_1....................       -0.2456     0.2009   -0.6393    0.1482
             EXP(estimate)           0.7823       1.222      0.5277       1.160

25 x_bone_1.................         13.97     0.2090     13.56     14.38
             EXP(estimate)        1.164e+06       1.232   7.725e+05   1.753e+06

29 industry_1...............       -0.5721     0.2962    -1.153  0.008564
             EXP(estimate)           0.5644       1.345      0.3158       1.009

31 haz_road_2...............         1.464      1.156   -0.8020     3.730
             EXP(estimate)            4.324       3.178      0.4484       41.69

34 rad_radiography_1........         29.58     0.7473     28.11     31.04
             EXP(estimate)        7.012e+12       2.111   1.621e+12   3.033e+13

38 other_chemical_1.........       -0.6162     0.3272    -1.258   0.02512
             EXP(estimate)           0.5400       1.387      0.2843       1.025

40 flag_definite_0..........        -27.18      2.178    -31.45    -22.91
             EXP(estimate)        1.567e-12       8.831   2.192e-14   1.120e-10

41 flag_definite_1..........        -27.49      2.156    -31.72    -23.27
             EXP(estimate)        1.147e-12       8.637   1.675e-14   7.846e-11

43 any_non_Cher_radiation_1.        0.5777     0.3840   -0.1750     1.330
             EXP(estimate)            1.782       1.468      0.8395       3.783

44 any_non_Cher_radiation_2.         13.96      1.053     11.89     16.02
             EXP(estimate)        1.151e+06       2.865   1.462e+05   9.054e+06

45 age_cen..................      0.001889    0.03236  -0.06153   0.06530
             EXP(estimate)            1.002       1.033      0.9403       1.067

46 age_cen2.................     -0.002711   0.003975  -0.01050  0.005079
             EXP(estimate)           0.9973       1.004      0.9896       1.005

47 age_cen3.................     1.963e-05  0.0004226-0.0008087 0.0008480
             EXP(estimate)            1.000       1.000      0.9992       1.001

48 age_cen4.................     1.141e-05  1.542e-05-1.882e-05 4.164e-05
             EXP(estimate)            1.000       1.000       1.000       1.000

49 age_cen5.................    -6.754e-07  1.240e-06-3.106e-06 1.755e-06
             EXP(estimate)            1.000       1.000       1.000       1.000

50 x_dental_n_NON_ZERO......      -0.05959    0.06435   -0.1857   0.06654
             EXP(estimate)           0.9422       1.066      0.8305       1.069

51 x_dental_n_MIS...........        0.4852     0.2829  -0.06922     1.040
             EXP(estimate)            1.625       1.327      0.9331       2.828

52 sm_pday_NON_ZERO.........       0.01795    0.01312 -0.007771   0.04367
             EXP(estimate)            1.018       1.013      0.9923       1.045

53 sm_pday_MIS..............       -0.1726     0.2933   -0.7474    0.4022
             EXP(estimate)           0.8415       1.341      0.4736       1.495

54 num_miss_NON_ZERO........        0.2205    0.07750   0.06863    0.3724
             EXP(estimate)            1.247       1.081       1.071       1.451

56 haz_chem.................        -1.482     0.8403    -3.129    0.1652
             EXP(estimate)           0.2272       2.317     0.04377       1.180


profile 43 noplot force lower@

  Lower bound trial values 

             Deviance   One-Sided
     Beta     Change     P-Value 
     ____________________________

    0.5009  -0.03989     0.421 *
    0.1928   -0.9905     0.160 *
    0.3170   -0.4567     0.250 *
    0.1909    -1.000     0.159 *
    0.1322    -1.323     0.125 *
  -0.06168    -2.698    0.0502 *
   -0.1873    -3.834    0.0251 *
   -0.3005    -5.018    0.0125 *
   -0.4362    -6.628   0.00502 *
   -0.5312    -7.875   0.00251 *

   Sorted list of profile likelihood points 

             Deviance   One-Sided
     Beta     Change     P-Value 
     ____________________________

   -0.5312    -7.875   0.00251
   -0.4362    -6.628   0.00502
   -0.3005    -5.018    0.0125
   -0.1873    -3.834    0.0251
  -0.06168    -2.698    0.0502
    0.1322    -1.323     0.125
    0.1909    -1.000     0.159
    0.1928   -0.9905     0.160
    0.3170   -0.4567     0.250
    0.5009  -0.03989     0.421
    0.5777     0.000   0.00248


      Interpolated profile likelihood bounds
       for parameter 43 (any_non_Cher_radiation_1)

            MLE     0.5777    exp(MLE)      1.782

      2-sided          Bounds                exp(Bounds)
       Level      Lower       Upper      Lower        Upper
      _______________________________________________________

      25.0%      0.4550        ????       1.576        ????
      50.0%      0.3175        ????       1.374        ????
      68.3%      0.1909        ????       1.210        ????
      75.0%      0.1321        ????       1.141        ????
      90.0%    -0.06262        ????      0.9393        ????
      95.0%     -0.1880        ????      0.8286        ????
      97.5%     -0.3011        ????      0.7400        ????
      99.0%     -0.4367        ????      0.6461        ????
      99.5%     -0.5315        ????      0.5877        ????


 *** WARNING: Parameter COM1_EXP1_0 changed by 2.1% MLE may be infinite or may not exist


profile 43 noplot force upper@

  Upper bound trial values 

             Deviance   One-Sided
     Beta     Change     P-Value 
     ____________________________

    0.6545  -0.04008     0.421 *
    0.9609    -1.004     0.158 *
    0.8358   -0.4544     0.250 *
    0.9602    -1.000     0.159 *
     1.018    -1.323     0.125 *
     1.206    -2.705    0.0500 *
     1.326    -3.840    0.0250 *
     1.434    -5.022    0.0125 *
     1.562    -6.632   0.00501 *
     1.651    -7.878   0.00250 *

   Sorted list of profile likelihood points 

             Deviance   One-Sided
     Beta     Change     P-Value 
     ____________________________

    0.5777     0.000   0.00248
    0.6545  -0.04008     0.421
    0.8358   -0.4544     0.250
    0.9602    -1.000     0.159
    0.9609    -1.004     0.158
     1.018    -1.323     0.125
     1.206    -2.705    0.0500
     1.326    -3.840    0.0250
     1.434    -5.022    0.0125
     1.562    -6.632   0.00501
     1.651    -7.878   0.00250


      Interpolated profile likelihood bounds
       for parameter 43 (any_non_Cher_radiation_1)

            MLE     0.5777    exp(MLE)      1.782

      2-sided          Bounds                exp(Bounds)
       Level      Lower       Upper      Lower        Upper
      _______________________________________________________

      25.0%        ????      0.6998        ????       2.013
      50.0%        ????      0.8359        ????       2.307
      68.3%        ????      0.9602        ????       2.612
      75.0%        ????       1.018        ????       2.766
      90.0%        ????       1.206        ????       3.341
      95.0%        ????       1.326        ????       3.768
      97.5%        ????       1.434        ????       4.196
      99.0%        ????       1.562        ????       4.770
      99.5%        ????       1.651        ????       5.214


 *** WARNING: Parameter COM1_EXP1_0 changed by 2.1% MLE may be infinite or may not exist


profile 44 noplot force lower@

  Lower bound trial values 

             Deviance   One-Sided
     Beta     Change     P-Value 
     ____________________________

     13.75  -0.03778     0.423 *
     12.84   -0.8378     0.180 *
     13.14   -0.4800     0.244 *
     12.73   -0.9934     0.159 *
     12.50    -1.318     0.125 *
     11.71    -2.614    0.0530 *
     11.08    -3.766    0.0261 *
     10.45    -4.974    0.0129 *
     9.619    -6.597   0.00511 *
     8.978    -7.864   0.00252 *

   Sorted list of profile likelihood points 

             Deviance   One-Sided
     Beta     Change     P-Value 
     ____________________________

     8.978    -7.864   0.00252
     9.619    -6.597   0.00511
     10.45    -4.974    0.0129
     11.08    -3.766    0.0261
     11.71    -2.614    0.0530
     12.50    -1.318     0.125
     12.73   -0.9934     0.159
     12.84   -0.8378     0.180
     13.14   -0.4800     0.244
     13.75  -0.03778     0.423
     13.96     0.000   0.00250


      Interpolated profile likelihood bounds
       for parameter 44 (any_non_Cher_radiation_2)

            MLE      13.96    exp(MLE)  1.151e+06

      2-sided          Bounds                exp(Bounds)
       Level      Lower       Upper      Lower        Upper
      _______________________________________________________

      25.0%       13.60        ????   8.027e+05        ????
      50.0%       13.17        ????   5.237e+05        ????
      68.3%       12.72        ????   3.345e+05        ????
      75.0%       12.50        ????   2.671e+05        ????
      90.0%       11.66        ????   1.159e+05        ????
      95.0%       11.04        ????   6.242e+04        ????
      97.5%       10.42        ????   3.362e+04        ????
      99.0%       9.599        ????   1.475e+04        ????
      99.5%       8.970        ????       7865.        ????


 *** WARNING: Parameter x_other_n_5 changed by 2.1% MLE may be infinite or may not exist


profile 44 noplot force upper@

  Upper bound trial values 

             Deviance   One-Sided
     Beta     Change     P-Value 
     ____________________________

     14.17  -0.04235     0.418 *
     14.95    -1.169     0.140 *
     14.59   -0.4247     0.257 *
     14.88   -0.9950     0.159 *
     15.01    -1.324     0.125 *
     15.40    -2.768    0.0481 *
     15.62    -3.880    0.0244 *
     15.80    -5.049    0.0123 *
     16.02    -6.657   0.00494 *
     16.17    -7.891   0.00248 *

   Sorted list of profile likelihood points 

             Deviance   One-Sided
     Beta     Change     P-Value 
     ____________________________

     13.96     0.000   0.00250
     14.17  -0.04235     0.418
     14.59   -0.4247     0.257
     14.88   -0.9950     0.159
     14.95    -1.169     0.140
     15.01    -1.324     0.125
     15.40    -2.768    0.0481
     15.62    -3.880    0.0244
     15.80    -5.049    0.0123
     16.02    -6.657   0.00494
     16.17    -7.891   0.00248


      Interpolated profile likelihood bounds
       for parameter 44 (any_non_Cher_radiation_2)

            MLE      13.96    exp(MLE)  1.151e+06

      2-sided          Bounds                exp(Bounds)
       Level      Lower       Upper      Lower        Upper
      _______________________________________________________

      25.0%        ????       14.27        ????   1.579e+06
      50.0%        ????       14.60        ????   2.202e+06
      68.3%        ????       14.88        ????   2.909e+06
      75.0%        ????       15.01        ????   3.286e+06
      90.0%        ????       15.38        ????   4.796e+06
      95.0%        ????       15.61        ????   6.006e+06
      97.5%        ????       15.80        ????   7.280e+06
      99.0%        ????       16.02        ????   9.069e+06
      99.5%        ????       16.17        ????   1.051e+07


 *** WARNING: Parameter x_other_n_5 changed by 2.1% MLE may be infinite or may not exist


!!!!!!!!!!!!!!!!!!!!!!!!!!!!!!!!!!!!!!!!!!!!!!!!!!!!!!!!!!!!!!!!!!!!!!!!!!!!!!!!!!!!!!!!!!!!!!!
!!!!!!!!!!!!!!!!!!!!!!!!!!!!!!!!!!!!!!!!!!!!!!!!!!!!!!!!!!!!!!!!!!!!!!!!!!!!!!!!!!!!!!!!!!!!!!!
!!Analyses of radiation work in nuclear industry (including Chernobyl NPP)                   !!
!!!!!!!!!!!!!!!!!!!!!!!!!!!!!!!!!!!!!!!!!!!!!!!!!!!!!!!!!!!!!!!!!!!!!!!!!!!!!!!!!!!!!!!!!!!!!!!
!!!!!!!!!!!!!!!!!!!!!!!!!!!!!!!!!!!!!!!!!!!!!!!!!!!!!!!!!!!!!!!!!!!!!!!!!!!!!!!!!!!!!!!!!!!!!!!

!Null model
loglinear 0 x_other_n rad_army COM1_EXP1
 age_cen age_cen2 age_cen3 age_cen4 age_cen5
 exp x_dental_n_NON_ZERO x_dental_n_MIS 
    x_bone industry sm_pday_NON_ZERO  sm_pday_MIS num_miss_NON_ZERO num_miss_MIS
    haz_road rad_radiography other_chemical flag_definite haz_chem
@


linear 1@


loglinear 1@


fit@

          Iter  Step      Deviance

             0     0      344.950
             1     1      155.410
             2     0      116.296
             3     0      107.049
             4     0      106.376
             5     0      106.166
             6     0      106.089
             7     0      106.061
             8     0      106.050
             9     0      106.047
            10     0      106.045
            11     0      106.045
            12     0      106.044
            13     0      106.044
            14     0      106.044
            15     0      106.044
            16     0      106.044
            17     0      106.044
            18     0      106.044
            19     0      106.044
            20     0      106.044
            21     0      106.044

Piece-wise exponential regression
Additive excess relative risk T0 * (1 + T1 + T2 + ...)

Using (no_tumour_final == 1)

Number_cells_MN is used for cases
Number_cells_scored_1000 is used for person years


                            Parameter Summary Table

 # Name                            Estimate     Std.Err.  Test Stat.  P value
-- ----------------------------   ----------   ---------  ----------  --------
Log-linear term 0
 1 %CON.....................          0.000     Aliased
 3 x_other_n_0..............          0.000     Aliased
 4 x_other_n_1..............         0.3296      0.2285      1.442      0.149
 5 x_other_n_2..............         0.1861      0.3553     0.5238      > 0.5
 6 x_other_n_3..............          1.734       0.455      3.811    < 0.001
 7 x_other_n_4..............         0.5800      0.4446      1.305      0.192
 8 x_other_n_5..............         -20.66   2.378e+04 -0.0008685      > 0.5
 9 x_other_n_6..............          2.059      0.5881      3.502    < 0.001
11 rad_army_0...............          0.000     Aliased
12 rad_army_1...............         -14.32      0.7297     -19.63    < 0.001
13 rad_army_2...............         -13.11     Aliased
15 COM1_EXP1_0..............         -20.83   1.927e+04  -0.001081      > 0.5
16 COM1_EXP1_1..............          0.000     Aliased
17 COM1_EXP1_2..............         0.5962      0.7034     0.8476      0.397
18 COM1_EXP1_3..............          1.623       0.568      2.856    0.00428
20 exp_0....................          0.000     Aliased
21 exp_1....................        -0.3143      0.1957     -1.606      0.108
22 exp_2....................         0.4289     Aliased
24 x_bone_0.................          0.000     Aliased
25 x_bone_1.................          14.02      0.2064      67.91    < 0.001
26 x_bone_2.................          14.57     Aliased
28 industry_0...............          0.000     Aliased
29 industry_1...............        -0.5822      0.2899     -2.008     0.0446
31 haz_road_2...............          1.580       1.147      1.378      0.168
33 rad_radiography_0........          0.000     Aliased
34 rad_radiography_1........          16.18       1.272      12.72    < 0.001
35 rad_radiography_2........          14.39       1.034      13.91    < 0.001
37 other_chemical_0.........          0.000     Aliased
38 other_chemical_1.........        -0.6250       0.328     -1.906     0.0567
40 flag_definite_0..........         -13.73       2.386     -5.754    < 0.001
41 flag_definite_1..........         -14.07       2.357     -5.969    < 0.001
42 age_cen..................      -0.002176     0.03194   -0.06813      > 0.5
43 age_cen2.................      -0.002852    0.003952    -0.7217      0.471
44 age_cen3.................      6.331e-05   0.0004159     0.1522      > 0.5
45 age_cen4.................      1.224e-05   1.527e-05     0.8012      0.423
46 age_cen5.................     -8.354e-07   1.221e-06    -0.6842      0.494
47 x_dental_n_NON_ZERO......       -0.02763     0.05866    -0.4711      > 0.5
48 x_dental_n_MIS...........         0.5274      0.2775        1.9     0.0574
49 sm_pday_NON_ZERO.........        0.01765     0.01316      1.342       0.18
50 sm_pday_MIS..............       -0.09546      0.2853    -0.3346      > 0.5
51 num_miss_NON_ZERO........         0.2437     0.07323      3.329    < 0.001
52 num_miss_MIS.............          0.000     Aliased
53 haz_chem.................         -1.481      0.8401     -1.763      0.078

            Records used          105

                Deviance      106.044
                     AIC      166.044
            Pearson Chi2      119.078      Degrees of freedom      75


 *** WARNING: Parameter x_other_n_5 changed by 5.0% MLE may be infinite or may not exist


null@

!Analysis of non-Chernobyl nuclear industry radiation work risk
loglinear 0 +other_nuclear@


fit@

          Iter  Step      Deviance

             0     0      106.044
             1     0      104.648
             2     0      104.624
             3     0      104.624
             4     0      104.624

Piece-wise exponential regression
Additive excess relative risk T0 * (1 + T1 + T2 + ...)

Using (no_tumour_final == 1)

Number_cells_MN is used for cases
Number_cells_scored_1000 is used for person years


                            Parameter Summary Table

 # Name                            Estimate     Std.Err.  Test Stat.  P value
-- ----------------------------   ----------   ---------  ----------  --------
Log-linear term 0
 1 %CON.....................          0.000     Aliased
 3 x_other_n_0..............          0.000     Aliased
 4 x_other_n_1..............         0.3056      0.2285      1.337      0.181
 5 x_other_n_2..............         0.1989      0.3553     0.5597      > 0.5
 6 x_other_n_3..............          1.825      0.4618      3.953    < 0.001
 7 x_other_n_4..............         0.5543      0.4498      1.232      0.218
 8 x_other_n_5..............         -24.70   1.757e+05 -0.0001406      > 0.5
 9 x_other_n_6..............          2.168      0.5968      3.633    < 0.001
11 rad_army_0...............          0.000     Aliased
12 rad_army_1...............         -14.23      0.7321     -19.44    < 0.001
13 rad_army_2...............         -13.11     Aliased
15 COM1_EXP1_0..............         -24.84   1.424e+05 -0.0001744      > 0.5
16 COM1_EXP1_1..............          0.000     Aliased
17 COM1_EXP1_2..............         0.6365      0.7031     0.9053      0.365
18 COM1_EXP1_3..............          1.676      0.5728      2.927    0.00342
20 exp_0....................          0.000     Aliased
21 exp_1....................        -0.2823      0.1981     -1.425      0.154
22 exp_2....................         0.4289     Aliased
24 x_bone_0.................          0.000     Aliased
25 x_bone_1.................          14.00      0.2062      67.88    < 0.001
26 x_bone_2.................          14.57     Aliased
28 industry_0...............          0.000     Aliased
29 industry_1...............        -0.5680      0.2948     -1.927      0.054
31 haz_road_2...............          1.428       1.159      1.232      0.218
33 rad_radiography_0........          0.000     Aliased
34 rad_radiography_1........          16.43       0.767      21.42    < 0.001
35 rad_radiography_2........          14.39     Aliased
37 other_chemical_0.........          0.000     Aliased
38 other_chemical_1.........        -0.6275      0.3269      -1.92     0.0549
40 flag_definite_0..........         -13.43       2.189     -6.138    < 0.001
41 flag_definite_1..........         -13.76       2.167      -6.35    < 0.001
43 other_nuclear_1..........         0.4770       0.393      1.214      0.225
44 other_nuclear_2..........       -0.05679       1.035   -0.05486      > 0.5
45 age_cen..................       0.003006     0.03232    0.09301      > 0.5
46 age_cen2.................      -0.003394     0.00402    -0.8442      0.399
47 age_cen3.................      2.501e-05   0.0004214    0.05936      > 0.5
48 age_cen4.................      1.344e-05   1.547e-05      0.869      0.385
49 age_cen5.................     -7.542e-07   1.238e-06    -0.6094      > 0.5
50 x_dental_n_NON_ZERO......       -0.05516     0.06414    -0.8599       0.39
51 x_dental_n_MIS...........         0.4814      0.2812      1.712     0.0869
52 sm_pday_NON_ZERO.........        0.01633     0.01319      1.238      0.216
53 sm_pday_MIS..............        -0.1692      0.2932     -0.577      > 0.5
54 num_miss_NON_ZERO........         0.2226     0.07741      2.876    0.00402
55 num_miss_MIS.............          0.000     Aliased
56 haz_chem.................         -1.492        0.84     -1.776     0.0758

            Records used          105

                Deviance      104.624
                     AIC      166.624
            Pearson Chi2      117.992      Degrees of freedom      74


 *** WARNING: Parameter x_other_n_5 changed by 4.2% MLE may be infinite or may not exist


lrt@


             LR statistic       1.420      Degrees of freedom      1
                  P value       0.233

ci level 95@
                                       95% Confidence Bounds

 # Name                           Estimate    Std. Err.      Lower       Upper
-- ----------------------------  ----------   ---------    --------    --------

Log-linear term 0
 4 x_other_n_1..............        0.3056     0.2285   -0.1423    0.7535
             EXP(estimate)            1.357       1.257      0.8673       2.124

 5 x_other_n_2..............        0.1989     0.3553   -0.4975    0.8953
             EXP(estimate)            1.220       1.427      0.6080       2.448

 6 x_other_n_3..............         1.825     0.4618    0.9204     2.731
             EXP(estimate)            6.206       1.587       2.510       15.34

 7 x_other_n_4..............        0.5543     0.4498   -0.3273     1.436
             EXP(estimate)            1.741       1.568      0.7208       4.203

 8 x_other_n_5..............        -24.70  1.757e+05-3.444e+05 3.444e+05
             EXP(estimate)        1.866e-11       0.000       0.000       0.000

 9 x_other_n_6..............         2.168     0.5968    0.9982     3.338
             EXP(estimate)            8.740       1.816       2.713       28.15

12 rad_army_1...............        -14.23     0.7321    -15.67    -12.80
             EXP(estimate)        6.592e-07       2.079   1.570e-07   2.768e-06

15 COM1_EXP1_0..............        -24.84  1.424e+05-2.791e+05 2.791e+05
             EXP(estimate)        1.627e-11       0.000       0.000       0.000

17 COM1_EXP1_2..............        0.6365     0.7031   -0.7415     2.014
             EXP(estimate)            1.890       2.020      0.4764       7.497

18 COM1_EXP1_3..............         1.676     0.5728    0.5538     2.799
             EXP(estimate)            5.346       1.773       1.740       16.43

21 exp_1....................       -0.2823     0.1981   -0.6706    0.1060
             EXP(estimate)           0.7541       1.219      0.5114       1.112

25 x_bone_1.................         14.00     0.2062     13.60     14.40
             EXP(estimate)        1.203e+06       1.229   8.029e+05   1.802e+06

29 industry_1...............       -0.5680     0.2948    -1.146  0.009749
             EXP(estimate)           0.5666       1.343      0.3180       1.010

31 haz_road_2...............         1.428      1.159   -0.8430     3.698
             EXP(estimate)            4.169       3.185      0.4304       40.38

34 rad_radiography_1........         16.43     0.7670     14.92     17.93
             EXP(estimate)        1.361e+07       2.153   3.026e+06   6.118e+07

38 other_chemical_1.........       -0.6275     0.3269    -1.268   0.01320
             EXP(estimate)           0.5339       1.387      0.2813       1.013

40 flag_definite_0..........        -13.43      2.189    -17.72    -9.144
             EXP(estimate)        1.465e-06       8.924   2.008e-08   0.0001069

41 flag_definite_1..........        -13.76      2.167    -18.00    -9.510
             EXP(estimate)        1.060e-06       8.728   1.518e-08   7.407e-05

43 other_nuclear_1..........        0.4770     0.3930   -0.2931     1.247
             EXP(estimate)            1.611       1.481      0.7459       3.481

44 other_nuclear_2..........      -0.05679      1.035    -2.086     1.972
             EXP(estimate)           0.9448       2.816      0.1242       7.186

45 age_cen..................      0.003006    0.03232  -0.06035   0.06636
             EXP(estimate)            1.003       1.033      0.9414       1.069

46 age_cen2.................     -0.003394   0.004020  -0.01127  0.004486
             EXP(estimate)           0.9966       1.004      0.9888       1.004

47 age_cen3.................     2.501e-05  0.0004214-0.0008009 0.0008509
             EXP(estimate)            1.000       1.000      0.9992       1.001

48 age_cen4.................     1.344e-05  1.547e-05-1.688e-05 4.376e-05
             EXP(estimate)            1.000       1.000       1.000       1.000

49 age_cen5.................    -7.542e-07  1.238e-06-3.180e-06 1.671e-06
             EXP(estimate)            1.000       1.000       1.000       1.000

50 x_dental_n_NON_ZERO......      -0.05516    0.06414   -0.1809   0.07056
             EXP(estimate)           0.9463       1.066      0.8345       1.073

51 x_dental_n_MIS...........        0.4814     0.2812  -0.06978     1.033
             EXP(estimate)            1.618       1.325      0.9326       2.808

52 sm_pday_NON_ZERO.........       0.01633    0.01319 -0.009521   0.04218
             EXP(estimate)            1.016       1.013      0.9905       1.043

53 sm_pday_MIS..............       -0.1692     0.2932   -0.7438    0.4055
             EXP(estimate)           0.8444       1.341      0.4753       1.500

54 num_miss_NON_ZERO........        0.2226    0.07741   0.07093    0.3744
             EXP(estimate)            1.249       1.080       1.074       1.454

56 haz_chem.................        -1.492     0.8400    -3.138    0.1547
             EXP(estimate)           0.2250       2.316     0.04336       1.167


profile 43 noplot force lower@

  Lower bound trial values 

             Deviance   One-Sided
     Beta     Change     P-Value 
     ____________________________

    0.3985  -0.03978     0.421 *
   0.08196   -0.9812     0.161 *
    0.2084   -0.4583     0.249 *
   0.07814    -1.000     0.159 *
   0.01703    -1.323     0.125 *
   -0.1853    -2.692    0.0504 *
   -0.3180    -3.830    0.0252 *
   -0.4383    -5.014    0.0126 *
   -0.5832    -6.624   0.00503 *
   -0.6855    -7.873   0.00251 *

   Sorted list of profile likelihood points 

             Deviance   One-Sided
     Beta     Change     P-Value 
     ____________________________

   -0.6855    -7.873   0.00251
   -0.5832    -6.624   0.00503
   -0.4383    -5.014    0.0126
   -0.3180    -3.830    0.0252
   -0.1853    -2.692    0.0504
   0.01703    -1.323     0.125
   0.07814    -1.000     0.159
   0.08196   -0.9812     0.161
    0.2084   -0.4583     0.249
    0.3985  -0.03978     0.421
    0.4770     0.000   0.00248


      Interpolated profile likelihood bounds
       for parameter 43 (other_nuclear_1)

            MLE     0.4770    exp(MLE)      1.611

      2-sided          Bounds                exp(Bounds)
       Level      Lower       Upper      Lower        Upper
      _______________________________________________________

      25.0%      0.3510        ????       1.421        ????
      50.0%      0.2094        ????       1.233        ????
      68.3%     0.07812        ????       1.081        ????
      75.0%     0.01695        ????       1.017        ????
      90.0%     -0.1870        ????      0.8295        ????
      95.0%     -0.3193        ????      0.7267        ????
      97.5%     -0.4393        ????      0.6445        ????
      99.0%     -0.5842        ????      0.5576        ????
      99.5%     -0.6860        ????      0.5036        ????


 *** WARNING: Parameter x_other_n_5 changed by 2.2% MLE may be infinite or may not exist


profile 43 noplot force upper@

  Upper bound trial values 

             Deviance   One-Sided
     Beta     Change     P-Value 
     ____________________________

    0.5556  -0.04019     0.421 *
    0.8680    -1.012     0.157 *
    0.7394   -0.4529     0.250 *
    0.8656    -1.000     0.159 *
    0.9235    -1.323     0.125 *
     1.113    -2.709    0.0499 *
     1.233    -3.843    0.0250 *
     1.340    -5.024    0.0125 *
     1.468    -6.634   0.00500 *
     1.556    -7.879   0.00250 *

   Sorted list of profile likelihood points 

             Deviance   One-Sided
     Beta     Change     P-Value 
     ____________________________

    0.4770     0.000   0.00248
    0.5556  -0.04019     0.421
    0.7394   -0.4529     0.250
    0.8656    -1.000     0.159
    0.8680    -1.012     0.157
    0.9235    -1.323     0.125
     1.113    -2.709    0.0499
     1.233    -3.843    0.0250
     1.340    -5.024    0.0125
     1.468    -6.634   0.00500
     1.556    -7.879   0.00250


      Interpolated profile likelihood bounds
       for parameter 43 (other_nuclear_1)

            MLE     0.4770    exp(MLE)      1.611

      2-sided          Bounds                exp(Bounds)
       Level      Lower       Upper      Lower        Upper
      _______________________________________________________

      25.0%        ????      0.6016        ????       1.825
      50.0%        ????      0.7400        ????       2.096
      68.3%        ????      0.8656        ????       2.377
      75.0%        ????      0.9235        ????       2.518
      90.0%        ????       1.113        ????       3.043
      95.0%        ????       1.233        ????       3.432
      97.5%        ????       1.340        ????       3.820
      99.0%        ????       1.468        ????       4.339
      99.5%        ????       1.556        ????       4.738


 *** WARNING: Parameter x_other_n_5 changed by 2.1% MLE may be infinite or may not exist


profile 44 noplot force lower@

  Lower bound trial values 

             Deviance   One-Sided
     Beta     Change     P-Value 
     ____________________________

   -0.2638  -0.03768     0.423 *
    -1.156   -0.8330     0.181 *
   -0.8594   -0.4804     0.244 *
    -1.275   -0.9931     0.159 *
    -1.500    -1.318     0.125 *
    -2.284    -2.613    0.0530 *
    -2.914    -3.767    0.0261 *
    -3.547    -4.975    0.0129 *
    -4.377    -6.597   0.00511 *
    -5.017    -7.864   0.00252 *

   Sorted list of profile likelihood points 

             Deviance   One-Sided
     Beta     Change     P-Value 
     ____________________________

    -5.017    -7.864   0.00252
    -4.377    -6.597   0.00511
    -3.547    -4.975    0.0129
    -2.914    -3.767    0.0261
    -2.284    -2.613    0.0530
    -1.500    -1.318     0.125
    -1.275   -0.9931     0.159
    -1.156   -0.8330     0.181
   -0.8594   -0.4804     0.244
   -0.2638  -0.03768     0.423
  -0.05679     0.000   0.00250


      Interpolated profile likelihood bounds
       for parameter 44 (other_nuclear_2)

            MLE   -0.05679    exp(MLE)     0.9448

      2-sided          Bounds                exp(Bounds)
       Level      Lower       Upper      Lower        Upper
      _______________________________________________________

      25.0%     -0.4121        ????      0.6622        ????
      50.0%     -0.8347        ????      0.4340        ????
      68.3%      -1.280        ????      0.2780        ????
      75.0%      -1.504        ????      0.2223        ????
      90.0%      -2.336        ????     0.09668        ????
      95.0%      -2.954        ????     0.05211        ????
      97.5%      -3.573        ????     0.02808        ????
      99.0%      -4.396        ????     0.01233        ????
      99.5%      -5.025        ????    0.006573        ????


 *** WARNING: Parameter x_other_n_5 changed by 2.2% MLE may be infinite or may not exist


profile 44 noplot force upper@

  Upper bound trial values 

             Deviance   One-Sided
     Beta     Change     P-Value 
     ____________________________

    0.1502  -0.04249     0.418 *
    0.9176    -1.185     0.138 *
    0.5569   -0.4216     0.258 *
    0.8453   -0.9939     0.159 *
    0.9656    -1.324     0.125 *
     1.342    -2.778    0.0478 *
     1.547    -3.888    0.0243 *
     1.725    -5.054    0.0123 *
     1.928    -6.663   0.00492 *
     2.062    -7.894   0.00248 *

   Sorted list of profile likelihood points 

             Deviance   One-Sided
     Beta     Change     P-Value 
     ____________________________

  -0.05679     0.000   0.00250
    0.1502  -0.04249     0.418
    0.5569   -0.4216     0.258
    0.8453   -0.9939     0.159
    0.9176    -1.185     0.138
    0.9656    -1.324     0.125
     1.342    -2.778    0.0478
     1.547    -3.888    0.0243
     1.725    -5.054    0.0123
     1.928    -6.663   0.00492
     2.062    -7.894   0.00248


      Interpolated profile likelihood bounds
       for parameter 44 (other_nuclear_2)

            MLE   -0.05679    exp(MLE)     0.9448

      2-sided          Bounds                exp(Bounds)
       Level      Lower       Upper      Lower        Upper
      _______________________________________________________

      25.0%        ????      0.2533        ????       1.288
      50.0%        ????      0.5780        ????       1.783
      68.3%        ????      0.8477        ????       2.334
      75.0%        ????      0.9652        ????       2.625
      90.0%        ????       1.327        ????       3.769
      95.0%        ????       1.540        ????       4.663
      97.5%        ????       1.720        ????       5.586
      99.0%        ????       1.925        ????       6.855
      99.5%        ????       2.061        ????       7.853


 *** WARNING: Parameter COM1_EXP1_0 changed by 2.1% MLE may be infinite or may not exist


!!!!!!!!!!!!!!!!!!!!!!!!!!!!!!!!!!!!!!!!!!!!!!!!!!!!!!!!!!!!!!!!!!!!!!!!!!!!!!!!!!!!!!!!!!!!!!!
!!!!!!!!!!!!!!!!!!!!!!!!!!!!!!!!!!!!!!!!!!!!!!!!!!!!!!!!!!!!!!!!!!!!!!!!!!!!!!!!!!!!!!!!!!!!!!!
!!Analyses of army radiation work                                                            !!
!!!!!!!!!!!!!!!!!!!!!!!!!!!!!!!!!!!!!!!!!!!!!!!!!!!!!!!!!!!!!!!!!!!!!!!!!!!!!!!!!!!!!!!!!!!!!!!
!!!!!!!!!!!!!!!!!!!!!!!!!!!!!!!!!!!!!!!!!!!!!!!!!!!!!!!!!!!!!!!!!!!!!!!!!!!!!!!!!!!!!!!!!!!!!!!

!Null model
loglinear 0 x_other_n
! rad_army
 COM1_EXP1
 age_cen age_cen2 age_cen3 age_cen4 age_cen5
 exp x_dental_n_NON_ZERO x_dental_n_MIS 
    x_bone industry sm_pday_NON_ZERO  sm_pday_MIS num_miss_NON_ZERO num_miss_MIS
    haz_road rad_radiography other_chemical flag_definite haz_chem
@


linear 1@


loglinear 1@


fit@

          Iter  Step      Deviance

             0     0      344.950
             1     1      158.254
             2     0      120.759
             3     0      112.068
             4     0      111.528
             5     0      111.366
             6     0      111.307
             7     0      111.285
             8     0      111.277
             9     0      111.274
            10     0      111.273
            11     0      111.272
            12     0      111.272
            13     0      111.272
            14     0      111.272
            15     0      111.272
            16     0      111.272
            17     0      111.272
            18     0      111.272
            19     0      111.272
            20     0      111.272
            21     0      111.272

Piece-wise exponential regression
Additive excess relative risk T0 * (1 + T1 + T2 + ...)

Using (no_tumour_final == 1)

Number_cells_MN is used for cases
Number_cells_scored_1000 is used for person years


                            Parameter Summary Table

 # Name                            Estimate     Std.Err.  Test Stat.  P value
-- ----------------------------   ----------   ---------  ----------  --------
Log-linear term 0
 1 %CON.....................          0.000     Aliased
 3 x_other_n_0..............          0.000     Aliased
 4 x_other_n_1..............         0.3042      0.2278      1.335      0.182
 5 x_other_n_2..............         0.2584       0.355     0.7279      0.467
 6 x_other_n_3..............          1.713      0.4541      3.772    < 0.001
 7 x_other_n_4..............         0.6459      0.4445      1.453      0.146
 8 x_other_n_5..............         -20.68   2.378e+04 -0.0008695      > 0.5
 9 x_other_n_6..............          2.091       0.587      3.562    < 0.001
11 COM1_EXP1_0..............         -20.81   1.913e+04  -0.001088      > 0.5
12 COM1_EXP1_1..............          0.000     Aliased
13 COM1_EXP1_2..............         0.3962        0.71      0.558      > 0.5
14 COM1_EXP1_3..............          1.626      0.5678      2.863    0.00419
16 exp_0....................          0.000     Aliased
17 exp_1....................        -0.3200      0.1961     -1.632      0.103
18 exp_2....................         0.4425     Aliased
20 x_bone_0.................          0.000     Aliased
21 x_bone_1.................          14.03      0.2033      69.03    < 0.001
22 x_bone_2.................          14.56     Aliased
24 industry_0...............          0.000     Aliased
25 industry_1...............        -0.5344      0.2913     -1.835     0.0665
27 haz_road_2...............          1.558       1.148      1.357      0.175
29 rad_radiography_0........          0.000     Aliased
30 rad_radiography_1........          3.755       1.274      2.947    0.00321
31 rad_radiography_2........          1.883       1.065      1.769      0.077
33 other_chemical_0.........          0.000     Aliased
34 other_chemical_1.........        -0.6664      0.3221     -2.069     0.0385
36 flag_definite_0..........         -14.18        2.41     -5.886    < 0.001
37 flag_definite_1..........         -14.56       2.379     -6.121    < 0.001
38 age_cen..................        0.01017     0.03157      0.322      > 0.5
39 age_cen2.................      -0.002688    0.004004    -0.6713      > 0.5
40 age_cen3.................     -3.310e-05   0.0004179   -0.07921      > 0.5
41 age_cen4.................      1.115e-05   1.549e-05       0.72      0.471
42 age_cen5.................     -6.159e-07    1.23e-06    -0.5006      > 0.5
43 x_dental_n_NON_ZERO......       -0.02938     0.05885    -0.4991      > 0.5
44 x_dental_n_MIS...........         0.5688      0.2754      2.065     0.0389
45 sm_pday_NON_ZERO.........        0.01355     0.01309      1.035      0.301
46 sm_pday_MIS..............        -0.2071      0.2815    -0.7359      0.462
47 num_miss_NON_ZERO........         0.2531     0.07311      3.462    < 0.001
48 num_miss_MIS.............          0.000     Aliased
49 haz_chem.................         -1.527      0.8376     -1.823     0.0683

            Records used          105

                Deviance      111.272
                     AIC      169.272
            Pearson Chi2      124.371      Degrees of freedom      76


 *** WARNING: Parameter x_other_n_5 changed by 5.0% MLE may be infinite or may not exist


null@

!Analysis of army radiation work risk
loglinear 0 +army_radiation@


fit@

          Iter  Step      Deviance

             0     0      111.272
             1     0      106.806
             2     0      106.173
             3     0      106.087
             4     0      106.060
             5     0      106.050
             6     0      106.046
             7     0      106.045
             8     0      106.045
             9     0      106.044
            10     0      106.044
            11     0      106.044
            12     0      106.044
            13     0      106.044
            14     0      106.044

Piece-wise exponential regression
Additive excess relative risk T0 * (1 + T1 + T2 + ...)

Using (no_tumour_final == 1)

Number_cells_MN is used for cases
Number_cells_scored_1000 is used for person years


                            Parameter Summary Table

 # Name                            Estimate     Std.Err.  Test Stat.  P value
-- ----------------------------   ----------   ---------  ----------  --------
Log-linear term 0
 1 %CON.....................          0.000     Aliased
 3 x_other_n_0..............          0.000     Aliased
 4 x_other_n_1..............         0.3296      0.2285      1.442      0.149
 5 x_other_n_2..............         0.1861      0.3553     0.5238      > 0.5
 6 x_other_n_3..............          1.734       0.455      3.811    < 0.001
 7 x_other_n_4..............         0.5800      0.4446      1.305      0.192
 8 x_other_n_5..............         -34.66   2.608e+07 -1.329e-06      > 0.5
 9 x_other_n_6..............          2.059      0.5881      3.502    < 0.001
11 COM1_EXP1_0..............         -34.82   2.097e+07  -1.66e-06      > 0.5
12 COM1_EXP1_1..............          0.000     Aliased
13 COM1_EXP1_2..............         0.5962      0.7034     0.8476      0.397
14 COM1_EXP1_3..............          1.623       0.568      2.856    0.00428
16 exp_0....................          0.000     Aliased
17 exp_1....................        -0.3007      0.1957     -1.537      0.124
18 exp_2....................         0.4425     Aliased
20 x_bone_0.................          0.000     Aliased
21 x_bone_1.................          14.00      0.2064      67.84    < 0.001
22 x_bone_2.................          14.56     Aliased
24 industry_0...............          0.000     Aliased
25 industry_1...............        -0.5822      0.2899     -2.008     0.0446
27 haz_road_2...............          1.580       1.147      1.378      0.168
29 rad_radiography_0........          0.000     Aliased
30 rad_radiography_1........          15.77      0.7361      21.43    < 0.001
31 rad_radiography_2........          13.98     Aliased
33 other_chemical_0.........          0.000     Aliased
34 other_chemical_1.........        -0.6250       0.328     -1.906     0.0567
36 flag_definite_0..........         -26.43       2.176     -12.15    < 0.001
37 flag_definite_1..........         -26.77        2.15     -12.45    < 0.001
39 army_radiation_1.........         -1.212      0.7297     -1.661     0.0968
40 army_radiation_2.........          12.70       1.034      12.28    < 0.001
41 age_cen..................      -0.002176     0.03194   -0.06813      > 0.5
42 age_cen2.................      -0.002852    0.003952    -0.7217      0.471
43 age_cen3.................      6.331e-05   0.0004159     0.1522      > 0.5
44 age_cen4.................      1.224e-05   1.527e-05     0.8012      0.423
45 age_cen5.................     -8.354e-07   1.221e-06    -0.6842      0.494
46 x_dental_n_NON_ZERO......       -0.02763     0.05866    -0.4711      > 0.5
47 x_dental_n_MIS...........         0.5274      0.2775        1.9     0.0574
48 sm_pday_NON_ZERO.........        0.01765     0.01316      1.342       0.18
49 sm_pday_MIS..............       -0.09546      0.2853    -0.3346      > 0.5
50 num_miss_NON_ZERO........         0.2437     0.07323      3.329    < 0.001
51 num_miss_MIS.............          0.000     Aliased
52 haz_chem.................         -1.481      0.8401     -1.763      0.078

            Records used          105

                Deviance      106.044
                     AIC      166.044
            Pearson Chi2      119.078      Degrees of freedom      75


 *** WARNING: Parameter x_other_n_5 changed by 2.9% MLE may be infinite or may not exist


lrt@


             LR statistic       5.228      Degrees of freedom      1
                  P value      0.0222

ci level 95@
                                       95% Confidence Bounds

 # Name                           Estimate    Std. Err.      Lower       Upper
-- ----------------------------  ----------   ---------    --------    --------

Log-linear term 0
 4 x_other_n_1..............        0.3296     0.2285   -0.1183    0.7775
             EXP(estimate)            1.390       1.257      0.8884       2.176

 5 x_other_n_2..............        0.1861     0.3553   -0.5103    0.8825
             EXP(estimate)            1.205       1.427      0.6003       2.417

 6 x_other_n_3..............         1.734     0.4550    0.8420     2.626
             EXP(estimate)            5.662       1.576       2.321       13.81

 7 x_other_n_4..............        0.5800     0.4446   -0.2914     1.451
             EXP(estimate)            1.786       1.560      0.7472       4.269

 8 x_other_n_5..............        -34.66  2.608e+07-5.112e+07 5.112e+07
             EXP(estimate)        8.892e-16       0.000       0.000       0.000

 9 x_other_n_6..............         2.059     0.5881    0.9067     3.212
             EXP(estimate)            7.840       1.801       2.476       24.83

11 COM1_EXP1_0..............        -34.82  2.097e+07-4.110e+07 4.110e+07
             EXP(estimate)        7.574e-16       0.000       0.000       0.000

13 COM1_EXP1_2..............        0.5962     0.7034   -0.7825     1.975
             EXP(estimate)            1.815       2.021      0.4573       7.205

14 COM1_EXP1_3..............         1.623     0.5680    0.5092     2.736
             EXP(estimate)            5.066       1.765       1.664       15.42

17 exp_1....................       -0.3007     0.1957   -0.6842   0.08280
             EXP(estimate)           0.7403       1.216      0.5045       1.086

21 x_bone_1.................         14.00     0.2064     13.60     14.41
             EXP(estimate)        1.207e+06       1.229   8.051e+05   1.808e+06

25 industry_1...............       -0.5822     0.2899    -1.150  -0.01401
             EXP(estimate)           0.5587       1.336      0.3165      0.9861

27 haz_road_2...............         1.580      1.147   -0.6674     3.827
             EXP(estimate)            4.854       3.147      0.5131       45.93

30 rad_radiography_1........         15.77     0.7361     14.33     17.22
             EXP(estimate)        7.078e+06       2.088   1.672e+06   2.995e+07

34 other_chemical_1.........       -0.6250     0.3280    -1.268   0.01784
             EXP(estimate)           0.5352       1.388      0.2814       1.018

36 flag_definite_0..........        -26.43      2.176    -30.69    -22.16
             EXP(estimate)        3.336e-12       8.808   4.692e-14   2.372e-10

37 flag_definite_1..........        -26.77      2.150    -30.98    -22.55
             EXP(estimate)        2.377e-12       8.584   3.516e-14   1.607e-10

39 army_radiation_1.........        -1.212     0.7297    -2.642    0.2185
             EXP(estimate)           0.2977       2.074     0.07123       1.244

40 army_radiation_2.........         12.70      1.034     10.67     14.73
             EXP(estimate)        3.273e+05       2.813   4.310e+04   2.485e+06

41 age_cen..................     -0.002176    0.03194  -0.06477   0.06042
             EXP(estimate)           0.9978       1.032      0.9373       1.062

42 age_cen2.................     -0.002852   0.003952  -0.01060  0.004893
             EXP(estimate)           0.9972       1.004      0.9895       1.005

43 age_cen3.................     6.331e-05  0.0004159-0.0007518 0.0008784
             EXP(estimate)            1.000       1.000      0.9992       1.001

44 age_cen4.................     1.224e-05  1.527e-05-1.769e-05 4.216e-05
             EXP(estimate)            1.000       1.000       1.000       1.000

45 age_cen5.................    -8.354e-07  1.221e-06-3.229e-06 1.558e-06
             EXP(estimate)            1.000       1.000       1.000       1.000

46 x_dental_n_NON_ZERO......      -0.02763    0.05866   -0.1426   0.08733
             EXP(estimate)           0.9727       1.060      0.8671       1.091

47 x_dental_n_MIS...........        0.5274     0.2775  -0.01654     1.071
             EXP(estimate)            1.695       1.320      0.9836       2.919

48 sm_pday_NON_ZERO.........       0.01765    0.01316 -0.008133   0.04344
             EXP(estimate)            1.018       1.013      0.9919       1.044

49 sm_pday_MIS..............      -0.09546     0.2853   -0.6546    0.4637
             EXP(estimate)           0.9090       1.330      0.5197       1.590

50 num_miss_NON_ZERO........        0.2437    0.07323    0.1002    0.3873
             EXP(estimate)            1.276       1.076       1.105       1.473

52 haz_chem.................        -1.481     0.8401    -3.127    0.1658
             EXP(estimate)           0.2274       2.317     0.04383       1.180


profile 39 noplot force lower@

  Lower bound trial values 

             Deviance   One-Sided
     Beta     Change     P-Value 
     ____________________________

    -1.358  -0.03832     0.422 *
    -1.973   -0.8780     0.174 *
    -1.755   -0.4745     0.245 *
    -2.029   -0.9965     0.159 *
    -2.170    -1.320     0.125 *
    -2.653    -2.637    0.0522 *
    -3.015    -3.784    0.0259 *
    -3.366    -4.982    0.0128 *
    -3.814    -6.596   0.00511 *
    -4.153    -7.860   0.00253 *

   Sorted list of profile likelihood points 

             Deviance   One-Sided
     Beta     Change     P-Value 
     ____________________________

    -4.153    -7.860   0.00253
    -3.814    -6.596   0.00511
    -3.366    -4.982    0.0128
    -3.015    -3.784    0.0259
    -2.653    -2.637    0.0522
    -2.170    -1.320     0.125
    -2.029   -0.9965     0.159
    -1.973   -0.8780     0.174
    -1.755   -0.4745     0.245
    -1.358  -0.03832     0.422
    -1.212     0.000   0.00248


      Interpolated profile likelihood bounds
       for parameter 39 (army_radiation_1)

            MLE     -1.212    exp(MLE)     0.2977

      2-sided          Bounds                exp(Bounds)
       Level      Lower       Upper      Lower        Upper
      _______________________________________________________

      25.0%      -1.456        ????      0.2331        ????
      50.0%      -1.742        ????      0.1751        ????
      68.3%      -2.031        ????      0.1313        ????
      75.0%      -2.172        ????      0.1140        ????
      90.0%      -2.676        ????     0.06886        ????
      95.0%      -3.033        ????     0.04819        ????
      97.5%      -3.378        ????     0.03411        ????
      99.0%      -3.825        ????     0.02183        ????
      99.5%      -4.158        ????     0.01564        ????


 *** WARNING: Parameter x_other_n_5 changed by 2.1% MLE may be infinite or may not exist


profile 39 noplot force upper@

  Upper bound trial values 

             Deviance   One-Sided
     Beta     Change     P-Value 
     ____________________________

    -1.066  -0.04175     0.419 *
   -0.5127    -1.132     0.144 *
   -0.7635   -0.4312     0.256 *
   -0.5520   -0.9967     0.159 *
   -0.4617    -1.325     0.125 *
   -0.1754    -2.762    0.0482 *
  -0.01389    -3.880    0.0244 *
    0.1257    -5.050    0.0123 *
    0.2867    -6.661   0.00493 *
    0.3932    -7.893   0.00248 *

   Sorted list of profile likelihood points 

             Deviance   One-Sided
     Beta     Change     P-Value 
     ____________________________

    -1.212     0.000   0.00248
    -1.066  -0.04175     0.419
   -0.7635   -0.4312     0.256
   -0.5520   -0.9967     0.159
   -0.5127    -1.132     0.144
   -0.4617    -1.325     0.125
   -0.1754    -2.762    0.0482
  -0.01389    -3.880    0.0244
    0.1257    -5.050    0.0123
    0.2867    -6.661   0.00493
    0.3932    -7.893   0.00248


      Interpolated profile likelihood bounds
       for parameter 39 (army_radiation_1)

            MLE     -1.212    exp(MLE)     0.2977

      2-sided          Bounds                exp(Bounds)
       Level      Lower       Upper      Lower        Upper
      _______________________________________________________

      25.0%        ????     -0.9894        ????      0.3718
      50.0%        ????     -0.7524        ????      0.4712
      68.3%        ????     -0.5510        ????      0.5764
      75.0%        ????     -0.4620        ????      0.6300
      90.0%        ????     -0.1846        ????      0.8314
      95.0%        ????    -0.01892        ????      0.9813
      97.5%        ????      0.1228        ????       1.131
      99.0%        ????      0.2843        ????       1.329
      99.5%        ????      0.3920        ????       1.480


 *** WARNING: Parameter x_other_n_5 changed by 2.1% MLE may be infinite or may not exist


profile 40 noplot force lower@

  Lower bound trial values 

             Deviance   One-Sided
     Beta     Change     P-Value 
     ____________________________

     12.49  -0.03767     0.423 *
     11.60   -0.8327     0.181 *
     11.90   -0.4804     0.244 *
     11.48   -0.9931     0.159 *
     11.26    -1.318     0.125 *
     10.47    -2.613    0.0530 *
     9.842    -3.767    0.0261 *
     9.209    -4.975    0.0129 *
     8.379    -6.597   0.00511 *
     7.739    -7.864   0.00252 *

   Sorted list of profile likelihood points 

             Deviance   One-Sided
     Beta     Change     P-Value 
     ____________________________

     7.739    -7.864   0.00252
     8.379    -6.597   0.00511
     9.209    -4.975    0.0129
     9.842    -3.767    0.0261
     10.47    -2.613    0.0530
     11.26    -1.318     0.125
     11.48   -0.9931     0.159
     11.60   -0.8327     0.181
     11.90   -0.4804     0.244
     12.49  -0.03767     0.423
     12.70     0.000   0.00248


      Interpolated profile likelihood bounds
       for parameter 40 (army_radiation_2)

            MLE      12.70    exp(MLE)  3.273e+05

      2-sided          Bounds                exp(Bounds)
       Level      Lower       Upper      Lower        Upper
      _______________________________________________________

      25.0%       12.34        ????   2.295e+05        ????
      50.0%       11.92        ????   1.504e+05        ????
      68.3%       11.48        ????   9.638e+04        ????
      75.0%       11.25        ????   7.706e+04        ????
      90.0%       10.42        ????   3.352e+04        ????
      95.0%       9.802        ????   1.807e+04        ????
      97.5%       9.184        ????       9736.        ????
      99.0%       8.360        ????       4274.        ????
      99.5%       7.731        ????       2279.        ????


 *** WARNING: Parameter COM1_EXP1_0 changed by 2.1% MLE may be infinite or may not exist


profile 40 noplot force upper@

  Upper bound trial values 

             Deviance   One-Sided
     Beta     Change     P-Value 
     ____________________________

     12.91  -0.04249     0.418 *
     13.67    -1.186     0.138 *
     13.31   -0.4215     0.258 *
     13.60   -0.9939     0.159 *
     13.72    -1.324     0.125 *
     14.10    -2.779    0.0478 *
     14.30    -3.888    0.0243 *
     14.48    -5.055    0.0123 *
     14.68    -6.664   0.00492 *
     14.81    -7.895   0.00248 *

   Sorted list of profile likelihood points 

             Deviance   One-Sided
     Beta     Change     P-Value 
     ____________________________

     12.70     0.000   0.00248
     12.91  -0.04249     0.418
     13.31   -0.4215     0.258
     13.60   -0.9939     0.159
     13.67    -1.186     0.138
     13.72    -1.324     0.125
     14.10    -2.779    0.0478
     14.30    -3.888    0.0243
     14.48    -5.055    0.0123
[truncated: 201,826 more chars]
