# Supplementary material for: Buccal mucosa micronuclei counts in relation to exposure to low dose-rate radiation from the Chornobyl nuclear accident and other medical and occupational radiation exposures
Source: Environ Health. 2017 Jun 23;16:70. doi: 10.1186/s12940-017-0273-x (PMC5481966; doi:10.1186/s12940-017-0273-x)
Supplement: Additional file 1: — Data files (Excel, text) and other R and Epicure files used in the analysis. (ZIP 3032 kb) [file 12940_2017_273_MOESM1_ESM.zip › Ukraine MN data regression smoking modification.log.bak]

log 'Ukraine MN data regression smoking modification'@


!Poisson model fitted to Ukraine micronucleus data, modifying effect of smoking. 
!Revised by MP Little 2016-7-6

names id stratum Number_cells_scored Number_cells_MN MN_1000 d_birth m_birth y_birth first days_act Mean86 Mean87 Mean88 Mean89 Mean90 Mean_total Buccal_date_year
 Buccal_date_month Buccal_date_day Case_leuk Year_first_exposed Year_last_exposed proxy proxy_str number1 first_year duration duration_act days tse radiation industry oil
 chemical petroleum pesticides solvents other_chemical age age_x subtype subtypecll subtypecll_str y_dx reference y_int liqtype flag1 flag2 flag_definite phase COM1_EXP1
 COM2_EXP1 COM3_EXP1 QUES1 QUES2 liquid liquid_proxy exp time_int_ch set t11 t1515 t12 t22 liqtype_recode num_miss rad_exp rad_radiography rad_nuclear rad_army rad_other
 haz_exp haz_chem haz_el haz_road haz_other chem_exp chem_petrol chem_pest chem_solv chem_other oblast educ urban tumour tumor_new radtx chemotx radtx_other x_dental
 x_dental_n x_bone x_bone_n x_chest x_chest_n x_other x_other_n fam_cancer sm_reg sm_pday alc@


! Skip first line (containing names of variables)
skip 1@

! Open data (2016/6/9 version, with some additional linked variables from LBZ 2016-2-19)
input 'C:\d_drive\Word processing\Reports\REB Chernobyl Ukraine micronucleus analysis\Micro_22122015 (rev 2016-6-9)(master).csv'@

Input from C:\d_drive\Word processing\Reports\REB Chernobyl Ukraine micronucleus analysis\Micro_22122015 (rev 2016-6-9)(master).csv

         112 records read         111 records used
                                    1 records rejected

104 variables defined  At least 500 additional variables can be created.


!Missing value codes set for various continuous variables
trans 
 age_MIS                = (age < 0);
 age_x_MIS              = (age_x < 0);
 days_act_MIS           = (days_act < 0);
 days_MIS               = (days < 0);
 duration_act_MIS       = (duration_act < 0);
 duration_MIS           = (duration < 0);
 liqtype_MIS            = (liqtype < 0);
 number1_MIS            = (number1 < 0);
 num_miss_MIS           = (num_miss < 0); 
 sm_pday_MIS            = (sm_pday < 0);
 time_int_ch_MIS        = (time_int_ch < 0);
 tse_MIS                = (tse < 0);
 x_bone_n_MIS           = (x_bone_n < 0);
 x_chest_n_MIS          = (x_chest_n < 0);
 x_dental_n_MIS         = (x_dental_n < 0);
@


!Positive part set for various continuous variables
trans 
 age_NON_ZERO           =  max(age,0);
 age_x_NON_ZERO         =  max(age_x,0);
 days_act_NON_ZERO      =  max(days_act,0);
 days_NON_ZERO          =  max(days,0);
 duration_act_NON_ZERO  =  max(duration_act,0);
 duration_NON_ZERO      =  max(duration,0);
 liqtype_NON_ZERO       =  max(liqtype,0);
 number1_NON_ZERO       =  max(number1,0);
 num_miss_NON_ZERO      =  max(num_miss,0); 
 sm_pday_NON_ZERO       =  max(sm_pday,0);
 time_int_ch_NON_ZERO   =  max(time_int_ch,0);
 tse_NON_ZERO           =  max(tse,0);
 x_bone_n_NON_ZERO      =  max(x_bone_n,0);
 x_chest_n_NON_ZERO     =  max(x_chest_n,0);
 x_dental_n_NON_ZERO    =  max(x_dental_n,0);
@


!Reset variables so that -999999 (=missing) is set to -1
trans chemotx           = max(chemotx, -1);
      chem_pest         = max(chem_pest,-1);
      COM1_EXP1         = max(COM1_EXP1,-1);
      COM3_EXP1         = max(COM3_EXP1,-1);
      exp               = max(exp,-1);
      flag1             = max(flag1,-1);
      flag2             = max(flag2,-1);
      haz_el            = max(haz_el,-1);
      haz_exp           = max(haz_exp,-1);
      haz_other         = max(haz_other,-1);
      haz_road          = max(haz_road,-1);
      industry          = max(industry,-1);
      num_miss          = max(num_miss,-1);
      oil               = max(oil,-1);
      other_chemical    = max(other_chemical,-1);
      pesticides        = max(pesticides,-1);
      QUES2             = max(QUES2,-1);
      rad_army          = max(rad_army,-1);
      rad_exp           = max(rad_exp,-1);
      rad_other         = max(rad_other,-1);
      rad_radiography   = max(rad_radiography,-1);
      x_bone            = max(x_bone,-1);
      x_other           = max(x_other,-1);
      x_other_n         = max(x_other_n,-1);
      y_int             = max(y_int,2001);
      flag_definite     = max(flag_definite,-1);
@


!Factor variable levels
levels chemotx 1:2 chem_pest 1:2 COM1_EXP1 -1:3 COM3_EXP1 -1:2 flag1 -1:1 flag2 -1:1 exp -1:2 haz_el 1:2 haz_exp 1:2 haz_other 1:2 haz_road 1:2
 industry -1:1 num_miss 1:10 oil -1:1 other_chemical -1:1 pesticides -1:1 QUES2 -1:4 rad_army -1:2 rad_exp -1:2 rad_other -1:2 rad_radiography -1:2
 x_bone -1:2 x_other -1:2 x_other_n -1:6 y_int 2001:2004 flag_definite -1:1@

chemotx has 2 levels from 1 to 2
chem_pest has 2 levels from 1 to 2
COM1_EXP1 has 5 levels from -1 to 3
COM3_EXP1 has 4 levels from -1 to 2
flag1 has 3 levels from -1 to 1
flag2 has 3 levels from -1 to 1
exp has 4 levels from -1 to 2
haz_el has 2 levels from 1 to 2
haz_exp has 2 levels from 1 to 2
haz_other has 2 levels from 1 to 2
haz_road has 2 levels from 1 to 2
industry has 3 levels from -1 to 1
num_miss has 10 levels from 1 to 10
oil has 3 levels from -1 to 1
other_chemical has 3 levels from -1 to 1
pesticides has 3 levels from -1 to 1
QUES2 has 6 levels from -1 to 4
rad_army has 4 levels from -1 to 2
rad_exp has 4 levels from -1 to 2
rad_other has 4 levels from -1 to 2
rad_radiography has 4 levels from -1 to 2
x_bone has 4 levels from -1 to 2
x_other has 4 levels from -1 to 2
x_other_n has 8 levels from -1 to 6
y_int has 4 levels from 2001 to 2004
flag_definite has 3 levels from -1 to 1

level Number_cells_MN@
Number_cells_MN has 11 levels from 0 to 10

freq Number_cells_MN@


  FOR: Number_cells_MN
  Level     Freq     %      Cum %
      0          32   28.83    28.83
      1          30   27.03    55.86
      2          19   17.12    72.97
      3          14   12.61    85.59
      4           8    7.21    92.79
      5           4    3.60    96.40
      6           2    1.80    98.20
      7           1    0.90    99.10
      8           0    0.00    99.10
      9           0    0.00    99.10
     10           1    0.90   100.00
  Total         111


trans no_tumour     = (radtx /= 1) * (chemotx /=1) * (Case_leuk ==0) * (tumour == 0)@


trans no_tumour_new = (radtx /= 1) * (chemotx /=1) * (Case_leuk ==0) * (tumor_new /= 1)@


trans no_tumour_final = (radtx /= 1) * (chemotx /=1) * (Case_leuk ==0)@


level Number_cells_MN@
Number_cells_MN has 11 levels from 0 to 10

freq Number_cells_MN@


  FOR: Number_cells_MN
  Level     Freq     %      Cum %
      0          32   28.83    28.83
      1          30   27.03    55.86
      2          19   17.12    72.97
      3          14   12.61    85.59
      4           8    7.21    92.79
      5           4    3.60    96.40
      6           2    1.80    98.20
      7           1    0.90    99.10
      8           0    0.00    99.10
      9           0    0.00    99.10
     10           1    0.90   100.00
  Total         111


category sm_pday as smoke -99 / 0 / 10 / >@

smoke has 3 levels from 1 to 3


!Group as never + once per month or less, 2-3 times per month + once a week, several times a week + every day
category alc as alcohol -99 / 2.5 / 4.5 / >@

alcohol has 3 levels from 1 to 3


category days_act as days_act_cat -99 / 30 / 90 / >@

days_act_cat has 3 levels from 1 to 3


category days as days_cat -99 / 30 / 90 / >@

days_cat has 3 levels from 1 to 3


!Group as unknown+early responders+firefighters+nuclear power workers, military personnel, drivers+construction workers
category liqtype_recode as liqtype_rec_cat -99 / 2.5 / 3.5 / >@

liqtype_rec_cat has 3 levels from 1 to 3


!Relabel rad_radiography as radiography so that 0 = no, 1 = yes, 2 = unknown
trans radiography = 2*(rad_radiography == -1) + 1*(rad_radiography == 1) + 0*(rad_radiography == 2)@

levels radiography 0:2@

!Relabel professional work with potential exposures to radiation other than Chernobyl, rad_exp, so -1 (= missing) recoded to 2, 2 (=no) recoded to 0, 1 (=yes) recoded to 1
radiography has 3 levels from 0 to 2

trans any_non_Cher_radiation = 2*(rad_exp == -1) + 1*(rad_exp == 1) +  0*(rad_exp == 2)@

levels any_non_Cher_radiation 0:2@

!Relabel other radiation work in nuclear industry (including Chernobyl NPP), apart from time spent in Chernobyl area, so -1 (= missing) recoded to 2, 2 (=no) recoded to 0, 1 (=yes) recoded to 1
any_non_Cher_radiation has 3 levels from 0 to 2

trans other_nuclear = 2*(rad_nuclear == -1) + 1*(rad_nuclear == 1) +  0*(rad_nuclear == 2)@

levels other_nuclear 0:2@

!Relabel army service with potential exposures to radiation, rad_army, so -1 (= missing) recoded to 2, 2 (=no) recoded to 0, 1 (=yes) recoded to 1
other_nuclear has 3 levels from 0 to 2

trans army_radiation = 2*(rad_army == -1) + 1*(rad_army == 1) +  0*(rad_army == 2)@

levels army_radiation 0:2@

!Relabel any other work with potential exposures to radiation, rad_other, so -1 (= missing) recoded to 2, 2 (=no) recoded to 0, 1 (=yes) recoded to 1
army_radiation has 3 levels from 0 to 2

trans any_other_occ_radiation = 2*(rad_other == -1) + 1*(rad_other == 1) +  0*(rad_other == 2)@

levels any_other_occ_radiation 0:2@

!Relabel radiotherapy for conditions other than cancer, radtx_other, so -1 (= missing) recoded to 2, 2 (=no) recoded to 0, 1 (=yes) recoded to 1
any_other_occ_radiation has 3 levels from 0 to 2

trans RT_non_cancer = 2*(radtx_other == -1) + 1*(radtx_other == 1) +  0*(radtx_other == 2)@

levels RT_non_cancer 0:2@

!Relabel ever dental X-rays, x_dental, so -1 (= missing) recoded to 2, 2 (=no) recoded to 0, 1 (=yes) recoded to 1
RT_non_cancer has 3 levels from 0 to 2

trans dental_ever = 2*(x_dental == -1) + 1*(x_dental == 1) +  0*(x_dental == 2)@

levels dental_ever 0:2@

!Relabel ever chest X-rays, x_chest, so -1 (= missing) recoded to 2, 2 (=no) recoded to 0, 1 (=yes) recoded to 1
dental_ever has 3 levels from 0 to 2

trans chest_ever = 2*(x_chest == -1) + 1*(x_chest == 1) +  0*(x_chest == 2)@

levels chest_ever 0:2@

!Relabel ever bone X-rays, x_bone, so -1 (= missing) recoded to 2, 2 (=no) recoded to 0, 1 (=yes) recoded to 1
chest_ever has 3 levels from 0 to 2

trans bone_ever = 2*(x_bone == -1) + 1*(x_bone == 1) +  0*(x_bone == 2)@

levels bone_ever 0:2@

bone_ever has 3 levels from 0 to 2

level Number_cells_MN@
Number_cells_MN has 11 levels from 0 to 10

freq Number_cells_MN@


  FOR: Number_cells_MN
  Level     Freq     %      Cum %
      0          32   28.83    28.83
      1          30   27.03    55.86
      2          19   17.12    72.97
      3          14   12.61    85.59
      4           8    7.21    92.79
      5           4    3.60    96.40
      6           2    1.80    98.20
      7           1    0.90    99.10
      8           0    0.00    99.10
      9           0    0.00    99.10
     10           1    0.90   100.00
  Total         111


trans Number_cells_scored_1000 = Number_cells_scored/1000@


CASES Number_cells_MN@

PYR Number_cells_scored_1000@

!TRANSFORMATIONS
rank Mean_total @

  Variable: Mean_total


  Minimum     0.00692
      25%        2.11
      50%      11.322
      75%          49
    Mean      59.7614
  Maximum     748.441

  Using 111 records 


tran dose=Mean_total/1000 @

tran dose2 = dose*dose@

mean dose @

           Summary for dose

               Mean      Std. Dev.        Count      Minimum      Maximum
          0.0597614       0.12539           111   6.9200e-06      0.74844


category Mean_total as Mean_total_cat -999999 / 20 / 100 / 250 / 500 / > @

Mean_total_cat has 5 levels from 1 to 5


mean dose@

           Summary for dose

               Mean      Std. Dev.        Count      Minimum      Maximum
          0.0597614       0.12539           111   6.9200e-06      0.74844


!0.0597614

mean dose by Mean_total_cat@

           Summary for dose

Mean_total_cat          Mean      Std. Dev.        Count      Minimum      Maximum
    1    0.00479307     0.0051004            66   6.9200e-06     0.017100
    2     0.0450199      0.019058            29     0.020000     0.088700
    3      0.141180      0.033817             5      0.11200      0.19700
    4      0.304349      0.042007             8      0.26200      0.37000
    5      0.623635       0.12117             3      0.50646      0.74844


select (no_tumour_new ==1)@

84 records to be used


mean dose@

Using (no_tumour_new ==1)

           Summary for dose

               Mean      Std. Dev.        Count      Minimum      Maximum
          0.0474581      0.091902            84   4.1300e-05      0.50646


!0.0474581

mean dose by Mean_total_cat@

Using (no_tumour_new ==1)

           Summary for dose

Mean_total_cat          Mean      Std. Dev.        Count      Minimum      Maximum
    1    0.00525767     0.0052849            49   4.1300e-05     0.017100
    2     0.0436242      0.017863            25     0.020000     0.077800
    3      0.145500      0.037421             4      0.11200      0.19700
    4      0.309958      0.040356             5      0.27500      0.37000
    5      0.506464             0             1      0.50646      0.50646


select@

111 records to be used


trans 
    Buccal_date_year_nm =  Buccal_date_year; 
    Buccal_date_month_nm = Buccal_date_month; 
    Buccal_date_day_nm =   Buccal_date_day; 
@


!Set date of sample to 2003/4/9 (mean of non-missing dates) if missing
trans 
    if (Buccal_date_year < 0) then
       Buccal_date_year_nm =  2003;
       Buccal_date_month_nm = 4;
       Buccal_date_day_nm =   9;
    endif@


!If month (and day) of birth are missing set them to July 2
trans 
    if (m_birth < 0) then
       m_birth =  7;
       d_birth =  2;
    endif@


!Dates in julian years of birth adn buccal sample
trans jul_bucc_date =         julian(Buccal_date_year_nm,Buccal_date_month_nm,Buccal_date_day_nm) ;
      buccal_samp_date_jul =  fracyr(jul_bucc_date);
      jul_bir_date =          julian(y_birth,m_birth,d_birth) ;
      birth_date_jul =        fracyr(jul_bir_date);
      age_samp =              buccal_samp_date_jul - birth_date_jul
@


!Select non-cancers using newer definition (excluding 27 cases)
select (no_tumour_new == 1)@

84 records to be used


mean age_samp@

Using (no_tumour_new == 1)

           Summary for age_samp

               Mean      Std. Dev.        Count      Minimum      Maximum
            59.5586        8.8764            84       43.736       76.047


!59.5586

!!!!!!!!!!!!!!!!!!!!!!!!!!!!!!!!!!!!!!!!!!!!!!!!!!!!!
!! Calculation of age first exposed                 !
!!!!!!!!!!!!!!!!!!!!!!!!!!!!!!!!!!!!!!!!!!!!!!!!!!!!!
trans
   if (first_year == 1986) then 
!       1986 exposure assumed close to date of Chernobyl accident
       age_first_exposed_jul = julian(first_year,4,26);
   else
!       1987+ exposure assumed to be mid-year
       age_first_exposed_jul = julian(first_year,7,2);
   endif;
   age_first_exposed = fracyr(age_first_exposed_jul) - birth_date_jul;
@


!!!!!!!!!!!!!!!!!!!!!!!!!!!!!!!!!!!!!!!!!!!!!!!!!!!!!!!!!!!!!!!!!!!!!!!!!!!!
!! Calculation of time from last exposure to buccal sample                 !
!!!!!!!!!!!!!!!!!!!!!!!!!!!!!!!!!!!!!!!!!!!!!!!!!!!!!!!!!!!!!!!!!!!!!!!!!!!!
trans 
    if (Year_last_exposed > 0) then
       if (Year_last_exposed == 1986) then
!          1986 exposure assumed close to date of Chernobyl accident
          time_last_exposed_jul = julian(Year_last_exposed,4,26);
       else
!          1987+ exposure assumed to be mid-year
          time_last_exposed_jul = julian(Year_last_exposed,7,2);
       endif;
       time_last_exposed = buccal_samp_date_jul - fracyr(time_last_exposed_jul);
    else
       time_last_exposed = -1
    endif@


!All cases
select@

111 records to be used


mean age_first_exposed@

           Summary for age_first_exposed

               Mean      Std. Dev.        Count      Minimum      Maximum
            43.9976        9.0401           111       27.765       62.986


!43.9976 years

mean time_last_exposed@

           Summary for time_last_exposed

               Mean      Std. Dev.        Count      Minimum      Maximum
            15.3750        3.0978           111           -1       17.825


!15.3750 years

!Select non-cancers using final definition (excluding 6 cases)
select (no_tumour_final == 1)@

105 records to be used


mean age_first_exposed@

Using (no_tumour_final == 1)

           Summary for age_first_exposed

               Mean      Std. Dev.        Count      Minimum      Maximum
            43.5925        8.9956           105       27.765       62.986


!43.5925 years

mean time_last_exposed@

Using (no_tumour_final == 1)

           Summary for time_last_exposed

               Mean      Std. Dev.        Count      Minimum      Maximum
            15.5482        2.7218           105           -1       17.825


!15.5482 years

select (time_last_exposed > 0) &  (no_tumour_final == 1)@

103 records to be used


mean age_first_exposed@

Using (time_last_exposed > 0) &  (no_tumour_final == 1)

           Summary for age_first_exposed

               Mean      Std. Dev.        Count      Minimum      Maximum
            43.7636        8.9757           103       27.765       62.986


!43.7636 years

mean time_last_exposed@

Using (time_last_exposed > 0) &  (no_tumour_final == 1)

           Summary for time_last_exposed

               Mean      Std. Dev.        Count      Minimum      Maximum
            15.8695        1.4422           103       12.397       17.825


!15.8695 years

tran age_first_exposed_cen = age_first_exposed - 43.5925@


select@

111 records to be used


tran time_last_exposed_cen = time_last_exposed - 15.8695@


trans age_cen = age_samp - 60.104020909786932@


trans age_cen2 = age_cen*age_cen@

trans age_cen3 = age_cen2*age_cen@

trans age_cen4 = age_cen3*age_cen@

trans age_cen5 = age_cen4*age_cen@

trans age_cen6 = age_cen5*age_cen@

trans age_cen7 = age_cen6*age_cen@

trans age_cen8 = age_cen7*age_cen@


!Set iteration bound to 50
 fitopt iter 50@


!Set convergence criterion to 10**-8
 fitopt conv -8@


!!!!!!!!!!!!!!!!!!!!!!!!!!!!!!!!!!!!!!!!!!!!!!!!!!!!!!!!!!!!!!!
!!!!!!!!!!!!!!!!!!!!!!!!!!!!!!!!!!!!!!!!!!!!!!!!!!!!!!!!!!!!!!!
!!Test for effect of smoking                                 !!
!!!!!!!!!!!!!!!!!!!!!!!!!!!!!!!!!!!!!!!!!!!!!!!!!!!!!!!!!!!!!!!
!!!!!!!!!!!!!!!!!!!!!!!!!!!!!!!!!!!!!!!!!!!!!!!!!!!!!!!!!!!!!!!

!!!!!!!!!!!!!!!!!!!!!!!!!!!!!!!!!!!!!!!!!!!!!!!!!!!!!!!!!!!!!!!!!!!!!!!!!!!!!!!!
!!!!!!!!!!!!!!!!!!!!!!!!!!!!!!!!!!!!!!!!!!!!!!!!!!!!!!!!!!!!!!!!!!!!!!!!!!!!!!!!
!!!No exclusions of cancers                                                  !!!
!!!!!!!!!!!!!!!!!!!!!!!!!!!!!!!!!!!!!!!!!!!!!!!!!!!!!!!!!!!!!!!!!!!!!!!!!!!!!!!!
!!!!!!!!!!!!!!!!!!!!!!!!!!!!!!!!!!!!!!!!!!!!!!!!!!!!!!!!!!!!!!!!!!!!!!!!!!!!!!!!

select@

111 records to be used


ADD@

!Null model
loglinear 0 rad_radiography x_other chemotx flag2 COM1_EXP1
 age_cen age_cen2 age_cen3 age_cen4 age_cen5 age_cen6 age_cen7
 exp y_int rad_army haz_exp haz_el x_dental_n_NON_ZERO x_dental_n_MIS
 num_miss_NON_ZERO num_miss_MIS haz_road sm_pday_NON_ZERO sm_pday_MIS
 x_bone_n_NON_ZERO x_bone_n_MIS@


linear 1@


loglinear 1@


fit@

          Iter  Step      Deviance

             0     0      371.782
             1     1      186.102
             2     0      128.937
             3     0      115.311
             4     0      114.381
             5     0      114.170
             6     0      114.094
             7     0      114.066
             8     0      114.056
             9     0      114.052
            10     0      114.051
            11     0      114.050
            12     0      114.050
            13     0      114.050
            14     0      114.050
            15     0      114.050
            16     0      114.050
            17     0      114.050
            18     0      114.050
            19     0      114.050
            20     0      114.050
            21     0      114.050

Piece-wise exponential regression
Additive  T0 + T1 + T2 + ...

Number_cells_MN is used for cases
Number_cells_scored_1000 is used for person years


                            Parameter Summary Table

 # Name                            Estimate     Std.Err.  Test Stat.  P value
-- ----------------------------   ----------   ---------  ----------  --------
Log-linear term 0
 1 %CON.....................         -12.56     Aliased
 3 rad_radiography_0........          0.000     Aliased
 4 rad_radiography_1........          14.73      0.6992      21.07    < 0.001
 5 rad_radiography_2........          13.23     Aliased
 7 x_other_0................          0.000     Aliased
 8 x_other_1................          14.53       1.811      8.025    < 0.001
 9 x_other_2................          14.10       1.826      7.721    < 0.001
11 chemotx_2................         -1.821      0.6967     -2.614    0.00896
13 flag2_0..................          0.000     Aliased
14 flag2_1..................         -22.00     2.4e+04 -0.0009166      > 0.5
16 COM1_EXP1_0..............         -20.78   1.956e+04  -0.001063      > 0.5
17 COM1_EXP1_1..............          0.000     Aliased
18 COM1_EXP1_2..............         0.5759      0.6825     0.8438      0.399
19 COM1_EXP1_3..............          1.478      0.5422      2.726    0.00642
21 exp_0....................          0.000     Aliased
22 exp_1....................         -2.025      0.8387     -2.415     0.0157
23 exp_2....................         -1.201      0.8213     -1.462      0.144
25 y_int_2002...............         0.5683      0.2421      2.347     0.0189
26 y_int_2003...............         0.1606     Aliased
27 y_int_2004...............        -0.1601      0.2843     -0.563      > 0.5
29 rad_army_0...............          0.000     Aliased
30 rad_army_1...............         -13.11       1.196     -10.96    < 0.001
31 rad_army_2...............         -11.91       1.033     -11.53    < 0.001
33 haz_exp_2................         0.5100      0.2739      1.862     0.0626
35 haz_el_2.................         -1.485      0.8067      -1.84     0.0657
37 haz_road_2...............          1.416      0.6293       2.25     0.0245
38 age_cen..................       -0.08572     0.05686     -1.508      0.132
39 age_cen2.................       0.002437    0.007864     0.3098      > 0.5
40 age_cen3.................       0.002521    0.001415      1.782     0.0748
41 age_cen4.................     -2.455e-05   6.958e-05    -0.3528      > 0.5
42 age_cen5.................     -1.692e-05   9.323e-06     -1.815     0.0695
43 age_cen6.................      2.514e-08   1.715e-07     0.1466      > 0.5
44 age_cen7.................      2.826e-08   1.766e-08        1.6       0.11
45 x_dental_n_NON_ZERO......        0.01834     0.04997     0.3669      > 0.5
46 x_dental_n_MIS...........         0.5025      0.2689      1.869     0.0617
47 num_miss_NON_ZERO........         0.2365     0.07334      3.224    0.00126
48 num_miss_MIS.............          0.000     Aliased
49 sm_pday_NON_ZERO.........        0.01457     0.01323      1.101      0.271
50 sm_pday_MIS..............       -0.01085      0.2954   -0.03674      > 0.5
51 x_bone_n_NON_ZERO........       -0.02970     0.06936    -0.4281      > 0.5
52 x_bone_n_MIS.............         0.2927      0.2541      1.152      0.249

            Records used          111

                Deviance       114.05
                     AIC       176.05
            Pearson Chi2      135.939      Degrees of freedom      80


 *** WARNING: Parameter COM1_EXP1_0 changed by 5.0% MLE may be infinite or may not exist


!!!!!!!!!!!!!!!!!!!!!!!!!!
!ADDITIVE MODEL - LINEAR !
!!!!!!!!!!!!!!!!!!!!!!!!!!

ADD@

linear 1 dose@


loglinear 1@


fit@

          Iter  Step      Deviance

             0     0      114.050
             1     0      114.050
             2     0      114.049
             3     0      114.031
             4     0      113.700
             5     0      111.554
             6     0      110.920
             7     0      110.898
             8     0      110.898
             9     0      110.897
            10     0      110.897
            11     0      110.897

Piece-wise exponential regression
Additive  T0 + T1 + T2 + ...

Number_cells_MN is used for cases
Number_cells_scored_1000 is used for person years


                            Parameter Summary Table

 # Name                            Estimate     Std.Err.  Test Stat.  P value
-- ----------------------------   ----------   ---------  ----------  --------
Log-linear term 0
 1 %CON.....................         -12.56     Aliased
 3 rad_radiography_0........          0.000     Aliased
 4 rad_radiography_1........          14.96      0.7462      20.04    < 0.001
 5 rad_radiography_2........          13.23     Aliased
 7 x_other_0................          0.000     Aliased
 8 x_other_1................          14.69        2.14      6.863    < 0.001
 9 x_other_2................          14.27       2.158      6.614    < 0.001
11 chemotx_2................         -1.980      0.7597     -2.606    0.00916
13 flag2_0..................          0.000     Aliased
14 flag2_1..................         -55.37     2.4e+04  -0.002307      > 0.5
16 COM1_EXP1_0..............         -57.45   1.956e+04  -0.002938      > 0.5
17 COM1_EXP1_1..............          0.000     Aliased
18 COM1_EXP1_2..............         0.4894      0.7125      0.687      0.492
19 COM1_EXP1_3..............          1.702      0.5847      2.911     0.0036
21 exp_0....................          0.000     Aliased
22 exp_1....................         -2.064      0.2327     -8.869    < 0.001
23 exp_2....................         -1.201     Aliased
25 y_int_2002...............         0.2029       0.933     0.2175      > 0.5
26 y_int_2003...............        -0.2374      0.8986    -0.2642      > 0.5
27 y_int_2004...............        -0.5561       0.939    -0.5922      > 0.5
29 rad_army_0...............          0.000     Aliased
30 rad_army_1...............         -12.85       1.619     -7.934    < 0.001
31 rad_army_2...............         -11.50        1.48     -7.771    < 0.001
33 haz_exp_2................         0.5166      0.2873      1.798     0.0722
35 haz_el_2.................         -1.479      0.8165     -1.811     0.0701
37 haz_road_2...............          1.346      0.6521      2.064      0.039
38 age_cen..................       -0.09491     0.06075     -1.562      0.118
39 age_cen2.................       0.003527    0.008533     0.4134      > 0.5
40 age_cen3.................       0.002879    0.001534      1.876     0.0606
41 age_cen4.................     -4.175e-05   7.658e-05    -0.5452      > 0.5
42 age_cen5.................     -1.954e-05   1.029e-05       -1.9     0.0575
43 age_cen6.................      6.237e-08   1.887e-07     0.3306      > 0.5
44 age_cen7.................      3.290e-08   1.964e-08      1.675      0.094
45 x_dental_n_NON_ZERO......       -0.01016      0.0586    -0.1733      > 0.5
46 x_dental_n_MIS...........         0.4316      0.2909      1.484      0.138
47 num_miss_NON_ZERO........         0.2114     0.08194       2.58    0.00989
48 num_miss_MIS.............          0.000     Aliased
49 sm_pday_NON_ZERO.........        0.01499     0.01391      1.077      0.281
50 sm_pday_MIS..............        0.01171      0.3146    0.03723      > 0.5
51 x_bone_n_NON_ZERO........      -0.004755     0.07041   -0.06754      > 0.5
52 x_bone_n_MIS.............         0.4209      0.2738      1.537      0.124

Linear term 1
53 dose.....................          2.903       1.794      1.618      0.106

            Records used          111

                Deviance      110.897
                     AIC      170.897
            Pearson Chi2      137.456      Degrees of freedom      81


ci level 95@
                                       95% Confidence Bounds

 # Name                           Estimate    Std. Err.      Lower       Upper
-- ----------------------------  ----------   ---------    --------    --------

Log-linear term 0
 4 rad_radiography_1........         14.96     0.7462     13.49     16.42
             EXP(estimate)        3.133e+06       2.109   7.258e+05   1.352e+07

 8 x_other_1................         14.69      2.140     10.49     18.88
             EXP(estimate)        2.390e+06       8.499   3.604e+04   1.584e+08

 9 x_other_2................         14.27      2.158     10.04     18.50
             EXP(estimate)        1.578e+06       8.651   2.298e+04   1.083e+08

11 chemotx_2................        -1.980     0.7597    -3.469   -0.4909
             EXP(estimate)           0.1381       2.138     0.03116      0.6121

14 flag2_1..................        -55.37  2.400e+04-4.710e+04 4.698e+04
             EXP(estimate)        8.971e-25       0.000       0.000       0.000

16 COM1_EXP1_0..............        -57.45  1.956e+04-3.839e+04 3.827e+04
             EXP(estimate)        1.126e-25       0.000       0.000       0.000

18 COM1_EXP1_2..............        0.4894     0.7125   -0.9070     1.886
             EXP(estimate)            1.631       2.039      0.4037       6.592

19 COM1_EXP1_3..............         1.702     0.5847    0.5561     2.848
             EXP(estimate)            5.485       1.794       1.744       17.25

22 exp_1....................        -2.064     0.2327    -2.520    -1.608
             EXP(estimate)           0.1269       1.262     0.08042      0.2003

25 y_int_2002...............        0.2029     0.9330    -1.626     2.032
             EXP(estimate)            1.225       2.542      0.1968       7.626

26 y_int_2003...............       -0.2374     0.8986    -1.999     1.524
             EXP(estimate)           0.7887       2.456      0.1355       4.589

27 y_int_2004...............       -0.5561     0.9390    -2.396     1.284
             EXP(estimate)           0.5734       2.557     0.09104       3.612

30 rad_army_1...............        -12.85      1.619    -16.02    -9.674
             EXP(estimate)        2.633e-06       5.050   1.102e-07   6.292e-05

31 rad_army_2...............        -11.50      1.480    -14.40    -8.600
             EXP(estimate)        1.013e-05       4.392   5.571e-07   0.0001841

33 haz_exp_2................        0.5166     0.2873  -0.04653     1.080
             EXP(estimate)            1.676       1.333      0.9545       2.944

35 haz_el_2.................        -1.479     0.8165    -3.079    0.1216
             EXP(estimate)           0.2279       2.263     0.04600       1.129

37 haz_road_2...............         1.346     0.6521   0.06798     2.624
             EXP(estimate)            3.842       1.919       1.070       13.79

38 age_cen..................      -0.09491    0.06075   -0.2140   0.02416
             EXP(estimate)           0.9095       1.063      0.8074       1.024

39 age_cen2.................      0.003527   0.008533  -0.01320   0.02025
             EXP(estimate)            1.004       1.009      0.9869       1.020

40 age_cen3.................      0.002879   0.001534-0.0001282  0.005886
             EXP(estimate)            1.003       1.002      0.9999       1.006

41 age_cen4.................    -4.175e-05  7.658e-05-0.0001919 0.0001083
             EXP(estimate)            1.000       1.000      0.9998       1.000

42 age_cen5.................    -1.954e-05  1.029e-05-3.970e-05 6.214e-07
             EXP(estimate)            1.000       1.000       1.000       1.000

43 age_cen6.................     6.237e-08  1.887e-07-3.074e-07 4.321e-07
             EXP(estimate)            1.000       1.000       1.000       1.000

44 age_cen7.................     3.290e-08  1.964e-08-5.603e-09 7.140e-08
             EXP(estimate)            1.000       1.000       1.000       1.000

45 x_dental_n_NON_ZERO......      -0.01016    0.05860   -0.1250    0.1047
             EXP(estimate)           0.9899       1.060      0.8825       1.110

46 x_dental_n_MIS...........        0.4316     0.2909   -0.1386     1.002
             EXP(estimate)            1.540       1.338      0.8706       2.723

47 num_miss_NON_ZERO........        0.2114    0.08194   0.05078    0.3720
             EXP(estimate)            1.235       1.085       1.052       1.451

49 sm_pday_NON_ZERO.........       0.01499    0.01391  -0.01228   0.04225
             EXP(estimate)            1.015       1.014      0.9878       1.043

50 sm_pday_MIS..............       0.01171     0.3146   -0.6050    0.6284
             EXP(estimate)            1.012       1.370      0.5461       1.875

51 x_bone_n_NON_ZERO........     -0.004755    0.07041   -0.1428    0.1332
             EXP(estimate)           0.9953       1.073      0.8670       1.143

52 x_bone_n_MIS.............        0.4209     0.2738   -0.1158    0.9576
             EXP(estimate)            1.523       1.315      0.8907       2.606


Linear term 1
53 dose.....................         2.903      1.794   -0.6125     6.419


!bounds 53 level 95@

profile 53 noplot force lower@

  Lower bound trial values 

             Deviance   One-Sided
     Beta     Change     P-Value 
     ____________________________

     2.544  -0.03977     0.421 *
     1.100    -1.121     0.145 *
     1.746   -0.4390     0.254 *
     1.195   -0.9980     0.159 *
    0.9543    -1.324     0.125 *
    0.1814    -2.737    0.0490 *
 ***   ERROR: No convergence

   Sorted list of profile likelihood points 

             Deviance   One-Sided
     Beta     Change     P-Value 
     ____________________________

    0.1814    -2.737    0.0490
    0.9543    -1.324     0.125
     1.195   -0.9980     0.159
     1.100    -1.121     0.145
     1.746   -0.4390     0.254
     2.544  -0.03977     0.421
     2.903     0.000      0.00


      Interpolated profile likelihood bounds
       for parameter 53 (dose)

            MLE      2.903

      2-sided          Bounds         
       Level      Lower       Upper   
      ________________________________

      25.0%       2.339        ????
      50.0%       1.726        ????
      68.3%       1.194        ????
      75.0%      0.9549        ????
      90.0%      0.1958        ????
      95.0%        ????        ????
      97.5%        ????        ????
      99.0%        ????        ????
      99.5%        ????        ????


profile 53 noplot force upper@

  Upper bound trial values 

             Deviance   One-Sided
     Beta     Change     P-Value 
     ____________________________

     3.262  -0.03784     0.423 *
     4.799   -0.9600     0.164 *
     4.201   -0.4665     0.247 *
     4.840   -0.9995     0.159 *
     5.151    -1.322     0.125 *
     6.193    -2.675    0.0510 *
     6.906    -3.818    0.0254 *
     7.561    -5.007    0.0126 *
     8.359    -6.619   0.00505 *
     8.929    -7.871   0.00251 *

   Sorted list of profile likelihood points 

             Deviance   One-Sided
     Beta     Change     P-Value 
     ____________________________

     2.903     0.000      0.00
     3.262  -0.03784     0.423
     4.201   -0.4665     0.247
     4.799   -0.9600     0.164
     4.840   -0.9995     0.159
     5.151    -1.322     0.125
     6.193    -2.675    0.0510
     6.906    -3.818    0.0254
     7.561    -5.007    0.0126
     8.359    -6.619   0.00505
     8.929    -7.871   0.00251


      Interpolated profile likelihood bounds
       for parameter 53 (dose)

            MLE      2.903

      2-sided          Bounds         
       Level      Lower       Upper   
      ________________________________

      25.0%        ????       3.501
      50.0%        ????       4.184
      68.3%        ????       4.841
      75.0%        ????       5.152
      90.0%        ????       6.213
      95.0%        ????       6.920
      97.5%        ????       7.570
      99.0%        ????       8.367
      99.5%        ????       8.933


!!!!!!!!!!!!!!!!!!!!!!!!!!!!!!!!!!!!!!!!!!!!!!!!!!
!ADDITIVE MODEL - ADJUSTMENT FOR SMOKING         !
!!!!!!!!!!!!!!!!!!!!!!!!!!!!!!!!!!!!!!!!!!!!!!!!!!
linear 1 smoke*dose@


parameter 53 init 2.903@


parameter 54 init 2.903@


parameter 55 init 2.903@


fit@

          Iter  Step      Deviance

             0     0      110.897
             1     0      110.667
             2     0      110.638
             3     0      110.631
             4     0      110.629
             5     0      110.628
             6     0      110.628
             7     0      110.628
             8     0      110.628
             9     0      110.628
            10     0      110.628
            11     0      110.628
            12     0      110.628
            13     0      110.628
            14     0      110.628
            15     0      110.628

Piece-wise exponential regression
Additive  T0 + T1 + T2 + ...

Number_cells_MN is used for cases
Number_cells_scored_1000 is used for person years


                            Parameter Summary Table

 # Name                            Estimate     Std.Err.  Test Stat.  P value
-- ----------------------------   ----------   ---------  ----------  --------
Log-linear term 0
 1 %CON.....................         -19.32     Aliased
 3 rad_radiography_0........          0.000     Aliased
 4 rad_radiography_1........          14.94      0.7478      19.98    < 0.001
 5 rad_radiography_2........          13.23     Aliased
 7 x_other_0................          0.000     Aliased
 8 x_other_1................          18.41       50.37     0.3655      > 0.5
 9 x_other_2................          17.99       50.39     0.3571      > 0.5
11 chemotx_2................         -1.995      0.7531     -2.648    0.00809
13 flag2_0..................          0.000     Aliased
14 flag2_1..................         -55.37     2.4e+04  -0.002307      > 0.5
16 COM1_EXP1_0..............         -57.45   1.956e+04  -0.002938      > 0.5
17 COM1_EXP1_1..............          0.000     Aliased
18 COM1_EXP1_2..............         0.4636      0.7152     0.6483      > 0.5
19 COM1_EXP1_3..............          1.691      0.5877      2.878    0.00401
21 exp_0....................          0.000     Aliased
22 exp_1....................         -2.061       0.234     -8.808    < 0.001
23 exp_2....................         -1.201     Aliased
25 y_int_2002...............         0.1751       0.961     0.1822      > 0.5
26 y_int_2003...............        -0.2588      0.9183    -0.2818      > 0.5
27 y_int_2004...............        -0.5783      0.9591     -0.603      > 0.5
29 rad_army_0...............          0.000     Aliased
30 rad_army_1...............         -9.788       50.35    -0.1944      > 0.5
31 rad_army_2...............         -8.457       50.35    -0.1679      > 0.5
33 haz_exp_2................         0.5270      0.2889      1.824     0.0681
35 haz_el_2.................         -1.513      0.8188     -1.848     0.0646
37 haz_road_2...............          1.337      0.6518      2.051     0.0403
38 age_cen..................       -0.09684     0.06332     -1.529      0.126
39 age_cen2.................       0.004256    0.008735     0.4872      > 0.5
40 age_cen3.................       0.002894    0.001603      1.806      0.071
41 age_cen4.................     -4.724e-05   7.817e-05    -0.6043      > 0.5
42 age_cen5.................     -1.955e-05   1.075e-05     -1.819      0.069
43 age_cen6.................      7.402e-08    1.92e-07     0.3854      > 0.5
44 age_cen7.................      3.275e-08   2.047e-08        1.6       0.11
45 x_dental_n_NON_ZERO......      -0.007532     0.05901    -0.1276      > 0.5
46 x_dental_n_MIS...........         0.4312      0.2943      1.466      0.143
47 num_miss_NON_ZERO........         0.2151     0.08315      2.587    0.00968
48 num_miss_MIS.............          0.000     Aliased
49 sm_pday_NON_ZERO.........        0.01608     0.01404      1.146      0.252
50 sm_pday_MIS..............        0.06127      0.3256     0.1882      > 0.5
51 x_bone_n_NON_ZERO........      -0.004465     0.07084   -0.06303      > 0.5
52 x_bone_n_MIS.............         0.4084      0.2767      1.476       0.14

Linear term 1
53 smoke_1 * dose...........          2.143       2.544     0.8423        0.4
54 smoke_2 * dose...........          8.770       14.48     0.6056      > 0.5
55 smoke_3 * dose...........          3.439       2.511       1.37      0.171

            Records used          111

                Deviance      110.628
                     AIC      174.628
            Pearson Chi2      137.178      Degrees of freedom      79


ci level 95@
                                       95% Confidence Bounds

 # Name                           Estimate    Std. Err.      Lower       Upper
-- ----------------------------  ----------   ---------    --------    --------

Log-linear term 0
 4 rad_radiography_1........         14.94     0.7478     13.48     16.41
             EXP(estimate)        3.082e+06       2.112   7.117e+05   1.335e+07

 8 x_other_1................         18.41      50.37    -80.32     117.1
             EXP(estimate)        9.935e+07   7.537e+21   1.314e-35   7.510e+50

 9 x_other_2................         17.99      50.39    -80.77     116.8
             EXP(estimate)        6.523e+07   7.643e+21   8.395e-36   5.069e+50

11 chemotx_2................        -1.995     0.7531    -3.471   -0.5185
             EXP(estimate)           0.1361       2.124     0.03110      0.5954

14 flag2_1..................        -55.37  2.400e+04-4.710e+04 4.698e+04
             EXP(estimate)        8.971e-25       0.000       0.000       0.000

16 COM1_EXP1_0..............        -57.45  1.956e+04-3.839e+04 3.827e+04
             EXP(estimate)        1.126e-25       0.000       0.000       0.000

18 COM1_EXP1_2..............        0.4636     0.7152   -0.9381     1.865
             EXP(estimate)            1.590       2.045      0.3914       6.458

19 COM1_EXP1_3..............         1.691     0.5877    0.5394     2.843
             EXP(estimate)            5.426       1.800       1.715       17.17

22 exp_1....................        -2.061     0.2340    -2.520    -1.602
             EXP(estimate)           0.1273       1.264     0.08049      0.2014

25 y_int_2002...............        0.1751     0.9610    -1.708     2.059
             EXP(estimate)            1.191       2.614      0.1811       7.836

26 y_int_2003...............       -0.2588     0.9183    -2.059     1.541
             EXP(estimate)           0.7720       2.505      0.1276       4.670

27 y_int_2004...............       -0.5783     0.9591    -2.458     1.302
             EXP(estimate)           0.5608       2.609     0.08559       3.675

30 rad_army_1...............        -9.788      50.35    -108.5     88.90
             EXP(estimate)        5.610e-05   7.373e+21   7.748e-48   4.062e+38

31 rad_army_2...............        -8.457      50.35    -107.1     90.24
             EXP(estimate)        0.0002125   7.388e+21   2.923e-47   1.544e+39

33 haz_exp_2................        0.5270     0.2889  -0.03927     1.093
             EXP(estimate)            1.694       1.335      0.9615       2.984

35 haz_el_2.................        -1.513     0.8188    -3.118   0.09168
             EXP(estimate)           0.2202       2.268     0.04425       1.096

37 haz_road_2...............         1.337     0.6518   0.05917     2.614
             EXP(estimate)            3.806       1.919       1.061       13.66

38 age_cen..................      -0.09684    0.06332   -0.2209   0.02726
             EXP(estimate)           0.9077       1.065      0.8018       1.028

39 age_cen2.................      0.004256   0.008735  -0.01286   0.02138
             EXP(estimate)            1.004       1.009      0.9872       1.022

40 age_cen3.................      0.002894   0.001603-0.0002476  0.006035
             EXP(estimate)            1.003       1.002      0.9998       1.006

41 age_cen4.................    -4.724e-05  7.817e-05-0.0002005 0.0001060
             EXP(estimate)            1.000       1.000      0.9998       1.000

42 age_cen5.................    -1.955e-05  1.075e-05-4.063e-05 1.519e-06
             EXP(estimate)            1.000       1.000       1.000       1.000

43 age_cen6.................     7.402e-08  1.920e-07-3.024e-07 4.504e-07
             EXP(estimate)            1.000       1.000       1.000       1.000

44 age_cen7.................     3.275e-08  2.047e-08-7.374e-09 7.288e-08
             EXP(estimate)            1.000       1.000       1.000       1.000

45 x_dental_n_NON_ZERO......     -0.007532    0.05901   -0.1232    0.1081
             EXP(estimate)           0.9925       1.061      0.8841       1.114

46 x_dental_n_MIS...........        0.4312     0.2943   -0.1455     1.008
             EXP(estimate)            1.539       1.342      0.8646       2.740

47 num_miss_NON_ZERO........        0.2151    0.08315   0.05216    0.3781
             EXP(estimate)            1.240       1.087       1.054       1.459

49 sm_pday_NON_ZERO.........       0.01608    0.01404  -0.01143   0.04360
             EXP(estimate)            1.016       1.014      0.9886       1.045

50 sm_pday_MIS..............       0.06127     0.3256   -0.5768    0.6994
             EXP(estimate)            1.063       1.385      0.5617       2.012

51 x_bone_n_NON_ZERO........     -0.004465    0.07084   -0.1433    0.1344
             EXP(estimate)           0.9955       1.073      0.8665       1.144

52 x_bone_n_MIS.............        0.4084     0.2767   -0.1338    0.9506
             EXP(estimate)            1.504       1.319      0.8747       2.587


Linear term 1
53 smoke_1 * dose...........         2.143      2.544    -2.844     7.130

54 smoke_2 * dose...........         8.770      14.48    -19.62     37.16

55 smoke_3 * dose...........         3.439      2.511    -1.482     8.360


!bounds 53 level 95@

profile 53 noplot force lower@

  Lower bound trial values 

             Deviance   One-Sided
     Beta     Change     P-Value 
     ____________________________

     1.634  -0.04087     0.420 *
    0.8984   -0.2494     0.309 *
    0.4650   -0.4563     0.250 *
 ***   ERROR: No convergence

   Sorted list of profile likelihood points 

             Deviance   One-Sided
     Beta     Change     P-Value 
     ____________________________

    0.4650   -0.4563     0.250
    0.8984   -0.2494     0.309
     1.634  -0.04087     0.420
     2.143     0.000   0.00251


      Interpolated profile likelihood bounds
       for parameter 53 (smoke_1 * dose)

            MLE      2.143

      2-sided          Bounds         
       Level      Lower       Upper   
      ________________________________

      25.0%       1.346        ????
      50.0%      0.4674        ????
      68.3%        ????        ????
      75.0%        ????        ????
      90.0%        ????        ????
      95.0%        ????        ????
      97.5%        ????        ????
      99.0%        ????        ????
      99.5%        ????        ????


profile 53 noplot force upper@

  Upper bound trial values 

             Deviance   One-Sided
     Beta     Change     P-Value 
     ____________________________

     2.652  -0.03930     0.421 *
     4.732   -0.9210     0.169 *
     3.953   -0.4677     0.247 *
     4.847   -0.9986     0.159 *
     5.288    -1.321     0.125 *
     6.774    -2.663    0.0514 *
     7.820    -3.807    0.0255 *
     8.795    -5.000    0.0127 *
     9.997    -6.612   0.00507 *
     10.87    -7.867   0.00252 *

   Sorted list of profile likelihood points 

             Deviance   One-Sided
     Beta     Change     P-Value 
     ____________________________

     2.143     0.000   0.00251
     2.652  -0.03930     0.421
     3.953   -0.4677     0.247
     4.732   -0.9210     0.169
     4.847   -0.9986     0.159
     5.288    -1.321     0.125
     6.774    -2.663    0.0514
     7.820    -3.807    0.0255
     8.795    -5.000    0.0127
     9.997    -6.612   0.00507
     10.87    -7.867   0.00252


      Interpolated profile likelihood bounds
       for parameter 53 (smoke_1 * dose)

            MLE      2.143

      2-sided          Bounds         
       Level      Lower       Upper   
      ________________________________

      25.0%        ????       2.974
      50.0%        ????       3.926
      68.3%        ????       4.849
      75.0%        ????       5.290
      90.0%        ????       6.816
      95.0%        ????       7.849
      97.5%        ????       8.814
      99.0%        ????       10.01
      99.5%        ????       10.88


!bounds 54 level 95@

!profile 54 noplot force lower@

profile 54 noplot force upper@

  Upper bound trial values 

             Deviance   One-Sided
     Beta     Change     P-Value 
     ____________________________

     11.67  -0.09597     0.378 *
     14.81   -0.3919     0.266 *
     15.29   -0.4505     0.251 *
     18.89   -0.9745     0.162 *
     20.85    -1.313     0.126 *
     27.38    -2.633    0.0523 *
     32.36    -3.790    0.0258 *
     37.14    -4.991    0.0127 *
     43.18    -6.607   0.00508 *
     47.67    -7.866   0.00252 *

   Sorted list of profile likelihood points 

             Deviance   One-Sided
     Beta     Change     P-Value 
     ____________________________

     8.770     0.000   0.00252
     11.67  -0.09597     0.378
     14.81   -0.3919     0.266
     15.29   -0.4505     0.251
     18.89   -0.9745     0.162
     20.85    -1.313     0.126
     27.38    -2.633    0.0523
     32.36    -3.790    0.0258
     37.14    -4.991    0.0127
     43.18    -6.607   0.00508
     47.67    -7.866   0.00252


      Interpolated profile likelihood bounds
       for parameter 54 (smoke_2 * dose)

            MLE      8.770

      2-sided          Bounds         
       Level      Lower       Upper   
      ________________________________

      25.0%        ????       11.75
      50.0%        ????       15.32
      68.3%        ????       19.05
      75.0%        ????       20.91
      90.0%        ????       27.71
      95.0%        ????       32.57
      97.5%        ????       37.26
      99.0%        ????       43.28
      99.5%        ????       47.72


!bounds 55 level 95@

profile 55 noplot force lower@

  Lower bound trial values 

             Deviance   One-Sided
     Beta     Change     P-Value 
     ____________________________

     2.937  -0.04038     0.420 *
    0.9527    -1.206     0.136 *
     1.891   -0.4234     0.258 *
     1.157   -0.9933     0.159 *
    0.8490    -1.324     0.125 *
 ***   ERROR: No convergence

   Sorted list of profile likelihood points 

             Deviance   One-Sided
     Beta     Change     P-Value 
     ____________________________

    0.8490    -1.324     0.125
     1.157   -0.9933     0.159
    0.9527    -1.206     0.136
     1.891   -0.4234     0.258
     2.937  -0.04038     0.420
     3.439     0.000   0.00252


      Interpolated profile likelihood bounds
       for parameter 55 (smoke_3 * dose)

            MLE      3.439

      2-sided          Bounds         
       Level      Lower       Upper   
      ________________________________

      25.0%       2.663        ????
      50.0%       1.840        ????
      68.3%       1.151        ????
      75.0%      0.8497        ????
      90.0%        ????        ????
      95.0%        ????        ????
      97.5%        ????        ????
      99.0%        ????        ????
      99.5%        ????        ????


profile 55 noplot force upper@

  Upper bound trial values 

             Deviance   One-Sided
     Beta     Change     P-Value 
     ____________________________

     3.941  -0.03726     0.423 *
     6.134   -0.9308     0.167 *
     5.309   -0.4706     0.246 *
     6.239   -0.9988     0.159 *
     6.701    -1.322     0.125 *
     8.258    -2.669    0.0512 *
     9.342    -3.814    0.0254 *
     10.34    -5.005    0.0126 *
     11.57    -6.617   0.00505 *
     12.44    -7.870   0.00251 *

   Sorted list of profile likelihood points 

             Deviance   One-Sided
     Beta     Change     P-Value 
     ____________________________

     3.439     0.000   0.00252
     3.941  -0.03726     0.423
     5.309   -0.4706     0.246
     6.134   -0.9308     0.167
     6.239   -0.9988     0.159
     6.701    -1.322     0.125
     8.258    -2.669    0.0512
     9.342    -3.814    0.0254
     10.34    -5.005    0.0126
     11.57    -6.617   0.00505
     12.44    -7.870   0.00251


      Interpolated profile likelihood bounds
       for parameter 55 (smoke_3 * dose)

            MLE      3.439

      2-sided          Bounds         
       Level      Lower       Upper   
      ________________________________

      25.0%        ????       4.289
      50.0%        ????       5.275
      68.3%        ????       6.241
      75.0%        ????       6.703
      90.0%        ????       8.296
      95.0%        ????       9.366
      97.5%        ????       10.36
      99.0%        ????       11.58
      99.5%        ????       12.45


!!!!!!!!!!!!!!!!!!!!!!!!!!!!!!!!!!!
!MULTIPLICATIVE MODEL - LINEAR    !
!!!!!!!!!!!!!!!!!!!!!!!!!!!!!!!!!!!
RRISK@


linear 1@


loglinear 1@


fit@

          Iter  Step      Deviance

             0     0      121.786
             1     2      119.759
             2     1      115.485
             3     0      114.065
             4     0      114.050
             5     0      114.050
             6     0      114.050

Piece-wise exponential regression
Additive excess relative risk T0 * (1 + T1 + T2 + ...)

Number_cells_MN is used for cases
Number_cells_scored_1000 is used for person years


                            Parameter Summary Table

 # Name                            Estimate     Std.Err.  Test Stat.  P value
-- ----------------------------   ----------   ---------  ----------  --------
Log-linear term 0
 1 %CON.....................         -19.32     Aliased
 3 rad_radiography_0........          0.000     Aliased
 4 rad_radiography_1........          14.73      0.6992      21.07    < 0.001
 5 rad_radiography_2........          13.23     Aliased
 7 x_other_0................          0.000     Aliased
 8 x_other_1................          21.28       1.811      11.75    < 0.001
 9 x_other_2................          20.85       1.826      11.42    < 0.001
11 chemotx_2................         -1.821      0.6967     -2.614    0.00896
13 flag2_0..................          0.000     Aliased
14 flag2_1..................         -55.37     2.4e+04  -0.002307      > 0.5
16 COM1_EXP1_0..............         -57.45   1.956e+04  -0.002938      > 0.5
17 COM1_EXP1_1..............          0.000     Aliased
18 COM1_EXP1_2..............         0.5759      0.6825     0.8438      0.399
19 COM1_EXP1_3..............          1.478      0.5422      2.726    0.00642
21 exp_0....................          0.000     Aliased
22 exp_1....................         -2.060      0.8387     -2.456      0.014
23 exp_2....................         -1.235      0.8213     -1.504      0.133
25 y_int_2002...............         0.6030      0.2421       2.49     0.0128
26 y_int_2003...............         0.1953     Aliased
27 y_int_2004...............        -0.1253      0.2843    -0.4408      > 0.5
29 rad_army_0...............          0.000     Aliased
30 rad_army_1...............         -13.11       1.196     -10.96    < 0.001
31 rad_army_2...............         -11.91       1.033     -11.53    < 0.001
33 haz_exp_2................         0.5100      0.2739      1.862     0.0626
35 haz_el_2.................         -1.485      0.8067      -1.84     0.0657
37 haz_road_2...............          1.416      0.6293       2.25     0.0245
38 age_cen..................       -0.08572     0.05686     -1.508      0.132
39 age_cen2.................       0.002437    0.007864     0.3098      > 0.5
40 age_cen3.................       0.002521    0.001415      1.782     0.0748
41 age_cen4.................     -2.455e-05   6.958e-05    -0.3528      > 0.5
42 age_cen5.................     -1.692e-05   9.323e-06     -1.815     0.0695
43 age_cen6.................      2.514e-08   1.715e-07     0.1466      > 0.5
44 age_cen7.................      2.826e-08   1.766e-08        1.6       0.11
45 x_dental_n_NON_ZERO......        0.01834     0.04997     0.3669      > 0.5
46 x_dental_n_MIS...........         0.5025      0.2689      1.869     0.0617
47 num_miss_NON_ZERO........         0.2365     0.07334      3.224    0.00126
48 num_miss_MIS.............          0.000     Aliased
49 sm_pday_NON_ZERO.........        0.01457     0.01323      1.101      0.271
50 sm_pday_MIS..............       -0.01085      0.2954   -0.03674      > 0.5
51 x_bone_n_NON_ZERO........       -0.02970     0.06936    -0.4281      > 0.5
52 x_bone_n_MIS.............         0.2927      0.2541      1.152      0.249

            Records used          111

                Deviance       114.05
                     AIC       172.05
            Pearson Chi2      135.939      Degrees of freedom      82


linear 1 dose@


fit@

          Iter  Step      Deviance

             0     0      114.050
             1     0      112.519
             2     0      112.502
             3     0      112.502
             4     0      112.502

Piece-wise exponential regression
Additive excess relative risk T0 * (1 + T1 + T2 + ...)

Number_cells_MN is used for cases
Number_cells_scored_1000 is used for person years


                            Parameter Summary Table

 # Name                            Estimate     Std.Err.  Test Stat.  P value
-- ----------------------------   ----------   ---------  ----------  --------
Log-linear term 0
 1 %CON.....................         -19.32     Aliased
 3 rad_radiography_0........          0.000     Aliased
 4 rad_radiography_1........          14.94      0.7226      20.67    < 0.001
 5 rad_radiography_2........          13.23     Aliased
 7 x_other_0................          0.000     Aliased
 8 x_other_1................          21.56       1.834      11.76    < 0.001
 9 x_other_2................          21.14        1.85      11.43    < 0.001
11 chemotx_2................         -1.872      0.7047     -2.657    0.00789
13 flag2_0..................          0.000     Aliased
14 flag2_1..................         -55.37     2.4e+04  -0.002307      > 0.5
16 COM1_EXP1_0..............         -57.45   1.956e+04  -0.002938      > 0.5
17 COM1_EXP1_1..............          0.000     Aliased
18 COM1_EXP1_2..............         0.5520      0.6876     0.8028      0.422
19 COM1_EXP1_3..............          1.520      0.5435      2.796    0.00518
21 exp_0....................          0.000     Aliased
22 exp_1....................         -2.131       0.219      -9.73    < 0.001
23 exp_2....................         -1.354     Aliased
25 y_int_2002...............         0.5950      0.8584     0.6931      0.488
26 y_int_2003...............         0.1940      0.8246     0.2353      > 0.5
27 y_int_2004...............       -0.08417      0.8617   -0.09767      > 0.5
29 rad_army_0...............          0.000     Aliased
30 rad_army_1...............         -13.05       1.201     -10.87    < 0.001
31 rad_army_2...............         -11.86       1.034     -11.46    < 0.001
33 haz_exp_2................         0.4758      0.2757      1.726     0.0844
35 haz_el_2.................         -1.511      0.8086     -1.869     0.0617
37 haz_road_2...............          1.305      0.6413      2.035     0.0419
38 age_cen..................       -0.08813     0.05695     -1.548      0.122
39 age_cen2.................       0.003160    0.007871     0.4014      > 0.5
40 age_cen3.................       0.002607    0.001412      1.846     0.0649
41 age_cen4.................     -3.376e-05   6.948e-05     -0.486      > 0.5
42 age_cen5.................     -1.732e-05   9.249e-06     -1.873     0.0611
43 age_cen6.................      4.803e-08   1.709e-07      0.281      > 0.5
44 age_cen7.................      2.867e-08   1.746e-08      1.642      0.101
45 x_dental_n_NON_ZERO......       0.001426     0.05237    0.02723      > 0.5
46 x_dental_n_MIS...........         0.4391      0.2754      1.594      0.111
47 num_miss_NON_ZERO........         0.2081     0.07945      2.619    0.00881
48 num_miss_MIS.............          0.000     Aliased
49 sm_pday_NON_ZERO.........        0.01347     0.01341      1.005      0.315
50 sm_pday_MIS..............       -0.02893      0.2996   -0.09657      > 0.5
51 x_bone_n_NON_ZERO........       -0.02045     0.06904    -0.2962      > 0.5
52 x_bone_n_MIS.............         0.3286       0.253      1.299      0.194

Linear term 1
53 dose.....................         0.9390      0.9104      1.031      0.302

            Records used          111

                Deviance      112.502
                     AIC      172.502
            Pearson Chi2      136.397      Degrees of freedom      81


ci level 95@
                                       95% Confidence Bounds

 # Name                           Estimate    Std. Err.      Lower       Upper
-- ----------------------------  ----------   ---------    --------    --------

Log-linear term 0
 4 rad_radiography_1........         14.94     0.7226     13.52     16.35
             EXP(estimate)        3.067e+06       2.060   7.442e+05   1.264e+07

 8 x_other_1................         21.56      1.834     17.97     25.16
             EXP(estimate)        2.317e+09       6.261   6.361e+07   8.439e+10

 9 x_other_2................         21.14      1.850     17.51     24.77
             EXP(estimate)        1.518e+09       6.360   4.042e+07   5.701e+10

11 chemotx_2................        -1.872     0.7047    -3.253   -0.4909
             EXP(estimate)           0.1538       2.023     0.03865      0.6121

14 flag2_1..................        -55.37  2.400e+04-4.710e+04 4.698e+04
             EXP(estimate)        8.971e-25       0.000       0.000       0.000

16 COM1_EXP1_0..............        -57.45  1.956e+04-3.839e+04 3.827e+04
             EXP(estimate)        1.126e-25       0.000       0.000       0.000

18 COM1_EXP1_2..............        0.5520     0.6876   -0.7957     1.900
             EXP(estimate)            1.737       1.989      0.4513       6.684

19 COM1_EXP1_3..............         1.520     0.5435    0.4543     2.585
             EXP(estimate)            4.570       1.722       1.575       13.26

22 exp_1....................        -2.131     0.2190    -2.560    -1.702
             EXP(estimate)           0.1187       1.245     0.07728      0.1824

25 y_int_2002...............        0.5950     0.8584    -1.088     2.277
             EXP(estimate)            1.813       2.359      0.3371       9.752

26 y_int_2003...............        0.1940     0.8246    -1.422     1.810
             EXP(estimate)            1.214       2.281      0.2412       6.112

27 y_int_2004...............      -0.08417     0.8617    -1.773     1.605
             EXP(estimate)           0.9193       2.367      0.1698       4.977

30 rad_army_1...............        -13.05      1.201    -15.40    -10.69
             EXP(estimate)        2.154e-06       3.323   2.046e-07   2.267e-05

31 rad_army_2...............        -11.86      1.034    -13.88    -9.830
             EXP(estimate)        7.087e-06       2.814   9.330e-07   5.383e-05

33 haz_exp_2................        0.4758     0.2757  -0.06462     1.016
             EXP(estimate)            1.609       1.317      0.9374       2.763

35 haz_el_2.................        -1.511     0.8086    -3.096   0.07395
             EXP(estimate)           0.2207       2.245     0.04525       1.077

37 haz_road_2...............         1.305     0.6413   0.04782     2.561
             EXP(estimate)            3.686       1.899       1.049       12.96

38 age_cen..................      -0.08813    0.05695   -0.1997   0.02348
             EXP(estimate)           0.9156       1.059      0.8189       1.024

39 age_cen2.................      0.003160   0.007871  -0.01227   0.01859
             EXP(estimate)            1.003       1.008      0.9878       1.019

40 age_cen3.................      0.002607   0.001412-0.0001608  0.005374
             EXP(estimate)            1.003       1.001      0.9998       1.005

41 age_cen4.................    -3.376e-05  6.948e-05-0.0001699 0.0001024
             EXP(estimate)            1.000       1.000      0.9998       1.000

42 age_cen5.................    -1.732e-05  9.249e-06-3.545e-05 8.057e-07
             EXP(estimate)            1.000       1.000       1.000       1.000

43 age_cen6.................     4.803e-08  1.709e-07-2.869e-07 3.830e-07
             EXP(estimate)            1.000       1.000       1.000       1.000

44 age_cen7.................     2.867e-08  1.746e-08-5.551e-09 6.289e-08
             EXP(estimate)            1.000       1.000       1.000       1.000

45 x_dental_n_NON_ZERO......      0.001426    0.05237   -0.1012    0.1041
             EXP(estimate)            1.001       1.054      0.9037       1.110

46 x_dental_n_MIS...........        0.4391     0.2754   -0.1008    0.9789
             EXP(estimate)            1.551       1.317      0.9041       2.662

47 num_miss_NON_ZERO........        0.2081    0.07945   0.05238    0.3638
             EXP(estimate)            1.231       1.083       1.054       1.439

49 sm_pday_NON_ZERO.........       0.01347    0.01341  -0.01281   0.03975
             EXP(estimate)            1.014       1.013      0.9873       1.041

50 sm_pday_MIS..............      -0.02893     0.2996   -0.6161    0.5583
             EXP(estimate)           0.9715       1.349      0.5400       1.748

51 x_bone_n_NON_ZERO........      -0.02045    0.06904   -0.1558    0.1149
             EXP(estimate)           0.9798       1.071      0.8558       1.122

52 x_bone_n_MIS.............        0.3286     0.2530   -0.1673    0.8245
             EXP(estimate)            1.389       1.288      0.8460       2.281


Linear term 1
53 dose.....................        0.9390     0.9104   -0.8454     2.723


!bounds 53 level 95@

profile 53 noplot force lower@

  Lower bound trial values 

             Deviance   One-Sided
     Beta     Change     P-Value 
     ____________________________

    0.7569  -0.04397     0.417 *
    0.1109    -1.149     0.142 *
    0.4091   -0.4195     0.259 *
    0.1611   -0.9937     0.159 *
   0.05915    -1.325     0.125 *
   -0.2564    -2.822    0.0465 *
   -0.4148    -3.928    0.0238 *
   -0.5462    -5.092    0.0120 *
   -0.6909    -6.718   0.00477 *
   -0.7787    -7.933   0.00243 *

   Sorted list of profile likelihood points 

             Deviance   One-Sided
     Beta     Change     P-Value 
     ____________________________

   -0.7787    -7.933   0.00243
   -0.6909    -6.718   0.00477
   -0.5462    -5.092    0.0120
   -0.4148    -3.928    0.0238
   -0.2564    -2.822    0.0465
   0.05915    -1.325     0.125
    0.1611   -0.9937     0.159
    0.1109    -1.149     0.142
    0.4091   -0.4195     0.259
    0.7569  -0.04397     0.417
    0.9390     0.000   0.00251


      Interpolated profile likelihood bounds
       for parameter 53 (dose)

            MLE     0.9390

      2-sided          Bounds         
       Level      Lower       Upper   
      ________________________________

      25.0%      0.6705        ????
      50.0%      0.3900        ????
      68.3%      0.1589        ????
      75.0%     0.05972        ????
      90.0%     -0.2374        ????
      95.0%     -0.4040        ????
      97.5%     -0.5394        ????
      99.0%     -0.6844        ????
      99.5%     -0.7750        ????


profile 53 noplot force upper@

  Upper bound trial values 

             Deviance   One-Sided
     Beta     Change     P-Value 
     ____________________________

     1.121  -0.03934     0.421 *
     1.865   -0.8348     0.180 *
     1.616   -0.4748     0.245 *
     1.961   -0.9949     0.159 *
     2.141    -1.320     0.125 *
     2.756    -2.639    0.0522 *
     3.218    -3.787    0.0258 *
     3.663    -4.985    0.0128 *
     4.228    -6.598   0.00510 *
     4.654    -7.860   0.00253 *

   Sorted list of profile likelihood points 

             Deviance   One-Sided
     Beta     Change     P-Value 
     ____________________________

    0.9390     0.000   0.00251
     1.121  -0.03934     0.421
     1.616   -0.4748     0.245
     1.865   -0.8348     0.180
     1.961   -0.9949     0.159
     2.141    -1.320     0.125
     2.756    -2.639    0.0522
     3.218    -3.787    0.0258
     3.663    -4.985    0.0128
     4.228    -6.598   0.00510
     4.654    -7.860   0.00253


      Interpolated profile likelihood bounds
       for parameter 53 (dose)

            MLE     0.9390

      2-sided          Bounds         
       Level      Lower       Upper   
      ________________________________

      25.0%        ????       1.242
      50.0%        ????       1.600
      68.3%        ????       1.964
      75.0%        ????       2.143
      90.0%        ????       2.785
      95.0%        ????       3.239
      97.5%        ????       3.677
      99.0%        ????       4.241
      99.5%        ????       4.660


!!!!!!!!!!!!!!!!!!!!!!!!!!!!!!!!!!!!!!!!!!!!!!!!!!!!!!!!!
!MULTIPLICATIVE MODEL - ADJUSTMENT FOR SMOKING          !
!!!!!!!!!!!!!!!!!!!!!!!!!!!!!!!!!!!!!!!!!!!!!!!!!!!!!!!!!
linear 1 smoke*dose@


fit@

          Iter  Step      Deviance

             0     0      115.330
             1     0      111.631
             2     0      111.611
             3     0      111.611
             4     0      111.611
             5     0      111.611

Piece-wise exponential regression
Additive excess relative risk T0 * (1 + T1 + T2 + ...)

Number_cells_MN is used for cases
Number_cells_scored_1000 is used for person years


                            Parameter Summary Table

 # Name                            Estimate     Std.Err.  Test Stat.  P value
-- ----------------------------   ----------   ---------  ----------  --------
Log-linear term 0
 1 %CON.....................         -19.32     Aliased
 3 rad_radiography_0........          0.000     Aliased
 4 rad_radiography_1........          14.85      0.7222      20.57    < 0.001
 5 rad_radiography_2........          13.23     Aliased
 7 x_other_0................          0.000     Aliased
 8 x_other_1................          21.69       1.878      11.55    < 0.001
 9 x_other_2................          21.26       1.896      11.21    < 0.001
11 chemotx_2................         -1.928      0.7062      -2.73    0.00632
13 flag2_0..................          0.000     Aliased
14 flag2_1..................         -55.37     2.4e+04  -0.002307      > 0.5
16 COM1_EXP1_0..............         -57.45   1.956e+04  -0.002938      > 0.5
17 COM1_EXP1_1..............          0.000     Aliased
18 COM1_EXP1_2..............         0.4685      0.6891     0.6799      0.497
19 COM1_EXP1_3..............          1.507      0.5421       2.78    0.00543
21 exp_0....................          0.000     Aliased
22 exp_1....................         -2.136      0.2221     -9.618    < 0.001
23 exp_2....................         -1.354     Aliased
25 y_int_2002...............         0.4522      0.8835     0.5118      > 0.5
26 y_int_2003...............        0.06441      0.8419    0.07651      > 0.5
27 y_int_2004...............        -0.2253      0.8819    -0.2554      > 0.5
29 rad_army_0...............          0.000     Aliased
30 rad_army_1...............         -13.02       1.237     -10.53    < 0.001
31 rad_army_2...............         -11.83       1.079     -10.96    < 0.001
33 haz_exp_2................         0.5024      0.2782      1.806     0.0709
35 haz_el_2.................         -1.573       0.812     -1.938     0.0527
37 haz_road_2...............          1.295      0.6394      2.025     0.0429
38 age_cen..................       -0.09564     0.06019     -1.589      0.112
39 age_cen2.................       0.004312    0.007999     0.5391      > 0.5
40 age_cen3.................       0.002814    0.001501      1.875     0.0608
41 age_cen4.................     -4.271e-05   7.036e-05    -0.6071      > 0.5
42 age_cen5.................     -1.872e-05   9.811e-06     -1.908     0.0564
43 age_cen6.................      6.330e-08   1.725e-07     0.3669      > 0.5
44 age_cen7.................      3.102e-08   1.839e-08      1.687     0.0917
45 x_dental_n_NON_ZERO......       0.009147      0.0521     0.1756      > 0.5
46 x_dental_n_MIS...........         0.4466      0.2757       1.62      0.105
47 num_miss_NON_ZERO........         0.2227     0.07956      2.799    0.00513
48 num_miss_MIS.............          0.000     Aliased
49 sm_pday_NON_ZERO.........        0.01360     0.01369     0.9939       0.32
50 sm_pday_MIS..............        0.07050      0.3202     0.2202      > 0.5
51 x_bone_n_NON_ZERO........       -0.02060     0.06972    -0.2955      > 0.5
52 x_bone_n_MIS.............         0.2916      0.2566      1.137      0.256

Linear term 1
53 smoke_1 * dose...........         0.1659       1.005     0.1651      > 0.5
54 smoke_2 * dose...........          2.446       5.844     0.4186      > 0.5
55 smoke_3 * dose...........          1.638       1.382      1.185      0.236

            Records used          111

                Deviance      111.611
                     AIC      175.611
            Pearson Chi2      135.083      Degrees of freedom      79


ci level 95@
                                       95% Confidence Bounds

 # Name                           Estimate    Std. Err.      Lower       Upper
-- ----------------------------  ----------   ---------    --------    --------

Log-linear term 0
 4 rad_radiography_1........         14.85     0.7222     13.44     16.27
             EXP(estimate)        2.821e+06       2.059   6.851e+05   1.162e+07

 8 x_other_1................         21.69      1.878     18.01     25.37
             EXP(estimate)        2.621e+09       6.539   6.607e+07   1.039e+11

 9 x_other_2................         21.26      1.896     17.55     24.98
             EXP(estimate)        1.719e+09       6.660   4.181e+07   7.067e+10

11 chemotx_2................        -1.928     0.7062    -3.312   -0.5441
             EXP(estimate)           0.1454       2.026     0.03643      0.5804

14 flag2_1..................        -55.37  2.400e+04-4.710e+04 4.698e+04
             EXP(estimate)        8.971e-25       0.000       0.000       0.000

16 COM1_EXP1_0..............        -57.45  1.956e+04-3.839e+04 3.827e+04
             EXP(estimate)        1.126e-25       0.000       0.000       0.000

18 COM1_EXP1_2..............        0.4685     0.6891   -0.8820     1.819
             EXP(estimate)            1.598       1.992      0.4139       6.166

19 COM1_EXP1_3..............         1.507     0.5421    0.4446     2.570
             EXP(estimate)            4.514       1.720       1.560       13.06

22 exp_1....................        -2.136     0.2221    -2.571    -1.701
             EXP(estimate)           0.1181       1.249     0.07643      0.1825

25 y_int_2002...............        0.4522     0.8835    -1.279     2.184
             EXP(estimate)            1.572       2.419      0.2782       8.880

26 y_int_2003...............       0.06441     0.8419    -1.586     1.714
             EXP(estimate)            1.067       2.321      0.2048       5.554

27 y_int_2004...............       -0.2253     0.8819    -1.954     1.503
             EXP(estimate)           0.7983       2.415      0.1417       4.496

30 rad_army_1...............        -13.02      1.237    -15.44    -10.59
             EXP(estimate)        2.218e-06       3.445   1.964e-07   2.504e-05

31 rad_army_2...............        -11.83      1.079    -13.94    -9.710
             EXP(estimate)        7.317e-06       2.942   8.826e-07   6.066e-05

33 haz_exp_2................        0.5024     0.2782  -0.04287     1.048
             EXP(estimate)            1.653       1.321      0.9580       2.851

35 haz_el_2.................        -1.573     0.8120    -3.165   0.01821
             EXP(estimate)           0.2073       2.252     0.04222       1.018

37 haz_road_2...............         1.295     0.6394   0.04147     2.548
             EXP(estimate)            3.649       1.895       1.042       12.78

38 age_cen..................      -0.09564    0.06019   -0.2136   0.02233
             EXP(estimate)           0.9088       1.062      0.8077       1.023

39 age_cen2.................      0.004312   0.007999  -0.01137   0.01999
             EXP(estimate)            1.004       1.008      0.9887       1.020

40 age_cen3.................      0.002814   0.001501-0.0001277  0.005755
             EXP(estimate)            1.003       1.002      0.9999       1.006

41 age_cen4.................    -4.271e-05  7.036e-05-0.0001806 9.518e-05
             EXP(estimate)            1.000       1.000      0.9998       1.000

42 age_cen5.................    -1.872e-05  9.811e-06-3.794e-05 5.133e-07
             EXP(estimate)            1.000       1.000       1.000       1.000

43 age_cen6.................     6.330e-08  1.725e-07-2.749e-07 4.015e-07
             EXP(estimate)            1.000       1.000       1.000       1.000

44 age_cen7.................     3.102e-08  1.839e-08-5.027e-09 6.707e-08
             EXP(estimate)            1.000       1.000       1.000       1.000

45 x_dental_n_NON_ZERO......      0.009147    0.05210  -0.09296    0.1113
             EXP(estimate)            1.009       1.053      0.9112       1.118

46 x_dental_n_MIS...........        0.4466     0.2757  -0.09387    0.9870
             EXP(estimate)            1.563       1.317      0.9104       2.683

47 num_miss_NON_ZERO........        0.2227    0.07956   0.06675    0.3786
             EXP(estimate)            1.249       1.083       1.069       1.460

49 sm_pday_NON_ZERO.........       0.01360    0.01369  -0.01322   0.04043
             EXP(estimate)            1.014       1.014      0.9869       1.041

50 sm_pday_MIS..............       0.07050     0.3202   -0.5570    0.6980
             EXP(estimate)            1.073       1.377      0.5729       2.010

51 x_bone_n_NON_ZERO........      -0.02060    0.06972   -0.1572    0.1160
             EXP(estimate)           0.9796       1.072      0.8545       1.123

52 x_bone_n_MIS.............        0.2916     0.2566   -0.2112    0.7944
             EXP(estimate)            1.339       1.292      0.8096       2.213


Linear term 1
53 smoke_1 * dose...........        0.1659      1.005    -1.804     2.135

54 smoke_2 * dose...........         2.446      5.844    -9.007     13.90

55 smoke_3 * dose...........         1.638      1.382    -1.071     4.347


!bounds 53 level 95@

profile 53 noplot force lower@

  Lower bound trial values 

             Deviance   One-Sided
     Beta     Change     P-Value 
     ____________________________

  -0.03509  -0.04990     0.412 *
   -0.6395    -1.167     0.140 *
   -0.3522   -0.3976     0.264 *
   -0.5889   -0.9878     0.160 *
   -0.6799    -1.327     0.125 *
   -0.9512    -2.918    0.0438
   -0.9221    -2.692    0.0504 *
    -1.056    -3.888    0.0243 *
    -1.155    -5.092    0.0120 *
    -1.258    -6.790   0.00458 *
    -1.313    -7.968   0.00238 *

   Sorted list of profile likelihood points 

             Deviance   One-Sided
     Beta     Change     P-Value 
     ____________________________

    -1.313    -7.968   0.00238
    -1.258    -6.790   0.00458
    -1.155    -5.092    0.0120
    -1.056    -3.888    0.0243
   -0.9221    -2.692    0.0504
   -0.6799    -1.327     0.125
   -0.5889   -0.9878     0.160
   -0.6395    -1.167     0.140
   -0.3522   -0.3976     0.264
  -0.03509  -0.04990     0.412
    0.1659     0.000   0.00253


      Interpolated profile likelihood bounds
       for parameter 53 (smoke_1 * dose)

            MLE     0.1659

      2-sided          Bounds         
       Level      Lower       Upper   
      ________________________________

      25.0%     -0.1090        ????
      50.0%     -0.3809        ????
      68.3%     -0.5926        ????
      75.0%     -0.6791        ????
      90.0%     -0.9238        ????
      95.0%      -1.052        ????
      97.5%      -1.150        ????
      99.0%      -1.250        ????
      99.5%      -1.309        ????


profile 53 noplot force upper@

  Upper bound trial values 

             Deviance   One-Sided
     Beta     Change     P-Value 
     ____________________________

    0.3668  -0.04106     0.420 *
     1.145   -0.7160     0.199 *
    0.9364   -0.4785     0.245 *
     1.356   -0.9853     0.160 *
     1.596    -1.315     0.126 *
     2.432    -2.600    0.0534 *
     3.137    -3.757    0.0263 *
     3.866    -4.967    0.0129 *
     4.857    -6.589   0.00513 *
     5.656    -7.860   0.00253 *

   Sorted list of profile likelihood points 

             Deviance   One-Sided
     Beta     Change     P-Value 
     ____________________________

    0.1659     0.000   0.00253
    0.3668  -0.04106     0.420
    0.9364   -0.4785     0.245
     1.145   -0.7160     0.199
     1.356   -0.9853     0.160
     1.596    -1.315     0.126
     2.432    -2.600    0.0534
     3.137    -3.757    0.0263
     3.866    -4.967    0.0129
     4.857    -6.589   0.00513
     5.656    -7.860   0.00253


      Interpolated profile likelihood bounds
       for parameter 53 (smoke_1 * dose)

            MLE     0.1659

      2-sided          Bounds         
       Level      Lower       Upper   
      ________________________________

      25.0%        ????      0.5013
      50.0%        ????      0.9135
      68.3%        ????       1.367
      75.0%        ????       1.601
      90.0%        ????       2.498
      95.0%        ????       3.188
      97.5%        ????       3.900
      99.0%        ????       4.885
      99.5%        ????       5.669


!bounds 54 level 95@

profile 54 noplot force lower@

  Lower bound trial values 

             Deviance   One-Sided
     Beta     Change     P-Value 
     ____________________________

     1.277  -0.04327     0.418 *
    -2.955    -1.936    0.0820 *
   -0.3655   -0.3127     0.288
   -0.7358   -0.4243     0.257 *
    -1.846   -0.9426     0.166 *
    -2.426    -1.378     0.120 *
    -3.682    -3.149    0.0380
    -3.432    -2.651    0.0518 *
    -3.982    -3.922    0.0238 *
    -4.321    -5.178    0.0114 *
    -4.629    -7.065   0.00393
    -4.568    -6.595   0.00511 *
    -4.722    -7.941   0.00242 *

   Sorted list of profile likelihood points 

             Deviance   One-Sided
     Beta     Change     P-Value 
     ____________________________

    -4.722    -7.941   0.00242
    -4.568    -6.595   0.00511
    -4.321    -5.178    0.0114
    -3.982    -3.922    0.0238
    -3.432    -2.651    0.0518
    -2.426    -1.378     0.120
    -1.846   -0.9426     0.166
    -2.955    -1.936    0.0820
   -0.7358   -0.4243     0.257
     1.277  -0.04327     0.418
     2.446     0.000   0.00253


      Interpolated profile likelihood bounds
       for parameter 54 (smoke_2 * dose)

            MLE      2.446

      2-sided          Bounds         
       Level      Lower       Upper   
      ________________________________

      25.0%      0.7787        ????
      50.0%     -0.8067        ????
      68.3%      -1.939        ????
      75.0%      -2.367        ????
      90.0%      -3.460        ????
      95.0%      -3.957        ????
      97.5%      -4.288        ????
      99.0%      -4.573        ????
      99.5%      -4.716        ????


profile 54 noplot force upper@

  Upper bound trial values 

             Deviance   One-Sided
     Beta     Change     P-Value 
     ____________________________

     3.615  -0.03371     0.427 *
     9.378   -0.7608     0.192 *
     7.713   -0.4909     0.242 *
     10.65   -0.9856     0.160 *
     12.42    -1.316     0.126 *
     18.75    -2.596    0.0536 *
     24.31    -3.760    0.0262 *
     30.15    -4.977    0.0128 *
     38.15    -6.604   0.00509 *
     44.59    -7.870   0.00251 *

   Sorted list of profile likelihood points 

             Deviance   One-Sided
     Beta     Change     P-Value 
     ____________________________

     2.446     0.000   0.00253
     3.615  -0.03371     0.427
     7.713   -0.4909     0.242
     9.378   -0.7608     0.192
     10.65   -0.9856     0.160
     12.42    -1.316     0.126
     18.75    -2.596    0.0536
     24.31    -3.760    0.0262
     30.15    -4.977    0.0128
     38.15    -6.604   0.00509
     44.59    -7.870   0.00251


      Interpolated profile likelihood bounds
       for parameter 54 (smoke_2 * dose)

            MLE      2.446

      2-sided          Bounds         
       Level      Lower       Upper   
      ________________________________

      25.0%        ????       4.676
      50.0%        ????       7.465
      68.3%        ????       10.73
      75.0%        ????       12.46
      90.0%        ????       19.28
      95.0%        ????       24.70
      97.5%        ????       30.38
      99.0%        ????       38.31
      99.5%        ????       44.64


!bounds 55 level 95@

profile 55 noplot force lower@

  Lower bound trial values 

             Deviance   One-Sided
     Beta     Change     P-Value 
     ____________________________

     1.362  -0.04440     0.417 *
    0.3930    -1.152     0.142 *
    0.8416   -0.4172     0.259 *
    0.4694   -0.9930     0.159 *
    0.3175    -1.326     0.125 *
   -0.1504    -2.839    0.0460 *
   -0.3779    -3.944    0.0235 *
   -0.5635    -5.112    0.0119 *
   -0.7631    -6.758   0.00467 *
   -0.8771    -7.968   0.00238 *

   Sorted list of profile likelihood points 

             Deviance   One-Sided
     Beta     Change     P-Value 
     ____________________________

   -0.8771    -7.968   0.00238
   -0.7631    -6.758   0.00467
   -0.5635    -5.112    0.0119
   -0.3779    -3.944    0.0235
   -0.1504    -2.839    0.0460
    0.3175    -1.326     0.125
    0.4694   -0.9930     0.159
    0.3930    -1.152     0.142
    0.8416   -0.4172     0.259
     1.362  -0.04440     0.417
     1.638     0.000   0.00251


      Interpolated profile likelihood bounds
       for parameter 55 (smoke_3 * dose)

            MLE      1.638

      2-sided          Bounds         
       Level      Lower       Upper   
      ________________________________

      25.0%       1.233        ????
      50.0%      0.8112        ????
      68.3%      0.4658        ????
      75.0%      0.3184        ????
      90.0%     -0.1190        ????
      95.0%     -0.3596        ????
      97.5%     -0.5513        ????
      99.0%     -0.7504        ????
      99.5%     -0.8693        ????


profile 55 noplot force upper@

  Upper bound trial values 

             Deviance   One-Sided
     Beta     Change     P-Value 
     ____________________________

     1.914  -0.03950     0.421 *
     3.037   -0.8252     0.182 *
     2.667   -0.4752     0.245 *
     3.194   -0.9943     0.159 *
     3.470    -1.319     0.125 *
     4.415    -2.636    0.0522 *
     5.130    -3.785    0.0259 *
     5.822    -4.983    0.0128 *
     6.705    -6.596   0.00511 *
     7.374    -7.859   0.00253 *

   Sorted list of profile likelihood points 

             Deviance   One-Sided
     Beta     Change     P-Value 
     ____________________________

     1.638     0.000   0.00251
     1.914  -0.03950     0.421
     2.667   -0.4752     0.245
     3.037   -0.8252     0.182
     3.194   -0.9943     0.159
     3.470    -1.319     0.125
     4.415    -2.636    0.0522
     5.130    -3.785    0.0259
     5.822    -4.983    0.0128
     6.705    -6.596   0.00511
     7.374    -7.859   0.00253


      Interpolated profile likelihood bounds
       for parameter 55 (smoke_3 * dose)

            MLE      1.638

      2-sided          Bounds         
       Level      Lower       Upper   
      ________________________________

      25.0%        ????       2.098
      50.0%        ????       2.642
      68.3%        ????       3.199
      75.0%        ????       3.474
      90.0%        ????       4.461
      95.0%        ????       5.164
      97.5%        ????       5.845
      99.0%        ????       6.726
      99.5%        ????       7.384


!!!!!!!!!!!!!!!!!!!!!!!!!!!!!!!!!!!!!!!!!!!!!!!!!!!!!!!!!!!!!!!!!!!!!!!!!!!!!!!!
!!!!!!!!!!!!!!!!!!!!!!!!!!!!!!!!!!!!!!!!!!!!!!!!!!!!!!!!!!!!!!!!!!!!!!!!!!!!!!!!
!!!Exclusion of all cancers  (final definition n=6)                          !!!
!!!!!!!!!!!!!!!!!!!!!!!!!!!!!!!!!!!!!!!!!!!!!!!!!!!!!!!!!!!!!!!!!!!!!!!!!!!!!!!!
!!!!!!!!!!!!!!!!!!!!!!!!!!!!!!!!!!!!!!!!!!!!!!!!!!!!!!!!!!!!!!!!!!!!!!!!!!!!!!!!

select (no_tumour_final == 1)@

105 records to be used


ADD@

!Null model
loglinear 0 x_other_n rad_army COM1_EXP1
 age_cen age_cen2 age_cen3 age_cen4 age_cen5
 exp x_dental_n_NON_ZERO exp x_dental_n_MIS 
    x_bone industry sm_pday_NON_ZERO  sm_pday_MIS num_miss_NON_ZERO num_miss_MIS
    haz_road rad_radiography other_chemical flag_definite haz_chem@


linear 1@


loglinear 1@


fit@

          Iter  Step      Deviance

             0     0      344.950
             1     1      155.410
             2     0      116.296
             3     0      107.049
             4     0      106.376
             5     0      106.166
             6     0      106.089
             7     0      106.061
             8     0      106.050
             9     0      106.047
            10     0      106.045
            11     0      106.045
            12     0      106.044
            13     0      106.044
            14     0      106.044
            15     0      106.044
            16     0      106.044
            17     0      106.044
            18     0      106.044
            19     0      106.044
            20     0      106.044
            21     0      106.044

Piece-wise exponential regression
Additive  T0 + T1 + T2 + ...

Using (no_tumour_final == 1)

Number_cells_MN is used for cases
Number_cells_scored_1000 is used for person years


                            Parameter Summary Table

 # Name                            Estimate     Std.Err.  Test Stat.  P value
-- ----------------------------   ----------   ---------  ----------  --------
Log-linear term 0
 1 %CON.....................          0.000     Aliased
 3 x_other_n_0..............          0.000     Aliased
 4 x_other_n_1..............         0.3296      0.2285      1.442      0.149
 5 x_other_n_2..............         0.1861      0.3553     0.5238      > 0.5
 6 x_other_n_3..............          1.734       0.455      3.811    < 0.001
 7 x_other_n_4..............         0.5800      0.4446      1.305      0.192
 8 x_other_n_5..............         -20.66   2.378e+04 -0.0008685      > 0.5
 9 x_other_n_6..............          2.059      0.5881      3.502    < 0.001
11 rad_army_0...............          0.000     Aliased
12 rad_army_1...............         -14.32      0.7297     -19.63    < 0.001
13 rad_army_2...............         -13.11     Aliased
15 COM1_EXP1_0..............         -20.83   1.927e+04  -0.001081      > 0.5
16 COM1_EXP1_1..............          0.000     Aliased
17 COM1_EXP1_2..............         0.5962      0.7034     0.8476      0.397
18 COM1_EXP1_3..............          1.623       0.568      2.856    0.00428
20 exp_0....................          0.000     Aliased
21 exp_1....................        -0.3143      0.1957     -1.606      0.108
22 exp_2....................         0.4289     Aliased
24 x_bone_0.................          0.000     Aliased
25 x_bone_1.................          14.02      0.2064      67.91    < 0.001
26 x_bone_2.................          14.57     Aliased
28 industry_0...............          0.000     Aliased
29 industry_1...............        -0.5822      0.2899     -2.008     0.0446
31 haz_road_2...............          1.580       1.147      1.378      0.168
33 rad_radiography_0........          0.000     Aliased
34 rad_radiography_1........          16.18       1.272      12.72    < 0.001
35 rad_radiography_2........          14.39       1.034      13.91    < 0.001
37 other_chemical_0.........          0.000     Aliased
38 other_chemical_1.........        -0.6250       0.328     -1.906     0.0567
40 flag_definite_0..........         -13.73       2.385     -5.758    < 0.001
41 flag_definite_1..........         -14.07       2.356     -5.973    < 0.001
42 age_cen..................      -0.005218     0.03257    -0.1602      > 0.5
43 age_cen2.................      -0.002728    0.003801    -0.7177      0.473
44 age_cen3.................      8.748e-05   0.0004263     0.2052      > 0.5
45 age_cen4.................      9.961e-06   1.393e-05     0.7151      0.475
46 age_cen5.................     -8.354e-07   1.221e-06    -0.6842      0.494
47 x_dental_n_NON_ZERO......       -0.02763     0.05866    -0.4711      > 0.5
48 x_dental_n_MIS...........         0.5274      0.2775        1.9     0.0574
49 sm_pday_NON_ZERO.........        0.01765     0.01316      1.342       0.18
50 sm_pday_MIS..............       -0.09546      0.2853    -0.3346      > 0.5
51 num_miss_NON_ZERO........         0.2437     0.07323      3.329    < 0.001
52 num_miss_MIS.............          0.000     Aliased
53 haz_chem.................         -1.481      0.8401     -1.763      0.078

            Records used          105

                Deviance      106.044
                     AIC      166.044
            Pearson Chi2      119.078      Degrees of freedom      75


 *** WARNING: Parameter x_other_n_5 changed by 5.0% MLE may be infinite or may not exist


!!!!!!!!!!!!!!!!!!!!!!!!!!
!ADDITIVE MODEL - LINEAR !
!!!!!!!!!!!!!!!!!!!!!!!!!!

ADD@

linear 1 dose@


loglinear 1@


fit@

          Iter  Step      Deviance

             0     0      106.044
             1     0      106.044
             2     0      106.044
             3     0      106.041
             4     0      106.023
             5     0      105.910
             6     0      105.310
             7     0      103.676
             8     0      102.695
             9     0      102.566
            10     0      102.558
            11     0      102.557
            12     0      102.557
            13     0      102.557
            14     0      102.557
            15     0      102.557

Piece-wise exponential regression
Additive  T0 + T1 + T2 + ...

Using (no_tumour_final == 1)

Number_cells_MN is used for cases
Number_cells_scored_1000 is used for person years


                            Parameter Summary Table

 # Name                            Estimate     Std.Err.  Test Stat.  P value
-- ----------------------------   ----------   ---------  ----------  --------
Log-linear term 0
 1 %CON.....................          0.000     Aliased
 3 x_other_n_0..............          0.000     Aliased
 4 x_other_n_1..............         0.3198      0.2361      1.354      0.176
 5 x_other_n_2..............         0.1776       0.375     0.4735      > 0.5
 6 x_other_n_3..............          1.882      0.4747      3.964    < 0.001
 7 x_other_n_4..............         0.5639       0.506      1.114      0.265
 8 x_other_n_5..............         -104.9   2.378e+04  -0.004411      > 0.5
 9 x_other_n_6..............          2.334      0.6154      3.793    < 0.001
11 rad_army_0...............          0.000     Aliased
12 rad_army_1...............         -14.32      0.8106     -17.66    < 0.001
13 rad_army_2...............         -13.11     Aliased
15 COM1_EXP1_0..............         -152.7   1.927e+04   -0.00792      > 0.5
16 COM1_EXP1_1..............          0.000     Aliased
17 COM1_EXP1_2..............         0.7181      0.7149      1.005      0.315
18 COM1_EXP1_3..............          1.852      0.6076      3.048    0.00231
20 exp_0....................          0.000     Aliased
21 exp_1....................        -0.3675      0.2137      -1.72     0.0854
22 exp_2....................         0.4289     Aliased
24 x_bone_0.................          0.000     Aliased
25 x_bone_1.................          14.09        2.71      5.198    < 0.001
26 x_bone_2.................          14.80       2.737      5.406    < 0.001
28 industry_0...............          0.000     Aliased
29 industry_1...............        -0.6056       0.306     -1.979     0.0478
31 haz_road_2...............          1.177        1.27     0.9269      0.354
33 rad_radiography_0........          0.000     Aliased
34 rad_radiography_1........          16.77       1.703      9.847    < 0.001
35 rad_radiography_2........          14.84       1.506      9.855    < 0.001
37 other_chemical_0.........          0.000     Aliased
38 other_chemical_1.........        -0.7000      0.3383     -2.069     0.0385
40 flag_definite_0..........         -13.20     Aliased
41 flag_definite_1..........         -13.57      0.2166     -62.66    < 0.001
42 age_cen..................      -0.007550     0.03439    -0.2195      > 0.5
43 age_cen2.................      -0.004999    0.004181     -1.196      0.232
44 age_cen3.................      0.0001467   0.0004658     0.3149      > 0.5
45 age_cen4.................      1.648e-05   1.515e-05      1.088      0.277
46 age_cen5.................     -1.003e-06   1.328e-06    -0.7547       0.45
47 x_dental_n_NON_ZERO......       -0.04939     0.06465     -0.764      0.445
48 x_dental_n_MIS...........         0.4919      0.2925      1.681     0.0927
49 sm_pday_NON_ZERO.........        0.02017     0.01389      1.452      0.146
50 sm_pday_MIS..............        -0.1085      0.3005    -0.3609      > 0.5
51 num_miss_NON_ZERO........         0.1958     0.08733      2.242      0.025
52 num_miss_MIS.............          0.000     Aliased
53 haz_chem.................         -1.764      0.8692     -2.029     0.0424

Linear term 1
54 dose.....................          3.034       1.651      1.838     0.0661

            Records used          105

                Deviance      102.557
                     AIC      160.557
            Pearson Chi2      120.216      Degrees of freedom      76


ci level 95@
                                       95% Confidence Bounds

 # Name                           Estimate    Std. Err.      Lower       Upper
-- ----------------------------  ----------   ---------    --------    --------

Log-linear term 0
 4 x_other_n_1..............        0.3198     0.2361   -0.1431    0.7826
             EXP(estimate)            1.377       1.266      0.8667       2.187

 5 x_other_n_2..............        0.1776     0.3750   -0.5574    0.9126
             EXP(estimate)            1.194       1.455      0.5727       2.491

 6 x_other_n_3..............         1.882     0.4747    0.9512     2.812
             EXP(estimate)            6.564       1.608       2.589       16.65

 7 x_other_n_4..............        0.5639     0.5060   -0.4278     1.556
             EXP(estimate)            1.757       1.659      0.6519       4.738

 8 x_other_n_5..............        -104.9  2.378e+04-4.672e+04 4.651e+04
             EXP(estimate)        2.748e-46       0.000       0.000       0.000

 9 x_other_n_6..............         2.334     0.6154     1.128     3.540
             EXP(estimate)            10.32       1.850       3.089       34.46

12 rad_army_1...............        -14.32     0.8106    -15.90    -12.73
             EXP(estimate)        6.067e-07       2.249   1.239e-07   2.971e-06

15 COM1_EXP1_0..............        -152.7  1.927e+04-3.793e+04 3.763e+04
             EXP(estimate)        5.049e-67       0.000       0.000       0.000

17 COM1_EXP1_2..............        0.7181     0.7149   -0.6830     2.119
             EXP(estimate)            2.051       2.044      0.5051       8.325

18 COM1_EXP1_3..............         1.852     0.6076    0.6609     3.043
             EXP(estimate)            6.371       1.836       1.936       20.96

21 exp_1....................       -0.3675     0.2137   -0.7863   0.05129
             EXP(estimate)           0.6925       1.238      0.4555       1.053

25 x_bone_1.................         14.09      2.710     8.777     19.40
             EXP(estimate)        1.315e+06       15.04       6482.   2.667e+08

26 x_bone_2.................         14.80      2.737     9.431     20.16
             EXP(estimate)        2.664e+06       15.44   1.247e+04   5.691e+08

29 industry_1...............       -0.6056     0.3060    -1.205 -0.005745
             EXP(estimate)           0.5458       1.358      0.2996      0.9943

31 haz_road_2...............         1.177      1.270    -1.312     3.667
             EXP(estimate)            3.246       3.561      0.2693       39.12

34 rad_radiography_1........         16.77      1.703     13.44     20.11
             EXP(estimate)        1.927e+07       5.493   6.839e+05   5.432e+08

35 rad_radiography_2........         14.84      1.506     11.89     17.79
             EXP(estimate)        2.778e+06       4.506   1.453e+05   5.312e+07

38 other_chemical_1.........       -0.7000     0.3383    -1.363  -0.03701
             EXP(estimate)           0.4966       1.403      0.2559      0.9637

41 flag_definite_1..........        -13.57     0.2166    -14.00    -13.15
             EXP(estimate)        1.277e-06       1.242   8.350e-07   1.952e-06

42 age_cen..................     -0.007550    0.03439  -0.07496   0.05986
             EXP(estimate)           0.9925       1.035      0.9278       1.062

43 age_cen2.................     -0.004999   0.004181  -0.01319  0.003196
             EXP(estimate)           0.9950       1.004      0.9869       1.003

44 age_cen3.................     0.0001467  0.0004658-0.0007664  0.001060
             EXP(estimate)            1.000       1.000      0.9992       1.001

45 age_cen4.................     1.648e-05  1.515e-05-1.321e-05 4.617e-05
             EXP(estimate)            1.000       1.000       1.000       1.000

46 age_cen5.................    -1.003e-06  1.328e-06-3.606e-06 1.601e-06
             EXP(estimate)            1.000       1.000       1.000       1.000

47 x_dental_n_NON_ZERO......      -0.04939    0.06465   -0.1761   0.07733
             EXP(estimate)           0.9518       1.067      0.8385       1.080

48 x_dental_n_MIS...........        0.4919     0.2925  -0.08149     1.065
             EXP(estimate)            1.635       1.340      0.9217       2.902

49 sm_pday_NON_ZERO.........       0.02017    0.01389 -0.007053   0.04739
             EXP(estimate)            1.020       1.014      0.9930       1.049

50 sm_pday_MIS..............       -0.1085     0.3005   -0.6975    0.4806
             EXP(estimate)           0.8972       1.351      0.4978       1.617

51 num_miss_NON_ZERO........        0.1958    0.08733   0.02464    0.3670
             EXP(estimate)            1.216       1.091       1.025       1.443

53 haz_chem.................        -1.764     0.8692    -3.467  -0.06021
             EXP(estimate)           0.1714       2.385     0.03120      0.9416


Linear term 1
54 dose.....................         3.034      1.651   -0.2016     6.269


!bounds 54 level 95@

profile 54 noplot force lower@

  Lower bound trial values 

             Deviance   One-Sided
     Beta     Change     P-Value 
     ____________________________

     2.704  -0.03559     0.425 *
     1.179    -1.237     0.133 *
     1.902   -0.4412     0.253 *
     1.359   -0.9976     0.159 *
     1.118    -1.323     0.125 *
    0.3397    -2.717    0.0496 *
 ***   ERROR: No convergence

   Sorted list of profile likelihood points 

             Deviance   One-Sided
     Beta     Change     P-Value 
     ____________________________

    0.3397    -2.717    0.0496
     1.118    -1.323     0.125
     1.359   -0.9976     0.159
     1.179    -1.237     0.133
     1.902   -0.4412     0.253
     2.704  -0.03559     0.425
     3.034     0.000   0.00253


      Interpolated profile likelihood bounds
       for parameter 54 (dose)

            MLE      3.034

      2-sided          Bounds         
       Level      Lower       Upper   
      ________________________________

      25.0%       2.484        ????
      50.0%       1.885        ????
      68.3%       1.357        ????
      75.0%       1.118        ????
      90.0%      0.3450        ????
      95.0%        ????        ????
      97.5%        ????        ????
      99.0%        ????        ????
      99.5%        ????        ????


profile 54 noplot force upper@

  Upper bound trial values 

             Deviance   One-Sided
     Beta     Change     P-Value 
     ____________________________

     3.364  -0.03404     0.427 *
     4.973    -1.058     0.152 *
     4.298   -0.4694     0.247 *
     4.917    -1.001     0.159 *
     5.219    -1.322     0.125 *
     6.237    -2.671    0.0511 *
     6.940    -3.814    0.0254 *
     7.589    -5.004    0.0126 *
     8.383    -6.616   0.00505 *
     8.953    -7.869   0.00251 *

   Sorted list of profile likelihood points 

             Deviance   One-Sided
     Beta     Change     P-Value 
     ____________________________

     3.034     0.000   0.00253
     3.364  -0.03404     0.427
     4.298   -0.4694     0.247
     4.917    -1.001     0.159
     4.973    -1.058     0.152
     5.219    -1.322     0.125
     6.237    -2.671    0.0511
     6.940    -3.814    0.0254
     7.589    -5.004    0.0126
     8.383    -6.616   0.00505
     8.953    -7.869   0.00251


      Interpolated profile likelihood bounds
       for parameter 54 (dose)

            MLE      3.034

      2-sided          Bounds         
       Level      Lower       Upper   
      ________________________________

      25.0%        ????       3.614
      50.0%        ????       4.277
      68.3%        ????       4.916
      75.0%        ????       5.220
      90.0%        ????       6.260
      95.0%        ????       6.956
      97.5%        ????       7.599
      99.0%        ????       8.392
      99.5%        ????       8.958


!!!!!!!!!!!!!!!!!!!!!!!!!!!!!!!!!!!!!!!!!!!!!!!!!!
!ADDITIVE MODEL - ADJUSTMENT FOR SMOKING         !
!!!!!!!!!!!!!!!!!!!!!!!!!!!!!!!!!!!!!!!!!!!!!!!!!!
linear 1 smoke*dose@


parameter 54 init 3.034@


parameter 55 init 3.034@


parameter 56 init 3.034@


fit@

          Iter  Step      Deviance

             0     0      102.557
             1     0      102.081
             2     0      102.055
             3     0      102.051
             4     0      102.050
             5     0      102.049
             6     0      102.049
             7     0      102.049
             8     0      102.049
             9     0      102.049
            10     0      102.049
            11     0      102.049
            12     0      102.049

Piece-wise exponential regression
Additive  T0 + T1 + T2 + ...

Using (no_tumour_final == 1)

Number_cells_MN is used for cases
Number_cells_scored_1000 is used for person years


                            Parameter Summary Table

 # Name                            Estimate     Std.Err.  Test Stat.  P value
-- ----------------------------   ----------   ---------  ----------  --------
Log-linear term 0
 1 %CON.....................          0.000     Aliased
 3 x_other_n_0..............          0.000     Aliased
 4 x_other_n_1..............         0.3134      0.2357       1.33      0.184
 5 x_other_n_2..............         0.1985      0.3679     0.5396      > 0.5
 6 x_other_n_3..............          1.886      0.4716      3.999    < 0.001
 7 x_other_n_4..............         0.6248      0.4879      1.281        0.2
 8 x_other_n_5..............         -104.9   2.378e+04  -0.004411      > 0.5
 9 x_other_n_6..............          2.331      0.6143      3.794    < 0.001
11 rad_army_0...............          0.000     Aliased
12 rad_army_1...............         -14.33      0.8292     -17.29    < 0.001
13 rad_army_2...............         -13.11     Aliased
15 COM1_EXP1_0..............         -152.7   1.927e+04   -0.00792      > 0.5
16 COM1_EXP1_1..............          0.000     Aliased
17 COM1_EXP1_2..............         0.6859      0.7094     0.9669      0.334
18 COM1_EXP1_3..............          1.818      0.6006      3.027    0.00247
20 exp_0....................          0.000     Aliased
21 exp_1....................        -0.3754      0.2117     -1.773     0.0761
22 exp_2....................         0.4289     Aliased
24 x_bone_0.................          0.000     Aliased
25 x_bone_1.................          14.10      0.2287      61.65    < 0.001
26 x_bone_2.................          14.80     Aliased
28 industry_0...............          0.000     Aliased
29 industry_1...............        -0.5980      0.3047     -1.963     0.0497
31 haz_road_2...............          1.151       1.298     0.8872      0.375
33 rad_radiography_0........          0.000     Aliased
34 rad_radiography_1........          16.67        2.36      7.065    < 0.001
35 rad_radiography_2........          14.65       2.202      6.656    < 0.001
37 other_chemical_0.........          0.000     Aliased
38 other_chemical_1.........        -0.7123      0.3361     -2.119     0.0341
40 flag_definite_0..........         -12.97       3.255     -3.986    < 0.001
41 flag_definite_1..........         -13.36       3.229     -4.136    < 0.001
42 age_cen..................      -0.007303     0.03406    -0.2144      > 0.5
43 age_cen2.................      -0.004709    0.004135     -1.139      0.255
44 age_cen3.................      0.0001529   0.0004567     0.3347      > 0.5
45 age_cen4.................      1.597e-05   1.488e-05      1.073      0.283
46 age_cen5.................     -9.997e-07   1.298e-06    -0.7702      0.441
47 x_dental_n_NON_ZERO......       -0.05517     0.06506     -0.848      0.396
48 x_dental_n_MIS...........         0.4769      0.2909      1.639      0.101
49 sm_pday_NON_ZERO.........        0.01980     0.01393      1.421      0.155
50 sm_pday_MIS..............        -0.1555      0.3092    -0.5029      > 0.5
51 num_miss_NON_ZERO........         0.1902     0.08918      2.133     0.0329
52 num_miss_MIS.............          0.000     Aliased
53 haz_chem.................         -1.751      0.8626      -2.03     0.0424

Linear term 1
54 smoke_1 * dose...........          3.910       2.328       1.68      0.093
55 smoke_2 * dose...........          1.640       16.42    0.09986      > 0.5
56 smoke_3 * dose...........          1.386       2.003      0.692      0.489

            Records used          105

                Deviance      102.049
                     AIC      164.049
            Pearson Chi2      119.509      Degrees of freedom      74


ci level 95@
                                       95% Confidence Bounds

 # Name                           Estimate    Std. Err.      Lower       Upper
-- ----------------------------  ----------   ---------    --------    --------

Log-linear term 0
 4 x_other_n_1..............        0.3134     0.2357   -0.1486    0.7753
             EXP(estimate)            1.368       1.266      0.8619       2.171

 5 x_other_n_2..............        0.1985     0.3679   -0.5225    0.9195
             EXP(estimate)            1.220       1.445      0.5930       2.508

 6 x_other_n_3..............         1.886     0.4716    0.9619     2.811
             EXP(estimate)            6.595       1.603       2.617       16.62

 7 x_other_n_4..............        0.6248     0.4879   -0.3315     1.581
             EXP(estimate)            1.868       1.629      0.7178       4.861

 8 x_other_n_5..............        -104.9  2.378e+04-4.672e+04 4.651e+04
             EXP(estimate)        2.748e-46       0.000       0.000       0.000

 9 x_other_n_6..............         2.331     0.6143     1.127     3.535
             EXP(estimate)            10.29       1.848       3.086       34.29

12 rad_army_1...............        -14.33     0.8292    -15.96    -12.71
             EXP(estimate)        5.961e-07       2.291   1.174e-07   3.028e-06

15 COM1_EXP1_0..............        -152.7  1.927e+04-3.793e+04 3.763e+04
             EXP(estimate)        5.049e-67       0.000       0.000       0.000

17 COM1_EXP1_2..............        0.6859     0.7094   -0.7045     2.076
             EXP(estimate)            1.986       2.033      0.4944       7.975

18 COM1_EXP1_3..............         1.818     0.6006    0.6410     2.995
             EXP(estimate)            6.160       1.823       1.898       19.99

21 exp_1....................       -0.3754     0.2117   -0.7903   0.03947
             EXP(estimate)           0.6870       1.236      0.4537       1.040

25 x_bone_1.................         14.10     0.2287     13.65     14.55
             EXP(estimate)        1.327e+06       1.257   8.475e+05   2.077e+06

29 industry_1...............       -0.5980     0.3047    -1.195-0.0008527
             EXP(estimate)           0.5499       1.356      0.3027      0.9991

31 haz_road_2...............         1.151      1.298    -1.392     3.694
             EXP(estimate)            3.162       3.660      0.2486       40.22

34 rad_radiography_1........         16.67      2.360     12.05     21.30
             EXP(estimate)        1.740e+07       10.59   1.706e+05   1.776e+09

35 rad_radiography_2........         14.65      2.202     10.34     18.97
             EXP(estimate)        2.315e+06       9.041   3.093e+04   1.733e+08

38 other_chemical_1.........       -0.7123     0.3361    -1.371  -0.05359
             EXP(estimate)           0.4905       1.399      0.2539      0.9478

40 flag_definite_0..........        -12.97      3.255    -19.35    -6.595
             EXP(estimate)        2.321e-06       25.91   3.939e-09    0.001368

41 flag_definite_1..........        -13.36      3.229    -19.68    -7.027
             EXP(estimate)        1.584e-06       25.25   2.827e-09   0.0008875

42 age_cen..................     -0.007303    0.03406  -0.07406   0.05945
             EXP(estimate)           0.9927       1.035      0.9286       1.061

43 age_cen2.................     -0.004709   0.004135  -0.01281  0.003395
             EXP(estimate)           0.9953       1.004      0.9873       1.003

44 age_cen3.................     0.0001529  0.0004567-0.0007422  0.001048
             EXP(estimate)            1.000       1.000      0.9993       1.001

45 age_cen4.................     1.597e-05  1.488e-05-1.319e-05 4.514e-05
             EXP(estimate)            1.000       1.000       1.000       1.000

46 age_cen5.................    -9.997e-07  1.298e-06-3.544e-06 1.544e-06
             EXP(estimate)            1.000       1.000       1.000       1.000

47 x_dental_n_NON_ZERO......      -0.05517    0.06506   -0.1827   0.07235
             EXP(estimate)           0.9463       1.067      0.8330       1.075

48 x_dental_n_MIS...........        0.4769     0.2909  -0.09337     1.047
             EXP(estimate)            1.611       1.338      0.9109       2.849

49 sm_pday_NON_ZERO.........       0.01980    0.01393 -0.007510   0.04710
             EXP(estimate)            1.020       1.014      0.9925       1.048

50 sm_pday_MIS..............       -0.1555     0.3092   -0.7615    0.4505
             EXP(estimate)           0.8560       1.362      0.4670       1.569

51 num_miss_NON_ZERO........        0.1902    0.08918   0.01542    0.3650
             EXP(estimate)            1.210       1.093       1.016       1.441

53 haz_chem.................        -1.751     0.8626    -3.442  -0.06022
             EXP(estimate)           0.1736       2.369     0.03201      0.9416


Linear term 1
54 smoke_1 * dose...........         3.910      2.328   -0.6517     8.473

55 smoke_2 * dose...........         1.640      16.42    -30.55     33.83

56 smoke_3 * dose...........         1.386      2.003    -2.539     5.311


!bounds 54 level 95@

profile 54 noplot force lower@

  Lower bound trial values 

             Deviance   One-Sided
     Beta     Change     P-Value 
     ____________________________

     3.445  -0.04233     0.418 *
     1.711    -1.085     0.149 *
     2.473   -0.4364     0.254 *
     1.794   -0.9985     0.159 *
     1.500    -1.324     0.125 *
    0.5568    -2.727    0.0493 *
  -0.01417    -3.107    0.0390
     1.098    -1.855    0.0866
  -0.01335    -3.408    0.0324
   -0.5768    -5.785   0.00808
   -0.1379    -3.847    0.0249 *
   -0.4203    -5.013    0.0126 *
   -0.7313    -6.659   0.00493 *
   -0.9256    -7.958   0.00239 *
 ***   ERROR: No convergence

   Sorted list of profile likelihood points 

             Deviance   One-Sided
     Beta     Change     P-Value 
     ____________________________

   -0.9256    -7.958   0.00239
   -0.7313    -6.659   0.00493
   -0.4203    -5.013    0.0126
   -0.1379    -3.847    0.0249
    0.5568    -2.727    0.0493
     1.500    -1.324     0.125
     1.794   -0.9985     0.159
     1.711    -1.085     0.149
     2.473   -0.4364     0.254
     3.445  -0.04233     0.418
     3.910     0.000   0.00251


      Interpolated profile likelihood bounds
       for parameter 54 (smoke_1 * dose)

            MLE      3.910

      2-sided          Bounds         
       Level      Lower       Upper   
      ________________________________

      25.0%       3.204        ????
      50.0%       2.445        ????
      68.3%       1.792        ????
      75.0%       1.501        ????
      90.0%      0.5706        ????
      95.0%     -0.1363        ????
      97.5%     -0.4226        ????
      99.0%     -0.7274        ????
      99.5%     -0.9147        ????


profile 54 noplot force upper@

  Upper bound trial values 

             Deviance   One-Sided
     Beta     Change     P-Value 
     ____________________________

     4.376  -0.03938     0.421 *
     6.274   -0.8867     0.173 *
     5.591   -0.4700     0.247 *
     6.431   -0.9976     0.159 *
     6.851    -1.321     0.125 *
     8.269    -2.660    0.0515 *
     9.275    -3.806    0.0255 *
     10.22    -4.999    0.0127 *
     11.38    -6.612   0.00507 *
     12.22    -7.867   0.00252 *

   Sorted list of profile likelihood points 

             Deviance   One-Sided
     Beta     Change     P-Value 
     ____________________________

     3.910     0.000   0.00251
     4.376  -0.03938     0.421
     5.591   -0.4700     0.247
     6.274   -0.8867     0.173
     6.431   -0.9976     0.159
     6.851    -1.321     0.125
     8.269    -2.660    0.0515
     9.275    -3.806    0.0255
     10.22    -4.999    0.0127
     11.38    -6.612   0.00507
     12.22    -7.867   0.00252


      Interpolated profile likelihood bounds
       for parameter 54 (smoke_1 * dose)

            MLE      3.910

      2-sided          Bounds         
       Level      Lower       Upper   
      ________________________________

      25.0%        ????       4.676
      50.0%        ????       5.562
      68.3%        ????       6.434
      75.0%        ????       6.854
      90.0%        ????       8.312
      95.0%        ????       9.304
      97.5%        ????       10.23
      99.0%        ????       11.39
      99.5%        ????       12.23


!bounds 55 level 95@

profile 55 noplot force lower@

  Lower bound trial values 

             Deviance   One-Sided
     Beta     Change     P-Value 
     ____________________________

    -1.644  -0.02822     0.433 *
    -9.996   -0.4216     0.258 *
    -10.43   -0.4581     0.249 *
    -15.54    -1.027     0.155 *
    -17.54    -1.329     0.124 *
    -24.44    -2.721    0.0495 *
    -28.66    -3.828    0.0252 *
    -32.55    -12.74  0.000179
    -29.45    -4.062    0.0219
    -30.20    -5.060    0.0122 *
    -30.90    -10.05  0.000760
    -30.49    -5.853   0.00778
    -30.60    -9.607  0.000969
    -30.51    -6.701   0.00482 *
    -30.54    -9.439   0.00106
    -30.52    -8.158   0.00214
    -30.51    -7.196   0.00365
    -30.52    -6.475   0.00547
    -30.51    -5.935   0.00742
 ***   ERROR: No convergence: Too much step halving

   Sorted list of profile likelihood points 

             Deviance   One-Sided
     Beta     Change     P-Value 
     ____________________________

    -30.51    -6.701   0.00482
    -30.20    -5.060    0.0122
    -28.66    -3.828    0.0252
    -24.44    -2.721    0.0495
    -17.54    -1.329     0.124
    -15.54    -1.027     0.155
    -10.43   -0.4581     0.249
    -9.996   -0.4216     0.258
    -1.644  -0.02822     0.433
     1.640     0.000   0.00252


      Interpolated profile likelihood bounds
       for parameter 55 (smoke_2 * dose)

            MLE      1.640

      2-sided          Bounds         
       Level      Lower       Upper   
      ________________________________

      25.0%      -4.253        ????
      50.0%      -10.40        ????
      68.3%      -15.34        ????
      75.0%      -17.51        ????
      90.0%      -24.38        ????
      95.0%      -28.68        ????
      97.5%      -30.19        ????
      99.0%      -30.50        ????
      99.5%      -30.69        ????


profile 55 noplot force upper@

  Upper bound trial values 

             Deviance   One-Sided
     Beta     Change     P-Value 
     ____________________________

     4.924  -0.02482     0.437 *
     28.10    -3.067    0.0399 *
     12.37   -0.3403     0.280
     13.63   -0.4755     0.245 *
     17.61    -1.032     0.155 *
     19.28    -1.311     0.126 *
     26.05    -2.623    0.0527 *
     31.27    -3.785    0.0259 *
     36.29    -4.989    0.0128 *
     42.65    -6.606   0.00508 *
     47.38    -7.866   0.00252 *

   Sorted list of profile likelihood points 

             Deviance   One-Sided
     Beta     Change     P-Value 
     ____________________________

     1.640     0.000   0.00252
     4.924  -0.02482     0.437
     13.63   -0.4755     0.245
     17.61    -1.032     0.155
     19.28    -1.311     0.126
     26.05    -2.623    0.0527
     28.10    -3.067    0.0399
     31.27    -3.785    0.0259
     36.29    -4.989    0.0128
     42.65    -6.606   0.00508
     47.38    -7.866   0.00252


      Interpolated profile likelihood bounds
       for parameter 55 (smoke_2 * dose)

            MLE      1.640

      2-sided          Bounds         
       Level      Lower       Upper   
      ________________________________

      25.0%        ????       7.540
      50.0%        ????       13.44
      68.3%        ????       17.41
      75.0%        ????       19.36
      90.0%        ????       26.44
      95.0%        ????       31.51
      97.5%        ????       36.43
      99.0%        ????       42.76
      99.5%        ????       47.43


!bounds 56 level 95@

!profile 56 noplot force lower@

profile 56 noplot force upper@

  Upper bound trial values 

             Deviance   One-Sided
     Beta     Change     P-Value 
     ____________________________

     1.786  -0.02056     0.443 *
     5.281    -1.610     0.102 *
     3.434   -0.4920     0.242 *
     4.402    -1.011     0.157 *
     4.882    -1.324     0.125 *
     6.558    -2.662    0.0514 *
     7.748    -3.808    0.0255 *
     8.859    -5.001    0.0127 *
     10.23    -6.614   0.00506 *
     11.22    -7.869   0.00252 *

   Sorted list of profile likelihood points 

             Deviance   One-Sided
     Beta     Change     P-Value 
     ____________________________

     1.386     0.000   0.00252
     1.786  -0.02056     0.443
     3.434   -0.4920     0.242
     4.402    -1.011     0.157
     4.882    -1.324     0.125
     5.281    -1.610     0.102
     6.558    -2.662    0.0514
     7.748    -3.808    0.0255
     8.859    -5.001    0.0127
     10.23    -6.614   0.00506
     11.22    -7.869   0.00252


      Interpolated profile likelihood bounds
       for parameter 56 (smoke_3 * dose)

            MLE      1.386

      2-sided          Bounds         
       Level      Lower       Upper   
      ________________________________

      25.0%        ????       2.304
      50.0%        ????       3.349
      68.3%        ????       4.383
      75.0%        ????       4.880
      90.0%        ????       6.607
      95.0%        ????       7.781
      97.5%        ????       8.879
      99.0%        ????       10.24
      99.5%        ????       11.22


!!!!!!!!!!!!!!!!!!!!!!!!!!!!!!!!!!!
!MULTIPLICATIVE MODEL - LINEAR    !
!!!!!!!!!!!!!!!!!!!!!!!!!!!!!!!!!!!
RRISK@


linear 1@


loglinear 1@


fit@

          Iter  Step      Deviance

             0     0      109.382
             1     0      106.167
             2     0      106.045
             3     0      106.044
             4     0      106.044

Piece-wise exponential regression
Additive excess relative risk T0 * (1 + T1 + T2 + ...)

Using (no_tumour_final == 1)

Number_cells_MN is used for cases
Number_cells_scored_1000 is used for person years


                            Parameter Summary Table

 # Name                            Estimate     Std.Err.  Test Stat.  P value
-- ----------------------------   ----------   ---------  ----------  --------
Log-linear term 0
 1 %CON.....................          0.000     Aliased
 3 x_other_n_0..............          0.000     Aliased
 4 x_other_n_1..............         0.3296      0.2285      1.442      0.149
 5 x_other_n_2..............         0.1861      0.3553     0.5238      > 0.5
 6 x_other_n_3..............          1.734       0.455      3.811    < 0.001
 7 x_other_n_4..............         0.5800      0.4446      1.305      0.192
 8 x_other_n_5..............         -104.9   2.378e+04  -0.004411      > 0.5
 9 x_other_n_6..............          2.059      0.5881      3.502    < 0.001
11 rad_army_0...............          0.000     Aliased
12 rad_army_1...............         -14.32      0.7297     -19.63    < 0.001
13 rad_army_2...............         -13.11     Aliased
15 COM1_EXP1_0..............         -152.7   1.927e+04   -0.00792      > 0.5
16 COM1_EXP1_1..............          0.000     Aliased
17 COM1_EXP1_2..............         0.5962      0.7034     0.8476      0.397
18 COM1_EXP1_3..............          1.623       0.568      2.856    0.00428
20 exp_0....................          0.000     Aliased
21 exp_1....................        -0.3143      0.1957     -1.606      0.108
22 exp_2....................         0.4289     Aliased
24 x_bone_0.................          0.000     Aliased
25 x_bone_1.................          14.24      0.2064         69    < 0.001
26 x_bone_2.................          14.80     Aliased
28 industry_0...............          0.000     Aliased
29 industry_1...............        -0.5822      0.2899     -2.008     0.0446
31 haz_road_2...............          1.580       1.147      1.378      0.168
33 rad_radiography_0........          0.000     Aliased
34 rad_radiography_1........          16.18       1.272      12.72    < 0.001
35 rad_radiography_2........          14.39       1.034      13.91    < 0.001
37 other_chemical_0.........          0.000     Aliased
38 other_chemical_1.........        -0.6250       0.328     -1.906     0.0567
40 flag_definite_0..........         -13.95       2.385     -5.852    < 0.001
41 flag_definite_1..........         -14.29       2.356     -6.068    < 0.001
42 age_cen..................      -0.005218     0.03257    -0.1602      > 0.5
43 age_cen2.................      -0.002728    0.003801    -0.7177      0.473
44 age_cen3.................      8.748e-05   0.0004263     0.2052      > 0.5
45 age_cen4.................      9.961e-06   1.393e-05     0.7151      0.475
46 age_cen5.................     -8.354e-07   1.221e-06    -0.6842      0.494
47 x_dental_n_NON_ZERO......       -0.02763     0.05866    -0.4711      > 0.5
48 x_dental_n_MIS...........         0.5274      0.2775        1.9     0.0574
49 sm_pday_NON_ZERO.........        0.01765     0.01316      1.342       0.18
50 sm_pday_MIS..............       -0.09546      0.2853    -0.3346      > 0.5
51 num_miss_NON_ZERO........         0.2437     0.07323      3.329    < 0.001
52 num_miss_MIS.............          0.000     Aliased
53 haz_chem.................         -1.481      0.8401     -1.763      0.078

            Records used          105

                Deviance      106.044
                     AIC      162.044
            Pearson Chi2      119.078      Degrees of freedom      77


linear 1 dose@


fit@

          Iter  Step      Deviance

             0     0      106.044
             1     0      103.618
             2     0      103.597
             3     0      103.597
             4     0      103.597
             5     0      103.597

Piece-wise exponential regression
Additive excess relative risk T0 * (1 + T1 + T2 + ...)

Using (no_tumour_final == 1)

Number_cells_MN is used for cases
Number_cells_scored_1000 is used for person years


                            Parameter Summary Table

 # Name                            Estimate     Std.Err.  Test Stat.  P value
-- ----------------------------   ----------   ---------  ----------  --------
Log-linear term 0
 1 %CON.....................          0.000     Aliased
 3 x_other_n_0..............          0.000     Aliased
 4 x_other_n_1..............         0.3348      0.2265      1.478      0.139
 5 x_other_n_2..............         0.1589      0.3534     0.4498      > 0.5
 6 x_other_n_3..............          1.754      0.4574      3.835    < 0.001
 7 x_other_n_4..............         0.5232      0.4527      1.156      0.248
 8 x_other_n_5..............         -104.9   2.378e+04  -0.004411      > 0.5
 9 x_other_n_6..............          2.168      0.5938      3.651    < 0.001
11 rad_army_0...............          0.000     Aliased
12 rad_army_1...............         -14.27      0.7307     -19.54    < 0.001
13 rad_army_2...............         -13.11     Aliased
15 COM1_EXP1_0..............         -152.7   1.927e+04   -0.00792      > 0.5
16 COM1_EXP1_1..............          0.000     Aliased
17 COM1_EXP1_2..............         0.6710      0.7009     0.9573      0.338
18 COM1_EXP1_3..............          1.679      0.5707      2.942    0.00326
20 exp_0....................          0.000     Aliased
21 exp_1....................        -0.2773      0.1978     -1.402      0.161
22 exp_2....................         0.4289     Aliased
24 x_bone_0.................          0.000     Aliased
25 x_bone_1.................          14.53       2.378      6.112    < 0.001
26 x_bone_2.................          15.13       2.394      6.319    < 0.001
28 industry_0...............          0.000     Aliased
29 industry_1...............        -0.5729      0.2939     -1.949     0.0513
31 haz_road_2...............          1.365       1.162      1.175       0.24
33 rad_radiography_0........          0.000     Aliased
34 rad_radiography_1........          16.35        1.28      12.77    < 0.001
35 rad_radiography_2........          14.46       1.035      13.97    < 0.001
37 other_chemical_0.........          0.000     Aliased
38 other_chemical_1.........        -0.6319      0.3278     -1.928     0.0539
40 flag_definite_0..........         -13.95     Aliased
41 flag_definite_1..........         -14.30      0.2064     -69.27    < 0.001
42 age_cen..................      -0.005086     0.03286    -0.1548      > 0.5
43 age_cen2.................      -0.003593    0.003888    -0.9241      0.355
44 age_cen3.................      0.0001130   0.0004326     0.2613      > 0.5
45 age_cen4.................      1.240e-05   1.421e-05     0.8727      0.383
46 age_cen5.................     -9.103e-07   1.245e-06    -0.7313      0.465
47 x_dental_n_NON_ZERO......       -0.03716     0.06019    -0.6174      > 0.5
48 x_dental_n_MIS...........         0.4853      0.2833      1.713     0.0868
49 sm_pday_NON_ZERO.........        0.01715     0.01341      1.279      0.201
50 sm_pday_MIS..............       -0.09020      0.2888    -0.3124      > 0.5
51 num_miss_NON_ZERO........         0.2143     0.07846      2.731     0.0063
52 num_miss_MIS.............          0.000     Aliased
53 haz_chem.................         -1.544      0.8423     -1.833     0.0668

Linear term 1
54 dose.....................          1.190      0.9554      1.245      0.213

            Records used          105

                Deviance      103.597
                     AIC      161.597
            Pearson Chi2      119.838      Degrees of freedom      76


ci level 95@
                                       95% Confidence Bounds

 # Name                           Estimate    Std. Err.      Lower       Upper
-- ----------------------------  ----------   ---------    --------    --------

Log-linear term 0
 4 x_other_n_1..............        0.3348     0.2265   -0.1092    0.7787
             EXP(estimate)            1.398       1.254      0.8965       2.179

 5 x_other_n_2..............        0.1589     0.3534   -0.5337    0.8515
             EXP(estimate)            1.172       1.424      0.5865       2.343

 6 x_other_n_3..............         1.754     0.4574    0.8575     2.651
             EXP(estimate)            5.778       1.580       2.357       14.16

 7 x_other_n_4..............        0.5232     0.4527   -0.3641     1.410
             EXP(estimate)            1.687       1.573      0.6948       4.098

 8 x_other_n_5..............        -104.9  2.378e+04-4.672e+04 4.651e+04
             EXP(estimate)        2.748e-46       0.000       0.000       0.000

 9 x_other_n_6..............         2.168     0.5938     1.004     3.332
             EXP(estimate)            8.739       1.811       2.729       27.98

12 rad_army_1...............        -14.27     0.7307    -15.71    -12.84
             EXP(estimate)        6.321e-07       2.076   1.510e-07   2.647e-06

15 COM1_EXP1_0..............        -152.7  1.927e+04-3.793e+04 3.763e+04
             EXP(estimate)        5.049e-67       0.000       0.000       0.000

17 COM1_EXP1_2..............        0.6710     0.7009   -0.7028     2.045
             EXP(estimate)            1.956       2.016      0.4952       7.728

18 COM1_EXP1_3..............         1.679     0.5707    0.5605     2.797
             EXP(estimate)            5.360       1.769       1.752       16.40

21 exp_1....................       -0.2773     0.1978   -0.6649    0.1103
             EXP(estimate)           0.7578       1.219      0.5143       1.117

25 x_bone_1.................         14.53      2.378     9.871     19.19
             EXP(estimate)        2.046e+06       10.78   1.937e+04   2.162e+08

26 x_bone_2.................         15.13      2.394     10.44     19.82
             EXP(estimate)        3.714e+06       10.96   3.405e+04   4.050e+08

29 industry_1...............       -0.5729     0.2939    -1.149  0.003131
             EXP(estimate)           0.5639       1.342      0.3169       1.003

31 haz_road_2...............         1.365      1.162   -0.9124     3.642
             EXP(estimate)            3.915       3.196      0.4016       38.17

34 rad_radiography_1........         16.35      1.280     13.84     18.86
             EXP(estimate)        1.258e+07       3.596   1.024e+06   1.545e+08

35 rad_radiography_2........         14.46      1.035     12.43     16.49
             EXP(estimate)        1.900e+06       2.815   2.499e+05   1.445e+07

38 other_chemical_1.........       -0.6319     0.3278    -1.274   0.01051
             EXP(estimate)           0.5316       1.388      0.2796       1.011

41 flag_definite_1..........        -14.30     0.2064    -14.70    -13.89
             EXP(estimate)        6.173e-07       1.229   4.119e-07   9.251e-07

42 age_cen..................     -0.005086    0.03286  -0.06949   0.05932
             EXP(estimate)           0.9949       1.033      0.9329       1.061

43 age_cen2.................     -0.003593   0.003888  -0.01121  0.004028
             EXP(estimate)           0.9964       1.004      0.9888       1.004

44 age_cen3.................     0.0001130  0.0004326-0.0007348 0.0009609
             EXP(estimate)            1.000       1.000      0.9993       1.001

45 age_cen4.................     1.240e-05  1.421e-05-1.545e-05 4.024e-05
             EXP(estimate)            1.000       1.000       1.000       1.000

46 age_cen5.................    -9.103e-07  1.245e-06-3.350e-06 1.530e-06
             EXP(estimate)            1.000       1.000       1.000       1.000

47 x_dental_n_NON_ZERO......      -0.03716    0.06019   -0.1551   0.08081
             EXP(estimate)           0.9635       1.062      0.8563       1.084

48 x_dental_n_MIS...........        0.4853     0.2833  -0.07009     1.041
             EXP(estimate)            1.625       1.328      0.9323       2.831

49 sm_pday_NON_ZERO.........       0.01715    0.01341 -0.009132   0.04342
             EXP(estimate)            1.017       1.013      0.9909       1.044

50 sm_pday_MIS..............      -0.09020     0.2888   -0.6562    0.4758
             EXP(estimate)           0.9138       1.335      0.5188       1.609

51 num_miss_NON_ZERO........        0.2143    0.07846   0.06054    0.3681
             EXP(estimate)            1.239       1.082       1.062       1.445

53 haz_chem.................        -1.544     0.8423    -3.195    0.1069
             EXP(estimate)           0.2135       2.322     0.04097       1.113


Linear term 1
54 dose.....................         1.190     0.9554   -0.6827     3.062


!bounds 54 level 95@

profile 54 noplot force lower@

  Lower bound trial values 

             Deviance   One-Sided
     Beta     Change     P-Value 
     ____________________________

    0.9988  -0.04523     0.416 *
    0.3451    -1.085     0.149 *
    0.6349   -0.4254     0.257 *
    0.3757   -0.9968     0.159 *
    0.2684    -1.326     0.125 *
  -0.06740    -2.808    0.0469 *
   -0.2406    -3.919    0.0239 *
   -0.3850    -5.085    0.0121 *
   -0.5452    -6.709   0.00480 *
   -0.6437    -7.926   0.00244 *

   Sorted list of profile likelihood points 

             Deviance   One-Sided
     Beta     Change     P-Value 
     ____________________________

   -0.6437    -7.926   0.00244
   -0.5452    -6.709   0.00480
   -0.3850    -5.085    0.0121
   -0.2406    -3.919    0.0239
  -0.06740    -2.808    0.0469
    0.2684    -1.326     0.125
    0.3757   -0.9968     0.159
    0.3451    -1.085     0.149
    0.6349   -0.4254     0.257
    0.9988  -0.04523     0.416
     1.190     0.000   0.00252


      Interpolated profile likelihood bounds
       for parameter 54 (dose)

            MLE      1.190

      2-sided          Bounds         
       Level      Lower       Upper   
      ________________________________

      25.0%      0.9112        ????
      50.0%      0.6181        ????
      68.3%      0.3745        ????
      75.0%      0.2691        ????
      90.0%    -0.04922        ????
      95.0%     -0.2300        ????
      97.5%     -0.3782        ????
      99.0%     -0.5388        ????
      99.5%     -0.6401        ????


profile 54 noplot force upper@

  Upper bound trial values 

             Deviance   One-Sided
     Beta     Change     P-Value 
     ____________________________

     1.381  -0.04081     0.420 *
     2.126   -0.8219     0.182 *
     1.880   -0.4724     0.246 *
     2.232   -0.9949     0.159 *
     2.413    -1.320     0.125 *
     3.029    -2.643    0.0520 *
     3.485    -3.791    0.0258 *
     3.922    -4.987    0.0128 *
     4.473    -6.600   0.00510 *
     4.886    -7.861   0.00253 *

   Sorted list of profile likelihood points 

             Deviance   One-Sided
     Beta     Change     P-Value 
     ____________________________

     1.190     0.000   0.00252
     1.381  -0.04081     0.420
     1.880   -0.4724     0.246
     2.126   -0.8219     0.182
     2.232   -0.9949     0.159
     2.413    -1.320     0.125
     3.029    -2.643    0.0520
     3.485    -3.791    0.0258
     3.922    -4.987    0.0128
     4.473    -6.600   0.00510
     4.886    -7.861   0.00253


      Interpolated profile likelihood bounds
       for parameter 54 (dose)

            MLE      1.190

      2-sided          Bounds         
       Level      Lower       Upper   
      ________________________________

      25.0%        ????       1.501
      50.0%        ????       1.866
      68.3%        ????       2.235
      75.0%        ????       2.415
      90.0%        ????       3.055
      95.0%        ????       3.504
      97.5%        ????       3.935
      99.0%        ????       4.485
      99.5%        ????       4.892


!!!!!!!!!!!!!!!!!!!!!!!!!!!!!!!!!!!!!!!!!!!!!!!!!!!!!!!!!
!MULTIPLICATIVE MODEL - ADJUSTMENT FOR SMOKING          !
!!!!!!!!!!!!!!!!!!!!!!!!!!!!!!!!!!!!!!!!!!!!!!!!!!!!!!!!!
linear 1 smoke*dose@


fit@

          Iter  Step      Deviance

             0     0      107.435
             1     0      102.672
             2     0      102.573
             3     0      102.572
             4     0      102.572
             5     0      102.572

Piece-wise exponential regression
Additive excess relative risk T0 * (1 + T1 + T2 + ...)

Using (no_tumour_final == 1)

Number_cells_MN is used for cases
Number_cells_scored_1000 is used for person years


                            Parameter Summary Table

 # Name                            Estimate     Std.Err.  Test Stat.  P value
-- ----------------------------   ----------   ---------  ----------  --------
Log-linear term 0
 1 %CON.....................          0.000     Aliased
 3 x_other_n_0..............          0.000     Aliased
 4 x_other_n_1..............         0.3092      0.2287      1.352      0.176
 5 x_other_n_2..............         0.1755      0.3586     0.4895      > 0.5
 6 x_other_n_3..............          1.850      0.4683       3.95    < 0.001
 7 x_other_n_4..............         0.5885      0.4608      1.277      0.202
 8 x_other_n_5..............         -104.9   2.378e+04  -0.004411      > 0.5
 9 x_other_n_6..............          2.268      0.6043      3.752    < 0.001
11 rad_army_0...............          0.000     Aliased
12 rad_army_1...............         -14.25      0.7306     -19.51    < 0.001
13 rad_army_2...............         -13.11     Aliased
15 COM1_EXP1_0..............         -152.7   1.927e+04   -0.00792      > 0.5
16 COM1_EXP1_1..............          0.000     Aliased
17 COM1_EXP1_2..............         0.6848      0.7004     0.9777      0.328
18 COM1_EXP1_3..............          1.702      0.5743      2.963    0.00305
20 exp_0....................          0.000     Aliased
21 exp_1....................        -0.2852      0.2007     -1.421      0.155
22 exp_2....................         0.4289     Aliased
24 x_bone_0.................          0.000     Aliased
25 x_bone_1.................          15.01       2.432      6.172    < 0.001
26 x_bone_2.................          15.65       2.458      6.367    < 0.001
28 industry_0...............          0.000     Aliased
29 industry_1...............        -0.5839      0.2977     -1.962     0.0498
31 haz_road_2...............          1.210       1.182      1.023      0.306
33 rad_radiography_0........          0.000     Aliased
34 rad_radiography_1........          16.48       1.318       12.5    < 0.001
35 rad_radiography_2........          14.42       1.051      13.72    < 0.001
37 other_chemical_0.........          0.000     Aliased
38 other_chemical_1.........        -0.6658      0.3289     -2.024     0.0429
40 flag_definite_0..........         -13.95     Aliased
41 flag_definite_1..........         -14.31      0.2081     -68.78    < 0.001
42 age_cen..................      -0.008534     0.03304    -0.2583      > 0.5
43 age_cen2.................      -0.004082    0.003974     -1.027      0.304
44 age_cen3.................      0.0001723   0.0004361     0.3951      > 0.5
45 age_cen4.................      1.444e-05   1.439e-05      1.003      0.316
46 age_cen5.................     -1.021e-06   1.241e-06    -0.8227      0.411
47 x_dental_n_NON_ZERO......       -0.05178     0.06331    -0.8179      0.413
48 x_dental_n_MIS...........         0.4630      0.2871      1.613      0.107
49 sm_pday_NON_ZERO.........        0.01682      0.0137      1.228      0.219
50 sm_pday_MIS..............        -0.2070      0.3139    -0.6594      > 0.5
51 num_miss_NON_ZERO........         0.1988     0.08401      2.367     0.0179
52 num_miss_MIS.............          0.000     Aliased
53 haz_chem.................         -1.633      0.8469     -1.928     0.0538

Linear term 1
54 smoke_1 * dose...........          2.812       2.501      1.124      0.261
55 smoke_2 * dose...........        -0.4295       3.394    -0.1266      > 0.5
56 smoke_3 * dose...........         0.6324       1.044     0.6057      > 0.5

            Records used          105

                Deviance      102.572
                     AIC      164.572
            Pearson Chi2      119.196      Degrees of freedom      74


ci level 95@
                                       95% Confidence Bounds

 # Name                           Estimate    Std. Err.      Lower       Upper
-- ----------------------------  ----------   ---------    --------    --------

Log-linear term 0
 4 x_other_n_1..............        0.3092     0.2287   -0.1390    0.7574
             EXP(estimate)            1.362       1.257      0.8702       2.133

 5 x_other_n_2..............        0.1755     0.3586   -0.5273    0.8783
             EXP(estimate)            1.192       1.431      0.5902       2.407

 6 x_other_n_3..............         1.850     0.4683    0.9317     2.767
             EXP(estimate)            6.357       1.597       2.539       15.92

 7 x_other_n_4..............        0.5885     0.4608   -0.3146     1.492
             EXP(estimate)            1.801       1.585      0.7301       4.445

 8 x_other_n_5..............        -104.9  2.378e+04-4.672e+04 4.651e+04
             EXP(estimate)        2.748e-46       0.000       0.000       0.000

 9 x_other_n_6..............         2.268     0.6043     1.083     3.452
             EXP(estimate)            9.655       1.830       2.954       31.56

12 rad_army_1...............        -14.25     0.7306    -15.68    -12.82
             EXP(estimate)        6.460e-07       2.076   1.543e-07   2.705e-06

15 COM1_EXP1_0..............        -152.7  1.927e+04-3.793e+04 3.763e+04
             EXP(estimate)        5.049e-67       0.000       0.000       0.000

17 COM1_EXP1_2..............        0.6848     0.7004   -0.6879     2.058
             EXP(estimate)            1.983       2.015      0.5026       7.827

18 COM1_EXP1_3..............         1.702     0.5743    0.5759     2.827
             EXP(estimate)            5.483       1.776       1.779       16.90

21 exp_1....................       -0.2852     0.2007   -0.6785    0.1081
             EXP(estimate)           0.7519       1.222      0.5074       1.114

25 x_bone_1.................         15.01      2.432     10.24     19.78
             EXP(estimate)        3.309e+06       11.39   2.813e+04   3.893e+08

26 x_bone_2.................         15.65      2.458     10.83     20.47
             EXP(estimate)        6.263e+06       11.68   5.066e+04   7.742e+08

29 industry_1...............       -0.5839     0.2977    -1.167-0.0004771
             EXP(estimate)           0.5577       1.347      0.3112      0.9995

31 haz_road_2...............         1.210      1.182    -1.107     3.527
             EXP(estimate)            3.354       3.262      0.3305       34.03

34 rad_radiography_1........         16.48      1.318     13.89     19.06
             EXP(estimate)        1.432e+07       3.736   1.082e+06   1.896e+08

35 rad_radiography_2........         14.42      1.051     12.36     16.48
             EXP(estimate)        1.824e+06       2.859   2.327e+05   1.430e+07

38 other_chemical_1.........       -0.6658     0.3289    -1.311  -0.02117
             EXP(estimate)           0.5138       1.389      0.2697      0.9791

41 flag_definite_1..........        -14.31     0.2081    -14.72    -13.91
             EXP(estimate)        6.070e-07       1.231   4.037e-07   9.128e-07

42 age_cen..................     -0.008534    0.03304  -0.07329   0.05622
             EXP(estimate)           0.9915       1.034      0.9293       1.058

43 age_cen2.................     -0.004082   0.003974  -0.01187  0.003706
             EXP(estimate)           0.9959       1.004      0.9882       1.004

44 age_cen3.................     0.0001723  0.0004361-0.0006824  0.001027
             EXP(estimate)            1.000       1.000      0.9993       1.001

45 age_cen4.................     1.444e-05  1.439e-05-1.377e-05 4.264e-05
             EXP(estimate)            1.000       1.000       1.000       1.000

46 age_cen5.................    -1.021e-06  1.241e-06-3.454e-06 1.412e-06
             EXP(estimate)            1.000       1.000       1.000       1.000

47 x_dental_n_NON_ZERO......      -0.05178    0.06331   -0.1759   0.07230
             EXP(estimate)           0.9495       1.065      0.8387       1.075

48 x_dental_n_MIS...........        0.4630     0.2871  -0.09973     1.026
             EXP(estimate)            1.589       1.333      0.9051       2.789

49 sm_pday_NON_ZERO.........       0.01682    0.01370  -0.01002   0.04367
             EXP(estimate)            1.017       1.014      0.9900       1.045

50 sm_pday_MIS..............       -0.2070     0.3139   -0.8223    0.4083
             EXP(estimate)           0.8130       1.369      0.4394       1.504

51 num_miss_NON_ZERO........        0.1988    0.08401   0.03418    0.3635
             EXP(estimate)            1.220       1.088       1.035       1.438

53 haz_chem.................        -1.633     0.8469    -3.293   0.02690
             EXP(estimate)           0.1954       2.332     0.03715       1.027


Linear term 1
54 smoke_1 * dose...........         2.812      2.501    -2.091     7.714

55 smoke_2 * dose...........       -0.4295      3.394    -7.081     6.222

56 smoke_3 * dose...........        0.6324      1.044    -1.414     2.679


!bounds 54 level 95@

profile 54 noplot force lower@

  Lower bound trial values 

             Deviance   One-Sided
     Beta     Change     P-Value 
     ____________________________

     2.311  -0.04665     0.415 *
    0.6674    -1.355     0.122 *
     1.521   -0.3788     0.269 *
    0.9195   -0.9711     0.162 *
    0.6866    -1.323     0.125 *
   0.01940    -2.946    0.0430
   0.09869    -2.689    0.0505 *
   -0.2233    -3.889    0.0243 *
   -0.4583    -5.093    0.0120 *
   -0.7020    -6.791   0.00458 *
   -0.8315    -7.966   0.00238 *

   Sorted list of profile likelihood points 

             Deviance   One-Sided
     Beta     Change     P-Value 
     ____________________________

   -0.8315    -7.966   0.00238
   -0.7020    -6.791   0.00458
   -0.4583    -5.093    0.0120
   -0.2233    -3.889    0.0243
   0.09869    -2.689    0.0505
    0.6866    -1.323     0.125
    0.9195   -0.9711     0.162
    0.6674    -1.355     0.122
     1.521   -0.3788     0.269
     2.311  -0.04665     0.415
     2.812     0.000   0.00253


      Interpolated profile likelihood bounds
       for parameter 54 (smoke_1 * dose)

            MLE      2.812

      2-sided          Bounds         
       Level      Lower       Upper   
      ________________________________

      25.0%       2.109        ????
      50.0%       1.427        ????
      68.3%      0.8979        ????
      75.0%      0.6861        ????
      90.0%     0.09366        ????
      95.0%     -0.2128        ????
      97.5%     -0.4467        ????
      99.0%     -0.6830        ????
      99.5%     -0.8226        ????


profile 54 noplot force upper@

  Upper bound trial values 

             Deviance   One-Sided
     Beta     Change     P-Value 
     ____________________________

     3.312  -0.03773     0.423 *
     5.463   -0.7369     0.195 *
     4.864   -0.4841     0.243 *
     5.996   -0.9848     0.161 *
     6.659    -1.315     0.126 *
     9.017    -2.590    0.0538 *
     11.09    -3.750    0.0264 *
     13.29    -4.966    0.0129 *
     16.36    -6.595   0.00511 *
     18.89    -7.867   0.00252 *

   Sorted list of profile likelihood points 

             Deviance   One-Sided
     Beta     Change     P-Value 
     ____________________________

     2.812     0.000   0.00253
     3.312  -0.03773     0.423
     4.864   -0.4841     0.243
     5.463   -0.7369     0.195
     5.996   -0.9848     0.161
     6.659    -1.315     0.126
     9.017    -2.590    0.0538
     11.09    -3.750    0.0264
     13.29    -4.966    0.0129
     16.36    -6.595   0.00511
     18.89    -7.867   0.00252


      Interpolated profile likelihood bounds
       for parameter 54 (smoke_1 * dose)

            MLE      2.812

      2-sided          Bounds         
       Level      Lower       Upper   
      ________________________________

      25.0%        ????       3.695
      50.0%        ????       4.787
      68.3%        ????       6.027
      75.0%        ????       6.676
      90.0%        ????       9.226
      95.0%        ????       11.25
      97.5%        ????       13.39
      99.0%        ????       16.43
      99.5%        ????       18.91


!bounds 55 level 95@

profile 55 noplot force lower@

  Lower bound trial values 

             Deviance   One-Sided
     Beta     Change     P-Value 
     ____________________________

    -1.108  -0.03954     0.421 *
    -3.862    -2.196    0.0692 *
    -2.113   -0.3006     0.292
    -2.356   -0.4182     0.259 *
    -3.039   -0.9295     0.167 *
    -3.413    -1.379     0.120 *
    -4.194    -3.140    0.0382
    -4.040    -2.652    0.0517 *
    -4.385    -3.921    0.0238 *
    -4.598    -5.177    0.0114 *
    -4.792    -7.061   0.00394
    -4.754    -6.596   0.00511 *
    -4.852    -7.941   0.00242 *

   Sorted list of profile likelihood points 

             Deviance   One-Sided
     Beta     Change     P-Value 
     ____________________________

    -4.852    -7.941   0.00242
    -4.754    -6.596   0.00511
    -4.598    -5.177    0.0114
    -4.385    -3.921    0.0238
    -4.040    -2.652    0.0517
    -3.413    -1.379     0.120
    -3.039   -0.9295     0.167
    -3.862    -2.196    0.0692
    -2.356   -0.4182     0.259
    -1.108  -0.03954     0.421
   -0.4295     0.000   0.00252


      Interpolated profile likelihood bounds
       for parameter 55 (smoke_2 * dose)

            MLE    -0.4295

      2-sided          Bounds         
       Level      Lower       Upper   
      ________________________________

      25.0%      -1.440        ????
      50.0%      -2.408        ????
      68.3%      -3.112        ????
      75.0%      -3.376        ????
      90.0%      -4.057        ????
      95.0%      -4.369        ????
      97.5%      -4.578        ????
      99.0%      -4.757        ????
      99.5%      -4.848        ????


profile 55 noplot force upper@

  Upper bound trial values 

             Deviance   One-Sided
     Beta     Change     P-Value 
     ____________________________

    0.2491  -0.03143     0.430 *
     3.888   -0.8146     0.183 *
     2.737   -0.4955     0.241 *
     4.467   -0.9894     0.160 *
     5.493    -1.317     0.126 *
     9.190    -2.597    0.0535 *
     12.41    -3.759    0.0263 *
     15.78    -4.974    0.0129 *
     20.40    -6.600   0.00510 *
     24.12    -7.868   0.00252 *

   Sorted list of profile likelihood points 

             Deviance   One-Sided
     Beta     Change     P-Value 
     ____________________________

   -0.4295     0.000   0.00252
    0.2491  -0.03143     0.430
     2.737   -0.4955     0.241
     3.888   -0.8146     0.183
     4.467   -0.9894     0.160
     5.493    -1.317     0.126
     9.190    -2.597    0.0535
     12.41    -3.759    0.0263
     15.78    -4.974    0.0129
     20.40    -6.600   0.00510
     24.12    -7.868   0.00252


      Interpolated profile likelihood bounds
       for parameter 55 (smoke_2 * dose)

            MLE    -0.4295

      2-sided          Bounds         
       Level      Lower       Upper   
      ________________________________

      25.0%        ????      0.9122
      50.0%        ????       2.571
      68.3%        ????       4.501
      75.0%        ????       5.513
      90.0%        ????       9.495
      95.0%        ????       12.63
      97.5%        ????       15.92
      99.0%        ????       20.50
      99.5%        ????       24.16


!bounds 56 level 95@

profile 56 noplot force lower@

  Lower bound trial values 

             Deviance   One-Sided
     Beta     Change     P-Value 
     ____________________________

    0.4236  -0.04456     0.416 *
   -0.3046    -1.186     0.138 *
   0.03986   -0.4105     0.261 *
   -0.2369   -0.9898     0.160 *
   -0.3482    -1.326     0.125 *
   -0.6859    -2.884    0.0447
   -0.6546    -2.695    0.0503 *
   -0.8259    -3.893    0.0243 *
   -0.9515    -5.110    0.0119 *
    -1.079    -6.862   0.00440
    -1.064    -6.622   0.00504 *
    -1.135    -7.927   0.00243 *

   Sorted list of profile likelihood points 

             Deviance   One-Sided
     Beta     Change     P-Value 
     ____________________________

    -1.135    -7.927   0.00243
    -1.064    -6.622   0.00504
   -0.9515    -5.110    0.0119
   -0.8259    -3.893    0.0243
   -0.6546    -2.695    0.0503
   -0.3482    -1.326     0.125
   -0.2369   -0.9898     0.160
   -0.3046    -1.186     0.138
   0.03986   -0.4105     0.261
    0.4236  -0.04456     0.416
    0.6324     0.000   0.00252


      Interpolated profile likelihood bounds
       for parameter 56 (smoke_3 * dose)

            MLE     0.6324

      2-sided          Bounds         
       Level      Lower       Upper   
      ________________________________

      25.0%      0.3277        ????
      50.0%     0.01348        ????
      68.3%     -0.2407        ????
      75.0%     -0.3475        ????
      90.0%     -0.6563        ????
      95.0%     -0.8199        ????
      97.5%     -0.9440        ????
      99.0%      -1.065        ????
      99.5%      -1.132        ????


profile 56 noplot force upper@

  Upper bound trial values 

             Deviance   One-Sided
     Beta     Change     P-Value 
     ____________________________

    0.8411  -0.03930     0.421 *
     1.695   -0.8213     0.182 *
     1.415   -0.4757     0.245 *
     1.817   -0.9941     0.159 *
     2.029    -1.319     0.125 *
     2.753    -2.636    0.0522 *
     3.300    -3.785    0.0258 *
     3.830    -4.984    0.0128 *
     4.505    -6.597   0.00511 *
     5.014    -7.860   0.00253 *

   Sorted list of profile likelihood points 

             Deviance   One-Sided
     Beta     Change     P-Value 
     ____________________________

    0.6324     0.000   0.00252
    0.8411  -0.03930     0.421
     1.415   -0.4757     0.245
     1.695   -0.8213     0.182
     1.817   -0.9941     0.159
     2.029    -1.319     0.125
     2.753    -2.636    0.0522
     3.300    -3.785    0.0258
     3.830    -4.984    0.0128
     4.505    -6.597   0.00511
     5.014    -7.860   0.00253


      Interpolated profile likelihood bounds
       for parameter 56 (smoke_3 * dose)

            MLE     0.6324

      2-sided          Bounds         
       Level      Lower       Upper   
      ________________________________

      25.0%        ????      0.9814
      50.0%        ????       1.395
      68.3%        ????       1.821
      75.0%        ????       2.031
      90.0%        ????       2.788
      95.0%        ????       3.326
      97.5%        ????       3.847
      99.0%        ????       4.520
      99.5%        ????       5.022


quit@
