# Supplementary material for: Buccal mucosa micronuclei counts in relation to exposure to low dose-rate radiation from the Chornobyl nuclear accident and other medical and occupational radiation exposures
Source: Environ Health. 2017 Jun 23;16:70. doi: 10.1186/s12940-017-0273-x (PMC5481966; doi:10.1186/s12940-017-0273-x)
Supplement: Additional file 1: — Data files (Excel, text) and other R and Epicure files used in the analysis. (ZIP 3032 kb) [file 12940_2017_273_MOESM1_ESM.zip › Ukraine MN data regression test.log.bak]

log 'Ukraine MN data regression test'@


!Test Poisson model fitted to Ukraine micronucleus data
!Revised by MP Little 2016-6-18

names id stratum Number_cells_scored Number_cells_MN MN_1000 d_birth m_birth y_birth first days_act Mean86 Mean87 Mean88 Mean89 Mean90 Mean_total Buccal_date_year
 Buccal_date_month Buccal_date_day Case_leuk Year_first_exposed Year_last_exposed proxy proxy_str number1 first_year duration duration_act days tse radiation industry oil
 chemical petroleum pesticides solvents other_chemical age age_x subtype subtypecll subtypecll_str y_dx reference y_int liqtype flag1 flag2 flag_definite phase COM1_EXP1
 COM2_EXP1 COM3_EXP1 QUES1 QUES2 liquid liquid_proxy exp time_int_ch set t11 t1515 t12 t22 liqtype_recode num_miss rad_exp rad_radiography rad_nuclear rad_army rad_other
 haz_exp haz_chem haz_el haz_road haz_other chem_exp chem_petrol chem_pest chem_solv chem_other oblast educ urban tumour tumor_new radtx chemotx radtx_other x_dental
 x_dental_n x_bone x_bone_n x_chest x_chest_n x_other x_other_n fam_cancer sm_reg sm_pday alc@


! Skip first line (containing names of variables)
skip 1@

! Open data (2016/6/9 version, with some additional linked variables from LBZ 2016-2-19)
input 'C:\d_drive\Word processing\Reports\REB Chernobyl Ukraine micronucleus analysis\Micro_22122015 (rev 2016-6-9)(master).csv'@

Input from C:\d_drive\Word processing\Reports\REB Chernobyl Ukraine micronucleus analysis\Micro_22122015 (rev 2016-6-9)(master).csv

         112 records read         111 records used
                                    1 records rejected

104 variables defined  At least 500 additional variables can be created.


!Missing value codes set for various continuous variables
trans 
 age_MIS                = (age < 0);
 age_x_MIS              = (age_x < 0);
 days_act_MIS           = (days_act < 0);
 days_MIS               = (days < 0);
 duration_act_MIS       = (duration_act < 0);
 duration_MIS           = (duration < 0);
 liqtype_MIS            = (liqtype < 0);
 number1_MIS            = (number1 < 0);
 num_miss_MIS           = (num_miss < 0); 
 sm_pday_MIS            = (sm_pday < 0);
 time_int_ch_MIS        = (time_int_ch < 0);
 tse_MIS                = (tse < 0);
 x_bone_n_MIS           = (x_bone_n < 0);
 x_chest_n_MIS          = (x_chest_n < 0);
 x_dental_n_MIS         = (x_dental_n < 0);
@


!Positive part set for various continuous variables
trans 
 age_NON_ZERO           =  max(age,0);
 age_x_NON_ZERO         =  max(age_x,0);
 days_act_NON_ZERO      =  max(days_act,0);
 days_NON_ZERO          =  max(days,0);
 duration_act_NON_ZERO  =  max(duration_act,0);
 duration_NON_ZERO      =  max(duration,0);
 liqtype_NON_ZERO       =  max(liqtype,0);
 number1_NON_ZERO       =  max(number1,0);
 num_miss_NON_ZERO      =  max(num_miss,0); 
 sm_pday_NON_ZERO       =  max(sm_pday,0);
 time_int_ch_NON_ZERO   =  max(time_int_ch,0);
 tse_NON_ZERO           =  max(tse,0);
 x_bone_n_NON_ZERO      =  max(x_bone_n,0);
 x_chest_n_NON_ZERO     =  max(x_chest_n,0);
 x_dental_n_NON_ZERO    =  max(x_dental_n,0);
@


!Reset variables so that -999999 (=missing) is set to -1
trans chemotx           = max(chemotx, -1);
      chem_pest         = max(chem_pest,-1);
      COM1_EXP1         = max(COM1_EXP1,-1);
      COM3_EXP1         = max(COM3_EXP1,-1);
      exp               = max(exp,-1);
      flag1             = max(flag1,-1);
      flag2             = max(flag2,-1);
      haz_el            = max(haz_el,-1);
      haz_exp           = max(haz_exp,-1);
      haz_other         = max(haz_other,-1);
      haz_road          = max(haz_road,-1);
      industry          = max(industry,-1);
      num_miss          = max(num_miss,-1);
      oil               = max(oil,-1);
      other_chemical    = max(other_chemical,-1);
      pesticides        = max(pesticides,-1);
      QUES2             = max(QUES2,-1);
      rad_army          = max(rad_army,-1);
      rad_exp           = max(rad_exp,-1);
      rad_other         = max(rad_other,-1);
      rad_radiography   = max(rad_radiography,-1);
      x_bone            = max(x_bone,-1);
      x_other           = max(x_other,-1);
      x_other_n         = max(x_other_n,-1);
      y_int             = max(y_int,2001);
@


level Number_cells_MN@
Number_cells_MN has 11 levels from 0 to 10

freq Number_cells_MN@


  FOR: Number_cells_MN
  Level     Freq     %      Cum %
      0          32   28.83    28.83
      1          30   27.03    55.86
      2          19   17.12    72.97
      3          14   12.61    85.59
      4           8    7.21    92.79
      5           4    3.60    96.40
      6           2    1.80    98.20
      7           1    0.90    99.10
      8           0    0.00    99.10
      9           0    0.00    99.10
     10           1    0.90   100.00
  Total         111


trans no_tumour     = (radtx /= 1) * (chemotx /=1) * (Case_leuk ==0) * (tumour == 0)@


trans no_tumour_new = (radtx /= 1) * (chemotx /=1) * (Case_leuk ==0) * (tumor_new /= 1)@


!Relabel rad_radiography as radiography so that 0 = no, 1 = yes, 2 = unknown
trans radiography = 2*(rad_radiography == -1) + 1*(rad_radiography == 1) + 0*(rad_radiography == 2)@

levels radiography 0:2@

!Relabel professional work with potential exposures to radiation other than Chernobyl, rad_exp, so -1 (= missing) recoded to 2, 2 (=no) recoded to 0, 1 (=yes) recoded to 1
radiography has 3 levels from 0 to 2

trans any_non_Cher_radiation = 2*(rad_exp == -1) + 1*(rad_exp == 1) +  0*(rad_exp == 2)@

levels any_non_Cher_radiation 0:2@

!Relabel other radiation work in nuclear industry (including Chernobyl NPP), apart from time spent in Chernobyl area, so -1 (= missing) recoded to 2, 2 (=no) recoded to 0, 1 (=yes) recoded to 1
any_non_Cher_radiation has 3 levels from 0 to 2

trans other_nuclear = 2*(rad_nuclear == -1) + 1*(rad_nuclear == 1) +  0*(rad_nuclear == 2)@

levels other_nuclear 0:2@

!Relabel army service with potential exposures to radiation, rad_army, so -1 (= missing) recoded to 2, 2 (=no) recoded to 0, 1 (=yes) recoded to 1
other_nuclear has 3 levels from 0 to 2

trans army_radiation = 2*(rad_army == -1) + 1*(rad_army == 1) +  0*(rad_army == 2)@

levels army_radiation 0:2@

!Relabel any other work with potential exposures to radiation, rad_other, so -1 (= missing) recoded to 2, 2 (=no) recoded to 0, 1 (=yes) recoded to 1
army_radiation has 3 levels from 0 to 2

trans any_other_occ_radiation = 2*(rad_other == -1) + 1*(rad_other == 1) +  0*(rad_other == 2)@

levels any_other_occ_radiation 0:2@

!Relabel radiotherapy for conditions other than cancer, radtx_other, so -1 (= missing) recoded to 2, 2 (=no) recoded to 0, 1 (=yes) recoded to 1
any_other_occ_radiation has 3 levels from 0 to 2

trans RT_non_cancer = 2*(radtx_other == -1) + 1*(radtx_other == 1) +  0*(radtx_other == 2)@

levels RT_non_cancer 0:2@

!Relabel ever dental X-rays, x_dental, so -1 (= missing) recoded to 2, 2 (=no) recoded to 0, 1 (=yes) recoded to 1
RT_non_cancer has 3 levels from 0 to 2

trans dental_ever = 2*(x_dental == -1) + 1*(x_dental == 1) +  0*(x_dental == 2)@

levels dental_ever 0:2@

!Relabel ever chest X-rays, x_chest, so -1 (= missing) recoded to 2, 2 (=no) recoded to 0, 1 (=yes) recoded to 1
dental_ever has 3 levels from 0 to 2

trans chest_ever = 2*(x_chest == -1) + 1*(x_chest == 1) +  0*(x_chest == 2)@

levels chest_ever 0:2@

!Relabel ever bone X-rays, x_bone, so -1 (= missing) recoded to 2, 2 (=no) recoded to 0, 1 (=yes) recoded to 1
chest_ever has 3 levels from 0 to 2

trans bone_ever = 2*(x_bone == -1) + 1*(x_bone == 1) +  0*(x_bone == 2)@

levels bone_ever 0:2@

!Other factor variable levels
bone_ever has 3 levels from 0 to 2

levels chemotx 1:2 chem_pest 1:2 COM1_EXP1 -1:3 COM3_EXP1 -1:2 flag1 -1:1 flag2 -1:1 exp -1:2 haz_el 1:2 haz_exp 1:2 haz_other 1:2 haz_road 1:2
 industry -1:1 num_miss 1:10 oil -1:1 other_chemical -1:1 pesticides -1:1 QUES2 -1:4 rad_army -1:2 rad_exp 1:2 rad_other -1:2 rad_radiography -1:2
 x_bone -1:2 x_other -1:2 x_other_n -1:6 y_int 2001:2004@

chemotx has 2 levels from 1 to 2
chem_pest has 2 levels from 1 to 2
COM1_EXP1 has 5 levels from -1 to 3
COM3_EXP1 has 4 levels from -1 to 2
flag1 has 3 levels from -1 to 1
flag2 has 3 levels from -1 to 1
exp has 4 levels from -1 to 2
haz_el has 2 levels from 1 to 2
haz_exp has 2 levels from 1 to 2
haz_other has 2 levels from 1 to 2
haz_road has 2 levels from 1 to 2
industry has 3 levels from -1 to 1
num_miss has 10 levels from 1 to 10
oil has 3 levels from -1 to 1
other_chemical has 3 levels from -1 to 1
pesticides has 3 levels from -1 to 1
QUES2 has 6 levels from -1 to 4
rad_army has 4 levels from -1 to 2
rad_exp has 2 levels from 1 to 2
rad_other has 4 levels from -1 to 2
rad_radiography has 4 levels from -1 to 2
x_bone has 4 levels from -1 to 2
x_other has 4 levels from -1 to 2
x_other_n has 8 levels from -1 to 6
y_int has 4 levels from 2001 to 2004

level Number_cells_MN@
Number_cells_MN has 11 levels from 0 to 10

freq Number_cells_MN@


  FOR: Number_cells_MN
  Level     Freq     %      Cum %
      0          32   28.83    28.83
      1          30   27.03    55.86
      2          19   17.12    72.97
      3          14   12.61    85.59
      4           8    7.21    92.79
      5           4    3.60    96.40
      6           2    1.80    98.20
      7           1    0.90    99.10
      8           0    0.00    99.10
      9           0    0.00    99.10
     10           1    0.90   100.00
  Total         111


trans Number_cells_scored_1000 = Number_cells_scored/1000@


CASES Number_cells_MN@

!Use number of cells scored/1000 as offset
!PYR Number_cells_scored_1000@

!Use raw number of cells scored as offset
PYR Number_cells_scored@

!TRANSFORMATIONS
rank Mean_total @

  Variable: Mean_total


  Minimum     0.00692
      25%        2.11
      50%      11.322
      75%          49
    Mean      59.7614
  Maximum     748.441

  Using 111 records 


tran dose=Mean_total/1000 @

tran dose2 = dose*dose@

!0.0597614
mean dose @

           Summary for dose

               Mean      Std. Dev.        Count      Minimum      Maximum
          0.0597614       0.12539           111   6.9200e-06      0.74844


category Mean_total as Mean_total_cat -999999 / 20 / 100 / 250 / 500 / > @

Mean_total_cat has 5 levels from 1 to 5


!0.0597614
mean dose@

           Summary for dose

               Mean      Std. Dev.        Count      Minimum      Maximum
          0.0597614       0.12539           111   6.9200e-06      0.74844


mean dose by Mean_total_cat@

           Summary for dose

Mean_total_cat          Mean      Std. Dev.        Count      Minimum      Maximum
    1    0.00479307     0.0051004            66   6.9200e-06     0.017100
    2     0.0450199      0.019058            29     0.020000     0.088700
    3      0.141180      0.033817             5      0.11200      0.19700
    4      0.304349      0.042007             8      0.26200      0.37000
    5      0.623635       0.12117             3      0.50646      0.74844


select (no_tumour_new ==1)@

84 records to be used


!0.0474581
mean dose@

Using (no_tumour_new ==1)

           Summary for dose

               Mean      Std. Dev.        Count      Minimum      Maximum
          0.0474581      0.091902            84   4.1300e-05      0.50646


mean dose by Mean_total_cat@

Using (no_tumour_new ==1)

           Summary for dose

Mean_total_cat          Mean      Std. Dev.        Count      Minimum      Maximum
    1    0.00525767     0.0052849            49   4.1300e-05     0.017100
    2     0.0436242      0.017863            25     0.020000     0.077800
    3      0.145500      0.037421             4      0.11200      0.19700
    4      0.309958      0.040356             5      0.27500      0.37000
    5      0.506464             0             1      0.50646      0.50646


select@

111 records to be used


trans 
    Buccal_date_year_nm =  Buccal_date_year; 
    Buccal_date_month_nm = Buccal_date_month; 
    Buccal_date_day_nm =   Buccal_date_day; 
@


!Set date of sample to 2003/4/9 (mean of non-missing dates) if missing
trans 
    if (Buccal_date_year < 0) then
       Buccal_date_year_nm =  2003;
       Buccal_date_month_nm = 4;
       Buccal_date_day_nm =   9;
    endif@


!If month (and day) of birth are missing set them to July 2
trans 
    if (m_birth < 0) then
       m_birth =  7;
       d_birth =  2;
    endif@


!Dates in julian years of birth adn buccal sample
trans jul_bucc_date =         julian(Buccal_date_year_nm,Buccal_date_month_nm,Buccal_date_day_nm) ;
      buccal_samp_date_jul =  fracyr(jul_bucc_date);
      jul_bir_date =          julian(y_birth,m_birth,d_birth) ;
      birth_date_jul =        fracyr(jul_bir_date);
      age_samp =              buccal_samp_date_jul - birth_date_jul
@


!Test julian date function
trans jul_test_1 =            julian(1900,1,1) ;
      jul_date_1 =            fracyr(jul_test_1);
      jul_test_2 =            julian(1970,7,2) ;
      jul_date_2 =            fracyr(jul_test_2);
      jul_test_3 =            julian(1986,4,26) ;
      jul_date_3 =            fracyr(jul_test_3);
      jul_test_4 =            julian(2003,4,9) ;
      jul_date_4 =            fracyr(jul_test_4);
@


mean jul_date_1 jul_date_2 jul_date_3 jul_date_4@ 

           Summary for jul_date_1

               Mean      Std. Dev.        Count      Minimum      Maximum
            1900.00             0           111       1900.0       1900.0

           Summary for jul_date_2

               Mean      Std. Dev.        Count      Minimum      Maximum
            1970.50             0           111       1970.5       1970.5

           Summary for jul_date_3

               Mean      Std. Dev.        Count      Minimum      Maximum
            1986.32             0           111       1986.3       1986.3

           Summary for jul_date_4

               Mean      Std. Dev.        Count      Minimum      Maximum
            2003.27             0           111       2003.3       2003.3


!Full dataset
select@

111 records to be used


!60.5318
mean age_samp@

           Summary for age_samp

               Mean      Std. Dev.        Count      Minimum      Maximum
            60.5318        9.2574           111       43.736       79.542


!Select non-cancers using older definition (excluding 14 cases)
select (no_tumour == 1)@

97 records to be used


!59.8924
mean age_samp@

Using (no_tumour == 1)

           Summary for age_samp

               Mean      Std. Dev.        Count      Minimum      Maximum
            59.8924        9.0896            97       43.736       79.542


!Select non-cancers using newer definition (excluding 27 cases)
select (no_tumour_new == 1)@

84 records to be used


!59.5586
mean age_samp@

Using (no_tumour_new == 1)

           Summary for age_samp

               Mean      Std. Dev.        Count      Minimum      Maximum
            59.5586        8.8764            84       43.736       76.047


!!!!!!!!!!!!!!!!!!!!!!!!!!!!!!!!!!!!!!!!!!!!!!!!!!!!!
!! Calculation of age first exposed                 !
!!!!!!!!!!!!!!!!!!!!!!!!!!!!!!!!!!!!!!!!!!!!!!!!!!!!!
trans
   if (first_year == 1986) then 
!       1986 exposure assumed close to date of Chernobyl accident
       age_first_exposed_jul = julian(first_year,4,26);
   else
!       1987+ exposure assumed to be mid-year
       age_first_exposed_jul = julian(first_year,7,2);
   endif;
   age_first_exposed = fracyr(age_first_exposed_jul) - birth_date_jul;
@


!!!!!!!!!!!!!!!!!!!!!!!!!!!!!!!!!!!!!!!!!!!!!!!!!!!!!!!!!!!!!!!!!!!!!!!!!!!!
!! Calculation of time from last exposure to buccal sample                 !
!!!!!!!!!!!!!!!!!!!!!!!!!!!!!!!!!!!!!!!!!!!!!!!!!!!!!!!!!!!!!!!!!!!!!!!!!!!!
trans 
    if (Year_last_exposed > 0) then
       if (Year_last_exposed == 1986) then
!          1986 exposure assumed close to date of Chernobyl accident
          time_last_exposed_jul = julian(Year_last_exposed,4,26);
       else
!          1987+ exposure assumed to be mid-year
          time_last_exposed_jul = julian(Year_last_exposed,7,2);
       endif;
       time_last_exposed = buccal_samp_date_jul - fracyr(time_last_exposed_jul);
    else
       time_last_exposed = -1
    endif@


!Full dataset
select@

111 records to be used


!43.9976
mean age_first_exposed@

           Summary for age_first_exposed

               Mean      Std. Dev.        Count      Minimum      Maximum
            43.9976        9.0401           111       27.765       62.986


!15.3750
mean time_last_exposed@

           Summary for time_last_exposed

               Mean      Std. Dev.        Count      Minimum      Maximum
            15.3750        3.0978           111           -1       17.825


!Select non-cancers using older definition (excluding 14 cases)
select (no_tumour == 1)@

97 records to be used


!43.4119
mean age_first_exposed@

Using (no_tumour == 1)

           Summary for age_first_exposed

               Mean      Std. Dev.        Count      Minimum      Maximum
            43.4119        8.8849            97       27.765       62.986


!15.5372
mean time_last_exposed@

Using (no_tumour == 1)

           Summary for time_last_exposed

               Mean      Std. Dev.        Count      Minimum      Maximum
            15.5372        2.7837            97           -1       17.825


!Select non-cancers using newer definition (excluding 27 cases)
select (no_tumour_new == 1)@

84 records to be used


!43.0679
mean age_first_exposed@

Using (no_tumour_new == 1)

           Summary for age_first_exposed

               Mean      Std. Dev.        Count      Minimum      Maximum
            43.0679        8.6567            84       27.765       59.466


!15.5076
mean time_last_exposed@

Using (no_tumour_new == 1)

           Summary for time_last_exposed

               Mean      Std. Dev.        Count      Minimum      Maximum
            15.5076        2.9734            84           -1       17.825


!Centre age at mean age in sample without 27 cases (this number comes from R code)
trans age_cen = age_samp - 59.559516394358994@


trans age_cen2 = age_cen*age_cen@

trans age_cen3 = age_cen2*age_cen@

trans age_cen4 = age_cen3*age_cen@

trans age_cen5 = age_cen4*age_cen@

trans age_cen6 = age_cen5*age_cen@

trans age_cen7 = age_cen6*age_cen@

trans age_cen8 = age_cen7*age_cen@


!Set iteration bound to 50
 fitopt iter 50@


!Set convergence criterion to 10**-8
 fitopt conv -8@


RRISK@


!!!!!!!!!!!!!!!!!!!!!!!!!!!!!!!!!!!!!!!!!!!!!!!!!!!!!!!!!!!!!!!!!!!!!!!!!!!!!!!!
!!!!!!!!!!!!!!!!!!!!!!!!!!!!!!!!!!!!!!!!!!!!!!!!!!!!!!!!!!!!!!!!!!!!!!!!!!!!!!!!
!!!Exclusion of no cases                                                     !!!
!!!!!!!!!!!!!!!!!!!!!!!!!!!!!!!!!!!!!!!!!!!!!!!!!!!!!!!!!!!!!!!!!!!!!!!!!!!!!!!!
!!!!!!!!!!!!!!!!!!!!!!!!!!!!!!!!!!!!!!!!!!!!!!!!!!!!!!!!!!!!!!!!!!!!!!!!!!!!!!!!

select@

111 records to be used


!Null model
loglinear 0 %con@


linear 1@


loglinear 1@


fit@

          Iter  Step      Deviance

             0     0   134765.850
             1     0    48579.535
             2     0    17112.675
             3     0     5772.324
             4     0     1826.494
             5     0      577.050
             6     0      268.070
             7     0      226.736
             8     0      225.370
             9     0      225.368
            10     0      225.368

Piece-wise exponential regression
Additive excess relative risk T0 * (1 + T1 + T2 + ...)

Number_cells_MN is used for cases
Number_cells_scored is used for person years


                            Parameter Summary Table

 # Name                            Estimate     Std.Err.  Test Stat.  P value
-- ----------------------------   ----------   ---------  ----------  --------
Log-linear term 0
 1 %CON.....................         -5.884     0.07236     -81.31    < 0.001

            Records used          111

                Deviance      225.368
                     AIC      227.368
            Pearson Chi2      269.584      Degrees of freedom     110


!test model
loglinear 0 rad_radiography x_other chemotx flag2 COM1_EXP1
 age_cen age_cen2 age_cen3 age_cen4 age_cen5 age_cen6 age_cen7 
    exp y_int rad_army haz_exp haz_el x_dental_n_MIS num_miss_NON_ZERO haz_road 
    sm_pday_NON_ZERO x_bone_n_MIS@


linear 1@


loglinear 1@


fit@

          Iter  Step      Deviance

             0     0   134765.850
             1     0    48579.006
             2     0    17110.653
             3     0     5766.361
             4     0     1810.778
             5     0      540.403
             6     0      198.353
             7     0      128.301
             8     0      117.293
             9     0      115.348
            10     0      114.707
            11     0      114.471
            12     0      114.385
            13     0      114.353
            14     0      114.341
            15     0      114.337
            16     0      114.335
            17     0      114.335
            18     0      114.334
            19     0      114.334
            20     0      114.334
            21     0      114.334
            22     0      114.334
            23     0      114.334
            24     0      114.334
            25     0      114.334
            26     0      114.334
            27     0      114.334

Piece-wise exponential regression
Additive excess relative risk T0 * (1 + T1 + T2 + ...)

Number_cells_MN is used for cases
Number_cells_scored is used for person years


                            Parameter Summary Table

 # Name                            Estimate     Std.Err.  Test Stat.  P value
-- ----------------------------   ----------   ---------  ----------  --------
Log-linear term 0
 1 %CON.....................         -19.23     Aliased
 3 rad_radiography_0........          0.000     Aliased
 4 rad_radiography_1........          15.50      0.6262      24.76    < 0.001
 5 rad_radiography_2........          13.88     Aliased
 7 x_other_0................          0.000     Aliased
 8 x_other_1................          14.35       1.796      7.989    < 0.001
 9 x_other_2................          13.92       1.813      7.682    < 0.001
11 chemotx_2................         -1.890      0.6703     -2.819    0.00482
13 flag2_0..................          0.000     Aliased
14 flag2_1..................         -21.89    2.23e+04 -0.0009815      > 0.5
16 COM1_EXP1_0..............         -20.70   1.861e+04  -0.001112      > 0.5
17 COM1_EXP1_1..............          0.000     Aliased
18 COM1_EXP1_2..............         0.4361      0.6293     0.6929      0.488
19 COM1_EXP1_3..............          1.467      0.5363      2.735    0.00624
21 exp_0....................          0.000     Aliased
22 exp_1....................         -1.872       0.837     -2.237     0.0253
23 exp_2....................         -1.063      0.8173       -1.3      0.193
25 y_int_2002...............         0.4075      0.2292      1.778     0.0754
26 y_int_2003...............          0.000     Aliased
27 y_int_2004...............        -0.3087      0.2704     -1.142      0.254
29 rad_army_0...............          0.000     Aliased
30 rad_army_1...............         -13.81       1.168     -11.82    < 0.001
31 rad_army_2...............         -12.55       1.014     -12.37    < 0.001
33 haz_exp_2................         0.4975      0.2657      1.872     0.0612
35 haz_el_2.................         -1.440      0.7844     -1.836     0.0664
37 haz_road_2...............          1.424      0.6289      2.264     0.0236
38 age_cen..................       -0.07904     0.05297     -1.492      0.136
39 age_cen2.................      -0.001086    0.008374    -0.1297      > 0.5
40 age_cen3.................       0.002348    0.001296      1.811     0.0701
41 age_cen4.................      1.590e-05   8.065e-05     0.1972      > 0.5
42 age_cen5.................     -1.575e-05   8.614e-06     -1.829     0.0675
43 age_cen6.................     -6.840e-08   2.145e-07    -0.3189      > 0.5
44 age_cen7.................      2.639e-08   1.708e-08      1.545      0.122
45 x_dental_n_MIS...........         0.4421      0.1807      2.446     0.0145
46 num_miss_NON_ZERO........         0.2311     0.07093      3.258    0.00112
47 sm_pday_NON_ZERO.........        0.01442    0.007983      1.807     0.0708
48 x_bone_n_MIS.............         0.3527      0.1786      1.974     0.0483

            Records used          111

                Deviance      114.334
                     AIC      170.334
            Pearson Chi2      135.534      Degrees of freedom      83


 *** WARNING: Parameter COM1_EXP1_0 changed by 5.0% MLE may be infinite or may not exist


!!!!!!!!!!!!!!!!!!!!!!!!!!!!!!!!!!!!!!!!!!!!!!!!!!!!!!!!!!!!!!!!!!!!!!!!!!!!!!!!
!!!!!!!!!!!!!!!!!!!!!!!!!!!!!!!!!!!!!!!!!!!!!!!!!!!!!!!!!!!!!!!!!!!!!!!!!!!!!!!!
!!!Exclusion of all cancers  (old definition n=14)                           !!!
!!!!!!!!!!!!!!!!!!!!!!!!!!!!!!!!!!!!!!!!!!!!!!!!!!!!!!!!!!!!!!!!!!!!!!!!!!!!!!!!
!!!!!!!!!!!!!!!!!!!!!!!!!!!!!!!!!!!!!!!!!!!!!!!!!!!!!!!!!!!!!!!!!!!!!!!!!!!!!!!!

select (no_tumour == 1)@

97 records to be used


!Null model
loglinear 0 %con@


linear 1@


loglinear 1@


fit@

          Iter  Step      Deviance

             0     0   116671.615
             1     0    42064.272
             2     0    14824.505
             3     0     5007.146
             4     0     1590.847
             5     0      508.752
             6     0      240.949
             7     0      205.055
             8     0      203.865
             9     0      203.863
            10     0      203.863

Piece-wise exponential regression
Additive excess relative risk T0 * (1 + T1 + T2 + ...)

Using (no_tumour == 1)

Number_cells_MN is used for cases
Number_cells_scored is used for person years


                            Parameter Summary Table

 # Name                            Estimate     Std.Err.  Test Stat.  P value
-- ----------------------------   ----------   ---------  ----------  --------
Log-linear term 0
 1 %CON.....................         -5.886     0.07785      -75.6    < 0.001

            Records used           97

                Deviance      203.863
                     AIC      205.863
            Pearson Chi2       244.74      Degrees of freedom      96


!test model
loglinear 0 rad_army x_other COM1_EXP1 exp x_bone sm_pday_NON_ZERO y_int
 age_cen age_cen2 age_cen3 age_cen4 age_cen5 age_cen6 age_cen7 
 rad_radiography industry haz_el number1_NON_ZERO haz_road oil 
 x_dental_n_MIS@


linear 1@


loglinear 1@


fit@

          Iter  Step      Deviance

             0     0   116671.615
             1     0    42063.787
             2     0    14822.650
             3     0     5001.660
             4     0     1576.300
             5     0      474.378
             6     0      174.349
             7     0      110.133
             8     0      99.6726
             9     0      97.9163
            10     0      97.3552
            11     0      97.1492
            12     0      97.0734
            13     0      97.0456
            14     0      97.0353
            15     0      97.0315
            16     0      97.0302
            17     0      97.0296
            18     0      97.0295
            19     0      97.0294
            20     0      97.0294
            21     0      97.0294
            22     0      97.0294
            23     0      97.0294
            24     0      97.0293
            25     0      97.0293
            26     0      97.0293
            27     0      97.0293

Piece-wise exponential regression
Additive excess relative risk T0 * (1 + T1 + T2 + ...)

Using (no_tumour == 1)

Number_cells_MN is used for cases
Number_cells_scored is used for person years


                            Parameter Summary Table

 # Name                            Estimate     Std.Err.  Test Stat.  P value
-- ----------------------------   ----------   ---------  ----------  --------
Log-linear term 0
 1 %CON.....................          0.000     Aliased
 3 rad_army_0...............          0.000     Aliased
 4 rad_army_1...............         -13.63      0.7274     -18.74    < 0.001
 5 rad_army_2...............         -12.37     Aliased
 7 x_other_0................          0.000     Aliased
 8 x_other_1................          14.34      0.1929      74.32    < 0.001
 9 x_other_2................          13.77     Aliased
11 COM1_EXP1_0..............         -20.66    1.83e+04  -0.001129      > 0.5
12 COM1_EXP1_1..............          0.000     Aliased
13 COM1_EXP1_2..............         0.4454      0.6355     0.7008      0.483
14 COM1_EXP1_3..............          1.726      0.5914      2.919    0.00351
16 exp_0....................          0.000     Aliased
17 exp_1....................         -28.01       1.835     -15.27    < 0.001
18 exp_2....................         -27.01       1.822     -14.82    < 0.001
20 x_bone_0.................          0.000     Aliased
21 x_bone_1.................          14.01      0.1979      70.82    < 0.001
22 x_bone_2.................          14.52     Aliased
24 y_int_2002...............         -7.608      0.2542     -29.92    < 0.001
25 y_int_2003...............         -8.122     Aliased
26 y_int_2004...............         -8.469       0.289      -29.3    < 0.001
28 rad_radiography_0........          0.000     Aliased
29 rad_radiography_1........          15.38       1.169      13.16    < 0.001
30 rad_radiography_2........          13.70       1.016      13.48    < 0.001
32 industry_0...............          0.000     Aliased
33 industry_1...............        -0.8047      0.3169      -2.54     0.0111
35 haz_el_2.................         -1.556      0.8035     -1.936     0.0528
37 haz_road_2...............         0.9607        1.18     0.8138      0.416
39 oil_0....................          0.000     Aliased
40 oil_1....................          2.114      0.8702      2.429     0.0151
41 sm_pday_NON_ZERO.........        0.02163    0.008798      2.459     0.0139
42 age_cen..................       -0.09479     0.05874     -1.614      0.107
43 age_cen2.................       0.001085    0.009105     0.1192      > 0.5
44 age_cen3.................       0.002737    0.001453      1.884     0.0596
45 age_cen4.................     -2.159e-05   8.774e-05    -0.2461      > 0.5
46 age_cen5.................     -1.674e-05   9.593e-06     -1.745      0.081
47 age_cen6.................      4.854e-08    2.33e-07     0.2084      > 0.5
48 age_cen7.................      2.493e-08   1.877e-08      1.329      0.184
49 number1_NON_ZERO.........         0.2188     0.07033      3.111    0.00186
50 x_dental_n_MIS...........         0.4144      0.2112      1.962     0.0497

            Records used           97

                Deviance      97.0293
                     AIC      149.029
            Pearson Chi2      133.838      Degrees of freedom      71


 *** WARNING: Parameter COM1_EXP1_0 changed by 5.0% MLE may be infinite or may not exist


!!!!!!!!!!!!!!!!!!!!!!!!!!!!!!!!!!!!!!!!!!!!!!!!!!!!!!!!!!!!!!!!!!!!!!!!!!!!!!!!
!!!!!!!!!!!!!!!!!!!!!!!!!!!!!!!!!!!!!!!!!!!!!!!!!!!!!!!!!!!!!!!!!!!!!!!!!!!!!!!!
!!!Exclusion of all cancers  (old definition n=14)                           !!!
!!!!!!!!!!!!!!!!!!!!!!!!!!!!!!!!!!!!!!!!!!!!!!!!!!!!!!!!!!!!!!!!!!!!!!!!!!!!!!!!
!!!!!!!!!!!!!!!!!!!!!!!!!!!!!!!!!!!!!!!!!!!!!!!!!!!!!!!!!!!!!!!!!!!!!!!!!!!!!!!!

select (no_tumour == 1)@

97 records to be used


!!!!!!!!!!!!!!!!!!!!!!!!!!!!!!!!!!!!!!!!!!!!!!!!!!!!!!!!!!!!!!!!
!!!!!!!!!!!!!!!!!!!!!!!!!!!!!!!!!!!!!!!!!!!!!!!!!!!!!!!!!!!!!!!!
!!Analyses of industrial radiography                          !!
!!!!!!!!!!!!!!!!!!!!!!!!!!!!!!!!!!!!!!!!!!!!!!!!!!!!!!!!!!!!!!!!
!!!!!!!!!!!!!!!!!!!!!!!!!!!!!!!!!!!!!!!!!!!!!!!!!!!!!!!!!!!!!!!!

!Null model (no adjustment for number of dental X-rays)
loglinear 0 rad_army x_other COM1_EXP1 exp x_bone sm_pday_NON_ZERO sm_pday_MIS y_int
 age_cen age_cen2 age_cen3 age_cen4 age_cen5 age_cen6 age_cen7
! rad_radiography
 industry haz_el number1_NON_ZERO number1_MIS haz_road oil x_dental_n_MIS
! x_dental_n_NON_ZERO
@


linear 1@


loglinear 1@


fit@

          Iter  Step      Deviance

             0     0   116671.615
             1     0    42063.832
             2     0    14822.820
             3     0     5002.153
             4     0     1577.538
             5     0      476.962
             6     0      178.390
             7     0      114.960
             8     0      104.906
             9     0      103.454
            10     0      103.046
            11     0      102.898
            12     0      102.843
            13     0      102.823
            14     0      102.816
            15     0      102.813
            16     0      102.812
            17     0      102.812
            18     0      102.812
            19     0      102.812
            20     0      102.812
            21     0      102.812
            22     0      102.812
            23     0      102.812
            24     0      102.812
            25     0      102.812
            26     0      102.812
            27     0      102.812

Piece-wise exponential regression
Additive excess relative risk T0 * (1 + T1 + T2 + ...)

Using (no_tumour == 1)

Number_cells_MN is used for cases
Number_cells_scored is used for person years


                            Parameter Summary Table

 # Name                            Estimate     Std.Err.  Test Stat.  P value
-- ----------------------------   ----------   ---------  ----------  --------
Log-linear term 0
 1 %CON.....................          0.000     Aliased
 3 rad_army_0...............          0.000     Aliased
 4 rad_army_1...............        -0.2327       1.272    -0.1829      > 0.5
 5 rad_army_2...............          1.327       1.031      1.287      0.198
 7 x_other_0................          0.000     Aliased
 8 x_other_1................          14.34      0.1953      73.44    < 0.001
 9 x_other_2................          13.79     Aliased
11 COM1_EXP1_0..............         -20.58   1.832e+04  -0.001123      > 0.5
12 COM1_EXP1_1..............          0.000     Aliased
13 COM1_EXP1_2..............         0.2772      0.6296     0.4402      > 0.5
14 COM1_EXP1_3..............          1.738      0.5908      2.941    0.00327
16 exp_0....................          0.000     Aliased
17 exp_1....................         -1.989      0.2402      -8.28    < 0.001
18 exp_2....................        -0.9204     Aliased
20 x_bone_0.................          0.000     Aliased
21 x_bone_1.................          14.05      0.1992      70.52    < 0.001
22 x_bone_2.................          14.58     Aliased
24 y_int_2002...............         -33.67       1.827     -18.42    < 0.001
25 y_int_2003...............         -34.18       1.844     -18.54    < 0.001
26 y_int_2004...............         -34.54       1.833     -18.84    < 0.001
28 industry_0...............          0.000     Aliased
29 industry_1...............        -0.8367      0.3228     -2.592    0.00955
31 haz_el_2.................         -1.588      0.8172     -1.943      0.052
33 haz_road_2...............         0.9353       1.182     0.7912      0.429
35 oil_0....................          0.000     Aliased
36 oil_1....................          2.166      0.8722      2.483      0.013
37 sm_pday_NON_ZERO.........        0.02431     0.01357      1.792     0.0732
38 sm_pday_MIS..............         0.1220      0.3073     0.3968      > 0.5
39 age_cen..................       -0.08520     0.05959      -1.43      0.153
40 age_cen2.................     -5.266e-05    0.008887  -0.005926      > 0.5
41 age_cen3.................       0.002473     0.00145      1.705     0.0881
42 age_cen4.................     -1.977e-05   8.652e-05    -0.2285      > 0.5
43 age_cen5.................     -1.502e-05   9.516e-06     -1.578      0.115
44 age_cen6.................      5.848e-08   2.316e-07     0.2525      > 0.5
45 age_cen7.................      2.164e-08   1.858e-08      1.164      0.244
46 number1_NON_ZERO.........         0.2120     0.07042       3.01    0.00261
47 number1_MIS..............          0.000     Aliased
48 x_dental_n_MIS...........         0.4173      0.2086          2     0.0455

            Records used           97

                Deviance      102.812
                     AIC      154.812
            Pearson Chi2      140.474      Degrees of freedom      71


 *** WARNING: Parameter COM1_EXP1_0 changed by 5.1% MLE may be infinite or may not exist


null@

!Analysis of radiography risk (no adjustment for number of dental X-rays)
loglinear 0 rad_army x_other COM1_EXP1 exp x_bone sm_pday_NON_ZERO sm_pday_MIS y_int
 age_cen7
! rad_radiography
 industry haz_el number1_NON_ZERO number1_MIS haz_road oil x_dental_n_MIS
! x_dental_n_NON_ZERO
 radiography
@


fit@

          Iter  Step      Deviance

             0     0   116671.615
             1     0    42063.818
             2     0    14822.767
             3     0     5002.007
             4     0     1577.218
             5     0      476.534
             6     0      178.451
             7     0      116.008
             8     0      106.274
             9     0      104.590
            10     0      104.041
            11     0      103.839
            12     0      103.764
            13     0      103.737
            14     0      103.727
            15     0      103.723
            16     0      103.722
            17     0      103.722
            18     0      103.721
            19     0      103.721
            20     0      103.721
            21     0      103.721
            22     0      103.721
            23     0      103.721
            24     0      103.721
            25     0      103.721
            26     0      103.721
            27     0      103.721

Piece-wise exponential regression
Additive excess relative risk T0 * (1 + T1 + T2 + ...)

Using (no_tumour == 1)

Number_cells_MN is used for cases
Number_cells_scored is used for person years


                            Parameter Summary Table

 # Name                            Estimate     Std.Err.  Test Stat.  P value
-- ----------------------------   ----------   ---------  ----------  --------
Log-linear term 0
 1 %CON.....................          0.000     Aliased
 3 rad_army_0...............          0.000     Aliased
 4 rad_army_1...............         -13.62      0.7247     -18.79    < 0.001
 5 rad_army_2...............         -12.30     Aliased
 7 x_other_0................          0.000     Aliased
 8 x_other_1................          14.22      0.1833      77.62    < 0.001
 9 x_other_2................          13.74     Aliased
11 COM1_EXP1_0..............         -20.71   1.873e+04  -0.001106      > 0.5
12 COM1_EXP1_1..............          0.000     Aliased
13 COM1_EXP1_2..............         0.7340      0.6197      1.184      0.236
14 COM1_EXP1_3..............          1.356      0.4981      2.722     0.0065
16 exp_0....................          0.000     Aliased
17 exp_1....................         -18.36        1.51     -12.16    < 0.001
18 exp_2....................         -17.33       1.487     -11.66    < 0.001
20 x_bone_0.................          0.000     Aliased
21 x_bone_1.................          14.96      0.1894         79    < 0.001
22 x_bone_2.................          15.42     Aliased
24 y_int_2002...............         -5.136      0.2371     -21.66    < 0.001
25 y_int_2003...............         -5.830     Aliased
26 y_int_2004...............         -5.967      0.2883      -20.7    < 0.001
28 industry_0...............          0.000     Aliased
29 industry_1...............        -0.6777      0.3104     -2.183      0.029
31 haz_el_2.................         -1.650      0.7971     -2.071     0.0384
33 haz_road_2...............          1.722       1.119      1.538      0.124
35 oil_0....................          0.000     Aliased
36 oil_1....................          1.778      0.8313      2.139     0.0324
38 radiography_1............          1.626      0.6125      2.655    0.00793
39 radiography_2............         -13.56       1.022     -13.27    < 0.001
40 sm_pday_NON_ZERO.........        0.02142     0.01194      1.794     0.0729
41 sm_pday_MIS..............       -0.02716      0.2807   -0.09678      > 0.5
42 age_cen7.................     -1.767e-09   7.765e-10     -2.275     0.0229
43 number1_NON_ZERO.........         0.2136      0.0717      2.979    0.00289
44 number1_MIS..............          0.000     Aliased
45 x_dental_n_MIS...........         0.5360      0.1847      2.901    0.00372

            Records used           97

                Deviance      103.721
                     AIC      145.721
            Pearson Chi2      132.029      Degrees of freedom      76


 *** WARNING: Parameter COM1_EXP1_0 changed by 5.0% MLE may be infinite or may not exist


lrt@

!Null model (adjustment for number of dental X-rays)

             LR statistic     -0.9096      Degrees of freedom     -5
                  P value      > 0.50

loglinear 0 rad_army x_other COM1_EXP1 exp x_bone sm_pday_NON_ZERO sm_pday_MIS y_int
 age_cen age_cen2 age_cen3 age_cen4 age_cen5 age_cen6 age_cen7
! rad_radiography
 industry haz_el number1_NON_ZERO number1_MIS haz_road oil x_dental_n_MIS
 x_dental_n_NON_ZERO
@


linear 1@


loglinear 1@


fit@

          Iter  Step      Deviance

             0     0   116671.615
             1     0    42063.832
             2     0    14822.820
             3     0     5002.153
             4     0     1577.538
             5     0      476.961
             6     0      178.380
             7     0      114.904
             8     0      104.776
             9     0      103.307
            10     0      102.897
            11     0      102.748
            12     0      102.693
            13     0      102.673
            14     0      102.666
            15     0      102.663
            16     0      102.662
            17     0      102.662
            18     0      102.661
            19     0      102.661
            20     0      102.661
            21     0      102.661
            22     0      102.661
            23     0      102.661
            24     0      102.661
            25     0      102.661
            26     0      102.661
            27     0      102.661

Piece-wise exponential regression
Additive excess relative risk T0 * (1 + T1 + T2 + ...)

Using (no_tumour == 1)

Number_cells_MN is used for cases
Number_cells_scored is used for person years


                            Parameter Summary Table

 # Name                            Estimate     Std.Err.  Test Stat.  P value
-- ----------------------------   ----------   ---------  ----------  --------
Log-linear term 0
 1 %CON.....................          0.000     Aliased
 3 rad_army_0...............          0.000     Aliased
 4 rad_army_1...............        -0.2704       1.277    -0.2118      > 0.5
 5 rad_army_2...............          1.290       1.035      1.246      0.213
 7 x_other_0................          0.000     Aliased
 8 x_other_1................          14.39      0.1954      73.63    < 0.001
 9 x_other_2................          13.84     Aliased
11 COM1_EXP1_0..............         -20.56   1.825e+04  -0.001127      > 0.5
12 COM1_EXP1_1..............          0.000     Aliased
13 COM1_EXP1_2..............         0.3470      0.6556     0.5292      > 0.5
14 COM1_EXP1_3..............          1.766       0.596      2.962    0.00305
16 exp_0....................          0.000     Aliased
17 exp_1....................         -8.984      0.2404     -37.37    < 0.001
18 exp_2....................         -7.913     Aliased
20 x_bone_0.................          0.000     Aliased
21 x_bone_1.................          14.06      0.2108       66.7    < 0.001
22 x_bone_2.................          14.62     Aliased
24 y_int_2002...............         -26.76       1.828     -14.63    < 0.001
25 y_int_2003...............         -27.27       1.844     -14.79    < 0.001
26 y_int_2004...............         -27.62       1.834     -15.06    < 0.001
28 industry_0...............          0.000     Aliased
29 industry_1...............        -0.8346      0.3231     -2.583     0.0098
31 haz_el_2.................         -1.637      0.8272      -1.98     0.0477
33 haz_road_2...............         0.9439       1.183     0.7978      0.425
35 oil_0....................          0.000     Aliased
36 oil_1....................          2.253      0.8996      2.504     0.0123
37 sm_pday_NON_ZERO.........        0.02544     0.01389      1.832      0.067
38 sm_pday_MIS..............         0.1125      0.3076     0.3657      > 0.5
39 age_cen..................       -0.08701     0.05982     -1.455      0.146
40 age_cen2.................     -0.0009998    0.009195    -0.1087      > 0.5
41 age_cen3.................       0.002536     0.00146      1.737     0.0823
42 age_cen4.................     -1.071e-05    8.94e-05    -0.1197      > 0.5
43 age_cen5.................     -1.551e-05   9.599e-06     -1.616      0.106
44 age_cen6.................      3.684e-08   2.376e-07     0.1551      > 0.5
45 age_cen7.................      2.278e-08    1.88e-08      1.212      0.226
46 number1_NON_ZERO.........         0.2168     0.07212      3.006    0.00264
47 number1_MIS..............          0.000     Aliased
48 x_dental_n_MIS...........         0.5070      0.3125      1.623      0.105
49 x_dental_n_NON_ZERO......        0.02349      0.0604     0.3888      > 0.5

            Records used           97

                Deviance      102.661
                     AIC      156.661
            Pearson Chi2      140.841      Degrees of freedom      70


 *** WARNING: Parameter COM1_EXP1_0 changed by 5.1% MLE may be infinite or may not exist


null@

!Analysis of radiography risk (no adjustment for number of dental X-rays)
loglinear 0 rad_army x_other COM1_EXP1 exp x_bone sm_pday_NON_ZERO sm_pday_MIS y_int
 age_cen7
! rad_radiography
 industry haz_el number1_NON_ZERO number1_MIS haz_road oil x_dental_n_MIS
 x_dental_n_NON_ZERO
 radiography
@


fit@

          Iter  Step      Deviance

             0     0   116671.615
             1     0    42063.815
             2     0    14822.758
             3     0     5001.979
             4     0     1577.145
             5     0      476.371
             6     0      178.178
             7     0      115.723
             8     0      106.017
             9     0      104.338
            10     0      103.789
            11     0      103.587
            12     0      103.513
            13     0      103.486
            14     0      103.476
            15     0      103.472
            16     0      103.471
            17     0      103.470
            18     0      103.470
            19     0      103.470
            20     0      103.470
            21     0      103.470
            22     0      103.470
            23     0      103.470
            24     0      103.470
            25     0      103.470
            26     0      103.470
            27     0      103.470

Piece-wise exponential regression
Additive excess relative risk T0 * (1 + T1 + T2 + ...)

Using (no_tumour == 1)

Number_cells_MN is used for cases
Number_cells_scored is used for person years


                            Parameter Summary Table

 # Name                            Estimate     Std.Err.  Test Stat.  P value
-- ----------------------------   ----------   ---------  ----------  --------
Log-linear term 0
 1 %CON.....................          0.000     Aliased
 3 rad_army_0...............          0.000     Aliased
 4 rad_army_1...............         -13.54      0.7239     -18.71    < 0.001
 5 rad_army_2...............         -12.22     Aliased
 7 x_other_0................          0.000     Aliased
 8 x_other_1................          14.15      0.1833      77.22    < 0.001
 9 x_other_2................          13.67     Aliased
11 COM1_EXP1_0..............         -20.74   1.876e+04  -0.001105      > 0.5
12 COM1_EXP1_1..............          0.000     Aliased
13 COM1_EXP1_2..............         0.6447       0.644      1.001      0.317
14 COM1_EXP1_3..............          1.311      0.5045      2.599    0.00935
16 exp_0....................          0.000     Aliased
17 exp_1....................         -9.571      0.2266     -42.24    < 0.001
18 exp_2....................         -8.542     Aliased
20 x_bone_0.................          0.000     Aliased
21 x_bone_1.................          14.97      0.1957      76.48    < 0.001
22 x_bone_2.................          15.41     Aliased
24 y_int_2002...............         -13.83       1.496     -9.244    < 0.001
25 y_int_2003...............         -14.53       1.494     -9.724    < 0.001
26 y_int_2004...............         -14.68       1.517     -9.674    < 0.001
28 industry_0...............          0.000     Aliased
29 industry_1...............        -0.6813      0.3102     -2.196     0.0281
31 haz_el_2.................         -1.597      0.8042     -1.986      0.047
33 haz_road_2...............          1.710       1.119      1.528      0.126
35 oil_0....................          0.000     Aliased
36 oil_1....................          1.685      0.8514      1.979     0.0478
38 radiography_1............          1.819      0.7263      2.504     0.0123
39 radiography_2............         -13.52       1.025      -13.2    < 0.001
40 sm_pday_NON_ZERO.........        0.02022     0.01218       1.66      0.097
41 sm_pday_MIS..............       -0.01789      0.2819   -0.06347      > 0.5
42 age_cen7.................     -1.783e-09   7.715e-10     -2.312     0.0208
43 number1_NON_ZERO.........         0.2088     0.07179      2.909    0.00363
44 number1_MIS..............          0.000     Aliased
45 x_dental_n_MIS...........         0.4279      0.2827      1.514       0.13
46 x_dental_n_NON_ZERO......       -0.03097     0.06211    -0.4987      > 0.5

            Records used           97

                Deviance       103.47
                     AIC       147.47
            Pearson Chi2      130.628      Degrees of freedom      75


 *** WARNING: Parameter COM1_EXP1_0 changed by 5.0% MLE may be infinite or may not exist


lrt@


             LR statistic     -0.8087      Degrees of freedom     -5
                  P value      > 0.50

quit@
