# Supplementary material for: Buccal mucosa micronuclei counts in relation to exposure to low dose-rate radiation from the Chornobyl nuclear accident and other medical and occupational radiation exposures
Source: Environ Health. 2017 Jun 23;16:70. doi: 10.1186/s12940-017-0273-x (PMC5481966; doi:10.1186/s12940-017-0273-x)
Supplement: Additional file 1: — Data files (Excel, text) and other R and Epicure files used in the analysis. (ZIP 3032 kb) [file 12940_2017_273_MOESM1_ESM.zip › Ukraine MN data regression time since first exposure or age at exposure modification.amf]

log 'Ukraine MN data regression time since first exposure or age at exposure modification'@

!Poisson model fitted to Ukraine micronucleus data, modifying effect of age at exposure or time since exposure
!Revised by MP Little 2016-3-1

names id Number_cells_scored Number_cells_MN MN_1000 d_birth m_birth y_birth num_miss first days_act rad_exp chem_exp chem_petrol chem_pest chem_solv chem_other
 radiotherapy chemotherapy alcohol smoke Mean86 Mean87 Mean88 Mean89 Mean90 Mean_total Buccal_date_year Buccal_date_month Buccal_date_day Case_leuk
 Year_first_exposed Year_last_exposed proxy proxy_str number1 first_year duration duration_act days tse radiation radiography nuclear army other_radiation industry
 oil electrical road other_industry chemical petroleum pesticides solvents other_chemical age age_x obl education urban tumour radio_other dental bone chest other family
 subtype subtypecll subtypecll_str y_dx reference y_int liqtype flag1 flag2 flag_definite phase COM1_EXP1 COM2_EXP1 COM3_EXP1 QUES1 QUES2 liquid liquid_proxy exp chemo
 time_int_ch set t11 t1515 t12 t22 liqtype_recode@

! Skip first line (containing names of variables)
skip 1@

! Open data (2015/12/22 version, with additional linked variables from LBZ 2016-2-19)
input 'C:\d_drive\Word processing\Reports\REB Chernobyl Ukraine micronucleus analysis\Micro_22122015 (rev 2015-12-22)(master).csv'@

levels rad_exp 0:2 chem_exp 0:2 chem_petrol 0:2 chem_pest 0:2 chem_solv 0:2 chem_other 0:2 radiotherapy 0:2 chemotherapy 0:2 alcohol 0:6 smoke 0:5 army -1:1 exp 0:2
 COM1_EXP1 0:3 COM3_EXP1 0:2 other -1:3 subtypecll_str 0:1 industry 0:1 flag_definite 0:1 chemical 0:1 chem_petrol 0:2 radiography -1:1 dental 0:3 other_industry 0:1 chest -1:3
 nuclear -1:1 road 0:1 QUES1 0:3@

level Number_cells_MN@
freq Number_cells_MN@

trans Number_cells_scored_1000 = Number_cells_scored/1000@

CASES Number_cells_MN@

PYR Number_cells_scored_1000@

!TRANSFORMATIONS
rank Mean_total @
tran dose=Mean_total/1000 @
tran dose2 = dose*dose@
mean dose @

category Mean_total as Mean_total_cat -999999 / 20 / 100 / 250 / 500 / > @

mean dose@

mean dose by Mean_total_cat@

select (radiotherapy /= 1) & (chemotherapy /=1) & (Case_leuk ==0) & (tumour ==0)@

mean dose@

mean dose by Mean_total_cat@

select@

trans 
    Buccal_date_year_nm =  Buccal_date_year; 
    Buccal_date_month_nm = Buccal_date_month; 
    Buccal_date_day_nm =   Buccal_date_day; 
@

!Set date of sample to 2003/4/10 (mean of non-missing dates) if missing
trans 
    if (Buccal_date_year==-999999) then
       Buccal_date_year_nm =  2003;
       Buccal_date_month_nm = 4;
       Buccal_date_day_nm =   10;
    endif@

!If month (and day) of birth are missing set them to July 2
trans 
    if (m_birth < 0) then
       m_birth =  7;
       d_birth =  2;
    endif@

!Dates in julian years of birth adn buccal sample
trans jul_bucc_date =         julian(Buccal_date_year_nm,Buccal_date_month_nm,Buccal_date_day_nm) ;
      buccal_samp_date_jul =  fracyr(jul_bucc_date);
      jul_bir_date =          julian(y_birth,m_birth,d_birth) ;
      birth_date_jul =        fracyr(jul_bir_date);
      age_samp =              buccal_samp_date_jul - birth_date_jul
@

mean age_samp@

!Calculate age first exposed, time since first exposed
trans 
       age_first_exposed_jul = julian(first_year,4,26);
       age_first_exposed = fracyr(age_first_exposed_jul) - birth_date_jul;
       time_first_exposed = buccal_samp_date_jul - fracyr(age_first_exposed_jul);
@

!Calculate time at buccal cell sampling since last exposed
trans 
    if (Year_last_exposed > -999999) then
       time_last_exposed_jul = julian(Year_last_exposed,4,26);
       time_last_exposed = buccal_samp_date_jul - fracyr(time_last_exposed_jul);
    else
       time_last_exposed = -999999
    endif@

mean age_first_exposed time_first_exposed@

select (radiotherapy /= 1) & (chemotherapy /=1) & (Case_leuk ==0) & (tumour ==0)@

mean age_first_exposed time_first_exposed@

tran age_first_exposed_cen = age_first_exposed - 43.4295@

tran time_first_exposed_cen = time_first_exposed - 16.5422@

select (time_last_exposed > -999999)@

mean time_last_exposed@

select (radiotherapy /= 1) & (chemotherapy /=1) & (Case_leuk ==0) & (tumour ==0) & (time_last_exposed > -999999)@

mean time_last_exposed@

select@

tran time_last_exposed_cen = time_last_exposed - 16.0114@

trans yint = max(y_int - 2001, 0) - 2002@

levels y_int -1:2@

trans tse_NON_ZERO = max(tse,0)@

trans tse_MIS = (tse <= 0)@

trans number1_NON_ZERO = max(number1,0)@

trans number1_MIS = (number1 <= 0)@

trans y_int_NON_ZERO = max(y_int - 2002,0)@

trans y_int_MIS = (y_int == 0)@

trans reference_mis = (reference == 0)@ 

trans reference = max(reference, 1987)@

trans age_cen = age_samp - 60.532@

category smoke as any_smoke 0 / 1 / 2 / >@

category alcohol as any_alcohol 0 / 1 / 2 / >@

trans age_cen2 = age_cen*age_cen@
trans age_cen3 = age_cen2*age_cen@
trans age_cen4 = age_cen3*age_cen@
trans age_cen5 = age_cen4*age_cen@
trans age_cen6 = age_cen5*age_cen@
trans age_cen7 = age_cen6*age_cen@
trans age_cen8 = age_cen7*age_cen@

!Set iteration bound to 50
 fitopt iter 50@

!Set convergence criterion to 10**-8
 fitopt conv -8@

!!!!!!!!!!!!!!!!!!!!!!!!!!!!!!!!!!!!!!!!!!!!!!!!!!!!!!!!!!!!!!!
!!!!!!!!!!!!!!!!!!!!!!!!!!!!!!!!!!!!!!!!!!!!!!!!!!!!!!!!!!!!!!!
!!Test for effect of age first exposed                       !!
!!!!!!!!!!!!!!!!!!!!!!!!!!!!!!!!!!!!!!!!!!!!!!!!!!!!!!!!!!!!!!!
!!!!!!!!!!!!!!!!!!!!!!!!!!!!!!!!!!!!!!!!!!!!!!!!!!!!!!!!!!!!!!!

!!!!!!!!!!!!!!!!!!!!!!!!!!!!!!!!!!!
!!!!!!!!!!!!!!!!!!!!!!!!!!!!!!!!!!!
!! All data (including cancers)  !!
!!!!!!!!!!!!!!!!!!!!!!!!!!!!!!!!!!!
!!!!!!!!!!!!!!!!!!!!!!!!!!!!!!!!!!!

select@

!!!!!!!!!!!!!!!!!!!!!!!!!!!!!!!!!!!!!!!!!!!!!!!!!!!!!!!!!!!!!!!!
!!!!!!!!!!!!!!!!!!!!!!!!!!!!!!!!!!!!!!!!!!!!!!!!!!!!!!!!!!!!!!!!
!!Background variable analyses                                !!
!!!!!!!!!!!!!!!!!!!!!!!!!!!!!!!!!!!!!!!!!!!!!!!!!!!!!!!!!!!!!!!!
!!!!!!!!!!!!!!!!!!!!!!!!!!!!!!!!!!!!!!!!!!!!!!!!!!!!!!!!!!!!!!!!

!Null model in age
loglinear 0 army chemotherapy exp COM1_EXP1 y_int industry
 dental COM3_EXP1 QUES1 tse_MIS tse_NON_ZERO road radiography nuclear
 age_cen age_cen2 age_cen3 age_cen4 age_cen5 age_cen6@

linear 1@

loglinear 1@

fit@

!!!!!!!!!!!!!!!!!!!!!!!!!!
!ADDITIVE MODEL - LINEAR !
!!!!!!!!!!!!!!!!!!!!!!!!!!

ADD@

linear 1 dose@

loglinear 1@

fit@

ci level 95@

!bounds 48 level 95@

profile 48 noplot force lower@

profile 48 noplot force upper@

!!!!!!!!!!!!!!!!!!!!!!!!!!!!!!!!!!!!!!!!!!!!!!!!!!
!ADDITIVE MODEL - ADJUSTMENT FOR AGE 1st EXPOSED !
!!!!!!!!!!!!!!!!!!!!!!!!!!!!!!!!!!!!!!!!!!!!!!!!!!
loglinear 1 age_first_exposed_cen@

fit@

ci level 95@

!bounds 48 level 95@

profile 48 noplot force lower@

profile 48 noplot force upper@

!bounds 49 level 95@

profile 49 noplot force lower@

profile 49 noplot force upper@

!!!!!!!!!!!!!!!!!!!!!!!!!!!!!!!!!!!
!MULTIPLICATIVE MODEL - LINEAR    !
!!!!!!!!!!!!!!!!!!!!!!!!!!!!!!!!!!!
RRISK@

linear 1@

loglinear 1@

fit@

linear 1 dose@

fit@

ci level 95@

!bounds 48 level 95@

profile 48 noplot force lower@

profile 48 noplot force upper@

!!!!!!!!!!!!!!!!!!!!!!!!!!!!!!!!!!!!!!!!!!!!!!!!!!!!!!!!!
!MULTIPLICATIVE MODEL - ADJUSTMENT FOR AGE 1st EXPOSED  !
!!!!!!!!!!!!!!!!!!!!!!!!!!!!!!!!!!!!!!!!!!!!!!!!!!!!!!!!!
loglinear 1 age_first_exposed_cen@

fit@

ci level 95@

!bounds 48 level 95@

profile 48 noplot force lower@

profile 48 noplot force upper@

!bounds 49 level 95@

profile 49 noplot force lower@

profile 49 noplot force upper@

!!!!!!!!!!!!!!!!!!!!!!!!!!!!!!!!!!!!!!!!!!!!!!!!!!!!!!!!!!!!!!!!!!!!!!!!!!!!!!
!!!!!!!!!!!!!!!!!!!!!!!!!!!!!!!!!!!!!!!!!!!!!!!!!!!!!!!!!!!!!!!!!!!!!!!!!!!!!!
!!Radiation dose analyses, exclusion of all cancers                         !!
!!!!!!!!!!!!!!!!!!!!!!!!!!!!!!!!!!!!!!!!!!!!!!!!!!!!!!!!!!!!!!!!!!!!!!!!!!!!!!
!!!!!!!!!!!!!!!!!!!!!!!!!!!!!!!!!!!!!!!!!!!!!!!!!!!!!!!!!!!!!!!!!!!!!!!!!!!!!!

select (radiotherapy /= 1) & (chemotherapy /=1) & (Case_leuk ==0) & (tumour == 0)@

!!!!!!!!!!!!!!!!!!!!!!!!!!!!!!!!!!!!!!!!!!!!!!!!!!!!!!!!!!!!!!!!
!!!!!!!!!!!!!!!!!!!!!!!!!!!!!!!!!!!!!!!!!!!!!!!!!!!!!!!!!!!!!!!!
!!Background variable analyses                                !!
!!!!!!!!!!!!!!!!!!!!!!!!!!!!!!!!!!!!!!!!!!!!!!!!!!!!!!!!!!!!!!!!
!!!!!!!!!!!!!!!!!!!!!!!!!!!!!!!!!!!!!!!!!!!!!!!!!!!!!!!!!!!!!!!!

!Null model in age
loglinear 0 other COM1_EXP1 exp flag_definite radiography dental chemical y_int other_industry
 age_cen age_cen2 age_cen3 age_cen4 age_cen5 age_cen6 age_cen7@

linear 1@

loglinear 1@

fit@

!!!!!!!!!!!!!!!!!!!!!!!!!!
!ADDITIVE MODEL - LINEAR !
!!!!!!!!!!!!!!!!!!!!!!!!!!

ADD@

linear 1 dose@

loglinear 1@

fit@

ci level 95@

!bounds 38 level 95@

profile 38 noplot force lower@

profile 38 noplot force upper@

!!!!!!!!!!!!!!!!!!!!!!!!!!!!!!!!!!!!!!!!!!!!!!!!!!
!ADDITIVE MODEL - ADJUSTMENT FOR AGE 1st EXPOSED !
!!!!!!!!!!!!!!!!!!!!!!!!!!!!!!!!!!!!!!!!!!!!!!!!!!
loglinear 1 age_first_exposed_cen@

fit@

ci level 95@

!bounds 38 level 95@

profile 38 noplot force lower@

profile 38 noplot force upper@

!bounds 39 level 95@

profile 39 noplot force lower@

profile 39 noplot force upper@

!!!!!!!!!!!!!!!!!!!!!!!!!!!!!!!!!!!
!MULTIPLICATIVE MODEL - LINEAR    !
!!!!!!!!!!!!!!!!!!!!!!!!!!!!!!!!!!!
RRISK@

linear 1@

loglinear 1@

fit@

linear 1 dose@

fit@

ci level 95@

!bounds 38 level 95@

profile 38 noplot force lower@

profile 38 noplot force upper@

!!!!!!!!!!!!!!!!!!!!!!!!!!!!!!!!!!!!!!!!!!!!!!!!!!!!!!!!!
!MULTIPLICATIVE MODEL - ADJUSTMENT FOR AGE 1st EXPOSED  !
!!!!!!!!!!!!!!!!!!!!!!!!!!!!!!!!!!!!!!!!!!!!!!!!!!!!!!!!!
loglinear 1 age_first_exposed_cen@

fit@

ci level 95@

!bounds 38 level 95@

profile 38 noplot force lower@

profile 38 noplot force upper@

!bounds 39 level 95@

profile 39 noplot force lower@

profile 39 noplot force upper@

!!!!!!!!!!!!!!!!!!!!!!!!!!!!!!!!!!!!!!!!!!!!!!!!!!!!!!!!!!!!!!!
!!!!!!!!!!!!!!!!!!!!!!!!!!!!!!!!!!!!!!!!!!!!!!!!!!!!!!!!!!!!!!!
!!Test for effect of time since first exposed                !!
!!!!!!!!!!!!!!!!!!!!!!!!!!!!!!!!!!!!!!!!!!!!!!!!!!!!!!!!!!!!!!!
!!!!!!!!!!!!!!!!!!!!!!!!!!!!!!!!!!!!!!!!!!!!!!!!!!!!!!!!!!!!!!!

!!!!!!!!!!!!!!!!!!!!!!!!!!!!!!!!!!!
!!!!!!!!!!!!!!!!!!!!!!!!!!!!!!!!!!!
!! All data (including cancers)  !!
!!!!!!!!!!!!!!!!!!!!!!!!!!!!!!!!!!!
!!!!!!!!!!!!!!!!!!!!!!!!!!!!!!!!!!!

select@

!!!!!!!!!!!!!!!!!!!!!!!!!!!!!!!!!!!!!!!!!!!!!!!!!!!!!!!!!!!!!!!!
!!!!!!!!!!!!!!!!!!!!!!!!!!!!!!!!!!!!!!!!!!!!!!!!!!!!!!!!!!!!!!!!
!!Background variable analyses                                !!
!!!!!!!!!!!!!!!!!!!!!!!!!!!!!!!!!!!!!!!!!!!!!!!!!!!!!!!!!!!!!!!!
!!!!!!!!!!!!!!!!!!!!!!!!!!!!!!!!!!!!!!!!!!!!!!!!!!!!!!!!!!!!!!!!

loglinear 0 %con@

linear 1@

loglinear 1@

fit@

loglinear 0 army chemotherapy exp COM1_EXP1 y_int industry
 dental COM3_EXP1 QUES1 tse_MIS tse_NON_ZERO road radiography nuclear
 age_cen age_cen2 age_cen3 age_cen4 age_cen5 age_cen6@

linear 1@

loglinear 1@

fit@

!!!!!!!!!!!!!!!!!!!!!!!!!!
!ADDITIVE MODEL - LINEAR !
!!!!!!!!!!!!!!!!!!!!!!!!!!

ADD@

linear 1 dose@

loglinear 1@

fit@

ci level 95@

!bounds 48 level 95@

profile 48 noplot force lower@

profile 48 noplot force upper@

!!!!!!!!!!!!!!!!!!!!!!!!!!!!!!!!!!!!!!!!!!!!!!!!!!!!!!!!!!
!ADDITIVE MODEL - ADJUSTMENT FOR TIME SINCE FIRST EXPOSED!
!!!!!!!!!!!!!!!!!!!!!!!!!!!!!!!!!!!!!!!!!!!!!!!!!!!!!!!!!!
loglinear 1 time_first_exposed_cen@

fit@

ci level 95@

!bounds 48 level 95@

profile 48 noplot force lower@

profile 48 noplot force upper@

!bounds 49 level 95@

profile 49 noplot force lower@

profile 49 noplot force upper@

!!!!!!!!!!!!!!!!!!!!!!!!!!!!!!!!!!!
!MULTIPLICATIVE MODEL - LINEAR    !
!!!!!!!!!!!!!!!!!!!!!!!!!!!!!!!!!!!
RRISK@

linear 1@

loglinear 1@

fit@

linear 1 dose@

fit@

ci level 95@

!bounds 48 level 95@

profile 48 noplot force lower@

profile 48 noplot force upper@

!!!!!!!!!!!!!!!!!!!!!!!!!!!!!!!!!!!!!!!!!!!!!!!!!!!!!!!!!!!!!!!!!
!MULTIPLICATIVE MODEL - ADJUSTMENT FOR TIME SINCE FIRST EXPOSED !
!!!!!!!!!!!!!!!!!!!!!!!!!!!!!!!!!!!!!!!!!!!!!!!!!!!!!!!!!!!!!!!!!
loglinear 1 time_first_exposed_cen@

fit@

ci level 95@

!bounds 48 level 95@

profile 48 noplot force lower@

profile 48 noplot force upper@

!bounds 49 level 95@

profile 49 noplot force lower@

profile 49 noplot force upper@

!!!!!!!!!!!!!!!!!!!!!!!!!!!!!!!!!!!!!!!!!!!!!!!!!!!!!!!!!!!!!!!!!!!!!!!!!!!!!!
!!!!!!!!!!!!!!!!!!!!!!!!!!!!!!!!!!!!!!!!!!!!!!!!!!!!!!!!!!!!!!!!!!!!!!!!!!!!!!
!!Radiation dose analyses, exclusion of all cancers                         !!
!!!!!!!!!!!!!!!!!!!!!!!!!!!!!!!!!!!!!!!!!!!!!!!!!!!!!!!!!!!!!!!!!!!!!!!!!!!!!!
!!!!!!!!!!!!!!!!!!!!!!!!!!!!!!!!!!!!!!!!!!!!!!!!!!!!!!!!!!!!!!!!!!!!!!!!!!!!!!

select (radiotherapy /= 1) & (chemotherapy /=1) & (Case_leuk ==0) & (tumour == 0)@

!!!!!!!!!!!!!!!!!!!!!!!!!!!!!!!!!!!!!!!!!!!!!!!!!!!!!!!!!!!!!!!!
!!!!!!!!!!!!!!!!!!!!!!!!!!!!!!!!!!!!!!!!!!!!!!!!!!!!!!!!!!!!!!!!
!!Background variable analyses                                !!
!!!!!!!!!!!!!!!!!!!!!!!!!!!!!!!!!!!!!!!!!!!!!!!!!!!!!!!!!!!!!!!!
!!!!!!!!!!!!!!!!!!!!!!!!!!!!!!!!!!!!!!!!!!!!!!!!!!!!!!!!!!!!!!!!

loglinear 0 %con@

linear 1@

loglinear 1@

fit@

!Adjust for all indicated terms
loglinear 0 other COM1_EXP1 exp flag_definite radiography dental chemical y_int other_industry
 age_cen age_cen2 age_cen3 age_cen4 age_cen5 age_cen6 age_cen7@

linear 1@

loglinear 1@

fit@

!!!!!!!!!!!!!!!!!!!!!!!!!!
!ADDITIVE MODEL - LINEAR !
!!!!!!!!!!!!!!!!!!!!!!!!!!

ADD@

linear 1 dose@

loglinear 1@

fit@

ci level 95@

!bounds 38 level 95@

profile 38 noplot force lower@

profile 38 noplot force upper@

!!!!!!!!!!!!!!!!!!!!!!!!!!!!!!!!!!!!!!!!!!!!!!!!!!!!!!!!!!
!ADDITIVE MODEL - ADJUSTMENT FOR TIME SINCE FIRST EXPOSED!
!!!!!!!!!!!!!!!!!!!!!!!!!!!!!!!!!!!!!!!!!!!!!!!!!!!!!!!!!!
loglinear 1 time_first_exposed_cen@

fit@

ci level 95@

!bounds 38 level 95@

profile 38 noplot force lower@

profile 38 noplot force upper@

!bounds 39 level 95@

profile 39 noplot force lower@

profile 39 noplot force upper@

!!!!!!!!!!!!!!!!!!!!!!!!!!!!!!!!!!!
!MULTIPLICATIVE MODEL - LINEAR    !
!!!!!!!!!!!!!!!!!!!!!!!!!!!!!!!!!!!
RRISK@

linear 1@

loglinear 1@

fit@

linear 1 dose@

fit@

ci level 95@

!bounds 38 level 95@

profile 38 noplot force lower@

profile 38 noplot force upper@

!!!!!!!!!!!!!!!!!!!!!!!!!!!!!!!!!!!!!!!!!!!!!!!!!!!!!!!!!!!!!!!!!
!MULTIPLICATIVE MODEL - ADJUSTMENT FOR TIME SINCE FIRST EXPOSED !
!!!!!!!!!!!!!!!!!!!!!!!!!!!!!!!!!!!!!!!!!!!!!!!!!!!!!!!!!!!!!!!!!
loglinear 1 time_first_exposed_cen@

fit@

ci level 95@

!bounds 38 level 95@

profile 38 noplot force lower@

profile 38 noplot force upper@

!bounds 39 level 95@

profile 39 noplot force lower@

profile 39 noplot force upper@

quit@
