# Supplementary material for: Buccal mucosa micronuclei counts in relation to exposure to low dose-rate radiation from the Chornobyl nuclear accident and other medical and occupational radiation exposures
Source: Environ Health. 2017 Jun 23;16:70. doi: 10.1186/s12940-017-0273-x (PMC5481966; doi:10.1186/s12940-017-0273-x)
Supplement: Additional file 1: — Data files (Excel, text) and other R and Epicure files used in the analysis. (ZIP 3032 kb) [file 12940_2017_273_MOESM1_ESM.zip › Ukraine MN data regression time since first exposure or age at exposure modification.log]

log 'Ukraine MN data regression time since first exposure or age at exposure modification'@


!Poisson model fitted to Ukraine micronucleus data, modifying effect of age at exposure or time since exposure
!Revised by MP Little 2016-3-1

names id Number_cells_scored Number_cells_MN MN_1000 d_birth m_birth y_birth num_miss first days_act rad_exp chem_exp chem_petrol chem_pest chem_solv chem_other
 radiotherapy chemotherapy alcohol smoke Mean86 Mean87 Mean88 Mean89 Mean90 Mean_total Buccal_date_year Buccal_date_month Buccal_date_day Case_leuk
 Year_first_exposed Year_last_exposed proxy proxy_str number1 first_year duration duration_act days tse radiation radiography nuclear army other_radiation industry
 oil electrical road other_industry chemical petroleum pesticides solvents other_chemical age age_x obl education urban tumour radio_other dental bone chest other family
 subtype subtypecll subtypecll_str y_dx reference y_int liqtype flag1 flag2 flag_definite phase COM1_EXP1 COM2_EXP1 COM3_EXP1 QUES1 QUES2 liquid liquid_proxy exp chemo
 time_int_ch set t11 t1515 t12 t22 liqtype_recode@


! Skip first line (containing names of variables)
skip 1@

! Open data (2015/12/22 version, with additional linked variables from LBZ 2016-2-19)
input 'C:\d_drive\Word processing\Reports\REB Chernobyl Ukraine micronucleus analysis\Micro_22122015 (rev 2015-12-22)(master).csv'@

Input from C:\d_drive\Word processing\Reports\REB Chernobyl Ukraine micronucleus analysis\Micro_22122015 (rev 2015-12-22)(master).csv

         112 records read         111 records used
                                    1 records rejected

96 variables defined  At least 500 additional variables can be created.


levels rad_exp 0:2 chem_exp 0:2 chem_petrol 0:2 chem_pest 0:2 chem_solv 0:2 chem_other 0:2 radiotherapy 0:2 chemotherapy 0:2 alcohol 0:6 smoke 0:5 army -1:1 exp 0:2
 COM1_EXP1 0:3 COM3_EXP1 0:2 other -1:3 subtypecll_str 0:1 industry 0:1 flag_definite 0:1 chemical 0:1 chem_petrol 0:2 radiography -1:1 dental 0:3 other_industry 0:1 chest -1:3
 nuclear -1:1 road 0:1 QUES1 0:3@

rad_exp has 3 levels from 0 to 2
chem_exp has 3 levels from 0 to 2
chem_petrol has 3 levels from 0 to 2
chem_pest has 3 levels from 0 to 2
chem_solv has 3 levels from 0 to 2
chem_other has 3 levels from 0 to 2
radiotherapy has 3 levels from 0 to 2
chemotherapy has 3 levels from 0 to 2
alcohol has 7 levels from 0 to 6
smoke has 6 levels from 0 to 5
army has 3 levels from -1 to 1
exp has 3 levels from 0 to 2
COM1_EXP1 has 4 levels from 0 to 3
COM3_EXP1 has 3 levels from 0 to 2
other has 5 levels from -1 to 3
subtypecll_str has 2 levels from 0 to 1
industry has 2 levels from 0 to 1
flag_definite has 2 levels from 0 to 1
chemical has 2 levels from 0 to 1
chem_petrol has 3 levels from 0 to 2
radiography has 3 levels from -1 to 1
dental has 4 levels from 0 to 3
other_industry has 2 levels from 0 to 1
chest has 5 levels from -1 to 3
nuclear has 3 levels from -1 to 1
road has 2 levels from 0 to 1
QUES1 has 4 levels from 0 to 3

level Number_cells_MN@
Number_cells_MN has 11 levels from 0 to 10

freq Number_cells_MN@


  FOR: Number_cells_MN
  Level     Freq     %      Cum %
      0          32   28.83    28.83
      1          30   27.03    55.86
      2          19   17.12    72.97
      3          14   12.61    85.59
      4           8    7.21    92.79
      5           4    3.60    96.40
      6           2    1.80    98.20
      7           1    0.90    99.10
      8           0    0.00    99.10
      9           0    0.00    99.10
     10           1    0.90   100.00
  Total         111


trans Number_cells_scored_1000 = Number_cells_scored/1000@


CASES Number_cells_MN@

PYR Number_cells_scored_1000@

!TRANSFORMATIONS
rank Mean_total @

  Variable: Mean_total


  Minimum     0.00692
      25%        2.11
      50%      11.322
      75%          49
    Mean      59.7614
  Maximum     748.441

  Using 111 records 


tran dose=Mean_total/1000 @

tran dose2 = dose*dose@

mean dose @

           Summary for dose

               Mean      Std. Dev.        Count      Minimum      Maximum
          0.0597614       0.12539           111   6.9200e-06      0.74844


category Mean_total as Mean_total_cat -999999 / 20 / 100 / 250 / 500 / > @

Mean_total_cat has 5 levels from 1 to 5


mean dose@

           Summary for dose

               Mean      Std. Dev.        Count      Minimum      Maximum
          0.0597614       0.12539           111   6.9200e-06      0.74844


mean dose by Mean_total_cat@

           Summary for dose

Mean_total_cat          Mean      Std. Dev.        Count      Minimum      Maximum
    1    0.00479307     0.0051004            66   6.9200e-06     0.017100
    2     0.0450199      0.019058            29     0.020000     0.088700
    3      0.141180      0.033817             5      0.11200      0.19700
    4      0.304349      0.042007             8      0.26200      0.37000
    5      0.623635       0.12117             3      0.50646      0.74844


select (radiotherapy /= 1) & (chemotherapy /=1) & (Case_leuk ==0) & (tumour ==0)@

97 records to be used


mean dose@

Using (radiotherapy /= 1) & (chemotherapy /=1) & (Case_leuk ==0) & (tumour ==0)

           Summary for dose

               Mean      Std. Dev.        Count      Minimum      Maximum
          0.0545062       0.11640            97   6.9200e-06      0.74844


mean dose by Mean_total_cat@

Using (radiotherapy /= 1) & (chemotherapy /=1) & (Case_leuk ==0) & (tumour ==0)

           Summary for dose

Mean_total_cat          Mean      Std. Dev.        Count      Minimum      Maximum
    1    0.00490655     0.0053123            57   6.9200e-06     0.017100
    2     0.0452049      0.019381            28     0.020000     0.088700
    3      0.145500      0.037421             4      0.11200      0.19700
    4      0.317465      0.040510             6      0.27500      0.37000
    5      0.627452       0.17110             2      0.50646      0.74844


select@

111 records to be used


trans 
    Buccal_date_year_nm =  Buccal_date_year; 
    Buccal_date_month_nm = Buccal_date_month; 
    Buccal_date_day_nm =   Buccal_date_day; 
@


!Set date of sample to 2003/4/10 (mean of non-missing dates) if missing
trans 
    if (Buccal_date_year==-999999) then
       Buccal_date_year_nm =  2003;
       Buccal_date_month_nm = 4;
       Buccal_date_day_nm =   10;
    endif@


!If month (and day) of birth are missing set them to July 2
trans 
    if (m_birth < 0) then
       m_birth =  7;
       d_birth =  2;
    endif@


!Dates in julian years of birth adn buccal sample
trans jul_bucc_date =         julian(Buccal_date_year_nm,Buccal_date_month_nm,Buccal_date_day_nm) ;
      buccal_samp_date_jul =  fracyr(jul_bucc_date);
      jul_bir_date =          julian(y_birth,m_birth,d_birth) ;
      birth_date_jul =        fracyr(jul_bir_date);
      age_samp =              buccal_samp_date_jul - birth_date_jul
@


mean age_samp@

           Summary for age_samp

               Mean      Std. Dev.        Count      Minimum      Maximum
            60.5320        9.2574           111       43.736       79.542


!Calculate age first exposed, time since first exposed
trans 
       age_first_exposed_jul = julian(first_year,4,26);
       age_first_exposed = fracyr(age_first_exposed_jul) - birth_date_jul;
       time_first_exposed = buccal_samp_date_jul - fracyr(age_first_exposed_jul);
@


!Calculate time at buccal cell sampling since last exposed
trans 
    if (Year_last_exposed > -999999) then
       time_last_exposed_jul = julian(Year_last_exposed,4,26);
       time_last_exposed = buccal_samp_date_jul - fracyr(time_last_exposed_jul);
    else
       time_last_exposed = -999999
    endif@


mean age_first_exposed time_first_exposed@

           Summary for age_first_exposed

               Mean      Std. Dev.        Count      Minimum      Maximum
            43.9546        9.0545           111       27.765       62.986

           Summary for time_first_exposed

               Mean      Std. Dev.        Count      Minimum      Maximum
            16.5773       0.89767           111       12.729       17.849


select (radiotherapy /= 1) & (chemotherapy /=1) & (Case_leuk ==0) & (tumour ==0)@

97 records to be used


mean age_first_exposed time_first_exposed@

Using (radiotherapy /= 1) & (chemotherapy /=1) & (Case_leuk ==0) & (tumour ==0)

           Summary for age_first_exposed

               Mean      Std. Dev.        Count      Minimum      Maximum
            43.4295        8.9828            97       27.765       62.986

           Summary for time_first_exposed

               Mean      Std. Dev.        Count      Minimum      Maximum
            16.5422       0.92873            97       12.729       17.825


tran age_first_exposed_cen = age_first_exposed - 43.4295@


tran time_first_exposed_cen = time_first_exposed - 16.5422@


select (time_last_exposed > -999999)@

108 records to be used


mean time_last_exposed@

Using (time_last_exposed > -999999)

           Summary for time_last_exposed

               Mean      Std. Dev.        Count      Minimum      Maximum
            15.9218        1.3926           108       12.580       17.825


select (radiotherapy /= 1) & (chemotherapy /=1) & (Case_leuk ==0) & (tumour ==0) & (time_last_exposed > -999999)@

94 records to be used


mean time_last_exposed@

Using (radiotherapy /= 1) & (chemotherapy /=1) & (Case_leuk ==0) & (tumour ==0) & (time_last_exposed > -999999)

           Summary for time_last_exposed

               Mean      Std. Dev.        Count      Minimum      Maximum
            16.0114        1.2963            94       12.580       17.825


select@

111 records to be used


tran time_last_exposed_cen = time_last_exposed - 16.0114@


trans yint = max(y_int - 2001, 0) - 2002@


levels y_int -1:2@

y_int has 4 levels from -1 to 2

trans tse_NON_ZERO = max(tse,0)@


trans tse_MIS = (tse <= 0)@


trans number1_NON_ZERO = max(number1,0)@


trans number1_MIS = (number1 <= 0)@


trans y_int_NON_ZERO = max(y_int - 2002,0)@


trans y_int_MIS = (y_int == 0)@


trans reference_mis = (reference == 0)@ 


trans reference = max(reference, 1987)@


trans age_cen = age_samp - 60.532@


category smoke as any_smoke 0 / 1 / 2 / >@

any_smoke has 3 levels from 1 to 3


category alcohol as any_alcohol 0 / 1 / 2 / >@

any_alcohol has 3 levels from 1 to 3


trans age_cen2 = age_cen*age_cen@

trans age_cen3 = age_cen2*age_cen@

trans age_cen4 = age_cen3*age_cen@

trans age_cen5 = age_cen4*age_cen@

trans age_cen6 = age_cen5*age_cen@

trans age_cen7 = age_cen6*age_cen@

trans age_cen8 = age_cen7*age_cen@


!Set iteration bound to 50
 fitopt iter 50@


!Set convergence criterion to 10**-8
 fitopt conv -8@


!!!!!!!!!!!!!!!!!!!!!!!!!!!!!!!!!!!!!!!!!!!!!!!!!!!!!!!!!!!!!!!
!!!!!!!!!!!!!!!!!!!!!!!!!!!!!!!!!!!!!!!!!!!!!!!!!!!!!!!!!!!!!!!
!!Test for effect of age first exposed                       !!
!!!!!!!!!!!!!!!!!!!!!!!!!!!!!!!!!!!!!!!!!!!!!!!!!!!!!!!!!!!!!!!
!!!!!!!!!!!!!!!!!!!!!!!!!!!!!!!!!!!!!!!!!!!!!!!!!!!!!!!!!!!!!!!

!!!!!!!!!!!!!!!!!!!!!!!!!!!!!!!!!!!
!!!!!!!!!!!!!!!!!!!!!!!!!!!!!!!!!!!
!! All data (including cancers)  !!
!!!!!!!!!!!!!!!!!!!!!!!!!!!!!!!!!!!
!!!!!!!!!!!!!!!!!!!!!!!!!!!!!!!!!!!

select@

111 records to be used


!!!!!!!!!!!!!!!!!!!!!!!!!!!!!!!!!!!!!!!!!!!!!!!!!!!!!!!!!!!!!!!!
!!!!!!!!!!!!!!!!!!!!!!!!!!!!!!!!!!!!!!!!!!!!!!!!!!!!!!!!!!!!!!!!
!!Background variable analyses                                !!
!!!!!!!!!!!!!!!!!!!!!!!!!!!!!!!!!!!!!!!!!!!!!!!!!!!!!!!!!!!!!!!!
!!!!!!!!!!!!!!!!!!!!!!!!!!!!!!!!!!!!!!!!!!!!!!!!!!!!!!!!!!!!!!!!

!Null model in age
loglinear 0 army chemotherapy exp COM1_EXP1 y_int industry
 dental COM3_EXP1 QUES1 tse_MIS tse_NON_ZERO road radiography nuclear
 age_cen age_cen2 age_cen3 age_cen4 age_cen5 age_cen6@


linear 1@


loglinear 1@


fit@

          Iter  Step      Deviance

             0     0      371.782
             1     1      179.687
             2     0      133.617
             3     0      124.224
             4     0      123.687
             5     0      123.524
             6     0      123.464
             7     0      123.442
             8     0      123.434
             9     0      123.431
            10     0      123.430
            11     0      123.430
            12     0      123.430
            13     0      123.430
            14     0      123.430
            15     0      123.430
            16     0      123.430
            17     0      123.430
            18     0      123.430
            19     0      123.430
            20     0      123.430

Piece-wise exponential regression
Additive excess relative risk T0 * (1 + T1 + T2 + ...)

Number_cells_MN is used for cases
Number_cells_scored_1000 is used for person years


                            Parameter Summary Table

 # Name                            Estimate     Std.Err.  Test Stat.  P value
-- ----------------------------   ----------   ---------  ----------  --------
Log-linear term 0
 1 %CON.....................          0.000     Aliased
 3 army_0...................         -10.31     Aliased
 4 army_1...................         -12.07      0.6903     -17.49    < 0.001
 6 chemotherapy_1...........          1.706       1.146      1.489      0.137
 7 chemotherapy_2...........        -0.9908      0.7799      -1.27      0.204
 9 exp_1....................        -0.2028      0.1814     -1.118      0.263
10 exp_2....................         0.4608     Aliased
12 COM1_EXP1_1..............          14.91     Aliased
13 COM1_EXP1_2..............          14.65      0.6494      22.56    < 0.001
14 COM1_EXP1_3..............          16.41      0.5181      31.67    < 0.001
16 y_int_0..................          2.588       1.549       1.67     0.0949
17 y_int_1..................          0.000     Aliased
18 y_int_2..................          0.000     Aliased
20 industry_1...............        -0.6801      0.2588     -2.628    0.00859
22 dental_1.................         -11.16       1.864     -5.987    < 0.001
23 dental_2.................         -11.58       1.824     -6.348    < 0.001
24 dental_3.................         -11.94       1.847     -6.466    < 0.001
26 COM3_EXP1_1..............          1.104      0.3234      3.415    < 0.001
27 COM3_EXP1_2..............          2.108      0.8374      2.517     0.0118
29 QUES1_1..................         -23.06   1.687e+04  -0.001367      > 0.5
30 QUES1_2..................         -2.786       1.036     -2.688    0.00718
31 QUES1_3..................         -3.047       1.058     -2.881    0.00397
33 road_1...................        -0.9917      0.7118     -1.393      0.164
35 radiography_0............          0.000     Aliased
36 radiography_1............          1.266      0.6734       1.88     0.0601
38 nuclear_0................          11.98       1.015       11.8    < 0.001
39 nuclear_1................          11.01       1.172      9.393    < 0.001
40 tse_MIS..................         -1.460       0.792     -1.844     0.0652
41 tse_NON_ZERO.............       -0.02775     0.02595     -1.069      0.285
42 age_cen..................        0.01769      0.0322     0.5495      > 0.5
43 age_cen2.................       0.004152     0.00853     0.4868      > 0.5
44 age_cen3.................     -0.0001460   0.0004549    -0.3209      > 0.5
45 age_cen4.................     -7.813e-05   7.041e-05      -1.11      0.267
46 age_cen5.................     -7.084e-07    1.37e-06     -0.517      > 0.5
47 age_cen6.................      1.895e-07   1.545e-07      1.227       0.22

            Records used          111

                Deviance       123.43
                     AIC       179.43
            Pearson Chi2      136.032      Degrees of freedom      83


 *** WARNING: Parameter QUES1_1 changed by 4.5% MLE may be infinite or may not exist


!!!!!!!!!!!!!!!!!!!!!!!!!!
!ADDITIVE MODEL - LINEAR !
!!!!!!!!!!!!!!!!!!!!!!!!!!

ADD@

linear 1 dose@


loglinear 1@


fit@

          Iter  Step      Deviance

             0     0      123.430
             1     0      123.429
             2     0      123.427
             3     0      123.403
             4     0      123.216
             5     0      122.419
             6     0      121.722
             7     0      121.505
             8     0      121.447
             9     0      121.433
            10     0      121.430
            11     0      121.429
            12     0      121.429
            13     0      121.429
            14     0      121.429
            15     0      121.429
            16     0      121.429
            17     0      121.429
            18     0      121.429
            19     0      121.429

Piece-wise exponential regression
Additive  T0 + T1 + T2 + ...

Number_cells_MN is used for cases
Number_cells_scored_1000 is used for person years


                            Parameter Summary Table

 # Name                            Estimate     Std.Err.  Test Stat.  P value
-- ----------------------------   ----------   ---------  ----------  --------
Log-linear term 0
 1 %CON.....................          0.000     Aliased
 3 army_0...................         -10.25       1.931     -5.307    < 0.001
 4 army_1...................         -12.26       2.089     -5.869    < 0.001
 6 chemotherapy_1...........         0.3330        3.34     0.0997      > 0.5
 7 chemotherapy_2...........         -2.613       3.223    -0.8107      0.418
 9 exp_1....................        -0.2394      0.1989     -1.204      0.229
10 exp_2....................         0.4608     Aliased
12 COM1_EXP1_1..............          14.91     Aliased
13 COM1_EXP1_2..............          14.56      0.6847      21.26    < 0.001
14 COM1_EXP1_3..............          16.57      0.5633      29.42    < 0.001
16 y_int_0..................          2.014       2.296     0.8771       0.38
17 y_int_1..................          0.000     Aliased
18 y_int_2..................          0.000     Aliased
20 industry_1...............        -0.7353      0.2807      -2.62    0.00879
22 dental_1.................         -10.71       9.453     -1.133      0.257
23 dental_2.................         -11.07       9.438     -1.173      0.241
24 dental_3.................         -11.50       9.453     -1.216      0.224
26 COM3_EXP1_1..............          1.187      0.3689      3.218    0.00129
27 COM3_EXP1_2..............          2.766       3.216     0.8602       0.39
29 QUES1_1..................         -373.7   1.687e+04   -0.02216      > 0.5
30 QUES1_2..................         -2.397       8.674    -0.2763      > 0.5
31 QUES1_3..................         -2.725       8.668    -0.3144      > 0.5
33 road_1...................        -0.8031      0.7942     -1.011      0.312
35 radiography_0............          0.000     Aliased
36 radiography_1............          1.480      0.7082      2.089     0.0367
38 nuclear_0................          12.55     Aliased
39 nuclear_1................          9.828       3.235      3.037    0.00239
40 tse_MIS..................         -1.412      0.8778     -1.608      0.108
41 tse_NON_ZERO.............       -0.02101     0.02857    -0.7353      0.462
42 age_cen..................       0.009516     0.03507     0.2714      > 0.5
43 age_cen2.................       0.007260    0.009745      0.745      0.456
44 age_cen3.................      4.641e-05   0.0005097    0.09107      > 0.5
45 age_cen4.................     -0.0001160   8.316e-05     -1.395      0.163
46 age_cen5.................     -1.408e-06   1.545e-06    -0.9112      0.362
47 age_cen6.................      2.845e-07   1.845e-07      1.542      0.123

Linear term 1
48 dose.....................          4.841       2.901      1.669     0.0951

            Records used          111

                Deviance      121.429
                     AIC      177.429
            Pearson Chi2      138.493      Degrees of freedom      83


ci level 95@
                                       95% Confidence Bounds

 # Name                           Estimate    Std. Err.      Lower       Upper
-- ----------------------------  ----------   ---------    --------    --------

Log-linear term 0
 3 army_0...................        -10.25      1.931    -14.03    -6.461
             EXP(estimate)        3.553e-05       6.894   8.076e-07    0.001563

 4 army_1...................        -12.26      2.089    -16.35    -8.166
             EXP(estimate)        4.737e-06       8.077   7.894e-08   0.0002842

 6 chemotherapy_1...........        0.3330      3.340    -6.214     6.880
             EXP(estimate)            1.395       28.23    0.002002       972.5

 7 chemotherapy_2...........        -2.613      3.223    -8.929     3.704
             EXP(estimate)          0.07334       25.09   0.0001325       40.59

 9 exp_1....................       -0.2394     0.1989   -0.6292    0.1504
             EXP(estimate)           0.7871       1.220      0.5330       1.162

13 COM1_EXP1_2..............         14.56     0.6847     13.22     15.90
             EXP(estimate)        2.106e+06       1.983   5.502e+05   8.058e+06

14 COM1_EXP1_3..............         16.57     0.5633     15.47     17.67
             EXP(estimate)        1.570e+07       1.756   5.204e+06   4.735e+07

16 y_int_0..................         2.014      2.296    -2.486     6.513
             EXP(estimate)            7.491       9.933     0.08324       674.1

20 industry_1...............       -0.7353     0.2807    -1.285   -0.1853
             EXP(estimate)           0.4793       1.324      0.2765      0.8309

22 dental_1.................        -10.71      9.453    -29.24     7.819
             EXP(estimate)        2.236e-05   1.275e+04   2.009e-13       2488.

23 dental_2.................        -11.07      9.438    -29.57     7.426
             EXP(estimate)        1.553e-05   1.256e+04   1.436e-13       1679.

24 dental_3.................        -11.50      9.453    -30.02     7.030
             EXP(estimate)        1.016e-05   1.274e+04   9.140e-14       1130.

26 COM3_EXP1_1..............         1.187     0.3689    0.4640     1.910
             EXP(estimate)            3.277       1.446       1.590       6.753

27 COM3_EXP1_2..............         2.766      3.216    -3.536     9.068
             EXP(estimate)            15.90       24.92     0.02912       8676.

29 QUES1_1..................        -373.7  1.687e+04-3.344e+04 3.269e+04
             EXP(estimate)       4.902e-163       0.000       0.000       0.000

30 QUES1_2..................        -2.397      8.674    -19.40     14.60
             EXP(estimate)          0.09101       5848.   3.766e-09   2.199e+06

31 QUES1_3..................        -2.725      8.668    -19.71     14.26
             EXP(estimate)          0.06555       5815.   2.743e-09   1.567e+06

33 road_1...................       -0.8031     0.7942    -2.360    0.7535
             EXP(estimate)           0.4480       2.213     0.09445       2.124

36 radiography_1............         1.480     0.7082   0.09165     2.868
             EXP(estimate)            4.391       2.030       1.096       17.59

39 nuclear_1................         9.828      3.235     3.486     16.17
             EXP(estimate)        1.854e+04       25.42       32.66   1.052e+07

40 tse_MIS..................        -1.412     0.8778    -3.132    0.3090
             EXP(estimate)           0.2438       2.406     0.04363       1.362

41 tse_NON_ZERO.............      -0.02101    0.02857  -0.07701   0.03499
             EXP(estimate)           0.9792       1.029      0.9259       1.036

42 age_cen..................      0.009516    0.03507  -0.05921   0.07825
             EXP(estimate)            1.010       1.036      0.9425       1.081

43 age_cen2.................      0.007260   0.009745  -0.01184   0.02636
             EXP(estimate)            1.007       1.010      0.9882       1.027

44 age_cen3.................     4.641e-05  0.0005097-0.0009525  0.001045
             EXP(estimate)            1.000       1.001      0.9990       1.001

45 age_cen4.................    -0.0001160  8.316e-05-0.0002790 4.695e-05
             EXP(estimate)           0.9999       1.000      0.9997       1.000

46 age_cen5.................    -1.408e-06  1.545e-06-4.436e-06 1.620e-06
             EXP(estimate)            1.000       1.000       1.000       1.000

47 age_cen6.................     2.845e-07  1.845e-07-7.703e-08 6.460e-07
             EXP(estimate)            1.000       1.000       1.000       1.000


Linear term 1
48 dose.....................         4.841      2.901   -0.8444     10.53


!bounds 48 level 95@

profile 48 noplot force lower@

  Lower bound trial values 

             Deviance   One-Sided
     Beta     Change     P-Value 
     ____________________________

     4.261  -0.02558     0.436 *
    0.3063    -1.742    0.0935 *
     2.507   -0.4345     0.255 *
     1.369   -0.9920     0.160 *
    0.8601    -1.322     0.125 *
 ***   ERROR: No convergence

   Sorted list of profile likelihood points 

             Deviance   One-Sided
     Beta     Change     P-Value 
     ____________________________

    0.8601    -1.322     0.125
     1.369   -0.9920     0.160
    0.3063    -1.742    0.0935
     2.507   -0.4345     0.255
     4.261  -0.02558     0.436
     4.841     0.000      0.00


      Interpolated profile likelihood bounds
       for parameter 48 (dose)

            MLE      4.841

      2-sided          Bounds         
       Level      Lower       Upper   
      ________________________________

      25.0%       3.703        ????
      50.0%       2.455        ????
      68.3%       1.355        ????
      75.0%      0.8587        ????
      90.0%        ????        ????
      95.0%        ????        ????
      97.5%        ????        ????
      99.0%        ????        ????
      99.5%        ????        ????


profile 48 noplot force upper@

  Upper bound trial values 

             Deviance   One-Sided
     Beta     Change     P-Value 
     ____________________________

     5.421  -0.02516     0.437 *
     9.450    -3.845    0.0249 *
     6.553   -0.3378     0.281
     6.753   -0.4522     0.251 *
     7.452    -1.022     0.156 *
     7.730    -1.317     0.126 *
     8.738    -2.663    0.0514 *
     9.431    -3.811    0.0255 *
     10.07    -5.003    0.0127 *
     10.84    -6.616   0.00505 *
     11.39    -7.872   0.00251 *

   Sorted list of profile likelihood points 

             Deviance   One-Sided
     Beta     Change     P-Value 
     ____________________________

     4.841     0.000      0.00
     5.421  -0.02516     0.437
     6.753   -0.4522     0.251
     7.452    -1.022     0.156
     7.730    -1.317     0.126
     8.738    -2.663    0.0514
     9.431    -3.811    0.0255
     9.450    -3.845    0.0249
     10.07    -5.003    0.0127
     10.84    -6.616   0.00505
     11.39    -7.872   0.00251


      Interpolated profile likelihood bounds
       for parameter 48 (dose)

            MLE      4.841

      2-sided          Bounds         
       Level      Lower       Upper   
      ________________________________

      25.0%        ????       5.830
      50.0%        ????       6.758
      68.3%        ????       7.429
      75.0%        ????       7.736
      90.0%        ????       8.766
      95.0%        ????       9.448
      97.5%        ????       10.08
      99.0%        ????       10.85
      99.5%        ????       11.40


!!!!!!!!!!!!!!!!!!!!!!!!!!!!!!!!!!!!!!!!!!!!!!!!!!
!ADDITIVE MODEL - ADJUSTMENT FOR AGE 1st EXPOSED !
!!!!!!!!!!!!!!!!!!!!!!!!!!!!!!!!!!!!!!!!!!!!!!!!!!
loglinear 1 age_first_exposed_cen@


fit@

          Iter  Step      Deviance

             0     0      121.429
             1     2      121.262
             2     1      120.757
             3     1      120.163
             4     1      120.088
             5     0      119.432
             6     0      119.400
             7     0      119.400
             8     0      119.400
             9     0      119.400
            10     0      119.400
            11     0      119.400

Piece-wise exponential regression
Additive  T0 + T1 + T2 + ...

Number_cells_MN is used for cases
Number_cells_scored_1000 is used for person years


                            Parameter Summary Table

 # Name                            Estimate     Std.Err.  Test Stat.  P value
-- ----------------------------   ----------   ---------  ----------  --------
Log-linear term 0
 1 %CON.....................          0.000     Aliased
 3 army_0...................         -10.31     Aliased
 4 army_1...................         -12.40      0.8423     -14.72    < 0.001
 6 chemotherapy_1...........          1.479        1.55     0.9539       0.34
 7 chemotherapy_2...........         -1.505       1.258     -1.196      0.232
 9 exp_1....................        -0.2400      0.1966     -1.221      0.222
10 exp_2....................         0.4608     Aliased
12 COM1_EXP1_1..............          14.91     Aliased
13 COM1_EXP1_2..............          14.58      0.6768      21.54    < 0.001
14 COM1_EXP1_3..............          16.47      0.5394      30.54    < 0.001
16 y_int_0..................          2.358       1.779      1.325      0.185
17 y_int_1..................          0.000     Aliased
18 y_int_2..................          0.000     Aliased
20 industry_1...............        -0.7418      0.2766     -2.682    0.00733
22 dental_1.................         -10.44       2.557     -4.083    < 0.001
23 dental_2.................         -10.81       2.525     -4.282    < 0.001
24 dental_3.................         -11.21       2.549     -4.396    < 0.001
26 COM3_EXP1_1..............          1.157      0.3597      3.216     0.0013
27 COM3_EXP1_2..............         -115.2       3.216     -35.81    < 0.001
29 QUES1_1..................         -373.7   1.687e+04   -0.02216      > 0.5
30 QUES1_2..................         -3.293       1.396     -2.358     0.0184
31 QUES1_3..................         -3.637       1.416     -2.569     0.0102
33 road_1...................        -0.7797      0.7956      -0.98      0.327
35 radiography_0............          0.000     Aliased
36 radiography_1............          1.366       0.699      1.954     0.0507
38 nuclear_0................          12.21       1.302      9.373    < 0.001
39 nuclear_1................          10.60       1.592      6.659    < 0.001
40 tse_MIS..................         -1.428      0.8383     -1.704     0.0884
41 tse_NON_ZERO.............       -0.02396     0.02797    -0.8566      0.392
42 age_cen..................       0.009417     0.03466     0.2717      > 0.5
43 age_cen2.................       0.006142    0.009446     0.6502      > 0.5
44 age_cen3.................      0.0001122   0.0005095     0.2201      > 0.5
45 age_cen4.................     -0.0001077   7.982e-05      -1.35      0.177
46 age_cen5.................     -1.572e-06   1.548e-06     -1.015       0.31
47 age_cen6.................      2.689e-07    1.77e-07      1.519      0.129

Linear term 1
48 dose.....................          2.823       3.298     0.8559      0.392

Log-linear term 1
49 age_first_exposed_cen....       -0.07294     0.08449    -0.8633      0.388

            Records used          111

                Deviance        119.4
                     AIC        175.4
            Pearson Chi2      137.247      Degrees of freedom      83


ci level 95@
                                       95% Confidence Bounds

 # Name                           Estimate    Std. Err.      Lower       Upper
-- ----------------------------  ----------   ---------    --------    --------

Log-linear term 0
 4 army_1...................        -12.40     0.8423    -14.05    -10.75
             EXP(estimate)        4.113e-06       2.322   7.892e-07   2.144e-05

 6 chemotherapy_1...........         1.479      1.550    -1.560     4.517
             EXP(estimate)            4.387       4.712      0.2102       91.56

 7 chemotherapy_2...........        -1.505      1.258    -3.972    0.9611
             EXP(estimate)           0.2219       3.520     0.01884       2.615

 9 exp_1....................       -0.2400     0.1966   -0.6253    0.1453
             EXP(estimate)           0.7866       1.217      0.5351       1.156

13 COM1_EXP1_2..............         14.58     0.6768     13.25     15.90
             EXP(estimate)        2.140e+06       1.968   5.680e+05   8.064e+06

14 COM1_EXP1_3..............         16.47     0.5394     15.41     17.53
             EXP(estimate)        1.425e+07       1.715   4.950e+06   4.101e+07

16 y_int_0..................         2.358      1.779    -1.129     5.845
             EXP(estimate)            10.57       5.925      0.3232       345.5

20 industry_1...............       -0.7418     0.2766    -1.284   -0.1996
             EXP(estimate)           0.4762       1.319      0.2769      0.8190

22 dental_1.................        -10.44      2.557    -15.45    -5.430
             EXP(estimate)        2.917e-05       12.90   1.941e-07    0.004384

23 dental_2.................        -10.81      2.525    -15.76    -5.862
             EXP(estimate)        2.018e-05       12.49   1.431e-07    0.002845

24 dental_3.................        -11.21      2.549    -16.20    -6.210
             EXP(estimate)        1.360e-05       12.79   9.198e-08    0.002010

26 COM3_EXP1_1..............         1.157     0.3597    0.4518     1.862
             EXP(estimate)            3.180       1.433       1.571       6.435

27 COM3_EXP1_2..............        -115.2      3.216    -121.5    -108.8
             EXP(estimate)        9.782e-51       24.92   1.792e-53   5.339e-48

29 QUES1_1..................        -373.7  1.687e+04-3.344e+04 3.269e+04
             EXP(estimate)       4.902e-163       0.000       0.000       0.000

30 QUES1_2..................        -3.293      1.396    -6.030   -0.5560
             EXP(estimate)          0.03715       4.040    0.002406      0.5735

31 QUES1_3..................        -3.637      1.416    -6.411   -0.8617
             EXP(estimate)          0.02634       4.120    0.001643      0.4225

33 road_1...................       -0.7797     0.7956    -2.339    0.7797
             EXP(estimate)           0.4586       2.216     0.09642       2.181

36 radiography_1............         1.366     0.6990 -0.004245     2.736
             EXP(estimate)            3.919       2.012      0.9958       15.42

38 nuclear_0................         12.21      1.302     9.655     14.76
             EXP(estimate)        2.003e+05       3.678   1.559e+04   2.572e+06

39 nuclear_1................         10.60      1.592     7.479     13.72
             EXP(estimate)        4.005e+04       4.911       1770.   9.064e+05

40 tse_MIS..................        -1.428     0.8383    -3.071    0.2147
             EXP(estimate)           0.2397       2.312     0.04636       1.240

41 tse_NON_ZERO.............      -0.02396    0.02797  -0.07878   0.03086
             EXP(estimate)           0.9763       1.028      0.9242       1.031

42 age_cen..................      0.009417    0.03466  -0.05851   0.07734
             EXP(estimate)            1.009       1.035      0.9432       1.080

43 age_cen2.................      0.006142   0.009446  -0.01237   0.02466
             EXP(estimate)            1.006       1.009      0.9877       1.025

44 age_cen3.................     0.0001122  0.0005095-0.0008865  0.001111
             EXP(estimate)            1.000       1.001      0.9991       1.001

45 age_cen4.................    -0.0001077  7.982e-05-0.0002642 4.871e-05
             EXP(estimate)           0.9999       1.000      0.9997       1.000

46 age_cen5.................    -1.572e-06  1.548e-06-4.606e-06 1.463e-06
             EXP(estimate)            1.000       1.000       1.000       1.000

47 age_cen6.................     2.689e-07  1.770e-07-7.798e-08 6.157e-07
             EXP(estimate)            1.000       1.000       1.000       1.000


Linear term 1
48 dose.....................         2.823      3.298    -3.641     9.287


Log-linear term 1
49 age_first_exposed_cen....      -0.07294    0.08449   -0.2385   0.09265
             EXP(estimate)           0.9297       1.088      0.7878       1.097


!bounds 48 level 95@

profile 48 noplot force lower@

  Lower bound trial values 

             Deviance   One-Sided
     Beta     Change     P-Value 
     ____________________________

     2.163  -0.04743     0.414 *
   0.04177    -1.516     0.109 *
     1.216   -0.3058     0.290
    0.9996   -0.4063     0.262 *
    0.3801   -0.8578     0.177
    0.2336    -1.043     0.154 *
   0.04729    -1.489     0.111
    0.1061    -1.291     0.128 *
 ***   ERROR: No convergence

   Sorted list of profile likelihood points 

             Deviance   One-Sided
     Beta     Change     P-Value 
     ____________________________

    0.1061    -1.291     0.128
    0.2336    -1.043     0.154
   0.04177    -1.516     0.109
    0.9996   -0.4063     0.262
     2.163  -0.04743     0.414
     2.823     0.000   0.00251


      Interpolated profile likelihood bounds
       for parameter 48 (dose)

            MLE      2.823

      2-sided          Bounds         
       Level      Lower       Upper   
      ________________________________

      25.0%       1.884        ????
      50.0%      0.9388        ????
      68.3%        ????        ????
      75.0%        ????        ????
      90.0%        ????        ????
      95.0%        ????        ????
      97.5%        ????        ????
      99.0%        ????        ????
      99.5%        ????        ????


profile 48 noplot force upper@

  Upper bound trial values 

             Deviance   One-Sided
     Beta     Change     P-Value 
     ____________________________

     3.483  -0.04478     0.416 *
     5.768   -0.8402     0.180 *
     4.983   -0.4606     0.249 *
     6.045   -0.9985     0.159 *
     6.552    -1.322     0.125 *
     8.236    -3.057    0.0402
     7.962    -2.692    0.0504 *
     8.759    -3.835    0.0251 *
     9.448    -5.010    0.0126 *
     10.27    -6.607   0.00508 *
     10.85    -7.866   0.00252 *

   Sorted list of profile likelihood points 

             Deviance   One-Sided
     Beta     Change     P-Value 
     ____________________________

     2.823     0.000   0.00251
     3.483  -0.04478     0.416
     4.983   -0.4606     0.249
     5.768   -0.8402     0.180
     6.045   -0.9985     0.159
     6.552    -1.322     0.125
     7.962    -2.692    0.0504
     8.759    -3.835    0.0251
     9.448    -5.010    0.0126
     10.27    -6.607   0.00508
     10.85    -7.866   0.00252


      Interpolated profile likelihood bounds
       for parameter 48 (dose)

            MLE      2.823

      2-sided          Bounds         
       Level      Lower       Upper   
      ________________________________

      25.0%        ????       3.826
      50.0%        ????       4.970
      68.3%        ????       6.047
      75.0%        ????       6.553
      90.0%        ????       7.972
      95.0%        ????       8.763
      97.5%        ????       9.456
      99.0%        ????       10.28
      99.5%        ????       10.86


!bounds 49 level 95@

profile 49 noplot force lower@

  Lower bound trial values 

             Deviance   One-Sided
     Beta     Change     P-Value 
     ____________________________

  -0.08984  -0.04051     0.420 *
   -0.1563   -0.4969     0.240 *
   -0.1522   -0.4665     0.247 *
   -0.2196   -0.9145     0.169 *
   -0.3030    -1.316     0.126 *
   -0.3875    -1.593     0.103
   -0.5565    -1.924    0.0827
   -0.8944    -2.211    0.0685
   -0.7619    -2.128    0.0723
    -1.179    -2.347    0.0628

   Sorted list of profile likelihood points 

             Deviance   One-Sided
     Beta     Change     P-Value 
     ____________________________

   -0.3030    -1.316     0.126
   -0.2196   -0.9145     0.169
   -0.1563   -0.4969     0.240
   -0.1522   -0.4665     0.247
  -0.08984  -0.04051     0.420
  -0.07294     0.000   0.00252


      Interpolated profile likelihood bounds
       for parameter 49 (age_first_exposed_cen)

            MLE   -0.07294    exp(MLE)     0.9297

      2-sided          Bounds                exp(Bounds)
       Level      Lower       Upper      Lower        Upper
      _______________________________________________________

      25.0%     -0.1045        ????      0.9008        ????
      50.0%     -0.1507        ????      0.8601        ????
      68.3%     -0.2347        ????      0.7908        ????
      75.0%     -0.3051        ????      0.7370        ????
      90.0%        ????        ????        ????        ????
      95.0%        ????        ????        ????        ????
      97.5%        ????        ????        ????        ????
      99.0%        ????        ????        ????        ????
      99.5%        ????        ????        ????        ????


profile 49 noplot force upper@

  Upper bound trial values 

             Deviance   One-Sided
     Beta     Change     P-Value 
     ____________________________

  -0.05605  -0.06037     0.403 *
  -0.01697    -1.050     0.153 *
  -0.03467   -0.4001     0.264 *
  -0.01808   -0.9969     0.159 *
  -0.01182    -1.327     0.125 *
  0.007458    -2.889    0.0446
  0.005632    -2.693    0.0504 *
   0.01528    -3.844    0.0250 *
   0.02333    -5.010    0.0126 *
   0.03288    -6.596   0.00511 *
   0.03979    -7.851   0.00254 *

   Sorted list of profile likelihood points 

             Deviance   One-Sided
     Beta     Change     P-Value 
     ____________________________

  -0.07294     0.000   0.00252
  -0.05605  -0.06037     0.403
  -0.03467   -0.4001     0.264
  -0.01808   -0.9969     0.159
  -0.01697    -1.050     0.153
  -0.01182    -1.327     0.125
  0.005632    -2.693    0.0504
   0.01528    -3.844    0.0250
   0.02333    -5.010    0.0126
   0.03288    -6.596   0.00511
   0.03979    -7.851   0.00254


      Interpolated profile likelihood bounds
       for parameter 49 (age_first_exposed_cen)

            MLE   -0.07294    exp(MLE)     0.9297

      2-sided          Bounds                exp(Bounds)
       Level      Lower       Upper      Lower        Upper
      _______________________________________________________

      25.0%        ????    -0.05205        ????      0.9493
      50.0%        ????    -0.03272        ????      0.9678
      68.3%        ????    -0.01801        ????      0.9822
      75.0%        ????    -0.01188        ????      0.9882
      90.0%        ????    0.005752        ????       1.006
      95.0%        ????     0.01526        ????       1.015
      97.5%        ????     0.02342        ????       1.024
      99.0%        ????     0.03311        ????       1.034
      99.5%        ????     0.03994        ????       1.041


!!!!!!!!!!!!!!!!!!!!!!!!!!!!!!!!!!!
!MULTIPLICATIVE MODEL - LINEAR    !
!!!!!!!!!!!!!!!!!!!!!!!!!!!!!!!!!!!
RRISK@


linear 1@


loglinear 1@


fit@

          Iter  Step      Deviance

             0     0      930.867
             1     1      928.204
             2     2      928.161
             3     2      928.133
             4     2      928.120
             5     2      928.118

Piece-wise exponential regression
Additive excess relative risk T0 * (1 + T1 + T2 + ...)

Number_cells_MN is used for cases
Number_cells_scored_1000 is used for person years


                            Parameter Summary Table

 # Name                            Estimate     Std.Err.  Test Stat.  P value
-- ----------------------------   ----------   ---------  ----------  --------
Log-linear term 0
 1 %CON.....................          0.000     Aliased
 3 army_0...................         -10.31     Aliased
 4 army_1...................         -12.30      0.7281     -16.89    < 0.001
 6 chemotherapy_1...........          2.259       1.145      1.972     0.0486
 7 chemotherapy_2...........        -0.6867      0.7623    -0.9007      0.368
 9 exp_1....................        -0.1646      0.1845    -0.8924      0.372
10 exp_2....................         0.4608     Aliased
12 COM1_EXP1_1..............          14.91     Aliased
13 COM1_EXP1_2..............          14.74      0.6546      22.52    < 0.001
14 COM1_EXP1_3..............          16.37      0.5191      31.54    < 0.001
16 y_int_0..................          2.383       1.599       1.49      0.136
17 y_int_1..................          0.000     Aliased
18 y_int_2..................          0.000     Aliased
20 industry_1...............        -0.6859      0.2649     -2.589    0.00962
22 dental_1.................         -12.09       1.875     -6.451    < 0.001
23 dental_2.................         -12.45       1.836     -6.783    < 0.001
24 dental_3.................         -12.85       1.857     -6.918    < 0.001
26 COM3_EXP1_1..............         0.9832      0.3302      2.977    0.00291
27 COM3_EXP1_2..............         -115.2       3.216     -35.81    < 0.001
29 QUES1_1..................         -373.7   1.687e+04   -0.02216      > 0.5
30 QUES1_2..................         -2.318       1.049     -2.209     0.0271
31 QUES1_3..................         -2.619       1.071     -2.445     0.0145
33 road_1...................        -0.8320      0.7238      -1.15       0.25
35 radiography_0............          0.000     Aliased
36 radiography_1............          1.281      0.6737      1.901     0.0573
38 nuclear_0................          12.09       1.079       11.2    < 0.001
39 nuclear_1................          11.42       1.211      9.424    < 0.001
40 tse_MIS..................         -1.440      0.8042      -1.79     0.0734
41 tse_NON_ZERO.............       -0.02951     0.02634      -1.12      0.263
42 age_cen..................        0.01660     0.03281     0.5059      > 0.5
43 age_cen2.................       0.004238    0.008659     0.4894      > 0.5
44 age_cen3.................     -7.631e-05    0.000464    -0.1645      > 0.5
45 age_cen4.................     -7.938e-05   7.151e-05      -1.11      0.267
46 age_cen5.................     -9.149e-07   1.395e-06    -0.6559      > 0.5
47 age_cen6.................      1.946e-07   1.569e-07      1.241      0.215

            Records used          111

                Deviance      928.118
                     AIC      980.118
            Pearson Chi2  4.70588e+44      Degrees of freedom      85


 ***   ERROR: No convergence: Too much step halving


linear 1 dose@


fit@

          Iter  Step      Deviance

             0     0      928.118
             1     0      926.777
             2     0      926.068
             3     0      926.030

Piece-wise exponential regression
Additive excess relative risk T0 * (1 + T1 + T2 + ...)

Number_cells_MN is used for cases
Number_cells_scored_1000 is used for person years


                            Parameter Summary Table

 # Name                            Estimate     Std.Err.  Test Stat.  P value
-- ----------------------------   ----------   ---------  ----------  --------
Log-linear term 0
 1 %CON.....................          0.000     Aliased
 3 army_0...................         -11.21     Aliased
 4 army_1...................         -13.00      0.6595     -19.72    < 0.001
 6 chemotherapy_1...........          2.482       1.063      2.336     0.0195
 7 chemotherapy_2...........        -0.4337      0.7078    -0.6127      > 0.5
 9 exp_1....................       -0.02922      0.1785    -0.1637      > 0.5
10 exp_2....................         0.4608     Aliased
12 COM1_EXP1_1..............          14.91     Aliased
13 COM1_EXP1_2..............          15.02      0.6395       23.5    < 0.001
14 COM1_EXP1_3..............          16.29       0.511      31.87    < 0.001
16 y_int_0..................          2.241        1.55      1.445      0.148
17 y_int_1..................          0.000     Aliased
18 y_int_2..................          0.000     Aliased
20 industry_1...............        -0.5897      0.2591     -2.276     0.0228
22 dental_1.................         -13.41        1.69     -7.932    < 0.001
23 dental_2.................         -13.70       1.653     -8.291    < 0.001
24 dental_3.................         -14.08       1.663     -8.467    < 0.001
26 COM3_EXP1_1..............         0.6733      0.3215      2.094     0.0362
27 COM3_EXP1_2..............         -115.2       3.216     -35.81    < 0.001
29 QUES1_1..................         -373.7   1.687e+04   -0.02216      > 0.5
30 QUES1_2..................         -1.259      0.9574     -1.315      0.189
31 QUES1_3..................         -1.519      0.9827     -1.546      0.122
33 road_1...................        -0.7622      0.7085     -1.076      0.282
35 radiography_0............          0.000     Aliased
36 radiography_1............          1.217      0.6865      1.772     0.0763
38 nuclear_0................          12.86       1.017      12.64    < 0.001
39 nuclear_1................          12.52       1.126      11.12    < 0.001
40 tse_MIS..................         -1.336      0.7915     -1.688     0.0914
41 tse_NON_ZERO.............       -0.03405     0.02568     -1.326      0.185
42 age_cen..................        0.01879     0.03246     0.5788      > 0.5
43 age_cen2.................       0.003633    0.008387     0.4331      > 0.5
44 age_cen3.................     -0.0001946    0.000455    -0.4277      > 0.5
45 age_cen4.................     -6.059e-05   6.873e-05    -0.8816      0.378
46 age_cen5.................     -4.450e-07   1.363e-06    -0.3265      > 0.5
47 age_cen6.................      1.404e-07   1.506e-07     0.9328      0.351

Linear term 1
48 dose.....................          1.517       1.301      1.167      0.243

            Records used          111

                Deviance       926.03
                     AIC       980.03
            Pearson Chi2  2.43234e+44      Degrees of freedom      84


ci level 95@
                                       95% Confidence Bounds

 # Name                           Estimate    Std. Err.      Lower       Upper
-- ----------------------------  ----------   ---------    --------    --------

Log-linear term 0
 4 army_1...................        -13.00     0.6595    -14.29    -11.71
             EXP(estimate)        2.256e-06       1.934   6.194e-07   8.216e-06

 6 chemotherapy_1...........         2.482      1.063    0.3995     4.565
             EXP(estimate)            11.97       2.894       1.491       96.06

 7 chemotherapy_2...........       -0.4337     0.7078    -1.821    0.9536
             EXP(estimate)           0.6481       2.030      0.1619       2.595

 9 exp_1....................      -0.02922     0.1785   -0.3791    0.3206
             EXP(estimate)           0.9712       1.195      0.6845       1.378

13 COM1_EXP1_2..............         15.02     0.6395     13.77     16.28
             EXP(estimate)        3.350e+06       1.895   9.566e+05   1.173e+07

14 COM1_EXP1_3..............         16.29     0.5110     15.28     17.29
             EXP(estimate)        1.183e+07       1.667   4.345e+06   3.220e+07

16 y_int_0..................         2.241      1.550   -0.7979     5.279
             EXP(estimate)            9.398       4.713      0.4503       196.2

20 industry_1...............       -0.5897     0.2591    -1.097  -0.08187
             EXP(estimate)           0.5545       1.296      0.3337      0.9214

22 dental_1.................        -13.41      1.690    -16.72    -10.09
             EXP(estimate)        1.504e-06       5.421   5.477e-08   4.130e-05

23 dental_2.................        -13.70      1.653    -16.94    -10.46
             EXP(estimate)        1.118e-06       5.222   4.380e-08   2.854e-05

24 dental_3.................        -14.08      1.663    -17.33    -10.82
             EXP(estimate)        7.704e-07       5.273   2.962e-08   2.004e-05

26 COM3_EXP1_1..............        0.6733     0.3215   0.04325     1.303
             EXP(estimate)            1.961       1.379       1.044       3.682

27 COM3_EXP1_2..............        -115.2      3.216    -121.5    -108.8
             EXP(estimate)        9.782e-51       24.92   1.792e-53   5.339e-48

29 QUES1_1..................        -373.7  1.687e+04-3.344e+04 3.269e+04
             EXP(estimate)       4.902e-163       0.000       0.000       0.000

30 QUES1_2..................        -1.259     0.9574    -3.135    0.6178
             EXP(estimate)           0.2840       2.605     0.04348       1.855

31 QUES1_3..................        -1.519     0.9827    -3.445    0.4068
             EXP(estimate)           0.2189       2.672     0.03189       1.502

33 road_1...................       -0.7622     0.7085    -2.151    0.6264
             EXP(estimate)           0.4666       2.031      0.1164       1.871

36 radiography_1............         1.217     0.6865   -0.1288     2.562
             EXP(estimate)            3.376       1.987      0.8792       12.96

38 nuclear_0................         12.86      1.017     10.87     14.86
             EXP(estimate)        3.852e+05       2.766   5.244e+04   2.829e+06

39 nuclear_1................         12.52      1.126     10.32     14.73
             EXP(estimate)        2.743e+05       3.082   3.021e+04   2.491e+06

40 tse_MIS..................        -1.336     0.7915    -2.887    0.2153
             EXP(estimate)           0.2629       2.207     0.05573       1.240

41 tse_NON_ZERO.............      -0.03405    0.02568  -0.08439   0.01629
             EXP(estimate)           0.9665       1.026      0.9191       1.016

42 age_cen..................       0.01879    0.03246  -0.04483   0.08240
             EXP(estimate)            1.019       1.033      0.9562       1.086

43 age_cen2.................      0.003633   0.008387  -0.01281   0.02007
             EXP(estimate)            1.004       1.008      0.9873       1.020

44 age_cen3.................    -0.0001946  0.0004550 -0.001086 0.0006973
             EXP(estimate)           0.9998       1.000      0.9989       1.001

45 age_cen4.................    -6.059e-05  6.873e-05-0.0001953 7.411e-05
             EXP(estimate)           0.9999       1.000      0.9998       1.000

46 age_cen5.................    -4.450e-07  1.363e-06-3.116e-06 2.226e-06
             EXP(estimate)            1.000       1.000       1.000       1.000

47 age_cen6.................     1.404e-07  1.506e-07-1.546e-07 4.355e-07
             EXP(estimate)            1.000       1.000       1.000       1.000


Linear term 1
48 dose.....................         1.517      1.301    -1.032     4.067


!bounds 48 level 95@

profile 48 noplot force lower@

  Lower bound trial values 

             Deviance   One-Sided
     Beta     Change     P-Value 
     ____________________________

     1.257   -0.1305     0.359 *
 ***   ERROR: No convergence: Too much step halving

   Sorted list of profile likelihood points 

             Deviance   One-Sided
     Beta     Change     P-Value 
     ____________________________

     1.517     0.000   0.00254


      Interpolated profile likelihood bounds
       for parameter 48 (dose)

            MLE      1.517

      2-sided          Bounds         
       Level      Lower       Upper   
      ________________________________

      25.0%        ????        ????
      50.0%        ????        ????
      68.3%        ????        ????
      75.0%        ????        ????
      90.0%        ????        ????
      95.0%        ????        ????
      97.5%        ????        ????
      99.0%        ????        ????
      99.5%        ????        ????


profile 48 noplot force upper@

  Upper bound trial values 

             Deviance   One-Sided
     Beta     Change     P-Value 
     ____________________________

     1.777    0.5313     0.233
 ***   ERROR: No convergence: Too much step halving

   Sorted list of profile likelihood points 

             Deviance   One-Sided
     Beta     Change     P-Value 
     ____________________________

     1.517     0.000   0.00254


      Interpolated profile likelihood bounds
       for parameter 48 (dose)

            MLE      1.517

      2-sided          Bounds         
       Level      Lower       Upper   
      ________________________________

      25.0%        ????        ????
      50.0%        ????        ????
      68.3%        ????        ????
      75.0%        ????        ????
      90.0%        ????        ????
      95.0%        ????        ????
      97.5%        ????        ????
      99.0%        ????        ????
      99.5%        ????        ????


!!!!!!!!!!!!!!!!!!!!!!!!!!!!!!!!!!!!!!!!!!!!!!!!!!!!!!!!!
!MULTIPLICATIVE MODEL - ADJUSTMENT FOR AGE 1st EXPOSED  !
!!!!!!!!!!!!!!!!!!!!!!!!!!!!!!!!!!!!!!!!!!!!!!!!!!!!!!!!!
loglinear 1 age_first_exposed_cen@


fit@

          Iter  Step      Deviance

             0     0      926.030
             1     1      919.439
             2     1      916.747
             3     1      915.098
             4     1      913.956
             5     1      913.111
             6     0      911.275

Piece-wise exponential regression
Additive excess relative risk T0 * (1 + T1 + T2 + ...)

Number_cells_MN is used for cases
Number_cells_scored_1000 is used for person years


                            Parameter Summary Table

 # Name                            Estimate     Std.Err.  Test Stat.  P value
-- ----------------------------   ----------   ---------  ----------  --------
Log-linear term 0
 1 %CON.....................          0.000     Aliased
 3 army_0...................         -11.21     Aliased
 4 army_1...................         -12.95      0.6445     -20.09    < 0.001
 6 chemotherapy_1...........          2.646       1.023      2.585    0.00973
 7 chemotherapy_2...........        -0.1070       0.663    -0.1614      > 0.5
 9 exp_1....................       -0.02901      0.1804    -0.1609      > 0.5
10 exp_2....................         0.4608     Aliased
12 COM1_EXP1_1..............          14.91     Aliased
13 COM1_EXP1_2..............          14.97      0.6328      23.66    < 0.001
14 COM1_EXP1_3..............          16.23      0.5113      31.74    < 0.001
16 y_int_0..................          2.053       1.546      1.328      0.184
17 y_int_1..................          0.000     Aliased
18 y_int_2..................          0.000     Aliased
20 industry_1...............        -0.6030      0.2581     -2.337     0.0195
22 dental_1.................         -13.33       1.646     -8.099    < 0.001
23 dental_2.................         -13.58       1.618     -8.393    < 0.001
24 dental_3.................         -13.78       1.618      -8.52    < 0.001
26 COM3_EXP1_1..............         0.5690      0.3035      1.875     0.0608
27 COM3_EXP1_2..............         -115.2       3.216     -35.81    < 0.001
29 QUES1_1..................         -373.7   1.687e+04   -0.02216      > 0.5
30 QUES1_2..................         -1.738      0.9336     -1.861     0.0627
31 QUES1_3..................         -1.994      0.9651     -2.066     0.0388
33 road_1...................        -0.4596      0.7293    -0.6302      > 0.5
35 radiography_0............          0.000     Aliased
36 radiography_1............          1.018      0.6968      1.461      0.144
38 nuclear_0................          12.84       1.015      12.65    < 0.001
39 nuclear_1................          12.60       1.092      11.54    < 0.001
40 tse_MIS..................         -1.170      0.7958      -1.47      0.142
41 tse_NON_ZERO.............       -0.02914     0.02605     -1.119      0.263
42 age_cen..................       0.001786       0.034    0.05252      > 0.5
43 age_cen2.................       0.008284    0.008872     0.9337       0.35
44 age_cen3.................      0.0003192   0.0005132     0.6219      > 0.5
45 age_cen4.................     -0.0001213   7.633e-05      -1.59      0.112
46 age_cen5.................     -1.930e-06   1.506e-06     -1.281        0.2
47 age_cen6.................      2.883e-07   1.682e-07      1.714     0.0866

Linear term 1
48 dose.....................         0.2354      0.6239     0.3773      > 0.5

Log-linear term 1
49 age_first_exposed_cen....        -0.2897      0.2032     -1.425      0.154

            Records used          111

                Deviance      911.275
                     AIC      967.275
            Pearson Chi2  4.52216e+43      Degrees of freedom      83


 ***   ERROR: No convergence: Too much step halving


ci level 95@
                                       95% Confidence Bounds

 # Name                           Estimate    Std. Err.      Lower       Upper
-- ----------------------------  ----------   ---------    --------    --------

Log-linear term 0
 4 army_1...................        -12.95     0.6445    -14.21    -11.69
             EXP(estimate)        2.374e-06       1.905   6.713e-07   8.397e-06

 6 chemotherapy_1...........         2.646      1.023    0.6401     4.652
             EXP(estimate)            14.10       2.783       1.897       104.8

 7 chemotherapy_2...........       -0.1070     0.6630    -1.406     1.192
             EXP(estimate)           0.8985       1.941      0.2450       3.295

 9 exp_1....................      -0.02901     0.1804   -0.3825    0.3245
             EXP(estimate)           0.9714       1.198      0.6822       1.383

13 COM1_EXP1_2..............         14.97     0.6328     13.73     16.21
             EXP(estimate)        3.181e+06       1.883   9.203e+05   1.099e+07

14 COM1_EXP1_3..............         16.23     0.5113     15.23     17.23
             EXP(estimate)        1.116e+07       1.668   4.096e+06   3.040e+07

16 y_int_0..................         2.053      1.546   -0.9776     5.084
             EXP(estimate)            7.792       4.694      0.3762       161.4

20 industry_1...............       -0.6030     0.2581    -1.109  -0.09722
             EXP(estimate)           0.5471       1.294      0.3299      0.9074

22 dental_1.................        -13.33      1.646    -16.56    -10.11
             EXP(estimate)        1.617e-06       5.188   6.417e-08   4.076e-05

23 dental_2.................        -13.58      1.618    -16.75    -10.41
             EXP(estimate)        1.263e-06       5.044   5.297e-08   3.012e-05

24 dental_3.................        -13.78      1.618    -16.95    -10.61
             EXP(estimate)        1.032e-06       5.042   4.333e-08   2.460e-05

26 COM3_EXP1_1..............        0.5690     0.3035  -0.02581     1.164
             EXP(estimate)            1.766       1.355      0.9745       3.202

27 COM3_EXP1_2..............        -115.2      3.216    -121.5    -108.8
             EXP(estimate)        9.782e-51       24.92   1.792e-53   5.339e-48

29 QUES1_1..................        -373.7  1.687e+04-3.344e+04 3.269e+04
             EXP(estimate)       4.902e-163       0.000       0.000       0.000

30 QUES1_2..................        -1.738     0.9336    -3.568   0.09193
             EXP(estimate)           0.1759       2.544     0.02822       1.096

31 QUES1_3..................        -1.994     0.9651    -3.886   -0.1026
             EXP(estimate)           0.1361       2.625     0.02053      0.9025

33 road_1...................       -0.4596     0.7293    -1.889    0.9699
             EXP(estimate)           0.6315       2.074      0.1512       2.638

36 radiography_1............         1.018     0.6968   -0.3477     2.384
             EXP(estimate)            2.768       2.007      0.7063       10.85

38 nuclear_0................         12.84      1.015     10.85     14.83
             EXP(estimate)        3.771e+05       2.760   5.157e+04   2.758e+06

39 nuclear_1................         12.60      1.092     10.46     14.74
             EXP(estimate)        2.977e+05       2.981   3.499e+04   2.533e+06

40 tse_MIS..................        -1.170     0.7958    -2.730    0.3898
             EXP(estimate)           0.3104       2.216     0.06525       1.477

41 tse_NON_ZERO.............      -0.02914    0.02605  -0.08020   0.02191
             EXP(estimate)           0.9713       1.026      0.9229       1.022

42 age_cen..................      0.001786    0.03400  -0.06486   0.06843
             EXP(estimate)            1.002       1.035      0.9372       1.071

43 age_cen2.................      0.008284   0.008872 -0.009105   0.02567
             EXP(estimate)            1.008       1.009      0.9909       1.026

44 age_cen3.................     0.0003192  0.0005132-0.0006867  0.001325
             EXP(estimate)            1.000       1.001      0.9993       1.001

45 age_cen4.................    -0.0001213  7.633e-05-0.0002710 2.826e-05
             EXP(estimate)           0.9999       1.000      0.9997       1.000

46 age_cen5.................    -1.930e-06  1.506e-06-4.883e-06 1.022e-06
             EXP(estimate)            1.000       1.000       1.000       1.000

47 age_cen6.................     2.883e-07  1.682e-07-4.142e-08 6.180e-07
             EXP(estimate)            1.000       1.000       1.000       1.000


Linear term 1
48 dose.....................        0.2354     0.6239   -0.9875     1.458


Log-linear term 1
49 age_first_exposed_cen....       -0.2897     0.2032   -0.6880    0.1087
             EXP(estimate)           0.7485       1.225      0.5026       1.115


!bounds 48 level 95@

profile 48 noplot force lower@

  Lower bound trial values 

             Deviance   One-Sided
     Beta     Change     P-Value 
     ____________________________

    0.1106   -0.6779     0.205 *
 ***   ERROR: No convergence: Too much step halving

   Sorted list of profile likelihood points 

             Deviance   One-Sided
     Beta     Change     P-Value 
     ____________________________

    0.2354     0.000   0.00254


      Interpolated profile likelihood bounds
       for parameter 48 (dose)

            MLE     0.2354

      2-sided          Bounds         
       Level      Lower       Upper   
      ________________________________

      25.0%        ????        ????
      50.0%        ????        ????
      68.3%        ????        ????
      75.0%        ????        ????
      90.0%        ????        ????
      95.0%        ????        ????
      97.5%        ????        ????
      99.0%        ????        ????
      99.5%        ????        ????


profile 48 noplot force upper@

  Upper bound trial values 

             Deviance   One-Sided
     Beta     Change     P-Value 
     ____________________________

    0.3602   -0.2088     0.324 *
 ***   ERROR: No convergence: Too much step halving

   Sorted list of profile likelihood points 

             Deviance   One-Sided
     Beta     Change     P-Value 
     ____________________________

    0.2354     0.000   0.00254


      Interpolated profile likelihood bounds
       for parameter 48 (dose)

            MLE     0.2354

      2-sided          Bounds         
       Level      Lower       Upper   
      ________________________________

      25.0%        ????        ????
      50.0%        ????        ????
      68.3%        ????        ????
      75.0%        ????        ????
      90.0%        ????        ????
      95.0%        ????        ????
      97.5%        ????        ????
      99.0%        ????        ????
      99.5%        ????        ????


!bounds 49 level 95@

profile 49 noplot force lower@

  Lower bound trial values 

             Deviance   One-Sided
     Beta     Change     P-Value 
     ____________________________

   -0.3303   -0.3682     0.272 *
 ***   ERROR: No convergence: Too much step halving

   Sorted list of profile likelihood points 

             Deviance   One-Sided
     Beta     Change     P-Value 
     ____________________________

   -0.2897     0.000   0.00254


      Interpolated profile likelihood bounds
       for parameter 49 (age_first_exposed_cen)

            MLE    -0.2897    exp(MLE)     0.7485

      2-sided          Bounds                exp(Bounds)
       Level      Lower       Upper      Lower        Upper
      _______________________________________________________

      25.0%        ????        ????        ????        ????
      50.0%        ????        ????        ????        ????
      68.3%        ????        ????        ????        ????
      75.0%        ????        ????        ????        ????
      90.0%        ????        ????        ????        ????
      95.0%        ????        ????        ????        ????
      97.5%        ????        ????        ????        ????
      99.0%        ????        ????        ????        ????
      99.5%        ????        ????        ????        ????


profile 49 noplot force upper@

  Upper bound trial values 

             Deviance   One-Sided
     Beta     Change     P-Value 
     ____________________________

   -0.2490    0.1365     0.356
 ***   ERROR: No convergence: Too much step halving

   Sorted list of profile likelihood points 

             Deviance   One-Sided
     Beta     Change     P-Value 
     ____________________________

   -0.2897     0.000   0.00254


      Interpolated profile likelihood bounds
       for parameter 49 (age_first_exposed_cen)

            MLE    -0.2897    exp(MLE)     0.7485

      2-sided          Bounds                exp(Bounds)
       Level      Lower       Upper      Lower        Upper
      _______________________________________________________

      25.0%        ????        ????        ????        ????
      50.0%        ????        ????        ????        ????
      68.3%        ????        ????        ????        ????
      75.0%        ????        ????        ????        ????
      90.0%        ????        ????        ????        ????
      95.0%        ????        ????        ????        ????
      97.5%        ????        ????        ????        ????
      99.0%        ????        ????        ????        ????
      99.5%        ????        ????        ????        ????


!!!!!!!!!!!!!!!!!!!!!!!!!!!!!!!!!!!!!!!!!!!!!!!!!!!!!!!!!!!!!!!!!!!!!!!!!!!!!!
!!!!!!!!!!!!!!!!!!!!!!!!!!!!!!!!!!!!!!!!!!!!!!!!!!!!!!!!!!!!!!!!!!!!!!!!!!!!!!
!!Radiation dose analyses, exclusion of all cancers                         !!
!!!!!!!!!!!!!!!!!!!!!!!!!!!!!!!!!!!!!!!!!!!!!!!!!!!!!!!!!!!!!!!!!!!!!!!!!!!!!!
!!!!!!!!!!!!!!!!!!!!!!!!!!!!!!!!!!!!!!!!!!!!!!!!!!!!!!!!!!!!!!!!!!!!!!!!!!!!!!

select (radiotherapy /= 1) & (chemotherapy /=1) & (Case_leuk ==0) & (tumour == 0)@

97 records to be used


!!!!!!!!!!!!!!!!!!!!!!!!!!!!!!!!!!!!!!!!!!!!!!!!!!!!!!!!!!!!!!!!
!!!!!!!!!!!!!!!!!!!!!!!!!!!!!!!!!!!!!!!!!!!!!!!!!!!!!!!!!!!!!!!!
!!Background variable analyses                                !!
!!!!!!!!!!!!!!!!!!!!!!!!!!!!!!!!!!!!!!!!!!!!!!!!!!!!!!!!!!!!!!!!
!!!!!!!!!!!!!!!!!!!!!!!!!!!!!!!!!!!!!!!!!!!!!!!!!!!!!!!!!!!!!!!!

!Null model in age
loglinear 0 other COM1_EXP1 exp flag_definite radiography dental chemical y_int other_industry
 age_cen age_cen2 age_cen3 age_cen4 age_cen5 age_cen6 age_cen7@


linear 1@


loglinear 1@


fit@

          Iter  Step      Deviance

             0     0      328.271
             1     1      163.969
             2     0      127.465
             3     0      118.805
             4     0      118.484
             5     0      118.408
             6     0      118.380
             7     0      118.370
             8     0      118.366
             9     0      118.365
            10     0      118.364
            11     0      118.364
            12     0      118.364
            13     0      118.364
            14     0      118.364
            15     0      118.364
            16     0      118.364

Piece-wise exponential regression
Additive excess relative risk T0 * (1 + T1 + T2 + ...)

Using (radiotherapy /= 1) & (chemotherapy /=1) & (Case_leuk ==0) & (tumour == 0)

Number_cells_MN is used for cases
Number_cells_scored_1000 is used for person years


                            Parameter Summary Table

 # Name                            Estimate     Std.Err.  Test Stat.  P value
-- ----------------------------   ----------   ---------  ----------  --------
Log-linear term 0
 1 %CON.....................          0.000     Aliased
 3 other_0..................          0.000     Aliased
 4 other_1..................        -0.3800      0.2281     -1.666     0.0957
 5 other_2..................         0.6816      0.2893      2.356     0.0185
 6 other_3..................         0.4505      0.5823     0.7737      0.439
 8 COM1_EXP1_1..............          15.08     Aliased
 9 COM1_EXP1_2..............          14.30      0.6665      21.45    < 0.001
10 COM1_EXP1_3..............          16.77       0.596      28.14    < 0.001
12 exp_1....................        -0.5525      0.1919      -2.88    0.00398
13 exp_2....................          0.000     Aliased
15 flag_definite_1..........        -0.2951      0.2219      -1.33      0.184
17 radiography_0............          1.691       1.022      1.654     0.0981
18 radiography_1............          4.106       1.199      3.425    < 0.001
20 dental_1.................         -14.90       1.097     -13.59    < 0.001
21 dental_2.................         -15.06       1.078     -13.98    < 0.001
22 dental_3.................         -15.83       1.108     -14.29    < 0.001
24 chemical_1...............        -0.5328      0.2318     -2.298     0.0216
26 y_int_0..................         0.5620       1.336     0.4206      > 0.5
27 y_int_1..................          0.000     Aliased
28 y_int_2..................          0.000     Aliased
30 other_industry_1.........        -0.5736      0.2988      -1.92     0.0549
31 age_cen..................       -0.01525     0.05237    -0.2912      > 0.5
32 age_cen2.................        0.01257    0.009178       1.37      0.171
33 age_cen3.................      0.0008520    0.001363     0.6252      > 0.5
34 age_cen4.................     -0.0001449   8.068e-05     -1.796     0.0725
35 age_cen5.................     -5.406e-06   9.227e-06    -0.5859      > 0.5
36 age_cen6.................      3.406e-07   1.822e-07      1.869     0.0616
37 age_cen7.................      5.626e-09   1.753e-08      0.321      > 0.5

            Records used           97

                Deviance      118.364
                     AIC      162.364
            Pearson Chi2      138.283      Degrees of freedom      75


!!!!!!!!!!!!!!!!!!!!!!!!!!
!ADDITIVE MODEL - LINEAR !
!!!!!!!!!!!!!!!!!!!!!!!!!!

ADD@

linear 1 dose@


loglinear 1@


fit@

          Iter  Step      Deviance

             0     0      118.364
             1     0      118.348
             2     0      117.259
             3     0      114.662
             4     0      114.500
             5     0      114.497
             6     0      114.497
             7     0      114.497
             8     0      114.497

Piece-wise exponential regression
Additive  T0 + T1 + T2 + ...

Using (radiotherapy /= 1) & (chemotherapy /=1) & (Case_leuk ==0) & (tumour == 0)

Number_cells_MN is used for cases
Number_cells_scored_1000 is used for person years


                            Parameter Summary Table

 # Name                            Estimate     Std.Err.  Test Stat.  P value
-- ----------------------------   ----------   ---------  ----------  --------
Log-linear term 0
 1 %CON.....................          0.000     Aliased
 3 other_0..................          0.000     Aliased
 4 other_1..................        -0.4016        0.24     -1.674     0.0942
 5 other_2..................         0.6518      0.3149       2.07     0.0385
 6 other_3..................         0.4660      0.5978     0.7796      0.436
 8 COM1_EXP1_1..............          15.08     Aliased
 9 COM1_EXP1_2..............          14.31      0.7012       20.4    < 0.001
10 COM1_EXP1_3..............          17.29       0.775      22.31    < 0.001
12 exp_1....................        -0.5217       0.205     -2.545     0.0109
13 exp_2....................          0.000     Aliased
15 flag_definite_1..........        -0.2590      0.2404     -1.077      0.281
17 radiography_0............          2.232       1.851      1.206      0.228
18 radiography_1............          4.943       1.987      2.487     0.0129
20 dental_1.................         -15.50       1.904     -8.139    < 0.001
21 dental_2.................         -15.66        1.89     -8.283    < 0.001
22 dental_3.................         -16.64       1.929     -8.628    < 0.001
24 chemical_1...............        -0.5275      0.2413     -2.187     0.0288
26 y_int_0..................         0.8771       2.131     0.4115      > 0.5
27 y_int_1..................          0.000     Aliased
28 y_int_2..................          0.000     Aliased
30 other_industry_1.........        -0.6505      0.3185     -2.042     0.0411
31 age_cen..................       -0.04434     0.05742    -0.7721       0.44
32 age_cen2.................        0.01544     0.01038      1.487      0.137
33 age_cen3.................       0.001800    0.001569      1.148      0.251
34 age_cen4.................     -0.0001859   9.561e-05     -1.945     0.0518
35 age_cen5.................     -1.319e-05   1.125e-05     -1.172      0.241
36 age_cen6.................      4.228e-07   2.114e-07          2     0.0455
37 age_cen7.................      2.099e-08    2.18e-08     0.9626      0.336

Linear term 1
38 dose.....................          3.629       2.069      1.754     0.0795

            Records used           97

                Deviance      114.497
                     AIC      160.497
            Pearson Chi2      134.788      Degrees of freedom      74


ci level 95@
                                       95% Confidence Bounds

 # Name                           Estimate    Std. Err.      Lower       Upper
-- ----------------------------  ----------   ---------    --------    --------

Log-linear term 0
 4 other_1..................       -0.4016     0.2400   -0.8719   0.06869
             EXP(estimate)           0.6692       1.271      0.4181       1.071

 5 other_2..................        0.6518     0.3149   0.03454     1.269
             EXP(estimate)            1.919       1.370       1.035       3.557

 6 other_3..................        0.4660     0.5978   -0.7056     1.638
             EXP(estimate)            1.594       1.818      0.4938       5.143

 9 COM1_EXP1_2..............         14.31     0.7012     12.93     15.68
             EXP(estimate)        1.635e+06       2.016   4.137e+05   6.463e+06

10 COM1_EXP1_3..............         17.29     0.7750     15.77     18.81
             EXP(estimate)        3.223e+07       2.170   7.056e+06   1.472e+08

12 exp_1....................       -0.5217     0.2050   -0.9235   -0.1199
             EXP(estimate)           0.5935       1.228      0.3971      0.8870

15 flag_definite_1..........       -0.2590     0.2404   -0.7302    0.2122
             EXP(estimate)           0.7718       1.272      0.4818       1.236

17 radiography_0............         2.232      1.851    -1.395     5.859
             EXP(estimate)            9.320       6.363      0.2479       350.4

18 radiography_1............         4.943      1.987     1.048     8.839
             EXP(estimate)            140.2       7.297       2.851       6895.

20 dental_1.................        -15.50      1.904    -19.23    -11.77
             EXP(estimate)        1.860e-07       6.713   4.455e-09   7.767e-06

21 dental_2.................        -15.66      1.890    -19.36    -11.95
             EXP(estimate)        1.584e-07       6.622   3.896e-09   6.440e-06

22 dental_3.................        -16.64      1.929    -20.43    -12.86
             EXP(estimate)        5.907e-08       6.883   1.347e-09   2.591e-06

24 chemical_1...............       -0.5275     0.2413    -1.000  -0.05466
             EXP(estimate)           0.5901       1.273      0.3677      0.9468

26 y_int_0..................        0.8771      2.131    -3.300     5.054
             EXP(estimate)            2.404       8.425     0.03688       156.7

30 other_industry_1.........       -0.6505     0.3185    -1.275  -0.02620
             EXP(estimate)           0.5218       1.375      0.2795      0.9741

31 age_cen..................      -0.04434    0.05742   -0.1569   0.06821
             EXP(estimate)           0.9566       1.059      0.8548       1.071

32 age_cen2.................       0.01544    0.01038 -0.004915   0.03579
             EXP(estimate)            1.016       1.010      0.9951       1.036

33 age_cen3.................      0.001800   0.001569 -0.001274  0.004874
             EXP(estimate)            1.002       1.002      0.9987       1.005

34 age_cen4.................    -0.0001859  9.561e-05-0.0003733 1.474e-06
             EXP(estimate)           0.9998       1.000      0.9996       1.000

35 age_cen5.................    -1.319e-05  1.125e-05-3.524e-05 8.859e-06
             EXP(estimate)            1.000       1.000       1.000       1.000

36 age_cen6.................     4.228e-07  2.114e-07 8.544e-09 8.371e-07
             EXP(estimate)            1.000       1.000       1.000       1.000

37 age_cen7.................     2.099e-08  2.180e-08-2.175e-08 6.372e-08
             EXP(estimate)            1.000       1.000       1.000       1.000


Linear term 1
38 dose.....................         3.629      2.069   -0.4264     7.683


!bounds 38 level 95@

profile 38 noplot force lower@

  Lower bound trial values 

             Deviance   One-Sided
     Beta     Change     P-Value 
     ____________________________

     3.215  -0.03949     0.421 *
     1.533    -1.179     0.139 *
     2.313   -0.4331     0.255 *
     1.689   -0.9967     0.159 *
     1.419    -1.324     0.125 *
    0.5560    -2.715    0.0497 *
   0.02173    -3.818    0.0254 *
 ***   ERROR: No convergence

   Sorted list of profile likelihood points 

             Deviance   One-Sided
     Beta     Change     P-Value 
     ____________________________

   0.02173    -3.818    0.0254
    0.5560    -2.715    0.0497
     1.419    -1.324     0.125
     1.689   -0.9967     0.159
     1.533    -1.179     0.139
     2.313   -0.4331     0.255
     3.215  -0.03949     0.421
     3.629     0.000   0.00254


      Interpolated profile likelihood bounds
       for parameter 38 (dose)

            MLE      3.629

      2-sided          Bounds         
       Level      Lower       Upper   
      ________________________________

      25.0%       2.980        ????
      50.0%       2.283        ????
      68.3%       1.686        ????
      75.0%       1.419        ????
      90.0%      0.5611        ????
      95.0%        ????        ????
      97.5%        ????        ????
      99.0%        ????        ????
      99.5%        ????        ????


profile 38 noplot force upper@

  Upper bound trial values 

             Deviance   One-Sided
     Beta     Change     P-Value 
     ____________________________

     4.042  -0.03677     0.424 *
     5.879   -0.9461     0.165 *
     5.177   -0.4713     0.246 *
     5.946   -0.9990     0.159 *
     6.329    -1.322     0.125 *
     7.623    -2.665    0.0513 *
     8.531    -3.811    0.0255 *
     9.374    -5.012    0.0126 *
     10.39    -6.625   0.00503 *
     11.11    -7.868   0.00252 *

   Sorted list of profile likelihood points 

             Deviance   One-Sided
     Beta     Change     P-Value 
     ____________________________

     3.629     0.000   0.00254
     4.042  -0.03677     0.424
     5.177   -0.4713     0.246
     5.879   -0.9461     0.165
     5.946   -0.9990     0.159
     6.329    -1.322     0.125
     7.623    -2.665    0.0513
     8.531    -3.811    0.0255
     9.374    -5.012    0.0126
     10.39    -6.625   0.00503
     11.11    -7.868   0.00252


      Interpolated profile likelihood bounds
       for parameter 38 (dose)

            MLE      3.629

      2-sided          Bounds         
       Level      Lower       Upper   
      ________________________________

      25.0%        ????       4.333
      50.0%        ????       5.148
      68.3%        ????       5.947
      75.0%        ????       6.331
      90.0%        ????       7.658
      95.0%        ????       8.554
      97.5%        ????       9.382
      99.0%        ????       10.40
      99.5%        ????       11.12


!!!!!!!!!!!!!!!!!!!!!!!!!!!!!!!!!!!!!!!!!!!!!!!!!!
!ADDITIVE MODEL - ADJUSTMENT FOR AGE 1st EXPOSED !
!!!!!!!!!!!!!!!!!!!!!!!!!!!!!!!!!!!!!!!!!!!!!!!!!!
loglinear 1 age_first_exposed_cen@


fit@

          Iter  Step      Deviance

             0     0      114.497
             1     0      114.344
             2     0      114.303
             3     0      114.293
             4     0      114.291
             5     0      114.290
             6     0      114.290
             7     0      114.290
             8     0      114.290
             9     0      114.290
            10     0      114.290
            11     0      114.290
            12     0      114.290
            13     0      114.290

Piece-wise exponential regression
Additive  T0 + T1 + T2 + ...

Using (radiotherapy /= 1) & (chemotherapy /=1) & (Case_leuk ==0) & (tumour == 0)

Number_cells_MN is used for cases
Number_cells_scored_1000 is used for person years


                            Parameter Summary Table

 # Name                            Estimate     Std.Err.  Test Stat.  P value
-- ----------------------------   ----------   ---------  ----------  --------
Log-linear term 0
 1 %CON.....................          0.000     Aliased
 3 other_0..................          0.000     Aliased
 4 other_1..................        -0.4157       0.246      -1.69      0.091
 5 other_2..................         0.6464       0.329      1.965     0.0494
 6 other_3..................         0.4073      0.6041     0.6742      > 0.5
 8 COM1_EXP1_1..............          15.08     Aliased
 9 COM1_EXP1_2..............          14.29      0.7175      19.92    < 0.001
10 COM1_EXP1_3..............          17.22      0.7612      22.61    < 0.001
12 exp_1....................        -0.4896       0.212     -2.309     0.0209
13 exp_2....................          0.000     Aliased
15 flag_definite_1..........        -0.2244      0.2465    -0.9103      0.363
17 radiography_0............          2.308       2.072      1.114      0.265
18 radiography_1............          5.034       2.206      2.282     0.0225
20 dental_1.................         -15.63       2.128     -7.342    < 0.001
21 dental_2.................         -15.76       2.112     -7.462    < 0.001
22 dental_3.................         -16.75       2.157     -7.767    < 0.001
24 chemical_1...............        -0.5036      0.2473     -2.036     0.0417
26 y_int_0..................         0.7117       2.326     0.3059      > 0.5
27 y_int_1..................          0.000     Aliased
28 y_int_2..................          0.000     Aliased
30 other_industry_1.........        -0.6892      0.3299     -2.089     0.0367
31 age_cen..................       -0.04651     0.05825    -0.7985      0.425
32 age_cen2.................        0.01586     0.01058      1.499      0.134
33 age_cen3.................       0.001907    0.001603       1.19      0.234
34 age_cen4.................     -0.0001922   9.715e-05     -1.978     0.0479
35 age_cen5.................     -1.341e-05   1.147e-05     -1.169      0.243
36 age_cen6.................      4.418e-07   2.171e-07      2.035     0.0419
37 age_cen7.................      2.061e-08    2.23e-08     0.9245      0.355

Linear term 1
38 dose.....................          4.867       2.737      1.778     0.0754

Log-linear term 1
39 age_first_exposed_cen....       -0.03482     0.05077    -0.6858      0.493

            Records used           97

                Deviance       114.29
                     AIC       162.29
            Pearson Chi2      137.013      Degrees of freedom      73


ci level 95@
                                       95% Confidence Bounds

 # Name                           Estimate    Std. Err.      Lower       Upper
-- ----------------------------  ----------   ---------    --------    --------

Log-linear term 0
 4 other_1..................       -0.4157     0.2460   -0.8979   0.06643
             EXP(estimate)           0.6599       1.279      0.4074       1.069

 5 other_2..................        0.6464     0.3290  0.001589     1.291
             EXP(estimate)            1.909       1.390       1.002       3.637

 6 other_3..................        0.4073     0.6041   -0.7767     1.591
             EXP(estimate)            1.503       1.830      0.4599       4.911

 9 COM1_EXP1_2..............         14.29     0.7175     12.88     15.70
             EXP(estimate)        1.609e+06       2.049   3.943e+05   6.564e+06

10 COM1_EXP1_3..............         17.22     0.7612     15.72     18.71
             EXP(estimate)        2.996e+07       2.141   6.738e+06   1.332e+08

12 exp_1....................       -0.4896     0.2120   -0.9052  -0.07404
             EXP(estimate)           0.6129       1.236      0.4045      0.9286

15 flag_definite_1..........       -0.2244     0.2465   -0.7076    0.2588
             EXP(estimate)           0.7990       1.280      0.4928       1.295

17 radiography_0............         2.308      2.072    -1.754     6.369
             EXP(estimate)            10.05       7.943      0.1731       583.5

18 radiography_1............         5.034      2.206    0.7107     9.357
             EXP(estimate)            153.5       9.076       2.035   1.158e+04

20 dental_1.................        -15.63      2.128    -19.80    -11.45
             EXP(estimate)        1.637e-07       8.399   2.527e-09   1.061e-05

21 dental_2.................        -15.76      2.112    -19.90    -11.62
             EXP(estimate)        1.431e-07       8.264   2.281e-09   8.982e-06

22 dental_3.................        -16.75      2.157    -20.98    -12.53
             EXP(estimate)        5.296e-08       8.645   7.724e-10   3.630e-06

24 chemical_1...............       -0.5036     0.2473   -0.9883  -0.01887
             EXP(estimate)           0.6044       1.281      0.3722      0.9813

26 y_int_0..................        0.7117      2.326    -3.848     5.271
             EXP(estimate)            2.037       10.24     0.02132       194.7

30 other_industry_1.........       -0.6892     0.3299    -1.336  -0.04258
             EXP(estimate)           0.5020       1.391      0.2629      0.9583

31 age_cen..................      -0.04651    0.05825   -0.1607   0.06766
             EXP(estimate)           0.9546       1.060      0.8516       1.070

32 age_cen2.................       0.01586    0.01058 -0.004879   0.03659
             EXP(estimate)            1.016       1.011      0.9951       1.037

33 age_cen3.................      0.001907   0.001603 -0.001234  0.005048
             EXP(estimate)            1.002       1.002      0.9988       1.005

34 age_cen4.................    -0.0001922  9.715e-05-0.0003826-1.770e-06
             EXP(estimate)           0.9998       1.000      0.9996       1.000

35 age_cen5.................    -1.341e-05  1.147e-05-3.589e-05 9.080e-06
             EXP(estimate)            1.000       1.000       1.000       1.000

36 age_cen6.................     4.418e-07  2.171e-07 1.627e-08 8.672e-07
             EXP(estimate)            1.000       1.000       1.000       1.000

37 age_cen7.................     2.061e-08  2.230e-08-2.309e-08 6.431e-08
             EXP(estimate)            1.000       1.000       1.000       1.000


Linear term 1
38 dose.....................         4.867      2.737   -0.4982     10.23


Log-linear term 1
39 age_first_exposed_cen....      -0.03482    0.05077   -0.1343   0.06468
             EXP(estimate)           0.9658       1.052      0.8743       1.067


!bounds 38 level 95@

profile 38 noplot force lower@

  Lower bound trial values 

             Deviance   One-Sided
     Beta     Change     P-Value 
     ____________________________

     4.319  -0.03059     0.431 *
     1.288   -0.7885     0.187 *
     2.202   -0.5201     0.235 *
    0.6388    -1.027     0.155 *
 ***   ERROR: No convergence

   Sorted list of profile likelihood points 

             Deviance   One-Sided
     Beta     Change     P-Value 
     ____________________________

    0.6388    -1.027     0.155
     1.288   -0.7885     0.187
     2.202   -0.5201     0.235
     4.319  -0.03059     0.431
     4.867     0.000   0.00252


      Interpolated profile likelihood bounds
       for parameter 38 (dose)

            MLE      4.867

      2-sided          Bounds         
       Level      Lower       Upper   
      ________________________________

      25.0%       3.766        ????
      50.0%       2.444        ????
      68.3%      0.7076        ????
      75.0%        ????        ????
      90.0%        ????        ????
      95.0%        ????        ????
      97.5%        ????        ????
      99.0%        ????        ????
      99.5%        ????        ????


profile 38 noplot force upper@

  Upper bound trial values 

             Deviance   One-Sided
     Beta     Change     P-Value 
     ____________________________

     5.414  -0.03221     0.429 *
     8.266    -1.235     0.133 *
     6.929   -0.4617     0.248 *
     7.921    -1.002     0.158 *
     8.389    -1.323     0.125 *
     9.955    -2.680    0.0508 *
     11.01    -3.820    0.0253 *
     11.98    -5.008    0.0126 *
     13.16    -6.630   0.00502 *
     13.98    -7.871   0.00251 *

   Sorted list of profile likelihood points 

             Deviance   One-Sided
     Beta     Change     P-Value 
     ____________________________

     4.867     0.000   0.00252
     5.414  -0.03221     0.429
     6.929   -0.4617     0.248
     7.921    -1.002     0.158
     8.266    -1.235     0.133
     8.389    -1.323     0.125
     9.955    -2.680    0.0508
     11.01    -3.820    0.0253
     11.98    -5.008    0.0126
     13.16    -6.630   0.00502
     13.98    -7.871   0.00251


      Interpolated profile likelihood bounds
       for parameter 38 (dose)

            MLE      4.867

      2-sided          Bounds         
       Level      Lower       Upper   
      ________________________________

      25.0%        ????       5.836
      50.0%        ????       6.914
      68.3%        ????       7.918
      75.0%        ????       8.389
      90.0%        ????       9.981
      95.0%        ????       11.03
      97.5%        ????       11.99
      99.0%        ????       13.16
      99.5%        ????       13.98


!bounds 39 level 95@

profile 39 noplot force lower@

  Lower bound trial values 

             Deviance   One-Sided
     Beta     Change     P-Value 
     ____________________________

  -0.04497  -0.02883     0.433 *
   -0.1052    -1.299     0.127 *
  -0.07632   -0.5261     0.234 *
  -0.09532    -1.033     0.155 *
   -0.1061    -1.322     0.125 *
   -0.1573    -2.311    0.0642
   -0.2081    -2.787    0.0475 *
   -0.3096    -3.197    0.0369
   -0.5127    -3.459    0.0315
   -0.9188    -3.573    0.0294
    -1.396    -3.716    0.0270 *
    -2.208    -4.048    0.0221
    -3.793    -3.327    0.0341
 ***   ERROR: No convergence

   Sorted list of profile likelihood points 

             Deviance   One-Sided
     Beta     Change     P-Value 
     ____________________________

    -1.396    -3.716    0.0270
   -0.2081    -2.787    0.0475
   -0.1061    -1.322     0.125
  -0.09532    -1.033     0.155
   -0.1052    -1.299     0.127
  -0.07632   -0.5261     0.234
  -0.04497  -0.02883     0.433
  -0.03482     0.000   0.00251


      Interpolated profile likelihood bounds
       for parameter 39 (age_first_exposed_cen)

            MLE   -0.03482    exp(MLE)     0.9658

      2-sided          Bounds                exp(Bounds)
       Level      Lower       Upper      Lower        Upper
      _______________________________________________________

      25.0%    -0.05337        ????      0.9480        ????
      50.0%    -0.07292        ????      0.9297        ????
      68.3%    -0.09414        ????      0.9102        ????
      75.0%     -0.1062        ????      0.8993        ????
      90.0%     -0.2020        ????      0.8171        ????
      95.0%     -0.2931        ????      0.7459        ????
      97.5%     -0.4080        ????      0.6650        ????
      99.0%     -0.6579        ????      0.5180        ????
      99.5%        ????        ????        ????        ????


profile 39 noplot force upper@

  Upper bound trial values 

             Deviance   One-Sided
     Beta     Change     P-Value 
     ____________________________

  -0.02466  -0.02401     0.438 *
   0.04975   -0.6252     0.215 *
   0.03575   -0.5220     0.235 *
    0.1071   -0.9464     0.165 *
    0.1579    -1.160     0.141
    0.2217    -1.369     0.121 *
    0.3233    -1.587     0.104
    0.5263    -1.798    0.0900
    0.9325    -2.096    0.0739
     1.205    -2.989    0.0419
     1.135    -2.951    0.0429
 ***   ERROR: No convergence: Too much step halving

   Sorted list of profile likelihood points 

             Deviance   One-Sided
     Beta     Change     P-Value 
     ____________________________

  -0.03482     0.000   0.00251
  -0.02466  -0.02401     0.438
   0.03575   -0.5220     0.235
   0.04975   -0.6252     0.215
    0.1071   -0.9464     0.165
    0.2217    -1.369     0.121


      Interpolated profile likelihood bounds
       for parameter 39 (age_first_exposed_cen)

            MLE   -0.03482    exp(MLE)     0.9658

      2-sided          Bounds                exp(Bounds)
       Level      Lower       Upper      Lower        Upper
      _______________________________________________________

      25.0%        ????   -0.007852        ????      0.9922
      50.0%        ????     0.02697        ????       1.027
      68.3%        ????      0.1182        ????       1.125
      75.0%        ????      0.2041        ????       1.226
      90.0%        ????        ????        ????        ????
      95.0%        ????        ????        ????        ????
      97.5%        ????        ????        ????        ????
      99.0%        ????        ????        ????        ????
      99.5%        ????        ????        ????        ????


 *** WARNING: Parameter y_int_0 changed by 1.1% MLE may be infinite or may not exist


!!!!!!!!!!!!!!!!!!!!!!!!!!!!!!!!!!!
!MULTIPLICATIVE MODEL - LINEAR    !
!!!!!!!!!!!!!!!!!!!!!!!!!!!!!!!!!!!
RRISK@


linear 1@


loglinear 1@


fit@

          Iter  Step      Deviance

             0     0      123.386
             1     0      119.307
             2     0      118.387
             3     0      118.364
             4     0      118.364
             5     0      118.364

Piece-wise exponential regression
Additive excess relative risk T0 * (1 + T1 + T2 + ...)

Using (radiotherapy /= 1) & (chemotherapy /=1) & (Case_leuk ==0) & (tumour == 0)

Number_cells_MN is used for cases
Number_cells_scored_1000 is used for person years


                            Parameter Summary Table

 # Name                            Estimate     Std.Err.  Test Stat.  P value
-- ----------------------------   ----------   ---------  ----------  --------
Log-linear term 0
 1 %CON.....................          0.000     Aliased
 3 other_0..................          0.000     Aliased
 4 other_1..................        -0.3800      0.2281     -1.666     0.0957
 5 other_2..................         0.6816      0.2893      2.356     0.0185
 6 other_3..................         0.4505      0.5823     0.7737      0.439
 8 COM1_EXP1_1..............          15.08     Aliased
 9 COM1_EXP1_2..............          14.30      0.6665      21.45    < 0.001
10 COM1_EXP1_3..............          16.77       0.596      28.14    < 0.001
12 exp_1....................        -0.5525      0.1919      -2.88    0.00398
13 exp_2....................          0.000     Aliased
15 flag_definite_1..........        -0.2951      0.2219      -1.33      0.184
17 radiography_0............          1.691       1.022      1.654     0.0981
18 radiography_1............          4.106       1.199      3.425    < 0.001
20 dental_1.................         -14.90       1.097     -13.59    < 0.001
21 dental_2.................         -15.06       1.078     -13.98    < 0.001
22 dental_3.................         -15.83       1.108     -14.29    < 0.001
24 chemical_1...............        -0.5328      0.2318     -2.298     0.0216
26 y_int_0..................         0.5620       1.336     0.4206      > 0.5
27 y_int_1..................          0.000     Aliased
28 y_int_2..................          0.000     Aliased
30 other_industry_1.........        -0.5736      0.2988      -1.92     0.0549
31 age_cen..................       -0.01525     0.05237    -0.2912      > 0.5
32 age_cen2.................        0.01257    0.009178       1.37      0.171
33 age_cen3.................      0.0008520    0.001363     0.6252      > 0.5
34 age_cen4.................     -0.0001449   8.068e-05     -1.796     0.0725
35 age_cen5.................     -5.406e-06   9.227e-06    -0.5859      > 0.5
36 age_cen6.................      3.406e-07   1.822e-07      1.869     0.0616
37 age_cen7.................      5.626e-09   1.753e-08      0.321      > 0.5

            Records used           97

                Deviance      118.364
                     AIC      162.364
            Pearson Chi2      138.283      Degrees of freedom      75


linear 1 dose@


fit@

          Iter  Step      Deviance

             0     0      118.364
             1     0      115.408
             2     0      115.357
             3     0      115.357
             4     0      115.357

Piece-wise exponential regression
Additive excess relative risk T0 * (1 + T1 + T2 + ...)

Using (radiotherapy /= 1) & (chemotherapy /=1) & (Case_leuk ==0) & (tumour == 0)

Number_cells_MN is used for cases
Number_cells_scored_1000 is used for person years


                            Parameter Summary Table

 # Name                            Estimate     Std.Err.  Test Stat.  P value
-- ----------------------------   ----------   ---------  ----------  --------
Log-linear term 0
 1 %CON.....................          0.000     Aliased
 3 other_0..................          0.000     Aliased
 4 other_1..................        -0.4106      0.2285     -1.797     0.0724
 5 other_2..................         0.6355       0.291      2.184      0.029
 6 other_3..................         0.4630      0.5862     0.7899       0.43
 8 COM1_EXP1_1..............          15.08     Aliased
 9 COM1_EXP1_2..............          14.32      0.6675      21.45    < 0.001
10 COM1_EXP1_3..............          16.87       0.598      28.21    < 0.001
12 exp_1....................        -0.4965      0.1973     -2.517     0.0118
13 exp_2....................          0.000     Aliased
15 flag_definite_1..........        -0.3050      0.2238     -1.363      0.173
17 radiography_0............          1.734       1.023      1.695     0.0901
18 radiography_1............          4.320       1.208      3.577    < 0.001
20 dental_1.................         -15.02       1.098     -13.68    < 0.001
21 dental_2.................         -15.15       1.079     -14.04    < 0.001
22 dental_3.................         -15.98       1.112     -14.36    < 0.001
24 chemical_1...............        -0.5235      0.2344     -2.234     0.0255
26 y_int_0..................         0.6890       1.336     0.5157      > 0.5
27 y_int_1..................          0.000     Aliased
28 y_int_2..................          0.000     Aliased
30 other_industry_1.........        -0.5859      0.2999     -1.953     0.0508
31 age_cen..................       -0.03249      0.0541    -0.6006      > 0.5
32 age_cen2.................        0.01305    0.009203      1.418      0.156
33 age_cen3.................       0.001349    0.001407     0.9593      0.337
34 age_cen4.................     -0.0001522   8.023e-05     -1.897     0.0578
35 age_cen5.................     -8.833e-06   9.442e-06    -0.9355       0.35
36 age_cen6.................      3.531e-07    1.81e-07      1.951     0.0511
37 age_cen7.................      1.196e-08   1.782e-08     0.6716      > 0.5

Linear term 1
38 dose.....................          1.725       1.237      1.394      0.163

            Records used           97

                Deviance      115.357
                     AIC      161.357
            Pearson Chi2      138.528      Degrees of freedom      74


ci level 95@
                                       95% Confidence Bounds

 # Name                           Estimate    Std. Err.      Lower       Upper
-- ----------------------------  ----------   ---------    --------    --------

Log-linear term 0
 4 other_1..................       -0.4106     0.2285   -0.8586   0.03731
             EXP(estimate)           0.6632       1.257      0.4238       1.038

 5 other_2..................        0.6355     0.2910   0.06518     1.206
             EXP(estimate)            1.888       1.338       1.067       3.339

 6 other_3..................        0.4630     0.5862   -0.6859     1.612
             EXP(estimate)            1.589       1.797      0.5037       5.012

 9 COM1_EXP1_2..............         14.32     0.6675     13.01     15.63
             EXP(estimate)        1.659e+06       1.949   4.483e+05   6.138e+06

10 COM1_EXP1_3..............         16.87     0.5980     15.69     18.04
             EXP(estimate)        2.115e+07       1.818   6.550e+06   6.827e+07

12 exp_1....................       -0.4965     0.1973   -0.8832   -0.1099
             EXP(estimate)           0.6086       1.218      0.4135      0.8959

15 flag_definite_1..........       -0.3050     0.2238   -0.7437    0.1337
             EXP(estimate)           0.7371       1.251      0.4754       1.143

17 radiography_0............         1.734      1.023   -0.2713     3.739
             EXP(estimate)            5.662       2.781      0.7624       42.05

18 radiography_1............         4.320      1.208     1.953     6.688
             EXP(estimate)            75.22       3.347       7.048       802.7

20 dental_1.................        -15.02      1.098    -17.17    -12.87
             EXP(estimate)        3.006e-07       2.998   3.494e-08   2.587e-06

21 dental_2.................        -15.15      1.079    -17.27    -13.04
             EXP(estimate)        2.621e-07       2.942   3.162e-08   2.173e-06

22 dental_3.................        -15.98      1.112    -18.16    -13.80
             EXP(estimate)        1.149e-07       3.042   1.298e-08   1.017e-06

24 chemical_1...............       -0.5235     0.2344   -0.9829  -0.06421
             EXP(estimate)           0.5924       1.264      0.3742      0.9378

26 y_int_0..................        0.6890      1.336    -1.930     3.308
             EXP(estimate)            1.992       3.804      0.1452       27.32

30 other_industry_1.........       -0.5859     0.2999    -1.174  0.002012
             EXP(estimate)           0.5566       1.350      0.3092       1.002

31 age_cen..................      -0.03249    0.05410   -0.1385   0.07354
             EXP(estimate)           0.9680       1.056      0.8706       1.076

32 age_cen2.................       0.01305   0.009203 -0.004988   0.03109
             EXP(estimate)            1.013       1.009      0.9950       1.032

33 age_cen3.................      0.001349   0.001407 -0.001408  0.004107
             EXP(estimate)            1.001       1.001      0.9986       1.004

34 age_cen4.................    -0.0001522  8.023e-05-0.0003095 5.041e-06
             EXP(estimate)           0.9998       1.000      0.9997       1.000

35 age_cen5.................    -8.833e-06  9.442e-06-2.734e-05 9.674e-06
             EXP(estimate)            1.000       1.000       1.000       1.000

36 age_cen6.................     3.531e-07  1.810e-07-1.619e-09 7.077e-07
             EXP(estimate)            1.000       1.000       1.000       1.000

37 age_cen7.................     1.196e-08  1.782e-08-2.295e-08 4.688e-08
             EXP(estimate)            1.000       1.000       1.000       1.000


Linear term 1
38 dose.....................         1.725      1.237   -0.6999     4.150


!bounds 38 level 95@

profile 38 noplot force lower@

  Lower bound trial values 

             Deviance   One-Sided
     Beta     Change     P-Value 
     ____________________________

     1.478  -0.04124     0.420 *
    0.5253    -1.233     0.133 *
    0.9834   -0.4166     0.259 *
    0.6331   -0.9905     0.160 *
    0.4880    -1.324     0.125 *
   0.04177    -2.822    0.0465 *
   -0.1824    -3.928    0.0237 *
   -0.3679    -5.095    0.0120 *
   -0.5714    -6.725   0.00475 *
   -0.6935    -7.940   0.00242 *

   Sorted list of profile likelihood points 

             Deviance   One-Sided
     Beta     Change     P-Value 
     ____________________________

   -0.6935    -7.940   0.00242
   -0.5714    -6.725   0.00475
   -0.3679    -5.095    0.0120
   -0.1824    -3.928    0.0237
   0.04177    -2.822    0.0465
    0.4880    -1.324     0.125
    0.6331   -0.9905     0.160
    0.5253    -1.233     0.133
    0.9834   -0.4166     0.259
     1.478  -0.04124     0.420
     1.725     0.000   0.00251


      Interpolated profile likelihood bounds
       for parameter 38 (dose)

            MLE      1.725

      2-sided          Bounds         
       Level      Lower       Upper   
      ________________________________

      25.0%       1.349        ????
      50.0%      0.9544        ????
      68.3%      0.6285        ????
      75.0%      0.4885        ????
      90.0%     0.06851        ????
      95.0%     -0.1669        ????
      97.5%     -0.3579        ????
      99.0%     -0.5616        ????
      99.5%     -0.6878        ????


profile 38 noplot force upper@

  Upper bound trial values 

             Deviance   One-Sided
     Beta     Change     P-Value 
     ____________________________

     1.973  -0.03712     0.424 *
     3.058   -0.8821     0.174 *
     2.673   -0.4767     0.245 *
     3.153   -0.9965     0.159 *
     3.403    -1.320     0.125 *
     4.257    -2.640    0.0521 *
     4.895    -3.788    0.0258 *
     5.510    -4.985    0.0128 *
     6.291    -6.598   0.00510 *
     6.879    -7.860   0.00253 *

   Sorted list of profile likelihood points 

             Deviance   One-Sided
     Beta     Change     P-Value 
     ____________________________

     1.725     0.000   0.00251
     1.973  -0.03712     0.424
     2.673   -0.4767     0.245
     3.058   -0.8821     0.174
     3.153   -0.9965     0.159
     3.403    -1.320     0.125
     4.257    -2.640    0.0521
     4.895    -3.788    0.0258
     5.510    -4.985    0.0128
     6.291    -6.598   0.00510
     6.879    -7.860   0.00253


      Interpolated profile likelihood bounds
       for parameter 38 (dose)

            MLE      1.725

      2-sided          Bounds         
       Level      Lower       Upper   
      ________________________________

      25.0%        ????       2.150
      50.0%        ????       2.649
      68.3%        ????       3.156
      75.0%        ????       3.405
      90.0%        ????       4.295
      95.0%        ????       4.924
      97.5%        ????       5.530
      99.0%        ????       6.309
      99.5%        ????       6.888


!!!!!!!!!!!!!!!!!!!!!!!!!!!!!!!!!!!!!!!!!!!!!!!!!!!!!!!!!
!MULTIPLICATIVE MODEL - ADJUSTMENT FOR AGE 1st EXPOSED  !
!!!!!!!!!!!!!!!!!!!!!!!!!!!!!!!!!!!!!!!!!!!!!!!!!!!!!!!!!
loglinear 1 age_first_exposed_cen@


fit@

          Iter  Step      Deviance

             0     0      115.357
             1     0      115.054
             2     0      115.022
             3     0      115.021
             4     0      115.021
             5     0      115.021
             6     0      115.021
             7     0      115.021

Piece-wise exponential regression
Additive excess relative risk T0 * (1 + T1 + T2 + ...)

Using (radiotherapy /= 1) & (chemotherapy /=1) & (Case_leuk ==0) & (tumour == 0)

Number_cells_MN is used for cases
Number_cells_scored_1000 is used for person years


                            Parameter Summary Table

 # Name                            Estimate     Std.Err.  Test Stat.  P value
-- ----------------------------   ----------   ---------  ----------  --------
Log-linear term 0
 1 %CON.....................          0.000     Aliased
 3 other_0..................          0.000     Aliased
 4 other_1..................        -0.4017      0.2298     -1.748     0.0804
 5 other_2..................         0.6141      0.2914      2.107     0.0351
 6 other_3..................         0.4380      0.5855     0.7481      0.454
 8 COM1_EXP1_1..............          15.08     Aliased
 9 COM1_EXP1_2..............          14.35      0.6685      21.47    < 0.001
10 COM1_EXP1_3..............          16.79      0.6019       27.9    < 0.001
12 exp_1....................        -0.4814      0.1989      -2.42     0.0155
13 exp_2....................          0.000     Aliased
15 flag_definite_1..........        -0.2696      0.2314     -1.165      0.244
17 radiography_0............          1.748       1.023      1.708     0.0877
18 radiography_1............          4.271        1.21      3.529    < 0.001
20 dental_1.................         -15.07       1.102     -13.67    < 0.001
21 dental_2.................         -15.20       1.082     -14.05    < 0.001
22 dental_3.................         -15.99       1.114     -14.36    < 0.001
24 chemical_1...............        -0.5072      0.2359      -2.15     0.0316
26 y_int_0..................         0.5509       1.345     0.4098      > 0.5
27 y_int_1..................          0.000     Aliased
28 y_int_2..................          0.000     Aliased
30 other_industry_1.........        -0.5956      0.2999     -1.986     0.0471
31 age_cen..................       -0.02525     0.05485    -0.4603      > 0.5
32 age_cen2.................        0.01335    0.009232      1.446      0.148
33 age_cen3.................       0.001187    0.001421     0.8355      0.403
34 age_cen4.................     -0.0001579   8.144e-05     -1.939     0.0525
35 age_cen5.................     -7.258e-06   9.677e-06    -0.7501      0.453
36 age_cen6.................      3.723e-07   1.853e-07      2.009     0.0445
37 age_cen7.................      8.404e-09   1.848e-08     0.4548      > 0.5

Linear term 1
38 dose.....................          1.699       1.317      1.291      0.197

Log-linear term 1
39 age_first_exposed_cen....       -0.05280     0.08039    -0.6568      > 0.5

            Records used           97

                Deviance      115.021
                     AIC      163.021
            Pearson Chi2      140.794      Degrees of freedom      73


ci level 95@
                                       95% Confidence Bounds

 # Name                           Estimate    Std. Err.      Lower       Upper
-- ----------------------------  ----------   ---------    --------    --------

Log-linear term 0
 4 other_1..................       -0.4017     0.2298   -0.8520   0.04864
             EXP(estimate)           0.6692       1.258      0.4266       1.050

 5 other_2..................        0.6141     0.2914   0.04284     1.185
             EXP(estimate)            1.848       1.338       1.044       3.272

 6 other_3..................        0.4380     0.5855   -0.7096     1.586
             EXP(estimate)            1.550       1.796      0.4919       4.882

 9 COM1_EXP1_2..............         14.35     0.6685     13.04     15.66
             EXP(estimate)        1.711e+06       1.951   4.617e+05   6.344e+06

10 COM1_EXP1_3..............         16.79     0.6019     15.61     17.97
             EXP(estimate)        1.963e+07       1.826   6.033e+06   6.385e+07

12 exp_1....................       -0.4814     0.1989   -0.8712  -0.09151
             EXP(estimate)           0.6179       1.220      0.4184      0.9126

15 flag_definite_1..........       -0.2696     0.2314   -0.7233    0.1840
             EXP(estimate)           0.7637       1.260      0.4852       1.202

17 radiography_0............         1.748      1.023   -0.2581     3.754
             EXP(estimate)            5.742       2.783      0.7725       42.68

18 radiography_1............         4.271      1.210     1.899     6.642
             EXP(estimate)            71.56       3.354       6.678       766.8

20 dental_1.................        -15.07      1.102    -17.23    -12.91
             EXP(estimate)        2.856e-07       3.011   3.293e-08   2.477e-06

21 dental_2.................        -15.20      1.082    -17.32    -13.08
             EXP(estimate)        2.516e-07       2.949   3.021e-08   2.096e-06

22 dental_3.................        -15.99      1.114    -18.17    -13.81
             EXP(estimate)        1.138e-07       3.045   1.283e-08   1.009e-06

24 chemical_1...............       -0.5072     0.2359   -0.9696  -0.04472
             EXP(estimate)           0.6022       1.266      0.3792      0.9563

26 y_int_0..................        0.5509      1.345    -2.084     3.186
             EXP(estimate)            1.735       3.836      0.1244       24.20

30 other_industry_1.........       -0.5956     0.2999    -1.183 -0.007665
             EXP(estimate)           0.5513       1.350      0.3062      0.9924

31 age_cen..................      -0.02525    0.05485   -0.1327   0.08225
             EXP(estimate)           0.9751       1.056      0.8757       1.086

32 age_cen2.................       0.01335   0.009232 -0.004745   0.03145
             EXP(estimate)            1.013       1.009      0.9953       1.032

33 age_cen3.................      0.001187   0.001421 -0.001598  0.003973
             EXP(estimate)            1.001       1.001      0.9984       1.004

34 age_cen4.................    -0.0001579  8.144e-05-0.0003176 1.698e-06
             EXP(estimate)           0.9998       1.000      0.9997       1.000

35 age_cen5.................    -7.258e-06  9.677e-06-2.622e-05 1.171e-05
             EXP(estimate)            1.000       1.000       1.000       1.000

36 age_cen6.................     3.723e-07  1.853e-07 9.071e-09 7.355e-07
             EXP(estimate)            1.000       1.000       1.000       1.000

37 age_cen7.................     8.404e-09  1.848e-08-2.781e-08 4.462e-08
             EXP(estimate)            1.000       1.000       1.000       1.000


Linear term 1
38 dose.....................         1.699      1.317   -0.8813     4.279


Log-linear term 1
39 age_first_exposed_cen....      -0.05280    0.08039   -0.2104    0.1048
             EXP(estimate)           0.9486       1.084      0.8103       1.110


!bounds 38 level 95@

profile 38 noplot force lower@

  Lower bound trial values 

             Deviance   One-Sided
     Beta     Change     P-Value 
     ____________________________

     1.436  -0.03737     0.423 *
    0.2900   -0.8330     0.181 *
    0.6701   -0.4835     0.243 *
    0.1349    -1.048     0.153 *
  -0.02982    -4.358    0.0184
    0.1178    -1.262     0.131 *
   0.03572    -1.309     0.126
    0.1567    -1.264     0.130
   -0.3886    -5.523   0.00938
    0.3976   -0.7208     0.198
 ***   ERROR: No convergence

   Sorted list of profile likelihood points 

             Deviance   One-Sided
     Beta     Change     P-Value 
     ____________________________

    0.1178    -1.262     0.131
    0.1349    -1.048     0.153
    0.2900   -0.8330     0.181
    0.6701   -0.4835     0.243
     1.436  -0.03737     0.423
     1.699     0.000   0.00253


      Interpolated profile likelihood bounds
       for parameter 38 (dose)

            MLE      1.699

      2-sided          Bounds         
       Level      Lower       Upper   
      ________________________________

      25.0%       1.245        ????
      50.0%      0.7060        ????
      68.3%      0.1393        ????
      75.0%      0.1134        ????
      90.0%        ????        ????
      95.0%        ????        ????
      97.5%        ????        ????
      99.0%        ????        ????
      99.5%        ????        ????


profile 38 noplot force upper@

  Upper bound trial values 

             Deviance   One-Sided
     Beta     Change     P-Value 
     ____________________________

     1.962  -0.03699     0.424 *
     3.123   -0.9406     0.166 *
     2.682   -0.4753     0.245 *
     3.170   -0.9984     0.159 *
     3.420    -1.321     0.125 *
     4.276    -2.640    0.0521 *
     4.913    -3.788    0.0258 *
     5.527    -4.985    0.0128 *
     6.306    -6.597   0.00511 *
     6.891    -7.859   0.00253 *

   Sorted list of profile likelihood points 

             Deviance   One-Sided
     Beta     Change     P-Value 
     ____________________________

     1.699     0.000   0.00253
     1.962  -0.03699     0.424
     2.682   -0.4753     0.245
     3.123   -0.9406     0.166
     3.170   -0.9984     0.159
     3.420    -1.321     0.125
     4.276    -2.640    0.0521
     4.913    -3.788    0.0258
     5.527    -4.985    0.0128
     6.306    -6.597   0.00511
     6.891    -7.859   0.00253


      Interpolated profile likelihood bounds
       for parameter 38 (dose)

            MLE      1.699

      2-sided          Bounds         
       Level      Lower       Upper   
      ________________________________

      25.0%        ????       2.145
      50.0%        ????       2.658
      68.3%        ????       3.172
      75.0%        ????       3.422
      90.0%        ????       4.314
      95.0%        ????       4.942
      97.5%        ????       5.547
      99.0%        ????       6.323
      99.5%        ????       6.901


!bounds 39 level 95@

profile 39 noplot force lower@

  Lower bound trial values 

             Deviance   One-Sided
     Beta     Change     P-Value 
     ____________________________

  -0.06888  -0.02814     0.433 *
   -0.1671   -0.6440     0.211 *
   -0.1469   -0.5212     0.235 *
   -0.2276   -0.9336     0.167 *
   -0.3080    -1.210     0.136 *
   -0.4688    -1.572     0.105
   -0.7904    -1.880    0.0851
    -1.433    -2.164    0.0707
    -2.177    -2.581    0.0541 *
    -3.814    -3.292    0.0348
 ***   ERROR: No convergence

   Sorted list of profile likelihood points 

             Deviance   One-Sided
     Beta     Change     P-Value 
     ____________________________

    -2.177    -2.581    0.0541
   -0.3080    -1.210     0.136
   -0.2276   -0.9336     0.167
   -0.1671   -0.6440     0.211
   -0.1469   -0.5212     0.235
  -0.06888  -0.02814     0.433
  -0.05280     0.000   0.00253


      Interpolated profile likelihood bounds
       for parameter 39 (age_first_exposed_cen)

            MLE   -0.05280    exp(MLE)     0.9486

      2-sided          Bounds                exp(Bounds)
       Level      Lower       Upper      Lower        Upper
      _______________________________________________________

      25.0%    -0.08961        ????      0.9143        ????
      50.0%     -0.1361        ????      0.8728        ????
      68.3%     -0.2441        ????      0.7834        ????
      75.0%     -0.3427        ????      0.7098        ????
      90.0%     -0.9084        ????      0.4031        ????
      95.0%      -1.891        ????      0.1510        ????
      97.5%        ????        ????        ????        ????
      99.0%        ????        ????        ????        ????
      99.5%        ????        ????        ????        ????


profile 39 noplot force upper@

  Upper bound trial values 

             Deviance   One-Sided
     Beta     Change     P-Value 
     ____________________________

  -0.03672  -0.03176     0.429 *
   0.04841   -0.9261     0.168 *
   0.01708   -0.5496     0.229 *
   0.05408   -0.9823     0.161 *
    0.1045    -1.272     0.130 *
    0.1849    -1.295     0.128
    0.3457    -1.306     0.127
    0.6672    -1.514     0.109
     1.323    -1.703    0.0960
     1.030    -1.611     0.102

   Sorted list of profile likelihood points 

             Deviance   One-Sided
     Beta     Change     P-Value 
     ____________________________

  -0.05280     0.000   0.00253
  -0.03672  -0.03176     0.429
   0.01708   -0.5496     0.229
   0.04841   -0.9261     0.168
   0.05408   -0.9823     0.161
    0.1045    -1.272     0.130


      Interpolated profile likelihood bounds
       for parameter 39 (age_first_exposed_cen)

            MLE   -0.05280    exp(MLE)     0.9486

      2-sided          Bounds                exp(Bounds)
       Level      Lower       Upper      Lower        Upper
      _______________________________________________________

      25.0%        ????    -0.02332        ????      0.9770
      50.0%        ????    0.008388        ????       1.008
      68.3%        ????     0.05597        ????       1.058
      75.0%        ????        ????        ????        ????
      90.0%        ????        ????        ????        ????
      95.0%        ????        ????        ????        ????
      97.5%        ????        ????        ????        ????
      99.0%        ????        ????        ????        ????
      99.5%        ????        ????        ????        ????


!!!!!!!!!!!!!!!!!!!!!!!!!!!!!!!!!!!!!!!!!!!!!!!!!!!!!!!!!!!!!!!
!!!!!!!!!!!!!!!!!!!!!!!!!!!!!!!!!!!!!!!!!!!!!!!!!!!!!!!!!!!!!!!
!!Test for effect of time since first exposed                !!
!!!!!!!!!!!!!!!!!!!!!!!!!!!!!!!!!!!!!!!!!!!!!!!!!!!!!!!!!!!!!!!
!!!!!!!!!!!!!!!!!!!!!!!!!!!!!!!!!!!!!!!!!!!!!!!!!!!!!!!!!!!!!!!

!!!!!!!!!!!!!!!!!!!!!!!!!!!!!!!!!!!
!!!!!!!!!!!!!!!!!!!!!!!!!!!!!!!!!!!
!! All data (including cancers)  !!
!!!!!!!!!!!!!!!!!!!!!!!!!!!!!!!!!!!
!!!!!!!!!!!!!!!!!!!!!!!!!!!!!!!!!!!

select@

111 records to be used


!!!!!!!!!!!!!!!!!!!!!!!!!!!!!!!!!!!!!!!!!!!!!!!!!!!!!!!!!!!!!!!!
!!!!!!!!!!!!!!!!!!!!!!!!!!!!!!!!!!!!!!!!!!!!!!!!!!!!!!!!!!!!!!!!
!!Background variable analyses                                !!
!!!!!!!!!!!!!!!!!!!!!!!!!!!!!!!!!!!!!!!!!!!!!!!!!!!!!!!!!!!!!!!!
!!!!!!!!!!!!!!!!!!!!!!!!!!!!!!!!!!!!!!!!!!!!!!!!!!!!!!!!!!!!!!!!

loglinear 0 %con@


linear 1@


loglinear 1@


fit@

          Iter  Step      Deviance

             0     0      371.782
             1     0      370.159
             2     0      236.099
             3     0      225.480
             4     0      225.368
             5     0      225.368
             6     0      225.368

Piece-wise exponential regression
Additive excess relative risk T0 * (1 + T1 + T2 + ...)

Number_cells_MN is used for cases
Number_cells_scored_1000 is used for person years


                            Parameter Summary Table

 # Name                            Estimate     Std.Err.  Test Stat.  P value
-- ----------------------------   ----------   ---------  ----------  --------
Log-linear term 0
 1 %CON.....................          1.024     0.07236      14.15    < 0.001

            Records used          111

                Deviance      225.368
                     AIC      227.368
            Pearson Chi2      269.584      Degrees of freedom     110


loglinear 0 army chemotherapy exp COM1_EXP1 y_int industry
 dental COM3_EXP1 QUES1 tse_MIS tse_NON_ZERO road radiography nuclear
 age_cen age_cen2 age_cen3 age_cen4 age_cen5 age_cen6@


linear 1@


loglinear 1@


fit@

          Iter  Step      Deviance

             0     0      371.782
             1     1      179.687
             2     0      133.617
             3     0      124.224
             4     0      123.687
             5     0      123.524
             6     0      123.464
             7     0      123.442
             8     0      123.434
             9     0      123.431
            10     0      123.430
            11     0      123.430
            12     0      123.430
            13     0      123.430
            14     0      123.430
            15     0      123.430
            16     0      123.430
            17     0      123.430
            18     0      123.430
            19     0      123.430
            20     0      123.430

Piece-wise exponential regression
Additive excess relative risk T0 * (1 + T1 + T2 + ...)

Number_cells_MN is used for cases
Number_cells_scored_1000 is used for person years


                            Parameter Summary Table

 # Name                            Estimate     Std.Err.  Test Stat.  P value
-- ----------------------------   ----------   ---------  ----------  --------
Log-linear term 0
 1 %CON.....................          0.000     Aliased
 3 army_0...................         -10.31     Aliased
 4 army_1...................         -12.07      0.6903     -17.49    < 0.001
 6 chemotherapy_1...........          1.706       1.146      1.489      0.137
 7 chemotherapy_2...........        -0.9908      0.7799      -1.27      0.204
 9 exp_1....................        -0.2028      0.1814     -1.118      0.263
10 exp_2....................         0.4608     Aliased
12 COM1_EXP1_1..............          14.91     Aliased
13 COM1_EXP1_2..............          14.65      0.6494      22.56    < 0.001
14 COM1_EXP1_3..............          16.41      0.5181      31.67    < 0.001
16 y_int_0..................          2.588       1.549       1.67     0.0949
17 y_int_1..................          0.000     Aliased
18 y_int_2..................          0.000     Aliased
20 industry_1...............        -0.6801      0.2588     -2.628    0.00859
22 dental_1.................         -11.16       1.864     -5.987    < 0.001
23 dental_2.................         -11.58       1.824     -6.348    < 0.001
24 dental_3.................         -11.94       1.847     -6.466    < 0.001
26 COM3_EXP1_1..............          1.104      0.3234      3.415    < 0.001
27 COM3_EXP1_2..............          2.108      0.8374      2.517     0.0118
29 QUES1_1..................         -23.06   1.687e+04  -0.001367      > 0.5
30 QUES1_2..................         -2.786       1.036     -2.688    0.00718
31 QUES1_3..................         -3.047       1.058     -2.881    0.00397
33 road_1...................        -0.9917      0.7118     -1.393      0.164
35 radiography_0............          0.000     Aliased
36 radiography_1............          1.266      0.6734       1.88     0.0601
38 nuclear_0................          11.98       1.015       11.8    < 0.001
39 nuclear_1................          11.01       1.172      9.393    < 0.001
40 tse_MIS..................         -1.460       0.792     -1.844     0.0652
41 tse_NON_ZERO.............       -0.02775     0.02595     -1.069      0.285
42 age_cen..................        0.01769      0.0322     0.5495      > 0.5
43 age_cen2.................       0.004152     0.00853     0.4868      > 0.5
44 age_cen3.................     -0.0001460   0.0004549    -0.3209      > 0.5
45 age_cen4.................     -7.813e-05   7.041e-05      -1.11      0.267
46 age_cen5.................     -7.084e-07    1.37e-06     -0.517      > 0.5
47 age_cen6.................      1.895e-07   1.545e-07      1.227       0.22

            Records used          111

                Deviance       123.43
                     AIC       179.43
            Pearson Chi2      136.032      Degrees of freedom      83


 *** WARNING: Parameter QUES1_1 changed by 4.5% MLE may be infinite or may not exist


!!!!!!!!!!!!!!!!!!!!!!!!!!
!ADDITIVE MODEL - LINEAR !
!!!!!!!!!!!!!!!!!!!!!!!!!!

ADD@

linear 1 dose@


loglinear 1@


fit@

          Iter  Step      Deviance

             0     0      123.430
             1     0      123.429
             2     0      123.427
             3     0      123.403
             4     0      123.216
             5     0      122.419
             6     0      121.722
             7     0      121.505
             8     0      121.447
             9     0      121.433
            10     0      121.430
            11     0      121.429
            12     0      121.429
            13     0      121.429
            14     0      121.429
            15     0      121.429
            16     0      121.429
            17     0      121.429
            18     0      121.429
            19     0      121.429

Piece-wise exponential regression
Additive  T0 + T1 + T2 + ...

Number_cells_MN is used for cases
Number_cells_scored_1000 is used for person years


                            Parameter Summary Table

 # Name                            Estimate     Std.Err.  Test Stat.  P value
-- ----------------------------   ----------   ---------  ----------  --------
Log-linear term 0
 1 %CON.....................          0.000     Aliased
 3 army_0...................         -10.25       1.931     -5.307    < 0.001
 4 army_1...................         -12.26       2.089     -5.869    < 0.001
 6 chemotherapy_1...........         0.3330        3.34     0.0997      > 0.5
 7 chemotherapy_2...........         -2.613       3.223    -0.8107      0.418
 9 exp_1....................        -0.2394      0.1989     -1.204      0.229
10 exp_2....................         0.4608     Aliased
12 COM1_EXP1_1..............          14.91     Aliased
13 COM1_EXP1_2..............          14.56      0.6847      21.26    < 0.001
14 COM1_EXP1_3..............          16.57      0.5633      29.42    < 0.001
16 y_int_0..................          2.014       2.296     0.8771       0.38
17 y_int_1..................          0.000     Aliased
18 y_int_2..................          0.000     Aliased
20 industry_1...............        -0.7353      0.2807      -2.62    0.00879
22 dental_1.................         -10.71       9.453     -1.133      0.257
23 dental_2.................         -11.07       9.438     -1.173      0.241
24 dental_3.................         -11.50       9.453     -1.216      0.224
26 COM3_EXP1_1..............          1.187      0.3689      3.218    0.00129
27 COM3_EXP1_2..............          2.766       3.216     0.8602       0.39
29 QUES1_1..................         -373.7   1.687e+04   -0.02216      > 0.5
30 QUES1_2..................         -2.397       8.674    -0.2763      > 0.5
31 QUES1_3..................         -2.725       8.668    -0.3144      > 0.5
33 road_1...................        -0.8031      0.7942     -1.011      0.312
35 radiography_0............          0.000     Aliased
36 radiography_1............          1.480      0.7082      2.089     0.0367
38 nuclear_0................          12.55     Aliased
39 nuclear_1................          9.828       3.235      3.037    0.00239
40 tse_MIS..................         -1.412      0.8778     -1.608      0.108
41 tse_NON_ZERO.............       -0.02101     0.02857    -0.7353      0.462
42 age_cen..................       0.009516     0.03507     0.2714      > 0.5
43 age_cen2.................       0.007260    0.009745      0.745      0.456
44 age_cen3.................      4.641e-05   0.0005097    0.09107      > 0.5
45 age_cen4.................     -0.0001160   8.316e-05     -1.395      0.163
46 age_cen5.................     -1.408e-06   1.545e-06    -0.9112      0.362
47 age_cen6.................      2.845e-07   1.845e-07      1.542      0.123

Linear term 1
48 dose.....................          4.841       2.901      1.669     0.0951

            Records used          111

                Deviance      121.429
                     AIC      177.429
            Pearson Chi2      138.493      Degrees of freedom      83


ci level 95@
                                       95% Confidence Bounds

 # Name                           Estimate    Std. Err.      Lower       Upper
-- ----------------------------  ----------   ---------    --------    --------

Log-linear term 0
 3 army_0...................        -10.25      1.931    -14.03    -6.461
             EXP(estimate)        3.553e-05       6.894   8.076e-07    0.001563

 4 army_1...................        -12.26      2.089    -16.35    -8.166
             EXP(estimate)        4.737e-06       8.077   7.894e-08   0.0002842

 6 chemotherapy_1...........        0.3330      3.340    -6.214     6.880
             EXP(estimate)            1.395       28.23    0.002002       972.5

 7 chemotherapy_2...........        -2.613      3.223    -8.929     3.704
             EXP(estimate)          0.07334       25.09   0.0001325       40.59

 9 exp_1....................       -0.2394     0.1989   -0.6292    0.1504
             EXP(estimate)           0.7871       1.220      0.5330       1.162

13 COM1_EXP1_2..............         14.56     0.6847     13.22     15.90
             EXP(estimate)        2.106e+06       1.983   5.502e+05   8.058e+06

14 COM1_EXP1_3..............         16.57     0.5633     15.47     17.67
             EXP(estimate)        1.570e+07       1.756   5.204e+06   4.735e+07

16 y_int_0..................         2.014      2.296    -2.486     6.513
             EXP(estimate)            7.491       9.933     0.08324       674.1

20 industry_1...............       -0.7353     0.2807    -1.285   -0.1853
             EXP(estimate)           0.4793       1.324      0.2765      0.8309

22 dental_1.................        -10.71      9.453    -29.24     7.819
             EXP(estimate)        2.236e-05   1.275e+04   2.009e-13       2488.

23 dental_2.................        -11.07      9.438    -29.57     7.426
             EXP(estimate)        1.553e-05   1.256e+04   1.436e-13       1679.

24 dental_3.................        -11.50      9.453    -30.02     7.030
             EXP(estimate)        1.016e-05   1.274e+04   9.140e-14       1130.

26 COM3_EXP1_1..............         1.187     0.3689    0.4640     1.910
             EXP(estimate)            3.277       1.446       1.590       6.753

27 COM3_EXP1_2..............         2.766      3.216    -3.536     9.068
             EXP(estimate)            15.90       24.92     0.02912       8676.

29 QUES1_1..................        -373.7  1.687e+04-3.344e+04 3.269e+04
             EXP(estimate)       4.902e-163       0.000       0.000       0.000

30 QUES1_2..................        -2.397      8.674    -19.40     14.60
             EXP(estimate)          0.09101       5848.   3.766e-09   2.199e+06

31 QUES1_3..................        -2.725      8.668    -19.71     14.26
             EXP(estimate)          0.06555       5815.   2.743e-09   1.567e+06

33 road_1...................       -0.8031     0.7942    -2.360    0.7535
             EXP(estimate)           0.4480       2.213     0.09445       2.124

36 radiography_1............         1.480     0.7082   0.09165     2.868
             EXP(estimate)            4.391       2.030       1.096       17.59

39 nuclear_1................         9.828      3.235     3.486     16.17
             EXP(estimate)        1.854e+04       25.42       32.66   1.052e+07

40 tse_MIS..................        -1.412     0.8778    -3.132    0.3090
             EXP(estimate)           0.2438       2.406     0.04363       1.362

41 tse_NON_ZERO.............      -0.02101    0.02857  -0.07701   0.03499
             EXP(estimate)           0.9792       1.029      0.9259       1.036

42 age_cen..................      0.009516    0.03507  -0.05921   0.07825
             EXP(estimate)            1.010       1.036      0.9425       1.081

43 age_cen2.................      0.007260   0.009745  -0.01184   0.02636
             EXP(estimate)            1.007       1.010      0.9882       1.027

44 age_cen3.................     4.641e-05  0.0005097-0.0009525  0.001045
             EXP(estimate)            1.000       1.001      0.9990       1.001

45 age_cen4.................    -0.0001160  8.316e-05-0.0002790 4.695e-05
             EXP(estimate)           0.9999       1.000      0.9997       1.000

46 age_cen5.................    -1.408e-06  1.545e-06-4.436e-06 1.620e-06
             EXP(estimate)            1.000       1.000       1.000       1.000

47 age_cen6.................     2.845e-07  1.845e-07-7.703e-08 6.460e-07
             EXP(estimate)            1.000       1.000       1.000       1.000


Linear term 1
48 dose.....................         4.841      2.901   -0.8444     10.53


!bounds 48 level 95@

profile 48 noplot force lower@

  Lower bound trial values 

             Deviance   One-Sided
     Beta     Change     P-Value 
     ____________________________

     4.261  -0.02558     0.436 *
    0.3063    -1.742    0.0935 *
     2.507   -0.4345     0.255 *
     1.369   -0.9920     0.160 *
    0.8601    -1.322     0.125 *
 ***   ERROR: No convergence

   Sorted list of profile likelihood points 

             Deviance   One-Sided
     Beta     Change     P-Value 
     ____________________________

    0.8601    -1.322     0.125
     1.369   -0.9920     0.160
    0.3063    -1.742    0.0935
     2.507   -0.4345     0.255
     4.261  -0.02558     0.436
     4.841     0.000   0.00253


      Interpolated profile likelihood bounds
       for parameter 48 (dose)

            MLE      4.841

      2-sided          Bounds         
       Level      Lower       Upper   
      ________________________________

      25.0%       3.703        ????
      50.0%       2.455        ????
      68.3%       1.355        ????
      75.0%      0.8587        ????
      90.0%        ????        ????
      95.0%        ????        ????
      97.5%        ????        ????
      99.0%        ????        ????
      99.5%        ????        ????


profile 48 noplot force upper@

  Upper bound trial values 

             Deviance   One-Sided
     Beta     Change     P-Value 
     ____________________________

     5.421  -0.02516     0.437 *
     9.450    -3.845    0.0249 *
     6.553   -0.3378     0.281
     6.753   -0.4522     0.251 *
     7.452    -1.022     0.156 *
     7.730    -1.317     0.126 *
     8.738    -2.663    0.0514 *
     9.431    -3.811    0.0255 *
     10.07    -5.003    0.0127 *
     10.84    -6.616   0.00505 *
     11.39    -7.872   0.00251 *

   Sorted list of profile likelihood points 

             Deviance   One-Sided
     Beta     Change     P-Value 
     ____________________________

     4.841     0.000   0.00253
     5.421  -0.02516     0.437
     6.753   -0.4522     0.251
     7.452    -1.022     0.156
     7.730    -1.317     0.126
     8.738    -2.663    0.0514
     9.431    -3.811    0.0255
     9.450    -3.845    0.0249
     10.07    -5.003    0.0127
     10.84    -6.616   0.00505
     11.39    -7.872   0.00251


      Interpolated profile likelihood bounds
       for parameter 48 (dose)

            MLE      4.841

      2-sided          Bounds         
       Level      Lower       Upper   
      ________________________________

      25.0%        ????       5.830
      50.0%        ????       6.758
      68.3%        ????       7.429
      75.0%        ????       7.736
      90.0%        ????       8.766
      95.0%        ????       9.448
      97.5%        ????       10.08
      99.0%        ????       10.85
      99.5%        ????       11.40


!!!!!!!!!!!!!!!!!!!!!!!!!!!!!!!!!!!!!!!!!!!!!!!!!!!!!!!!!!
!ADDITIVE MODEL - ADJUSTMENT FOR TIME SINCE FIRST EXPOSED!
!!!!!!!!!!!!!!!!!!!!!!!!!!!!!!!!!!!!!!!!!!!!!!!!!!!!!!!!!!
loglinear 1 time_first_exposed_cen@


fit@

          Iter  Step      Deviance

             0     0      121.429
             1     0      121.422
             2     0      121.422
             3     0      121.421
             4     0      121.421
             5     0      121.421
             6     0      121.421
             7     0      121.421
             8     0      121.421

Piece-wise exponential regression
Additive  T0 + T1 + T2 + ...

Number_cells_MN is used for cases
Number_cells_scored_1000 is used for person years


                            Parameter Summary Table

 # Name                            Estimate     Std.Err.  Test Stat.  P value
-- ----------------------------   ----------   ---------  ----------  --------
Log-linear term 0
 1 %CON.....................          0.000     Aliased
 3 army_0...................         -10.24       1.943     -5.271    < 0.001
 4 army_1...................         -12.27       2.111     -5.812    < 0.001
 6 chemotherapy_1...........         0.2891       3.659    0.07902      > 0.5
 7 chemotherapy_2...........         -2.669        3.58    -0.7455      0.456
 9 exp_1....................        -0.2366      0.2007     -1.179      0.239
10 exp_2....................         0.4608     Aliased
12 COM1_EXP1_1..............          14.91     Aliased
13 COM1_EXP1_2..............          14.56      0.6846      21.27    < 0.001
14 COM1_EXP1_3..............          16.57      0.5637      29.39    < 0.001
16 y_int_0..................          2.021       2.318     0.8721      0.383
17 y_int_1..................          0.000     Aliased
18 y_int_2..................          0.000     Aliased
20 industry_1...............        -0.7350      0.2801     -2.624     0.0087
22 dental_1.................         -10.41       9.601     -1.084      0.278
23 dental_2.................         -10.77       9.587     -1.124      0.261
24 dental_3.................         -11.20       9.601     -1.166      0.244
26 COM3_EXP1_1..............          1.187      0.3689      3.217     0.0013
27 COM3_EXP1_2..............          2.852       3.616     0.7888       0.43
29 QUES1_1..................         -373.7   1.687e+04   -0.02216      > 0.5
30 QUES1_2..................         -2.639       7.903    -0.3339      > 0.5
31 QUES1_3..................         -2.965       7.893    -0.3756      > 0.5
33 road_1...................        -0.8060      0.7931     -1.016       0.31
35 radiography_0............          0.000     Aliased
36 radiography_1............          1.476      0.7106      2.077     0.0378
38 nuclear_0................          12.55     Aliased
39 nuclear_1................          9.775       3.581       2.73    0.00634
40 tse_MIS..................         -1.418      0.8782     -1.614      0.106
41 tse_NON_ZERO.............       -0.02176     0.02975    -0.7314      0.465
42 age_cen..................       0.009822     0.03512     0.2797      > 0.5
43 age_cen2.................       0.007239    0.009727     0.7442      0.457
44 age_cen3.................      3.921e-05   0.0005136    0.07633      > 0.5
45 age_cen4.................     -0.0001158   8.302e-05     -1.395      0.163
46 age_cen5.................     -1.388e-06   1.553e-06    -0.8938      0.371
47 age_cen6.................      2.838e-07   1.842e-07      1.541      0.123

Linear term 1
48 dose.....................          4.652       3.785      1.229      0.219

Log-linear term 1
49 time_first_exposed_cen...        0.08706       1.175    0.07411      > 0.5

            Records used          111

                Deviance      121.421
                     AIC      179.421
            Pearson Chi2       138.45      Degrees of freedom      82


ci level 95@
                                       95% Confidence Bounds

 # Name                           Estimate    Std. Err.      Lower       Upper
-- ----------------------------  ----------   ---------    --------    --------

Log-linear term 0
 3 army_0...................        -10.24      1.943    -14.05    -6.433
             EXP(estimate)        3.567e-05       6.980   7.912e-07    0.001608

 4 army_1...................        -12.27      2.111    -16.41    -8.131
             EXP(estimate)        4.700e-06       8.255   7.505e-08   0.0002943

 6 chemotherapy_1...........        0.2891      3.659    -6.882     7.460
             EXP(estimate)            1.335       38.82    0.001026       1738.

 7 chemotherapy_2...........        -2.669      3.580    -9.686     4.348
             EXP(estimate)          0.06933       35.87   6.217e-05       77.31

 9 exp_1....................       -0.2366     0.2007   -0.6300    0.1568
             EXP(estimate)           0.7893       1.222      0.5326       1.170

13 COM1_EXP1_2..............         14.56     0.6846     13.22     15.90
             EXP(estimate)        2.106e+06       1.983   5.505e+05   8.057e+06

14 COM1_EXP1_3..............         16.57     0.5637     15.47     17.67
             EXP(estimate)        1.571e+07       1.757   5.205e+06   4.743e+07

16 y_int_0..................         2.021      2.318    -2.521     6.563
             EXP(estimate)            7.547       10.15     0.08037       708.7

20 industry_1...............       -0.7350     0.2801    -1.284   -0.1859
             EXP(estimate)           0.4795       1.323      0.2769      0.8303

22 dental_1.................        -10.41      9.601    -29.23     8.411
             EXP(estimate)        3.022e-05   1.478e+04   2.031e-13       4497.

23 dental_2.................        -10.77      9.587    -29.56     8.017
             EXP(estimate)        2.096e-05   1.457e+04   1.449e-13       3032.

24 dental_3.................        -11.20      9.601    -30.02     7.621
             EXP(estimate)        1.371e-05   1.478e+04   9.215e-14       2040.

26 COM3_EXP1_1..............         1.187     0.3689    0.4637     1.910
             EXP(estimate)            3.277       1.446       1.590       6.752

27 COM3_EXP1_2..............         2.852      3.616    -4.235     9.940
             EXP(estimate)            17.33       37.19     0.01448   2.074e+04

29 QUES1_1..................        -373.7  1.687e+04-3.344e+04 3.269e+04
             EXP(estimate)       4.902e-163       0.000       0.000       0.000

30 QUES1_2..................        -2.639      7.903    -18.13     12.85
             EXP(estimate)          0.07147       2704.   1.341e-08   3.809e+05

31 QUES1_3..................        -2.965      7.893    -18.43     12.51
             EXP(estimate)          0.05158       2678.   9.864e-09   2.697e+05

33 road_1...................       -0.8060     0.7931    -2.360    0.7485
             EXP(estimate)           0.4467       2.210     0.09438       2.114

36 radiography_1............         1.476     0.7106   0.08283     2.868
             EXP(estimate)            4.374       2.035       1.086       17.61

39 nuclear_1................         9.775      3.581     2.756     16.79
             EXP(estimate)        1.760e+04       35.92       15.74   1.967e+07

40 tse_MIS..................        -1.418     0.8782    -3.139    0.3037
             EXP(estimate)           0.2423       2.407     0.04333       1.355

41 tse_NON_ZERO.............      -0.02176    0.02975  -0.08008   0.03655
             EXP(estimate)           0.9785       1.030      0.9230       1.037

42 age_cen..................      0.009822    0.03512  -0.05901   0.07866
             EXP(estimate)            1.010       1.036      0.9427       1.082

43 age_cen2.................      0.007239   0.009727  -0.01183   0.02630
             EXP(estimate)            1.007       1.010      0.9882       1.027

44 age_cen3.................     3.921e-05  0.0005136-0.0009675  0.001046
             EXP(estimate)            1.000       1.001      0.9990       1.001

45 age_cen4.................    -0.0001158  8.302e-05-0.0002785 4.691e-05
             EXP(estimate)           0.9999       1.000      0.9997       1.000

46 age_cen5.................    -1.388e-06  1.553e-06-4.432e-06 1.656e-06
             EXP(estimate)            1.000       1.000       1.000       1.000

47 age_cen6.................     2.838e-07  1.842e-07-7.713e-08 6.448e-07
             EXP(estimate)            1.000       1.000       1.000       1.000


Linear term 1
48 dose.....................         4.652      3.785    -2.766     12.07


Log-linear term 1
49 time_first_exposed_cen...       0.08706      1.175    -2.215     2.390
             EXP(estimate)            1.091       3.237      0.1091       10.91


!bounds 48 level 95@

profile 48 noplot force lower@

  Lower bound trial values 

             Deviance   One-Sided
     Beta     Change     P-Value 
     ____________________________

     3.895  -0.02986     0.431 *
     2.117   -0.2889     0.295 *
     1.448   -0.4127     0.260 *
 ***   ERROR: No convergence

   Sorted list of profile likelihood points 

             Deviance   One-Sided
     Beta     Change     P-Value 
     ____________________________

     1.448   -0.4127     0.260
     2.117   -0.2889     0.295
     3.895  -0.02986     0.431
     4.652     0.000   0.00251


      Interpolated profile likelihood bounds
       for parameter 48 (dose)

            MLE      4.652

      2-sided          Bounds         
       Level      Lower       Upper   
      ________________________________

      25.0%       3.185        ????
      50.0%        ????        ????
      68.3%        ????        ????
      75.0%        ????        ????
      90.0%        ????        ????
      95.0%        ????        ????
      97.5%        ????        ????
      99.0%        ????        ????
      99.5%        ????        ????


profile 48 noplot force upper@

  Upper bound trial values 

             Deviance   One-Sided
     Beta     Change     P-Value 
     ____________________________

     5.408  -0.03114     0.430 *
     9.511    -2.597    0.0535 *
     6.815   -0.3603     0.274 *
     7.892   -0.9769     0.161 *
     8.319    -1.327     0.125 *
     9.576    -2.677    0.0509 *
     10.41    -3.817    0.0254 *
     11.18    -5.006    0.0126 *
     12.10    -6.617   0.00505 *
     12.76    -7.869   0.00251 *

   Sorted list of profile likelihood points 

             Deviance   One-Sided
     Beta     Change     P-Value 
     ____________________________

     4.652     0.000   0.00251
     5.408  -0.03114     0.430
     6.815   -0.3603     0.274
     7.892   -0.9769     0.161
     8.319    -1.327     0.125
     9.511    -2.597    0.0535
     9.576    -2.677    0.0509
     10.41    -3.817    0.0254
     11.18    -5.006    0.0126
     12.10    -6.617   0.00505
     12.76    -7.869   0.00251


      Interpolated profile likelihood bounds
       for parameter 48 (dose)

            MLE      4.652

      2-sided          Bounds         
       Level      Lower       Upper   
      ________________________________

      25.0%        ????       5.877
      50.0%        ????       7.023
      68.3%        ????       7.922
      75.0%        ????       8.315
      90.0%        ????       9.599
      95.0%        ????       10.43
      97.5%        ????       11.19
      99.0%        ????       12.11
      99.5%        ????       12.77


!bounds 49 level 95@

profile 49 noplot force lower@

  Lower bound trial values 

             Deviance   One-Sided
     Beta     Change     P-Value 
     ____________________________

   -0.1479  -0.06300     0.401 *
   -0.6587    -1.200     0.137 *
   -0.4009   -0.3876     0.267 *
   -0.6076    -1.004     0.158 *
   -0.6889    -1.317     0.126 *
   -0.9708    -2.002    0.0786
    -1.171    -2.013    0.0780
    -1.713    -2.024    0.0774
    -2.888    -2.086    0.0743
    -6.888    -2.567    0.0546 *
    -9.237    -2.629    0.0525
    -13.94    -2.174    0.0702
    -16.29    -2.521    0.0562
    -19.98    -2.137    0.0719
 ***   ERROR: No convergence
 ***   ERROR: Exponent in log-linear subterm of term 1 is too large

   Sorted list of profile likelihood points 

             Deviance   One-Sided
     Beta     Change     P-Value 
     ____________________________

    -6.888    -2.567    0.0546
   -0.6889    -1.317     0.126
   -0.6076    -1.004     0.158
   -0.6587    -1.200     0.137
   -0.4009   -0.3876     0.267
   -0.1479  -0.06300     0.401
   0.08706     0.000   0.00251


      Interpolated profile likelihood bounds
       for parameter 49 (time_first_exposed_cen)

            MLE    0.08706    exp(MLE)      1.091

      2-sided          Bounds                exp(Bounds)
       Level      Lower       Upper      Lower        Upper
      _______________________________________________________

      25.0%     -0.1932        ????      0.8244        ????
      50.0%     -0.4300        ????      0.6505        ????
      68.3%     -0.6064        ????      0.5453        ????
      75.0%     -0.6906        ????      0.5013        ????
      90.0%      -1.078        ????      0.3404        ????
      95.0%      -1.440        ????      0.2369        ????
      97.5%      -1.883        ????      0.1521        ????
      99.0%      -2.720        ????     0.06591        ????
      99.5%      -1.125        ????      0.3248        ????


profile 49 noplot force upper@

  Upper bound trial values 

             Deviance   One-Sided
     Beta     Change     P-Value 
     ____________________________

    0.3220  -0.03778     0.423 *
     1.331   -0.4205     0.258 *
     1.391   -0.4349     0.255 *
     2.131   -0.5075     0.238
     3.305   -0.4512     0.251
     5.655   -0.4336     0.255
     8.526   -0.6414     0.212
     10.88   -0.8370     0.180

   Sorted list of profile likelihood points 

             Deviance   One-Sided
     Beta     Change     P-Value 
     ____________________________

   0.08706     0.000   0.00251
    0.3220  -0.03778     0.423
     1.331   -0.4205     0.258
     1.391   -0.4349     0.255


      Interpolated profile likelihood bounds
       for parameter 49 (time_first_exposed_cen)

            MLE    0.08706    exp(MLE)      1.091

      2-sided          Bounds                exp(Bounds)
       Level      Lower       Upper      Lower        Upper
      _______________________________________________________

      25.0%        ????      0.5797        ????       1.785
      50.0%        ????        ????        ????        ????
      68.3%        ????        ????        ????        ????
      75.0%        ????        ????        ????        ????
      90.0%        ????       1.374        ????       3.951
      95.0%        ????        ????        ????        ????
      97.5%        ????        ????        ????        ????
      99.0%        ????        ????        ????        ????
      99.5%        ????        ????        ????        ????


!!!!!!!!!!!!!!!!!!!!!!!!!!!!!!!!!!!
!MULTIPLICATIVE MODEL - LINEAR    !
!!!!!!!!!!!!!!!!!!!!!!!!!!!!!!!!!!!
RRISK@


linear 1@


loglinear 1@


fit@

          Iter  Step      Deviance

             0     0      142.988
             1     1      127.077
             2     0      123.884
             3     0      123.434
             4     0      123.430
             5     0      123.430
             6     0      123.430

Piece-wise exponential regression
Additive excess relative risk T0 * (1 + T1 + T2 + ...)

Number_cells_MN is used for cases
Number_cells_scored_1000 is used for person years


                            Parameter Summary Table

 # Name                            Estimate     Std.Err.  Test Stat.  P value
-- ----------------------------   ----------   ---------  ----------  --------
Log-linear term 0
 1 %CON.....................          0.000     Aliased
 3 army_0...................         -11.12     Aliased
 4 army_1...................         -12.88      0.6903     -18.66    < 0.001
 6 chemotherapy_1...........          1.706       1.146      1.489      0.137
 7 chemotherapy_2...........        -0.9908      0.7799      -1.27      0.204
 9 exp_1....................        -0.2028      0.1814     -1.118      0.263
10 exp_2....................         0.4608     Aliased
12 COM1_EXP1_1..............          14.91     Aliased
13 COM1_EXP1_2..............          14.65      0.6494      22.56    < 0.001
14 COM1_EXP1_3..............          16.41      0.5181      31.67    < 0.001
16 y_int_0..................          2.588       1.549       1.67     0.0949
17 y_int_1..................          0.000     Aliased
18 y_int_2..................          0.000     Aliased
20 industry_1...............        -0.6801      0.2588     -2.628    0.00859
22 dental_1.................         -11.16       1.864     -5.987    < 0.001
23 dental_2.................         -11.58       1.824     -6.348    < 0.001
24 dental_3.................         -11.94       1.847     -6.466    < 0.001
26 COM3_EXP1_1..............          1.104      0.3234      3.415    < 0.001
27 COM3_EXP1_2..............          2.108      0.8374      2.517     0.0118
29 QUES1_1..................         -373.7   1.687e+04   -0.02216      > 0.5
30 QUES1_2..................         -2.786       1.036     -2.688    0.00718
31 QUES1_3..................         -3.047       1.058     -2.881    0.00397
33 road_1...................        -0.9917      0.7118     -1.393      0.164
35 radiography_0............          0.000     Aliased
36 radiography_1............          1.266      0.6734       1.88     0.0601
38 nuclear_0................          12.79       1.015       12.6    < 0.001
39 nuclear_1................          11.82       1.172      10.09    < 0.001
40 tse_MIS..................         -1.460       0.792     -1.844     0.0652
41 tse_NON_ZERO.............       -0.02775     0.02595     -1.069      0.285
42 age_cen..................        0.01769      0.0322     0.5495      > 0.5
43 age_cen2.................       0.004152     0.00853     0.4868      > 0.5
44 age_cen3.................     -0.0001460   0.0004549    -0.3209      > 0.5
45 age_cen4.................     -7.813e-05   7.041e-05      -1.11      0.267
46 age_cen5.................     -7.084e-07    1.37e-06     -0.517      > 0.5
47 age_cen6.................      1.895e-07   1.545e-07      1.227       0.22

            Records used          111

                Deviance       123.43
                     AIC       177.43
            Pearson Chi2      136.032      Degrees of freedom      84


linear 1 dose@


fit@

          Iter  Step      Deviance

             0     0      123.430
             1     0      122.439
             2     0      122.218
             3     0      122.216
             4     0      122.216
             5     0      122.216
             6     0      122.216

Piece-wise exponential regression
Additive excess relative risk T0 * (1 + T1 + T2 + ...)

Number_cells_MN is used for cases
Number_cells_scored_1000 is used for person years


                            Parameter Summary Table

 # Name                            Estimate     Std.Err.  Test Stat.  P value
-- ----------------------------   ----------   ---------  ----------  --------
Log-linear term 0
 1 %CON.....................          0.000     Aliased
 3 army_0...................         -11.12     Aliased
 4 army_1...................         -12.84        0.69      -18.6    < 0.001
 6 chemotherapy_1...........          1.382       1.171       1.18      0.238
 7 chemotherapy_2...........         -1.334      0.8247     -1.618      0.106
 9 exp_1....................        -0.1792      0.1832    -0.9783      0.328
10 exp_2....................         0.4608     Aliased
12 COM1_EXP1_1..............          14.91     Aliased
13 COM1_EXP1_2..............          14.69      0.6466      22.71    < 0.001
14 COM1_EXP1_3..............          16.44      0.5168      31.81    < 0.001
16 y_int_0..................          2.393       1.559      1.535      0.125
17 y_int_1..................          0.000     Aliased
18 y_int_2..................          0.000     Aliased
20 industry_1...............        -0.6631      0.2606     -2.544      0.011
22 dental_1.................         -11.26       1.873      -6.01    < 0.001
23 dental_2.................         -11.61        1.83     -6.347    < 0.001
24 dental_3.................         -12.00       1.855     -6.467    < 0.001
26 COM3_EXP1_1..............          1.054      0.3257      3.235    0.00122
27 COM3_EXP1_2..............          2.027      0.8444        2.4     0.0164
29 QUES1_1..................         -373.7   1.687e+04   -0.02216      > 0.5
30 QUES1_2..................         -2.556       1.043      -2.45     0.0143
31 QUES1_3..................         -2.856       1.064     -2.684    0.00728
33 road_1...................        -0.8509      0.7221     -1.178      0.239
35 radiography_0............          0.000     Aliased
36 radiography_1............          1.370      0.6771      2.023     0.0431
38 nuclear_0................          12.86       1.018      12.64    < 0.001
39 nuclear_1................          11.48         1.2      9.569    < 0.001
40 tse_MIS..................         -1.369      0.7958      -1.72     0.0855
41 tse_NON_ZERO.............       -0.02485     0.02601    -0.9553      0.339
42 age_cen..................        0.01208     0.03277     0.3686      > 0.5
43 age_cen2.................       0.005852    0.008639     0.6774      0.498
44 age_cen3.................     -2.722e-05   0.0004689   -0.05805      > 0.5
45 age_cen4.................     -9.487e-05   7.154e-05     -1.326      0.185
46 age_cen5.................     -1.077e-06   1.413e-06    -0.7623      0.446
47 age_cen6.................      2.291e-07   1.575e-07      1.455      0.146

Linear term 1
48 dose.....................          1.310       1.265      1.036        0.3

            Records used          111

                Deviance      122.216
                     AIC      178.216
            Pearson Chi2      137.113      Degrees of freedom      83


ci level 95@
                                       95% Confidence Bounds

 # Name                           Estimate    Std. Err.      Lower       Upper
-- ----------------------------  ----------   ---------    --------    --------

Log-linear term 0
 4 army_1...................        -12.84     0.6900    -14.19    -11.48
             EXP(estimate)        2.662e-06       1.994   6.884e-07   1.029e-05

 6 chemotherapy_1...........         1.382      1.171   -0.9129     3.676
             EXP(estimate)            3.982       3.224      0.4014       39.50

 7 chemotherapy_2...........        -1.334     0.8247    -2.951    0.2820
             EXP(estimate)           0.2633       2.281     0.05230       1.326

 9 exp_1....................       -0.1792     0.1832   -0.5382    0.1798
             EXP(estimate)           0.8359       1.201      0.5838       1.197

13 COM1_EXP1_2..............         14.69     0.6466     13.42     15.95
             EXP(estimate)        2.388e+06       1.909   6.725e+05   8.480e+06

14 COM1_EXP1_3..............         16.44     0.5168     15.43     17.46
             EXP(estimate)        1.383e+07       1.677   5.021e+06   3.808e+07

16 y_int_0..................         2.393      1.559   -0.6623     5.448
             EXP(estimate)            10.95       4.753      0.5157       232.3

20 industry_1...............       -0.6631     0.2606    -1.174   -0.1522
             EXP(estimate)           0.5153       1.298      0.3092      0.8588

22 dental_1.................        -11.26      1.873    -14.93    -7.584
             EXP(estimate)        1.294e-05       6.506   3.295e-07   0.0005083

23 dental_2.................        -11.61      1.830    -15.20    -8.027
             EXP(estimate)        9.045e-06       6.232   2.506e-07   0.0003265

24 dental_3.................        -12.00      1.855    -15.64    -8.363
             EXP(estimate)        6.148e-06       6.395   1.619e-07   0.0002334

26 COM3_EXP1_1..............         1.054     0.3257    0.4153     1.692
             EXP(estimate)            2.868       1.385       1.515       5.430

27 COM3_EXP1_2..............         2.027     0.8444    0.3716     3.682
             EXP(estimate)            7.588       2.327       1.450       39.71

29 QUES1_1..................        -373.7  1.687e+04-3.344e+04 3.269e+04
             EXP(estimate)       4.902e-163       0.000       0.000       0.000

30 QUES1_2..................        -2.556      1.043    -4.600   -0.5110
             EXP(estimate)          0.07764       2.838     0.01005      0.5999

31 QUES1_3..................        -2.856      1.064    -4.941   -0.7703
             EXP(estimate)          0.05751       2.898    0.007146      0.4629

33 road_1...................       -0.8509     0.7221    -2.266    0.5644
             EXP(estimate)           0.4270       2.059      0.1037       1.758

36 radiography_1............         1.370     0.6771   0.04243     2.697
             EXP(estimate)            3.934       1.968       1.043       14.83

38 nuclear_0................         12.86      1.018     10.87     14.86
             EXP(estimate)        3.861e+05       2.766   5.255e+04   2.837e+06

39 nuclear_1................         11.48      1.200     9.132     13.84
             EXP(estimate)        9.711e+04       3.320       9242.   1.020e+06

40 tse_MIS..................        -1.369     0.7958    -2.928    0.1911
             EXP(estimate)           0.2545       2.216     0.05348       1.211

41 tse_NON_ZERO.............      -0.02485    0.02601  -0.07582   0.02613
             EXP(estimate)           0.9755       1.026      0.9270       1.026

42 age_cen..................       0.01208    0.03277  -0.05215   0.07631
             EXP(estimate)            1.012       1.033      0.9492       1.079

43 age_cen2.................      0.005852   0.008639  -0.01108   0.02278
             EXP(estimate)            1.006       1.009      0.9890       1.023

44 age_cen3.................    -2.722e-05  0.0004689-0.0009462 0.0008917
             EXP(estimate)            1.000       1.000      0.9991       1.001

45 age_cen4.................    -9.487e-05  7.154e-05-0.0002351 4.534e-05
             EXP(estimate)           0.9999       1.000      0.9998       1.000

46 age_cen5.................    -1.077e-06  1.413e-06-3.848e-06 1.693e-06
             EXP(estimate)            1.000       1.000       1.000       1.000

47 age_cen6.................     2.291e-07  1.575e-07-7.958e-08 5.378e-07
             EXP(estimate)            1.000       1.000       1.000       1.000


Linear term 1
48 dose.....................         1.310      1.265    -1.169     3.790


!bounds 48 level 95@

profile 48 noplot force lower@

  Lower bound trial values 

             Deviance   One-Sided
     Beta     Change     P-Value 
     ____________________________

     1.057  -0.03611     0.425 *
  -0.09054    -1.417     0.117 *
    0.5023   -0.4122     0.260 *
    0.1140   -0.9846     0.161 *
  -0.04960    -1.322     0.125 *
   -0.5483    -2.809    0.0469 *
   -0.8046    -3.918    0.0239 *
    -1.019    -5.085    0.0121 *
    -1.256    -6.713   0.00478 *
 ***   ERROR: No convergence

   Sorted list of profile likelihood points 

             Deviance   One-Sided
     Beta     Change     P-Value 
     ____________________________

    -1.256    -6.713   0.00478
    -1.019    -5.085    0.0121
   -0.8046    -3.918    0.0239
   -0.5483    -2.809    0.0469
  -0.04960    -1.322     0.125
    0.1140   -0.9846     0.161
  -0.09054    -1.417     0.117
    0.5023   -0.4122     0.260
     1.057  -0.03611     0.425
     1.310     0.000   0.00251


      Interpolated profile likelihood bounds
       for parameter 48 (dose)

            MLE      1.310

      2-sided          Bounds         
       Level      Lower       Upper   
      ________________________________

      25.0%      0.8996        ????
      50.0%      0.4666        ????
      68.3%      0.1057        ????
      75.0%    -0.05002        ????
      90.0%     -0.5212        ????
      95.0%     -0.7890        ????
      97.5%      -1.009        ????
      99.0%      -1.246        ????
      99.5%        ????        ????


profile 48 noplot force upper@

  Upper bound trial values 

             Deviance   One-Sided
     Beta     Change     P-Value 
     ____________________________

     1.563  -0.03290     0.428 *
     2.848   -0.9892     0.160 *
     2.342   -0.4807     0.244 *
     2.857   -0.9997     0.159 *
     3.123    -1.321     0.125 *
     4.038    -2.642    0.0520 *
     4.717    -3.790    0.0258 *
     5.370    -4.986    0.0128 *
     6.197    -6.599   0.00510 *
     6.817    -7.860   0.00253 *

   Sorted list of profile likelihood points 

             Deviance   One-Sided
     Beta     Change     P-Value 
     ____________________________

     1.310     0.000   0.00251
     1.563  -0.03290     0.428
     2.342   -0.4807     0.244
     2.848   -0.9892     0.160
     2.857   -0.9997     0.159
     3.123    -1.321     0.125
     4.038    -2.642    0.0520
     4.717    -3.790    0.0258
     5.370    -4.986    0.0128
     6.197    -6.599   0.00510
     6.817    -7.860   0.00253


      Interpolated profile likelihood bounds
       for parameter 48 (dose)

            MLE      1.310

      2-sided          Bounds         
       Level      Lower       Upper   
      ________________________________

      25.0%        ????       1.772
      50.0%        ????       2.311
      68.3%        ????       2.858
      75.0%        ????       3.125
      90.0%        ????       4.077
      95.0%        ????       4.747
      97.5%        ????       5.390
      99.0%        ????       6.215
      99.5%        ????       6.826


!!!!!!!!!!!!!!!!!!!!!!!!!!!!!!!!!!!!!!!!!!!!!!!!!!!!!!!!!!!!!!!!!
!MULTIPLICATIVE MODEL - ADJUSTMENT FOR TIME SINCE FIRST EXPOSED !
!!!!!!!!!!!!!!!!!!!!!!!!!!!!!!!!!!!!!!!!!!!!!!!!!!!!!!!!!!!!!!!!!
loglinear 1 time_first_exposed_cen@


fit@

          Iter  Step      Deviance

             0     0      122.216
             1     1      122.196
             2     1      122.194
             3     1      122.194
             4     1      122.194
             5     0      122.194
             6     1      122.194
             7     1      122.194
             8     1      122.194
             9     1      122.194
            10     1      122.194

Piece-wise exponential regression
Additive excess relative risk T0 * (1 + T1 + T2 + ...)

Number_cells_MN is used for cases
Number_cells_scored_1000 is used for person years


                            Parameter Summary Table

 # Name                            Estimate     Std.Err.  Test Stat.  P value
-- ----------------------------   ----------   ---------  ----------  --------
Log-linear term 0
 1 %CON.....................          0.000     Aliased
 3 army_0...................         -11.12     Aliased
 4 army_1...................         -12.83      0.6907     -18.58    < 0.001
 6 chemotherapy_1...........          1.390       1.174      1.184      0.236
 7 chemotherapy_2...........         -1.323      0.8311     -1.592      0.111
 9 exp_1....................        -0.1796       0.183    -0.9814      0.326
10 exp_2....................         0.4608     Aliased
12 COM1_EXP1_1..............          14.91     Aliased
13 COM1_EXP1_2..............          14.69      0.6465      22.72    < 0.001
14 COM1_EXP1_3..............          16.44      0.5169      31.81    < 0.001
16 y_int_0..................          2.374       1.572       1.51      0.131
17 y_int_1..................          0.000     Aliased
18 y_int_2..................          0.000     Aliased
20 industry_1...............        -0.6661      0.2637     -2.526     0.0115
22 dental_1.................         -11.31       1.938     -5.834    < 0.001
23 dental_2.................         -11.66       1.889     -6.176    < 0.001
24 dental_3.................         -12.05       1.915     -6.291    < 0.001
26 COM3_EXP1_1..............          1.054      0.3255      3.239     0.0012
27 COM3_EXP1_2..............          2.016      0.8482      2.377     0.0175
29 QUES1_1..................         -373.7   1.687e+04   -0.02216      > 0.5
30 QUES1_2..................         -2.528       1.071     -2.361     0.0182
31 QUES1_3..................         -2.830       1.089     -2.598    0.00938
33 road_1...................        -0.8474      0.7228     -1.172      0.241
35 radiography_0............          0.000     Aliased
36 radiography_1............          1.375      0.6798      2.023      0.043
38 nuclear_0................          12.87       1.019      12.63    < 0.001
39 nuclear_1................          11.50       1.207      9.523    < 0.001
40 tse_MIS..................         -1.360      0.8014     -1.697     0.0898
41 tse_NON_ZERO.............       -0.02397     0.02749    -0.8719      0.383
42 age_cen..................        0.01236     0.03301     0.3744      > 0.5
43 age_cen2.................       0.005841    0.008635     0.6764      0.499
44 age_cen3.................     -3.119e-05   0.0004727   -0.06598      > 0.5
45 age_cen4.................     -9.449e-05   7.165e-05     -1.319      0.187
46 age_cen5.................     -1.057e-06    1.44e-06    -0.7339      0.463
47 age_cen6.................      2.276e-07   1.585e-07      1.436      0.151

Linear term 1
48 dose.....................          1.385        1.44     0.9617      0.336

Log-linear term 1
49 time_first_exposed_cen...        -0.1289       1.184    -0.1088      > 0.5

            Records used          111

                Deviance      122.194
                     AIC      180.194
            Pearson Chi2      137.263      Degrees of freedom      82


ci level 95@
                                       95% Confidence Bounds

 # Name                           Estimate    Std. Err.      Lower       Upper
-- ----------------------------  ----------   ---------    --------    --------

Log-linear term 0
 4 army_1...................        -12.83     0.6907    -14.19    -11.48
             EXP(estimate)        2.669e-06       1.995   6.893e-07   1.034e-05

 6 chemotherapy_1...........         1.390      1.174   -0.9105     3.690
             EXP(estimate)            4.013       3.233      0.4023       40.03

 7 chemotherapy_2...........        -1.323     0.8311    -2.952    0.3055
             EXP(estimate)           0.2662       2.296     0.05221       1.357

 9 exp_1....................       -0.1796     0.1830   -0.5384    0.1791
             EXP(estimate)           0.8356       1.201      0.5837       1.196

13 COM1_EXP1_2..............         14.69     0.6465     13.42     15.95
             EXP(estimate)        2.391e+06       1.909   6.735e+05   8.489e+06

14 COM1_EXP1_3..............         16.44     0.5169     15.43     17.45
             EXP(estimate)        1.381e+07       1.677   5.016e+06   3.805e+07

16 y_int_0..................         2.374      1.572   -0.7064     5.454
             EXP(estimate)            10.74       4.814      0.4934       233.7

20 industry_1...............       -0.6661     0.2637    -1.183   -0.1492
             EXP(estimate)           0.5137       1.302      0.3063      0.8614

22 dental_1.................        -11.31      1.938    -15.11    -7.509
             EXP(estimate)        1.227e-05       6.947   2.747e-07   0.0005480

23 dental_2.................        -11.66      1.889    -15.37    -7.962
             EXP(estimate)        8.599e-06       6.610   2.123e-07   0.0003483

24 dental_3.................        -12.05      1.915    -15.80    -8.297
             EXP(estimate)        5.840e-06       6.790   1.368e-07   0.0002494

26 COM3_EXP1_1..............         1.054     0.3255    0.4163     1.692
             EXP(estimate)            2.870       1.385       1.516       5.433

27 COM3_EXP1_2..............         2.016     0.8482    0.3534     3.678
             EXP(estimate)            7.508       2.336       1.424       39.59

29 QUES1_1..................        -373.7  1.687e+04-3.344e+04 3.269e+04
             EXP(estimate)       4.902e-163       0.000       0.000       0.000

30 QUES1_2..................        -2.528      1.071    -4.627   -0.4292
             EXP(estimate)          0.07980       2.918    0.009782      0.6511

31 QUES1_3..................        -2.830      1.089    -4.964   -0.6949
             EXP(estimate)          0.05903       2.972    0.006981      0.4991

33 road_1...................       -0.8474     0.7228    -2.264    0.5693
             EXP(estimate)           0.4285       2.060      0.1039       1.767

36 radiography_1............         1.375     0.6798   0.04309     2.708
             EXP(estimate)            3.957       1.973       1.044       15.00

38 nuclear_0................         12.87      1.019     10.87     14.86
             EXP(estimate)        3.879e+05       2.769   5.269e+04   2.855e+06

39 nuclear_1................         11.50      1.207     9.131     13.86
             EXP(estimate)        9.845e+04       3.345       9236.   1.049e+06

40 tse_MIS..................        -1.360     0.8014    -2.930    0.2110
             EXP(estimate)           0.2567       2.229     0.05337       1.235

41 tse_NON_ZERO.............      -0.02397    0.02749  -0.07784   0.02991
             EXP(estimate)           0.9763       1.028      0.9251       1.030

42 age_cen..................       0.01236    0.03301  -0.05233   0.07705
             EXP(estimate)            1.012       1.034      0.9490       1.080

43 age_cen2.................      0.005841   0.008635  -0.01108   0.02276
             EXP(estimate)            1.006       1.009      0.9890       1.023

44 age_cen3.................    -3.119e-05  0.0004727-0.0009576 0.0008952
             EXP(estimate)            1.000       1.000      0.9990       1.001

45 age_cen4.................    -9.449e-05  7.165e-05-0.0002349 4.595e-05
             EXP(estimate)           0.9999       1.000      0.9998       1.000

46 age_cen5.................    -1.057e-06  1.440e-06-3.879e-06 1.765e-06
             EXP(estimate)            1.000       1.000       1.000       1.000

47 age_cen6.................     2.276e-07  1.585e-07-8.300e-08 5.382e-07
             EXP(estimate)            1.000       1.000       1.000       1.000


Linear term 1
48 dose.....................         1.385      1.440    -1.437     4.207


Log-linear term 1
49 time_first_exposed_cen...       -0.1289      1.184    -2.450     2.192
             EXP(estimate)           0.8791       3.268     0.08632       8.953


!bounds 48 level 95@

profile 48 noplot force lower@

  Lower bound trial values 

             Deviance   One-Sided
     Beta     Change     P-Value 
     ____________________________

     1.097  -0.04065     0.420 *
  -0.03168   -0.9356     0.167 *
    0.3999   -0.5447     0.230 *
  -0.09700    -1.094     0.148 *
    0.8422   -0.1515     0.349
   -0.2790    -1.560     0.106
    0.2739   -0.6909     0.203
   -0.1478    -1.219     0.135 *
   -0.1482-7.912e+17      0.00
 ***   ERROR: No convergence

   Sorted list of profile likelihood points 

             Deviance   One-Sided
     Beta     Change     P-Value 
     ____________________________

-1.000e+36    -2.706     0.500
   -0.1478    -1.219     0.135
  -0.09700    -1.094     0.148
  -0.03168   -0.9356     0.167
    0.3999   -0.5447     0.230
     1.097  -0.04065     0.420
     1.385     0.000   0.00253


      Interpolated profile likelihood bounds
       for parameter 48 (dose)

            MLE      1.385

      2-sided          Bounds         
       Level      Lower       Upper   
      ________________________________

      25.0%      0.9450        ????
      50.0%      0.5096        ????
      68.3%    -0.05960        ????
      75.0%     -0.1899        ????
      90.0%     -0.7496        ????
      95.0%      -1.210        ????
      97.5%      -1.688        ????
      99.0%      -2.341        ????
      99.5%      -2.845        ????


 *** WARNING: Parameter time_first_exposed_cen changed by 9.6% MLE may be infinite or may not exist


profile 48 noplot force upper@

  Upper bound trial values 

             Deviance   One-Sided
     Beta     Change     P-Value 
     ____________________________

     1.673  -0.03669     0.424 *
     2.954   -0.8967     0.172 *
     2.491   -0.4766     0.245 *
     3.051   -0.9970     0.159 *
     3.340    -1.320     0.125 *
     4.329    -2.641    0.0521 *
     5.067    -3.789    0.0258 *
     5.775    -4.986    0.0128 *
     6.674    -6.598   0.00510 *
     7.349    -7.860   0.00253 *

   Sorted list of profile likelihood points 

             Deviance   One-Sided
     Beta     Change     P-Value 
     ____________________________

     1.385     0.000   0.00253
     1.673  -0.03669     0.424
     2.491   -0.4766     0.245
     2.954   -0.8967     0.172
     3.051   -0.9970     0.159
     3.340    -1.320     0.125
     4.329    -2.641    0.0521
     5.067    -3.789    0.0258
     5.775    -4.986    0.0128
     6.674    -6.598   0.00510
     7.349    -7.860   0.00253


      Interpolated profile likelihood bounds
       for parameter 48 (dose)

            MLE      1.385

      2-sided          Bounds         
       Level      Lower       Upper   
      ________________________________

      25.0%        ????       1.881
      50.0%        ????       2.463
      68.3%        ????       3.053
      75.0%        ????       3.342
      90.0%        ????       4.373
      95.0%        ????       5.099
      97.5%        ????       5.797
      99.0%        ????       6.694
      99.5%        ????       7.359


!bounds 49 level 95@

profile 49 noplot force lower@

  Lower bound trial values 

             Deviance   One-Sided
     Beta     Change     P-Value 
     ____________________________

   -0.3657   -0.1274     0.361 *
   -0.5006   -0.3553     0.276 *
   -0.5450   -0.4566     0.250 *
   -0.7246   -0.9238     0.168 *
   -0.8560    -1.171     0.140
   -0.9711    -1.236     0.133 *
   -0.9700    -1.236     0.133
   -0.6386   -0.6987     0.202
   -0.9700    -1.236     0.133
    -1.523   -0.9768     0.161
   -0.9700    -1.236     0.133

   Sorted list of profile likelihood points 

             Deviance   One-Sided
     Beta     Change     P-Value 
     ____________________________

   -0.9711    -1.236     0.133
   -0.7246   -0.9238     0.168
   -0.5450   -0.4566     0.250
   -0.5006   -0.3553     0.276
   -0.3657   -0.1274     0.361
   -0.1289     0.000   0.00253


      Interpolated profile likelihood bounds
       for parameter 49 (time_first_exposed_cen)

            MLE    -0.1289    exp(MLE)     0.8791

      2-sided          Bounds                exp(Bounds)
       Level      Lower       Upper      Lower        Upper
      _______________________________________________________

      25.0%     -0.3442        ????      0.7088        ????
      50.0%     -0.5442        ????      0.5803        ????
      68.3%     -0.7645        ????      0.4656        ????
      75.0%        ????        ????        ????        ????
      90.0%        ????        ????        ????        ????
      95.0%        ????        ????        ????        ????
      97.5%        ????        ????        ????        ????
      99.0%        ????        ????        ????        ????
      99.5%        ????        ????        ????        ????


profile 49 noplot force upper@

  Upper bound trial values 

             Deviance   One-Sided
     Beta     Change     P-Value 
     ____________________________

    0.1079  -0.06597     0.399 *
    0.5889   -0.3236     0.285 *
    0.7597   -0.4089     0.261 *
     2.202   -0.8370     0.180
     3.386   -0.9528     0.165 *
     5.755    -1.039     0.154
     10.49    -1.120     0.145
     19.96    -1.151     0.142
     38.91    -1.137     0.143
 ***   ERROR: Likelihood calculations stopped: 

   Sorted list of profile likelihood points 

             Deviance   One-Sided
     Beta     Change     P-Value 
     ____________________________

   -0.1289     0.000   0.00253
    0.1079  -0.06597     0.399
    0.5889   -0.3236     0.285
    0.7597   -0.4089     0.261
     3.386   -0.9528     0.165


      Interpolated profile likelihood bounds
       for parameter 49 (time_first_exposed_cen)

            MLE    -0.1289    exp(MLE)     0.8791

      2-sided          Bounds                exp(Bounds)
       Level      Lower       Upper      Lower        Upper
      _______________________________________________________

      25.0%        ????      0.1978        ????       1.219
      50.0%        ????      0.8573        ????       2.357
      68.3%        ????        ????        ????        ????
      75.0%        ????        ????        ????        ????
      90.0%        ????     0.01971        ????       1.020
      95.0%        ????       1.704        ????       5.498
      97.5%        ????       3.458        ????       31.75
      99.0%        ????        ????        ????        ????
      99.5%        ????        ????        ????        ????


!!!!!!!!!!!!!!!!!!!!!!!!!!!!!!!!!!!!!!!!!!!!!!!!!!!!!!!!!!!!!!!!!!!!!!!!!!!!!!
!!!!!!!!!!!!!!!!!!!!!!!!!!!!!!!!!!!!!!!!!!!!!!!!!!!!!!!!!!!!!!!!!!!!!!!!!!!!!!
!!Radiation dose analyses, exclusion of all cancers                         !!
!!!!!!!!!!!!!!!!!!!!!!!!!!!!!!!!!!!!!!!!!!!!!!!!!!!!!!!!!!!!!!!!!!!!!!!!!!!!!!
!!!!!!!!!!!!!!!!!!!!!!!!!!!!!!!!!!!!!!!!!!!!!!!!!!!!!!!!!!!!!!!!!!!!!!!!!!!!!!

select (radiotherapy /= 1) & (chemotherapy /=1) & (Case_leuk ==0) & (tumour == 0)@

97 records to be used


!!!!!!!!!!!!!!!!!!!!!!!!!!!!!!!!!!!!!!!!!!!!!!!!!!!!!!!!!!!!!!!!
!!!!!!!!!!!!!!!!!!!!!!!!!!!!!!!!!!!!!!!!!!!!!!!!!!!!!!!!!!!!!!!!
!!Background variable analyses                                !!
!!!!!!!!!!!!!!!!!!!!!!!!!!!!!!!!!!!!!!!!!!!!!!!!!!!!!!!!!!!!!!!!
!!!!!!!!!!!!!!!!!!!!!!!!!!!!!!!!!!!!!!!!!!!!!!!!!!!!!!!!!!!!!!!!

loglinear 0 %con@


linear 1@


loglinear 1@


fit@

          Iter  Step      Deviance

             0     0      328.271
             1     0      324.430
             2     0      211.774
             3     0      203.018
             4     0      202.929
             5     0      202.929
             6     0      202.929

Piece-wise exponential regression
Additive excess relative risk T0 * (1 + T1 + T2 + ...)

Using (radiotherapy /= 1) & (chemotherapy /=1) & (Case_leuk ==0) & (tumour == 0)

Number_cells_MN is used for cases
Number_cells_scored_1000 is used for person years


                            Parameter Summary Table

 # Name                            Estimate     Std.Err.  Test Stat.  P value
-- ----------------------------   ----------   ---------  ----------  --------
Log-linear term 0
 1 %CON.....................          1.019     0.07785      13.09    < 0.001

            Records used           97

                Deviance      202.929
                     AIC      204.929
            Pearson Chi2      244.195      Degrees of freedom      96


!Adjust for all indicated terms
loglinear 0 other COM1_EXP1 exp flag_definite radiography dental chemical y_int other_industry
 age_cen age_cen2 age_cen3 age_cen4 age_cen5 age_cen6 age_cen7@


linear 1@


loglinear 1@


fit@

          Iter  Step      Deviance

             0     0      328.271
             1     1      163.969
             2     0      127.465
             3     0      118.805
             4     0      118.484
             5     0      118.408
             6     0      118.380
             7     0      118.370
             8     0      118.366
             9     0      118.365
            10     0      118.364
            11     0      118.364
            12     0      118.364
            13     0      118.364
            14     0      118.364
            15     0      118.364
            16     0      118.364

Piece-wise exponential regression
Additive excess relative risk T0 * (1 + T1 + T2 + ...)

Using (radiotherapy /= 1) & (chemotherapy /=1) & (Case_leuk ==0) & (tumour == 0)

Number_cells_MN is used for cases
Number_cells_scored_1000 is used for person years


                            Parameter Summary Table

 # Name                            Estimate     Std.Err.  Test Stat.  P value
-- ----------------------------   ----------   ---------  ----------  --------
Log-linear term 0
 1 %CON.....................          0.000     Aliased
 3 other_0..................          0.000     Aliased
 4 other_1..................        -0.3800      0.2281     -1.666     0.0957
 5 other_2..................         0.6816      0.2893      2.356     0.0185
 6 other_3..................         0.4505      0.5823     0.7737      0.439
 8 COM1_EXP1_1..............          15.08     Aliased
 9 COM1_EXP1_2..............          14.30      0.6665      21.45    < 0.001
10 COM1_EXP1_3..............          16.77       0.596      28.14    < 0.001
12 exp_1....................        -0.5525      0.1919      -2.88    0.00398
13 exp_2....................          0.000     Aliased
15 flag_definite_1..........        -0.2951      0.2219      -1.33      0.184
17 radiography_0............          1.691       1.022      1.654     0.0981
18 radiography_1............          4.106       1.199      3.425    < 0.001
20 dental_1.................         -14.90       1.097     -13.59    < 0.001
21 dental_2.................         -15.06       1.078     -13.98    < 0.001
22 dental_3.................         -15.83       1.108     -14.29    < 0.001
24 chemical_1...............        -0.5328      0.2318     -2.298     0.0216
26 y_int_0..................         0.5620       1.336     0.4206      > 0.5
27 y_int_1..................          0.000     Aliased
28 y_int_2..................          0.000     Aliased
30 other_industry_1.........        -0.5736      0.2988      -1.92     0.0549
31 age_cen..................       -0.01525     0.05237    -0.2912      > 0.5
32 age_cen2.................        0.01257    0.009178       1.37      0.171
33 age_cen3.................      0.0008520    0.001363     0.6252      > 0.5
34 age_cen4.................     -0.0001449   8.068e-05     -1.796     0.0725
35 age_cen5.................     -5.406e-06   9.227e-06    -0.5859      > 0.5
36 age_cen6.................      3.406e-07   1.822e-07      1.869     0.0616
37 age_cen7.................      5.626e-09   1.753e-08      0.321      > 0.5

            Records used           97

                Deviance      118.364
                     AIC      162.364
            Pearson Chi2      138.283      Degrees of freedom      75


!!!!!!!!!!!!!!!!!!!!!!!!!!
!ADDITIVE MODEL - LINEAR !
!!!!!!!!!!!!!!!!!!!!!!!!!!

ADD@

linear 1 dose@


loglinear 1@


fit@

          Iter  Step      Deviance

             0     0      118.364
             1     0      118.348
             2     0      117.259
             3     0      114.662
             4     0      114.500
             5     0      114.497
             6     0      114.497
             7     0      114.497
             8     0      114.497

Piece-wise exponential regression
Additive  T0 + T1 + T2 + ...

Using (radiotherapy /= 1) & (chemotherapy /=1) & (Case_leuk ==0) & (tumour == 0)

Number_cells_MN is used for cases
Number_cells_scored_1000 is used for person years


                            Parameter Summary Table

 # Name                            Estimate     Std.Err.  Test Stat.  P value
-- ----------------------------   ----------   ---------  ----------  --------
Log-linear term 0
 1 %CON.....................          0.000     Aliased
 3 other_0..................          0.000     Aliased
 4 other_1..................        -0.4016        0.24     -1.674     0.0942
 5 other_2..................         0.6518      0.3149       2.07     0.0385
 6 other_3..................         0.4660      0.5978     0.7796      0.436
 8 COM1_EXP1_1..............          15.08     Aliased
 9 COM1_EXP1_2..............          14.31      0.7012       20.4    < 0.001
10 COM1_EXP1_3..............          17.29       0.775      22.31    < 0.001
12 exp_1....................        -0.5217       0.205     -2.545     0.0109
13 exp_2....................          0.000     Aliased
15 flag_definite_1..........        -0.2590      0.2404     -1.077      0.281
17 radiography_0............          2.232       1.851      1.206      0.228
18 radiography_1............          4.943       1.987      2.487     0.0129
20 dental_1.................         -15.50       1.904     -8.139    < 0.001
21 dental_2.................         -15.66        1.89     -8.283    < 0.001
22 dental_3.................         -16.64       1.929     -8.628    < 0.001
24 chemical_1...............        -0.5275      0.2413     -2.187     0.0288
26 y_int_0..................         0.8771       2.131     0.4115      > 0.5
27 y_int_1..................          0.000     Aliased
28 y_int_2..................          0.000     Aliased
30 other_industry_1.........        -0.6505      0.3185     -2.042     0.0411
31 age_cen..................       -0.04434     0.05742    -0.7721       0.44
32 age_cen2.................        0.01544     0.01038      1.487      0.137
33 age_cen3.................       0.001800    0.001569      1.148      0.251
34 age_cen4.................     -0.0001859   9.561e-05     -1.945     0.0518
35 age_cen5.................     -1.319e-05   1.125e-05     -1.172      0.241
36 age_cen6.................      4.228e-07   2.114e-07          2     0.0455
37 age_cen7.................      2.099e-08    2.18e-08     0.9626      0.336

Linear term 1
38 dose.....................          3.629       2.069      1.754     0.0795

            Records used           97

                Deviance      114.497
                     AIC      160.497
            Pearson Chi2      134.788      Degrees of freedom      74


ci level 95@
                                       95% Confidence Bounds

 # Name                           Estimate    Std. Err.      Lower       Upper
-- ----------------------------  ----------   ---------    --------    --------

Log-linear term 0
 4 other_1..................       -0.4016     0.2400   -0.8719   0.06869
             EXP(estimate)           0.6692       1.271      0.4181       1.071

 5 other_2..................        0.6518     0.3149   0.03454     1.269
             EXP(estimate)            1.919       1.370       1.035       3.557

 6 other_3..................        0.4660     0.5978   -0.7056     1.638
             EXP(estimate)            1.594       1.818      0.4938       5.143

 9 COM1_EXP1_2..............         14.31     0.7012     12.93     15.68
             EXP(estimate)        1.635e+06       2.016   4.137e+05   6.463e+06

10 COM1_EXP1_3..............         17.29     0.7750     15.77     18.81
             EXP(estimate)        3.223e+07       2.170   7.056e+06   1.472e+08

12 exp_1....................       -0.5217     0.2050   -0.9235   -0.1199
             EXP(estimate)           0.5935       1.228      0.3971      0.8870

15 flag_definite_1..........       -0.2590     0.2404   -0.7302    0.2122
             EXP(estimate)           0.7718       1.272      0.4818       1.236

17 radiography_0............         2.232      1.851    -1.395     5.859
             EXP(estimate)            9.320       6.363      0.2479       350.4

18 radiography_1............         4.943      1.987     1.048     8.839
             EXP(estimate)            140.2       7.297       2.851       6895.

20 dental_1.................        -15.50      1.904    -19.23    -11.77
             EXP(estimate)        1.860e-07       6.713   4.455e-09   7.767e-06

21 dental_2.................        -15.66      1.890    -19.36    -11.95
             EXP(estimate)        1.584e-07       6.622   3.896e-09   6.440e-06

22 dental_3.................        -16.64      1.929    -20.43    -12.86
             EXP(estimate)        5.907e-08       6.883   1.347e-09   2.591e-06

24 chemical_1...............       -0.5275     0.2413    -1.000  -0.05466
             EXP(estimate)           0.5901       1.273      0.3677      0.9468

26 y_int_0..................        0.8771      2.131    -3.300     5.054
             EXP(estimate)            2.404       8.425     0.03688       156.7

30 other_industry_1.........       -0.6505     0.3185    -1.275  -0.02620
             EXP(estimate)           0.5218       1.375      0.2795      0.9741

31 age_cen..................      -0.04434    0.05742   -0.1569   0.06821
             EXP(estimate)           0.9566       1.059      0.8548       1.071

32 age_cen2.................       0.01544    0.01038 -0.004915   0.03579
             EXP(estimate)            1.016       1.010      0.9951       1.036

33 age_cen3.................      0.001800   0.001569 -0.001274  0.004874
             EXP(estimate)            1.002       1.002      0.9987       1.005

34 age_cen4.................    -0.0001859  9.561e-05-0.0003733 1.474e-06
             EXP(estimate)           0.9998       1.000      0.9996       1.000

35 age_cen5.................    -1.319e-05  1.125e-05-3.524e-05 8.859e-06
             EXP(estimate)            1.000       1.000       1.000       1.000

36 age_cen6.................     4.228e-07  2.114e-07 8.544e-09 8.371e-07
             EXP(estimate)            1.000       1.000       1.000       1.000

37 age_cen7.................     2.099e-08  2.180e-08-2.175e-08 6.372e-08
             EXP(estimate)            1.000       1.000       1.000       1.000


Linear term 1
38 dose.....................         3.629      2.069   -0.4264     7.683


!bounds 38 level 95@

profile 38 noplot force lower@

  Lower bound trial values 

             Deviance   One-Sided
     Beta     Change     P-Value 
     ____________________________

     3.215  -0.03949     0.421 *
     1.533    -1.179     0.139 *
     2.313   -0.4331     0.255 *
     1.689   -0.9967     0.159 *
     1.419    -1.324     0.125 *
    0.5560    -2.715    0.0497 *
   0.02173    -3.818    0.0254 *
 ***   ERROR: No convergence

   Sorted list of profile likelihood points 

             Deviance   One-Sided
     Beta     Change     P-Value 
     ____________________________

   0.02173    -3.818    0.0254
    0.5560    -2.715    0.0497
     1.419    -1.324     0.125
     1.689   -0.9967     0.159
     1.533    -1.179     0.139
     2.313   -0.4331     0.255
     3.215  -0.03949     0.421
     3.629     0.000   0.00253


      Interpolated profile likelihood bounds
       for parameter 38 (dose)

            MLE      3.629

      2-sided          Bounds         
       Level      Lower       Upper   
      ________________________________

      25.0%       2.980        ????
      50.0%       2.283        ????
      68.3%       1.686        ????
      75.0%       1.419        ????
      90.0%      0.5611        ????
      95.0%        ????        ????
      97.5%        ????        ????
      99.0%        ????        ????
      99.5%        ????        ????


profile 38 noplot force upper@

  Upper bound trial values 

             Deviance   One-Sided
     Beta     Change     P-Value 
     ____________________________

     4.042  -0.03677     0.424 *
     5.879   -0.9461     0.165 *
     5.177   -0.4713     0.246 *
     5.946   -0.9990     0.159 *
     6.329    -1.322     0.125 *
     7.623    -2.665    0.0513 *
     8.531    -3.811    0.0255 *
     9.374    -5.012    0.0126 *
     10.39    -6.625   0.00503 *
     11.11    -7.868   0.00252 *

   Sorted list of profile likelihood points 

             Deviance   One-Sided
     Beta     Change     P-Value 
     ____________________________

     3.629     0.000   0.00253
     4.042  -0.03677     0.424
     5.177   -0.4713     0.246
     5.879   -0.9461     0.165
     5.946   -0.9990     0.159
     6.329    -1.322     0.125
     7.623    -2.665    0.0513
     8.531    -3.811    0.0255
     9.374    -5.012    0.0126
     10.39    -6.625   0.00503
     11.11    -7.868   0.00252


      Interpolated profile likelihood bounds
       for parameter 38 (dose)

            MLE      3.629

      2-sided          Bounds         
       Level      Lower       Upper   
      ________________________________

      25.0%        ????       4.333
      50.0%        ????       5.148
      68.3%        ????       5.947
      75.0%        ????       6.331
      90.0%        ????       7.658
      95.0%        ????       8.554
      97.5%        ????       9.382
      99.0%        ????       10.40
      99.5%        ????       11.12


!!!!!!!!!!!!!!!!!!!!!!!!!!!!!!!!!!!!!!!!!!!!!!!!!!!!!!!!!!
!ADDITIVE MODEL - ADJUSTMENT FOR TIME SINCE FIRST EXPOSED!
!!!!!!!!!!!!!!!!!!!!!!!!!!!!!!!!!!!!!!!!!!!!!!!!!!!!!!!!!!
loglinear 1 time_first_exposed_cen@


fit@

          Iter  Step      Deviance

             0     0      114.497
             1     1      114.364
             2     1      114.338
             3     0      114.333
             4     0      114.328
             5     0      114.327
             6     0      114.326
             7     0      114.326
             8     0      114.325
             9     0      114.325
            10     0      114.325
            11     0      114.325
            12     0      114.325
            13     0      114.325
            14     0      114.325
            15     0      114.325
            16     0      114.325
            17     0      114.325
            18     0      114.325
            19     0      114.325
            20     0      114.325
            21     0      114.325
            22     0      114.325
            23     0      114.325
            24     0      114.325
            25     0      114.325
            26     0      114.325

Piece-wise exponential regression
Additive  T0 + T1 + T2 + ...

Using (radiotherapy /= 1) & (chemotherapy /=1) & (Case_leuk ==0) & (tumour == 0)

Number_cells_MN is used for cases
Number_cells_scored_1000 is used for person years


                            Parameter Summary Table

 # Name                            Estimate     Std.Err.  Test Stat.  P value
-- ----------------------------   ----------   ---------  ----------  --------
Log-linear term 0
 1 %CON.....................          0.000     Aliased
 3 other_0..................          0.000     Aliased
 4 other_1..................        -0.3934      0.2477     -1.588      0.112
 5 other_2..................         0.6583      0.3185      2.067     0.0388
 6 other_3..................         0.4578      0.5997     0.7633      0.445
 8 COM1_EXP1_1..............          15.08     Aliased
 9 COM1_EXP1_2..............          14.30      0.7032      20.33    < 0.001
10 COM1_EXP1_3..............          17.30      0.7806      22.16    < 0.001
12 exp_1....................        -0.5170      0.2069       -2.5     0.0124
13 exp_2....................          0.000     Aliased
15 flag_definite_1..........        -0.2565      0.2429     -1.056      0.291
17 radiography_0............          2.211       1.822      1.213      0.225
18 radiography_1............          4.916        1.96      2.508     0.0121
20 dental_1.................         -15.50       1.879     -8.251    < 0.001
21 dental_2.................         -15.65       1.863     -8.399    < 0.001
22 dental_3.................         -16.63       1.901     -8.745    < 0.001
24 chemical_1...............        -0.5271       0.244      -2.16     0.0308
26 y_int_0..................         0.9185       2.113     0.4348      > 0.5
27 y_int_1..................          0.000     Aliased
28 y_int_2..................          0.000     Aliased
30 other_industry_1.........        -0.6731      0.3437     -1.958     0.0502
31 age_cen..................       -0.04493     0.05786    -0.7764      0.437
32 age_cen2.................        0.01559     0.01044      1.492      0.136
33 age_cen3.................       0.001850    0.001582       1.17      0.242
34 age_cen4.................     -0.0001870   9.642e-05     -1.939     0.0525
35 age_cen5.................     -1.362e-05   1.137e-05     -1.198      0.231
36 age_cen6.................      4.228e-07   2.142e-07      1.974     0.0484
37 age_cen7.................      2.191e-08   2.209e-08     0.9918      0.321

Linear term 1
38 dose.....................          4.219       2.558      1.649      0.099

Log-linear term 1
39 time_first_exposed_cen...        -0.3372        0.82    -0.4112      > 0.5

            Records used           97

                Deviance      114.325
                     AIC      162.325
            Pearson Chi2      135.235      Degrees of freedom      73


ci level 95@
                                       95% Confidence Bounds

 # Name                           Estimate    Std. Err.      Lower       Upper
-- ----------------------------  ----------   ---------    --------    --------

Log-linear term 0
 4 other_1..................       -0.3934     0.2477   -0.8789   0.09218
             EXP(estimate)           0.6748       1.281      0.4152       1.097

 5 other_2..................        0.6583     0.3185   0.03395     1.283
             EXP(estimate)            1.931       1.375       1.035       3.606

 6 other_3..................        0.4578     0.5997   -0.7177     1.633
             EXP(estimate)            1.581       1.822      0.4879       5.120

 9 COM1_EXP1_2..............         14.30     0.7032     12.92     15.67
             EXP(estimate)        1.616e+06       2.020   4.073e+05   6.412e+06

10 COM1_EXP1_3..............         17.30     0.7806     15.77     18.83
             EXP(estimate)        3.265e+07       2.183   7.071e+06   1.508e+08

12 exp_1....................       -0.5170     0.2069   -0.9225   -0.1116
             EXP(estimate)           0.5963       1.230      0.3975      0.8944

15 flag_definite_1..........       -0.2565     0.2429   -0.7326    0.2196
             EXP(estimate)           0.7738       1.275      0.4807       1.246

17 radiography_0............         2.211      1.822    -1.360     5.782
             EXP(estimate)            9.125       6.185      0.2566       324.5

18 radiography_1............         4.916      1.960     1.074     8.757
             EXP(estimate)            136.4       7.099       2.928       6356.

20 dental_1.................        -15.50      1.879    -19.18    -11.82
             EXP(estimate)        1.854e-07       6.544   4.668e-09   7.367e-06

21 dental_2.................        -15.65      1.863    -19.30    -12.00
             EXP(estimate)        1.602e-07       6.442   4.159e-09   6.170e-06

22 dental_3.................        -16.63      1.901    -20.35    -12.90
             EXP(estimate)        6.007e-08       6.695   1.446e-09   2.495e-06

24 chemical_1...............       -0.5271     0.2440    -1.005  -0.04887
             EXP(estimate)           0.5903       1.276      0.3659      0.9523

26 y_int_0..................        0.9185      2.113    -3.222     5.059
             EXP(estimate)            2.505       8.270     0.03986       157.5

30 other_industry_1.........       -0.6731     0.3437    -1.347 0.0005491
             EXP(estimate)           0.5101       1.410      0.2601       1.001

31 age_cen..................      -0.04493    0.05786   -0.1583   0.06848
             EXP(estimate)           0.9561       1.060      0.8536       1.071

32 age_cen2.................       0.01559    0.01044 -0.004882   0.03605
             EXP(estimate)            1.016       1.010      0.9951       1.037

33 age_cen3.................      0.001850   0.001582 -0.001249  0.004950
             EXP(estimate)            1.002       1.002      0.9988       1.005

34 age_cen4.................    -0.0001870  9.642e-05-0.0003760 1.995e-06
             EXP(estimate)           0.9998       1.000      0.9996       1.000

35 age_cen5.................    -1.362e-05  1.137e-05-3.590e-05 8.663e-06
             EXP(estimate)            1.000       1.000       1.000       1.000

36 age_cen6.................     4.228e-07  2.142e-07 2.986e-09 8.425e-07
             EXP(estimate)            1.000       1.000       1.000       1.000

37 age_cen7.................     2.191e-08  2.209e-08-2.139e-08 6.521e-08
             EXP(estimate)            1.000       1.000       1.000       1.000


Linear term 1
38 dose.....................         4.219      2.558   -0.7942     9.233


Log-linear term 1
39 time_first_exposed_cen...       -0.3372     0.8200    -1.944     1.270
             EXP(estimate)           0.7138       2.271      0.1431       3.561


!bounds 38 level 95@

profile 38 noplot force lower@

  Lower bound trial values 

             Deviance   One-Sided
     Beta     Change     P-Value 
     ____________________________

     3.708  -0.04067     0.420 *
     1.704    -1.064     0.151 *
     2.566   -0.4479     0.252 *
     1.779   -0.9987     0.159 *
     1.429    -1.328     0.125 *
    0.3276    -2.993    0.0418
    0.4800    -2.672    0.0511 *
 ***   ERROR: No convergence

   Sorted list of profile likelihood points 

             Deviance   One-Sided
     Beta     Change     P-Value 
     ____________________________

    0.4800    -2.672    0.0511
     1.429    -1.328     0.125
     1.779   -0.9987     0.159
     1.704    -1.064     0.151
     2.566   -0.4479     0.252
     3.708  -0.04067     0.420
     4.219     0.000   0.00252


      Interpolated profile likelihood bounds
       for parameter 38 (dose)

            MLE      4.219

      2-sided          Bounds         
       Level      Lower       Upper   
      ________________________________

      25.0%       3.422        ????
      50.0%       2.554        ????
      68.3%       1.778        ????
      75.0%       1.434        ????
      90.0%      0.4610        ????
      95.0%        ????        ????
      97.5%        ????        ????
      99.0%        ????        ????
      99.5%        ????        ????


profile 38 noplot force upper@

  Upper bound trial values 

             Deviance   One-Sided
     Beta     Change     P-Value 
     ____________________________

     4.731  -0.03826     0.422 *
     6.893   -0.9244     0.168 *
     6.083   -0.4693     0.247 *
     7.007   -0.9986     0.159 *
     7.465    -1.322     0.125 *
     9.007    -2.667    0.0512 *
     10.08    -3.812    0.0254 *
     11.08    -5.004    0.0126 *
     12.30    -6.626   0.00503 *
     13.16    -7.875   0.00251 *

   Sorted list of profile likelihood points 

             Deviance   One-Sided
     Beta     Change     P-Value 
     ____________________________

     4.219     0.000   0.00252
     4.731  -0.03826     0.422
     6.083   -0.4693     0.247
     6.893   -0.9244     0.168
     7.007   -0.9986     0.159
     7.465    -1.322     0.125
     9.007    -2.667    0.0512
     10.08    -3.812    0.0254
     11.08    -5.004    0.0126
     12.30    -6.626   0.00503
     13.16    -7.875   0.00251


      Interpolated profile likelihood bounds
       for parameter 38 (dose)

            MLE      4.219

      2-sided          Bounds         
       Level      Lower       Upper   
      ________________________________

      25.0%        ????       5.071
      50.0%        ????       6.052
      68.3%        ????       7.009
      75.0%        ????       7.467
      90.0%        ????       9.046
      95.0%        ????       10.11
      97.5%        ????       11.10
      99.0%        ????       12.31
      99.5%        ????       13.17


!bounds 39 level 95@

profile 39 noplot force lower@

  Lower bound trial values 

             Deviance   One-Sided
     Beta     Change     P-Value 
     ____________________________

   -0.5012  -0.08727     0.384 *
   -0.7130   -0.6401     0.212 *
   -0.6599   -0.4377     0.254 *
   -0.7882    -1.010     0.158 *
   -0.8405    -1.320     0.125 *
    -1.018    -2.551    0.0551
    -1.037    -2.686    0.0506 *
    -1.210    -3.578    0.0293
    -1.301    -3.813    0.0254 *
    -2.119    -4.076    0.0218
    -2.939    -4.066    0.0219
    -4.580    -3.987    0.0229
    -7.860    -3.891    0.0243
    -14.42    -3.069    0.0399
 ***   ERROR: No convergence

   Sorted list of profile likelihood points 

             Deviance   One-Sided
     Beta     Change     P-Value 
     ____________________________

    -1.301    -3.813    0.0254
    -1.037    -2.686    0.0506
   -0.8405    -1.320     0.125
   -0.7882    -1.010     0.158
   -0.7130   -0.6401     0.212
   -0.6599   -0.4377     0.254
   -0.5012  -0.08727     0.384
   -0.3372     0.000   0.00251


      Interpolated profile likelihood bounds
       for parameter 39 (time_first_exposed_cen)

            MLE    -0.3372    exp(MLE)     0.7138

      2-sided          Bounds                exp(Bounds)
       Level      Lower       Upper      Lower        Upper
      _______________________________________________________

      25.0%     -0.5111        ????      0.5998        ????
      50.0%     -0.6649        ????      0.5143        ????
      68.3%     -0.7865        ????      0.4554        ????
      75.0%     -0.8410        ????      0.4313        ????
      90.0%      -1.041        ????      0.3532        ????
      95.0%      -1.311        ????      0.2695        ????
      97.5%      -1.160        ????      0.3136        ????
      99.0%        ????        ????        ????        ????
      99.5%        ????        ????        ????        ????


profile 39 noplot force upper@

  Upper bound trial values 

             Deviance   One-Sided
     Beta     Change     P-Value 
     ____________________________

   -0.1732  -0.05139     0.410 *
    0.3009   -0.4496     0.251 *
    0.3052   -0.4540     0.250 *
    0.7702   -0.9699     0.162 *
     1.049    -1.320     0.125 *
     1.977    -2.581    0.0541 *
     2.811    -3.450    0.0316
     3.298    -3.751    0.0264 *
     4.118    -3.996    0.0228
     5.758    -4.044    0.0222
     9.038    -4.036    0.0223
 ***   ERROR: No convergence

   Sorted list of profile likelihood points 

             Deviance   One-Sided
     Beta     Change     P-Value 
     ____________________________

   -0.3372     0.000   0.00251
   -0.1732  -0.05139     0.410
    0.3009   -0.4496     0.251
    0.3052   -0.4540     0.250
    0.7702   -0.9699     0.162
     1.049    -1.320     0.125
     1.977    -2.581    0.0541
     3.298    -3.751    0.0264


      Interpolated profile likelihood bounds
       for parameter 39 (time_first_exposed_cen)

            MLE    -0.3372    exp(MLE)     0.7138

      2-sided          Bounds                exp(Bounds)
       Level      Lower       Upper      Lower        Upper
      _______________________________________________________

      25.0%        ????    -0.07809        ????      0.9249
      50.0%        ????      0.3062        ????       1.358
      68.3%        ????      0.7952        ????       2.215
      75.0%        ????       1.052        ????       2.862
      90.0%        ????       2.086        ????       8.051
      95.0%        ????       3.455        ????       31.66
      97.5%        ????        ????        ????        ????
      99.0%        ????        ????        ????        ????
      99.5%        ????      0.2046        ????       1.227


!!!!!!!!!!!!!!!!!!!!!!!!!!!!!!!!!!!
!MULTIPLICATIVE MODEL - LINEAR    !
!!!!!!!!!!!!!!!!!!!!!!!!!!!!!!!!!!!
RRISK@


linear 1@


loglinear 1@


fit@

          Iter  Step      Deviance

             0     0      122.891
             1     0      119.798
             2     0      118.420
             3     0      118.364
             4     0      118.364
             5     0      118.364

Piece-wise exponential regression
Additive excess relative risk T0 * (1 + T1 + T2 + ...)

Using (radiotherapy /= 1) & (chemotherapy /=1) & (Case_leuk ==0) & (tumour == 0)

Number_cells_MN is used for cases
Number_cells_scored_1000 is used for person years


                            Parameter Summary Table

 # Name                            Estimate     Std.Err.  Test Stat.  P value
-- ----------------------------   ----------   ---------  ----------  --------
Log-linear term 0
 1 %CON.....................          0.000     Aliased
 3 other_0..................          0.000     Aliased
 4 other_1..................        -0.3800      0.2281     -1.666     0.0957
 5 other_2..................         0.6816      0.2893      2.356     0.0185
 6 other_3..................         0.4505      0.5823     0.7737      0.439
 8 COM1_EXP1_1..............          15.08     Aliased
 9 COM1_EXP1_2..............          14.30      0.6665      21.45    < 0.001
10 COM1_EXP1_3..............          16.77       0.596      28.14    < 0.001
12 exp_1....................        -0.5525      0.1919      -2.88    0.00398
13 exp_2....................          0.000     Aliased
15 flag_definite_1..........        -0.2951      0.2219      -1.33      0.184
17 radiography_0............          1.691       1.022      1.654     0.0981
18 radiography_1............          4.106       1.199      3.425    < 0.001
20 dental_1.................         -14.90       1.097     -13.59    < 0.001
21 dental_2.................         -15.06       1.078     -13.98    < 0.001
22 dental_3.................         -15.83       1.108     -14.29    < 0.001
24 chemical_1...............        -0.5328      0.2318     -2.298     0.0216
26 y_int_0..................         0.5620       1.336     0.4206      > 0.5
27 y_int_1..................          0.000     Aliased
28 y_int_2..................          0.000     Aliased
30 other_industry_1.........        -0.5736      0.2988      -1.92     0.0549
31 age_cen..................       -0.01525     0.05237    -0.2912      > 0.5
32 age_cen2.................        0.01257    0.009178       1.37      0.171
33 age_cen3.................      0.0008520    0.001363     0.6252      > 0.5
34 age_cen4.................     -0.0001449   8.068e-05     -1.796     0.0725
35 age_cen5.................     -5.406e-06   9.227e-06    -0.5859      > 0.5
36 age_cen6.................      3.406e-07   1.822e-07      1.869     0.0616
37 age_cen7.................      5.626e-09   1.753e-08      0.321      > 0.5

            Records used           97

                Deviance      118.364
                     AIC      162.364
            Pearson Chi2      138.283      Degrees of freedom      75


linear 1 dose@


fit@

          Iter  Step      Deviance

             0     0      118.364
             1     0      115.408
             2     0      115.357
             3     0      115.357
             4     0      115.357

Piece-wise exponential regression
Additive excess relative risk T0 * (1 + T1 + T2 + ...)

Using (radiotherapy /= 1) & (chemotherapy /=1) & (Case_leuk ==0) & (tumour == 0)

Number_cells_MN is used for cases
Number_cells_scored_1000 is used for person years


                            Parameter Summary Table

 # Name                            Estimate     Std.Err.  Test Stat.  P value
-- ----------------------------   ----------   ---------  ----------  --------
Log-linear term 0
 1 %CON.....................          0.000     Aliased
 3 other_0..................          0.000     Aliased
 4 other_1..................        -0.4106      0.2285     -1.797     0.0724
 5 other_2..................         0.6355       0.291      2.184      0.029
 6 other_3..................         0.4630      0.5862     0.7899       0.43
 8 COM1_EXP1_1..............          15.08     Aliased
 9 COM1_EXP1_2..............          14.32      0.6675      21.45    < 0.001
10 COM1_EXP1_3..............          16.87       0.598      28.21    < 0.001
12 exp_1....................        -0.4965      0.1973     -2.517     0.0118
13 exp_2....................          0.000     Aliased
15 flag_definite_1..........        -0.3050      0.2238     -1.363      0.173
17 radiography_0............          1.734       1.023      1.695     0.0901
18 radiography_1............          4.320       1.208      3.577    < 0.001
20 dental_1.................         -15.02       1.098     -13.68    < 0.001
21 dental_2.................         -15.15       1.079     -14.04    < 0.001
22 dental_3.................         -15.98       1.112     -14.36    < 0.001
24 chemical_1...............        -0.5235      0.2344     -2.234     0.0255
26 y_int_0..................         0.6890       1.336     0.5157      > 0.5
27 y_int_1..................          0.000     Aliased
28 y_int_2..................          0.000     Aliased
30 other_industry_1.........        -0.5859      0.2999     -1.953     0.0508
31 age_cen..................       -0.03249      0.0541    -0.6006      > 0.5
32 age_cen2.................        0.01305    0.009203      1.418      0.156
33 age_cen3.................       0.001349    0.001407     0.9593      0.337
34 age_cen4.................     -0.0001522   8.023e-05     -1.897     0.0578
35 age_cen5.................     -8.833e-06   9.442e-06    -0.9355       0.35
36 age_cen6.................      3.531e-07    1.81e-07      1.951     0.0511
37 age_cen7.................      1.196e-08   1.782e-08     0.6716      > 0.5

Linear term 1
38 dose.....................          1.725       1.237      1.394      0.163

            Records used           97

                Deviance      115.357
                     AIC      161.357
            Pearson Chi2      138.528      Degrees of freedom      74


ci level 95@
                                       95% Confidence Bounds

 # Name                           Estimate    Std. Err.      Lower       Upper
-- ----------------------------  ----------   ---------    --------    --------

Log-linear term 0
 4 other_1..................       -0.4106     0.2285   -0.8586   0.03731
             EXP(estimate)           0.6632       1.257      0.4238       1.038

 5 other_2..................        0.6355     0.2910   0.06518     1.206
             EXP(estimate)            1.888       1.338       1.067       3.339

 6 other_3..................        0.4630     0.5862   -0.6859     1.612
             EXP(estimate)            1.589       1.797      0.5037       5.012

 9 COM1_EXP1_2..............         14.32     0.6675     13.01     15.63
             EXP(estimate)        1.659e+06       1.949   4.483e+05   6.138e+06

10 COM1_EXP1_3..............         16.87     0.5980     15.69     18.04
             EXP(estimate)        2.115e+07       1.818   6.550e+06   6.827e+07

12 exp_1....................       -0.4965     0.1973   -0.8832   -0.1099
             EXP(estimate)           0.6086       1.218      0.4135      0.8959

15 flag_definite_1..........       -0.3050     0.2238   -0.7437    0.1337
             EXP(estimate)           0.7371       1.251      0.4754       1.143

17 radiography_0............         1.734      1.023   -0.2713     3.739
             EXP(estimate)            5.662       2.781      0.7624       42.05

18 radiography_1............         4.320      1.208     1.953     6.688
             EXP(estimate)            75.22       3.347       7.048       802.7

20 dental_1.................        -15.02      1.098    -17.17    -12.87
             EXP(estimate)        3.006e-07       2.998   3.494e-08   2.587e-06

21 dental_2.................        -15.15      1.079    -17.27    -13.04
             EXP(estimate)        2.621e-07       2.942   3.162e-08   2.173e-06

22 dental_3.................        -15.98      1.112    -18.16    -13.80
             EXP(estimate)        1.149e-07       3.042   1.298e-08   1.017e-06

24 chemical_1...............       -0.5235     0.2344   -0.9829  -0.06421
             EXP(estimate)           0.5924       1.264      0.3742      0.9378

26 y_int_0..................        0.6890      1.336    -1.930     3.308
             EXP(estimate)            1.992       3.804      0.1452       27.32

30 other_industry_1.........       -0.5859     0.2999    -1.174  0.002012
             EXP(estimate)           0.5566       1.350      0.3092       1.002

31 age_cen..................      -0.03249    0.05410   -0.1385   0.07354
             EXP(estimate)           0.9680       1.056      0.8706       1.076

32 age_cen2.................       0.01305   0.009203 -0.004988   0.03109
             EXP(estimate)            1.013       1.009      0.9950       1.032

33 age_cen3.................      0.001349   0.001407 -0.001408  0.004107
             EXP(estimate)            1.001       1.001      0.9986       1.004

34 age_cen4.................    -0.0001522  8.023e-05-0.0003095 5.041e-06
             EXP(estimate)           0.9998       1.000      0.9997       1.000

35 age_cen5.................    -8.833e-06  9.442e-06-2.734e-05 9.674e-06
             EXP(estimate)            1.000       1.000       1.000       1.000

36 age_cen6.................     3.531e-07  1.810e-07-1.619e-09 7.077e-07
             EXP(estimate)            1.000       1.000       1.000       1.000

37 age_cen7.................     1.196e-08  1.782e-08-2.295e-08 4.688e-08
             EXP(estimate)            1.000       1.000       1.000       1.000


Linear term 1
38 dose.....................         1.725      1.237   -0.6999     4.150


!bounds 38 level 95@

profile 38 noplot force lower@

  Lower bound trial values 

             Deviance   One-Sided
     Beta     Change     P-Value 
     ____________________________

     1.478  -0.04124     0.420 *
    0.5253    -1.233     0.133 *
    0.9834   -0.4166     0.259 *
    0.6331   -0.9905     0.160 *
    0.4880    -1.324     0.125 *
   0.04177    -2.822    0.0465 *
   -0.1824    -3.928    0.0237 *
   -0.3679    -5.095    0.0120 *
   -0.5714    -6.725   0.00475 *
   -0.6935    -7.940   0.00242 *

   Sorted list of profile likelihood points 

             Deviance   One-Sided
     Beta     Change     P-Value 
     ____________________________

   -0.6935    -7.940   0.00242
   -0.5714    -6.725   0.00475
   -0.3679    -5.095    0.0120
   -0.1824    -3.928    0.0237
   0.04177    -2.822    0.0465
    0.4880    -1.324     0.125
    0.6331   -0.9905     0.160
    0.5253    -1.233     0.133
    0.9834   -0.4166     0.259
     1.478  -0.04124     0.420
     1.725     0.000   0.00251


      Interpolated profile likelihood bounds
       for parameter 38 (dose)

            MLE      1.725

      2-sided          Bounds         
       Level      Lower       Upper   
      ________________________________

      25.0%       1.349        ????
      50.0%      0.9544        ????
      68.3%      0.6285        ????
      75.0%      0.4885        ????
      90.0%     0.06851        ????
      95.0%     -0.1669        ????
      97.5%     -0.3579        ????
      99.0%     -0.5616        ????
      99.5%     -0.6878        ????


profile 38 noplot force upper@

  Upper bound trial values 

             Deviance   One-Sided
     Beta     Change     P-Value 
     ____________________________

     1.973  -0.03712     0.424 *
     3.058   -0.8821     0.174 *
     2.673   -0.4767     0.245 *
     3.153   -0.9965     0.159 *
     3.403    -1.320     0.125 *
     4.257    -2.640    0.0521 *
     4.895    -3.788    0.0258 *
     5.510    -4.985    0.0128 *
     6.291    -6.598   0.00510 *
     6.879    -7.860   0.00253 *

   Sorted list of profile likelihood points 

             Deviance   One-Sided
     Beta     Change     P-Value 
     ____________________________

     1.725     0.000   0.00251
     1.973  -0.03712     0.424
     2.673   -0.4767     0.245
     3.058   -0.8821     0.174
     3.153   -0.9965     0.159
     3.403    -1.320     0.125
     4.257    -2.640    0.0521
     4.895    -3.788    0.0258
     5.510    -4.985    0.0128
     6.291    -6.598   0.00510
     6.879    -7.860   0.00253


      Interpolated profile likelihood bounds
       for parameter 38 (dose)

            MLE      1.725

      2-sided          Bounds         
       Level      Lower       Upper   
      ________________________________

      25.0%        ????       2.150
      50.0%        ????       2.649
      68.3%        ????       3.156
      75.0%        ????       3.405
      90.0%        ????       4.295
      95.0%        ????       4.924
      97.5%        ????       5.530
      99.0%        ????       6.309
      99.5%        ????       6.888


!!!!!!!!!!!!!!!!!!!!!!!!!!!!!!!!!!!!!!!!!!!!!!!!!!!!!!!!!!!!!!!!!
!MULTIPLICATIVE MODEL - ADJUSTMENT FOR TIME SINCE FIRST EXPOSED !
!!!!!!!!!!!!!!!!!!!!!!!!!!!!!!!!!!!!!!!!!!!!!!!!!!!!!!!!!!!!!!!!!
loglinear 1 time_first_exposed_cen@


fit@

          Iter  Step      Deviance

             0     0      115.357
             1     1      115.116
             2     1      115.070
             3     0      115.053
             4     0      115.041
             5     0      115.040
             6     0      115.040
             7     0      115.040
             8     0      115.040
             9     0      115.040
            10     0      115.040
            11     0      115.040
            12     0      115.040

Piece-wise exponential regression
Additive excess relative risk T0 * (1 + T1 + T2 + ...)

Using (radiotherapy /= 1) & (chemotherapy /=1) & (Case_leuk ==0) & (tumour == 0)

Number_cells_MN is used for cases
Number_cells_scored_1000 is used for person years


                            Parameter Summary Table

 # Name                            Estimate     Std.Err.  Test Stat.  P value
-- ----------------------------   ----------   ---------  ----------  --------
Log-linear term 0
 1 %CON.....................          0.000     Aliased
 3 other_0..................          0.000     Aliased
 4 other_1..................        -0.3833       0.239     -1.604      0.109
 5 other_2..................         0.6436      0.2941      2.188     0.0286
 6 other_3..................         0.4707      0.5876      0.801      0.423
 8 COM1_EXP1_1..............          15.08     Aliased
 9 COM1_EXP1_2..............          14.32      0.6682      21.43    < 0.001
10 COM1_EXP1_3..............          16.86       0.599      28.15    < 0.001
12 exp_1....................        -0.5052      0.1984     -2.546     0.0109
13 exp_2....................          0.000     Aliased
15 flag_definite_1..........        -0.3208      0.2274      -1.41      0.158
17 radiography_0............          1.739       1.023        1.7     0.0891
18 radiography_1............          4.308       1.208      3.566    < 0.001
20 dental_1.................         -15.05         1.1     -13.68    < 0.001
21 dental_2.................         -15.17       1.079     -14.05    < 0.001
22 dental_3.................         -15.98       1.112     -14.37    < 0.001
24 chemical_1...............        -0.5163      0.2365     -2.183      0.029
26 y_int_0..................         0.7032       1.336     0.5263      > 0.5
27 y_int_1..................          0.000     Aliased
28 y_int_2..................          0.000     Aliased
30 other_industry_1.........        -0.6191      0.3176     -1.949     0.0513
31 age_cen..................       -0.03328     0.05434    -0.6124      > 0.5
32 age_cen2.................        0.01263    0.009289      1.359      0.174
33 age_cen3.................       0.001433    0.001419       1.01      0.312
34 age_cen4.................     -0.0001460   8.196e-05     -1.781     0.0748
35 age_cen5.................     -9.657e-06   9.597e-06     -1.006      0.314
36 age_cen6.................      3.315e-07   1.892e-07      1.752     0.0798
37 age_cen7.................      1.404e-08   1.834e-08     0.7651      0.444

Linear term 1
38 dose.....................          2.099        1.44      1.458      0.145

Log-linear term 1
39 time_first_exposed_cen...        -0.3710       0.594    -0.6246      > 0.5

            Records used           97

                Deviance       115.04
                     AIC       163.04
            Pearson Chi2      138.751      Degrees of freedom      73


ci level 95@
                                       95% Confidence Bounds

 # Name                           Estimate    Std. Err.      Lower       Upper
-- ----------------------------  ----------   ---------    --------    --------

Log-linear term 0
 4 other_1..................       -0.3833     0.2390   -0.8517   0.08517
             EXP(estimate)           0.6816       1.270      0.4267       1.089

 5 other_2..................        0.6436     0.2941   0.06720     1.220
             EXP(estimate)            1.903       1.342       1.070       3.387

 6 other_3..................        0.4707     0.5876   -0.6810     1.622
             EXP(estimate)            1.601       1.800      0.5061       5.065

 9 COM1_EXP1_2..............         14.32     0.6682     13.01     15.63
             EXP(estimate)        1.654e+06       1.951   4.464e+05   6.126e+06

10 COM1_EXP1_3..............         16.86     0.5990     15.69     18.04
             EXP(estimate)        2.108e+07       1.820   6.517e+06   6.821e+07

12 exp_1....................       -0.5052     0.1984   -0.8941   -0.1164
             EXP(estimate)           0.6034       1.219      0.4090      0.8901

15 flag_definite_1..........       -0.3208     0.2274   -0.7665    0.1250
             EXP(estimate)           0.7256       1.255      0.4646       1.133

17 radiography_0............         1.739      1.023   -0.2659     3.743
             EXP(estimate)            5.689       2.781      0.7665       42.23

18 radiography_1............         4.308      1.208     1.940     6.676
             EXP(estimate)            74.28       3.347       6.958       793.0

20 dental_1.................        -15.05      1.100    -17.20    -12.89
             EXP(estimate)        2.919e-07       3.003   3.382e-08   2.519e-06

21 dental_2.................        -15.17      1.079    -17.28    -13.05
             EXP(estimate)        2.584e-07       2.943   3.115e-08   2.143e-06

22 dental_3.................        -15.98      1.112    -18.16    -13.80
             EXP(estimate)        1.153e-07       3.040   1.304e-08   1.019e-06

24 chemical_1...............       -0.5163     0.2365   -0.9799  -0.05275
             EXP(estimate)           0.5967       1.267      0.3754      0.9486

26 y_int_0..................        0.7032      1.336    -1.915     3.322
             EXP(estimate)            2.020       3.804      0.1473       27.71

30 other_industry_1.........       -0.6191     0.3176    -1.241  0.003382
             EXP(estimate)           0.5385       1.374      0.2890       1.003

31 age_cen..................      -0.03328    0.05434   -0.1398   0.07323
             EXP(estimate)           0.9673       1.056      0.8695       1.076

32 age_cen2.................       0.01263   0.009289 -0.005581   0.03083
             EXP(estimate)            1.013       1.009      0.9944       1.031

33 age_cen3.................      0.001433   0.001419 -0.001348  0.004214
             EXP(estimate)            1.001       1.001      0.9987       1.004

34 age_cen4.................    -0.0001460  8.196e-05-0.0003066 1.463e-05
             EXP(estimate)           0.9999       1.000      0.9997       1.000

35 age_cen5.................    -9.657e-06  9.597e-06-2.847e-05 9.152e-06
             EXP(estimate)            1.000       1.000       1.000       1.000

36 age_cen6.................     3.315e-07  1.892e-07-3.933e-08 7.024e-07
             EXP(estimate)            1.000       1.000       1.000       1.000

37 age_cen7.................     1.404e-08  1.834e-08-2.192e-08 4.999e-08
             EXP(estimate)            1.000       1.000       1.000       1.000


Linear term 1
38 dose.....................         2.099      1.440   -0.7232     4.922


Log-linear term 1
39 time_first_exposed_cen...       -0.3710     0.5940    -1.535    0.7932
             EXP(estimate)           0.6901       1.811      0.2154       2.210


!bounds 38 level 95@

profile 38 noplot force lower@

  Lower bound trial values 

             Deviance   One-Sided
     Beta     Change     P-Value 
     ____________________________

     1.811  -0.04038     0.420 *
    0.6732    -1.220     0.135 *
     1.215   -0.4260     0.257 *
    0.7979   -0.9992     0.159 *
    0.6189    -1.322     0.125 *
   0.03196    -3.088    0.0394
    0.1334    -2.594    0.0536 *
  -0.09857    -3.728    0.0268 *
   -0.3612    -5.056    0.0123 *
   -0.6618    -7.100   0.00385
   -0.6001    -6.624   0.00503 *
   -0.7556    -7.892   0.00248 *

   Sorted list of profile likelihood points 

             Deviance   One-Sided
     Beta     Change     P-Value 
     ____________________________

   -0.7556    -7.892   0.00248
   -0.6001    -6.624   0.00503
   -0.3612    -5.056    0.0123
  -0.09857    -3.728    0.0268
    0.1334    -2.594    0.0536
    0.6189    -1.322     0.125
    0.7979   -0.9992     0.159
    0.6732    -1.220     0.135
     1.215   -0.4260     0.257
     1.811  -0.04038     0.420
     2.099     0.000   0.00253


      Interpolated profile likelihood bounds
       for parameter 38 (dose)

            MLE      2.099

      2-sided          Bounds         
       Level      Lower       Upper   
      ________________________________

      25.0%       1.656        ????
      50.0%       1.189        ????
      68.3%      0.7973        ????
      75.0%      0.6182        ????
      90.0%      0.1070        ????
      95.0%     -0.1214        ????
      97.5%     -0.3556        ????
      99.0%     -0.6016        ????
      99.5%     -0.7542        ????


profile 38 noplot force upper@

  Upper bound trial values 

             Deviance   One-Sided
     Beta     Change     P-Value 
     ____________________________

     2.387  -0.03651     0.424 *
     3.677   -0.8981     0.172 *
     3.211   -0.4771     0.245 *
     3.773   -0.9970     0.159 *
     4.064    -1.320     0.125 *
     5.062    -2.640    0.0521 *
     5.809    -3.787    0.0258 *
     6.529    -4.985    0.0128 *
     7.445    -6.597   0.00511 *
     8.135    -7.859   0.00253 *

   Sorted list of profile likelihood points 

             Deviance   One-Sided
     Beta     Change     P-Value 
     ____________________________

     2.099     0.000   0.00253
     2.387  -0.03651     0.424
     3.211   -0.4771     0.245
     3.677   -0.8981     0.172
     3.773   -0.9970     0.159
     4.064    -1.320     0.125
     5.062    -2.640    0.0521
     5.809    -3.787    0.0258
     6.529    -4.985    0.0128
     7.445    -6.597   0.00511
     8.135    -7.859   0.00253


      Interpolated profile likelihood bounds
       for parameter 38 (dose)

            MLE      2.099

      2-sided          Bounds         
       Level      Lower       Upper   
      ________________________________

      25.0%        ????       2.597
      50.0%        ????       3.182
      68.3%        ????       3.776
      75.0%        ????       4.067
      90.0%        ????       5.108
      95.0%        ????       5.843
      97.5%        ????       6.552
      99.0%        ????       7.466
      99.5%        ????       8.146


!bounds 39 level 95@

profile 39 noplot force lower@

  Lower bound trial values 

             Deviance   One-Sided
     Beta     Change     P-Value 
     ____________________________

   -0.4898  -0.06645     0.398 *
   -0.7284   -0.7392     0.195 *
   -0.6548   -0.4461     0.252 *
   -0.7819   -0.9957     0.159 *
   -0.8413    -1.314     0.126 *
    -1.046    -2.437    0.0592
    -1.093    -2.646    0.0519 *
   -0.3952 -0.002449     0.480
    -1.244    -3.078    0.0397
    -1.503    -3.297    0.0347
    -2.097    -3.317    0.0343
    -2.394    -3.310    0.0344

   Sorted list of profile likelihood points 

             Deviance   One-Sided
     Beta     Change     P-Value 
     ____________________________

    -1.093    -2.646    0.0519
   -0.8413    -1.314     0.126
   -0.7819   -0.9957     0.159
   -0.7284   -0.7392     0.195
   -0.6548   -0.4461     0.252
   -0.4898  -0.06645     0.398
   -0.3710     0.000   0.00253


      Interpolated profile likelihood bounds
       for parameter 39 (time_first_exposed_cen)

            MLE    -0.3710    exp(MLE)     0.6901

      2-sided          Bounds                exp(Bounds)
       Level      Lower       Upper      Lower        Upper
      _______________________________________________________

      25.0%     -0.5142        ????      0.5980        ????
      50.0%     -0.6574        ????      0.5182        ????
      68.3%     -0.7828        ????      0.4571        ????
      75.0%     -0.8431        ????      0.4304        ????
      90.0%      -1.105        ????      0.3313        ????
      95.0%        ????        ????        ????        ????
      97.5%        ????        ????        ????        ????
      99.0%        ????        ????        ????        ????
      99.5%        ????        ????        ????        ????


 *** WARNING: Parameter other_industry_1 changed by 3.2% MLE may be infinite or may not exist


profile 39 noplot force upper@

  Upper bound trial values 

             Deviance   One-Sided
     Beta     Change     P-Value 
     ____________________________

   -0.2522  -0.04766     0.414 *
    0.1274   -0.4780     0.245 *
    0.1136   -0.4604     0.249 *
    0.4955   -0.9384     0.166 *
    0.8132    -1.323     0.125 *
     1.407    -2.024    0.0774
     2.007    -2.639    0.0521 *
     3.631    -3.314    0.0344
     4.819    -3.303    0.0346
 ***   ERROR: No convergence

   Sorted list of profile likelihood points 

             Deviance   One-Sided
     Beta     Change     P-Value 
     ____________________________

   -0.3710     0.000   0.00253
   -0.2522  -0.04766     0.414
    0.1136   -0.4604     0.249
    0.1274   -0.4780     0.245
    0.4955   -0.9384     0.166
    0.8132    -1.323     0.125
     2.007    -2.639    0.0521


      Interpolated profile likelihood bounds
       for parameter 39 (time_first_exposed_cen)

            MLE    -0.3710    exp(MLE)     0.6901

      2-sided          Bounds                exp(Bounds)
       Level      Lower       Upper      Lower        Upper
      _______________________________________________________

      25.0%        ????     -0.1748        ????      0.8397
      50.0%        ????      0.1093        ????       1.115
      68.3%        ????      0.5457        ????       1.726
      75.0%        ????      0.8131        ????       2.255
      90.0%        ????       2.073        ????       7.947
      95.0%        ????        ????        ????        ????
      97.5%        ????        ????        ????        ????
      99.0%        ????        ????        ????        ????
      99.5%        ????        ????        ????        ????


quit@
