# Supplementary material for: Buccal mucosa micronuclei counts in relation to exposure to low dose-rate radiation from the Chornobyl nuclear accident and other medical and occupational radiation exposures
Source: Environ Health. 2017 Jun 23;16:70. doi: 10.1186/s12940-017-0273-x (PMC5481966; doi:10.1186/s12940-017-0273-x)
Supplement: Additional file 1: — Data files (Excel, text) and other R and Epicure files used in the analysis. (ZIP 3032 kb) [file 12940_2017_273_MOESM1_ESM.zip › Ukraine MN data regression time since last exposure or age at exposure modification.log]

log 'Ukraine MN data regression time since last exposure or age at exposure modification'@


!Poisson model fitted to Ukraine micronucleus data, modifying effect of age at exposure or time since last exposure
!Revised by MP Little 2016-7-6

names id stratum Number_cells_scored Number_cells_MN MN_1000 d_birth m_birth y_birth first days_act Mean86 Mean87 Mean88 Mean89 Mean90 Mean_total Buccal_date_year
 Buccal_date_month Buccal_date_day Case_leuk Year_first_exposed Year_last_exposed proxy proxy_str number1 first_year duration duration_act days tse radiation industry oil
 chemical petroleum pesticides solvents other_chemical age age_x subtype subtypecll subtypecll_str y_dx reference y_int liqtype flag1 flag2 flag_definite phase COM1_EXP1
 COM2_EXP1 COM3_EXP1 QUES1 QUES2 liquid liquid_proxy exp time_int_ch set t11 t1515 t12 t22 liqtype_recode num_miss rad_exp rad_radiography rad_nuclear rad_army rad_other
 haz_exp haz_chem haz_el haz_road haz_other chem_exp chem_petrol chem_pest chem_solv chem_other oblast educ urban tumour tumor_new radtx chemotx radtx_other x_dental
 x_dental_n x_bone x_bone_n x_chest x_chest_n x_other x_other_n fam_cancer sm_reg sm_pday alc@


! Skip first line (containing names of variables)
skip 1@

! Open data (2016/6/9 version, with some additional linked variables from LBZ 2016-2-19)
input 'C:\d_drive\Word processing\Reports\REB Chernobyl Ukraine micronucleus analysis\Micro_22122015 (rev 2016-6-9)(master).csv'@

Input from C:\d_drive\Word processing\Reports\REB Chernobyl Ukraine micronucleus analysis\Micro_22122015 (rev 2016-6-9)(master).csv

         112 records read         111 records used
                                    1 records rejected

104 variables defined  At least 500 additional variables can be created.


!Missing value codes set for various continuous variables
trans 
 age_MIS                = (age < 0);
 age_x_MIS              = (age_x < 0);
 days_act_MIS           = (days_act < 0);
 days_MIS               = (days < 0);
 duration_act_MIS       = (duration_act < 0);
 duration_MIS           = (duration < 0);
 liqtype_MIS            = (liqtype < 0);
 number1_MIS            = (number1 < 0);
 num_miss_MIS           = (num_miss < 0); 
 sm_pday_MIS            = (sm_pday < 0);
 time_int_ch_MIS        = (time_int_ch < 0);
 tse_MIS                = (tse < 0);
 x_bone_n_MIS           = (x_bone_n < 0);
 x_chest_n_MIS          = (x_chest_n < 0);
 x_dental_n_MIS         = (x_dental_n < 0);
@


!Positive part set for various continuous variables
trans 
 age_NON_ZERO           =  max(age,0);
 age_x_NON_ZERO         =  max(age_x,0);
 days_act_NON_ZERO      =  max(days_act,0);
 days_NON_ZERO          =  max(days,0);
 duration_act_NON_ZERO  =  max(duration_act,0);
 duration_NON_ZERO      =  max(duration,0);
 liqtype_NON_ZERO       =  max(liqtype,0);
 number1_NON_ZERO       =  max(number1,0);
 num_miss_NON_ZERO      =  max(num_miss,0); 
 sm_pday_NON_ZERO       =  max(sm_pday,0);
 time_int_ch_NON_ZERO   =  max(time_int_ch,0);
 tse_NON_ZERO           =  max(tse,0);
 x_bone_n_NON_ZERO      =  max(x_bone_n,0);
 x_chest_n_NON_ZERO     =  max(x_chest_n,0);
 x_dental_n_NON_ZERO    =  max(x_dental_n,0);
@


!Reset variables so that -999999 (=missing) is set to -1
trans chemotx           = max(chemotx, -1);
      chem_pest         = max(chem_pest,-1);
      COM1_EXP1         = max(COM1_EXP1,-1);
      COM3_EXP1         = max(COM3_EXP1,-1);
      exp               = max(exp,-1);
      flag1             = max(flag1,-1);
      flag2             = max(flag2,-1);
      haz_el            = max(haz_el,-1);
      haz_exp           = max(haz_exp,-1);
      haz_other         = max(haz_other,-1);
      haz_road          = max(haz_road,-1);
      industry          = max(industry,-1);
      num_miss          = max(num_miss,-1);
      oil               = max(oil,-1);
      other_chemical    = max(other_chemical,-1);
      pesticides        = max(pesticides,-1);
      QUES2             = max(QUES2,-1);
      rad_army          = max(rad_army,-1);
      rad_exp           = max(rad_exp,-1);
      rad_other         = max(rad_other,-1);
      rad_radiography   = max(rad_radiography,-1);
      x_bone            = max(x_bone,-1);
      x_other           = max(x_other,-1);
      x_other_n         = max(x_other_n,-1);
      y_int             = max(y_int,2001);
      flag_definite     = max(flag_definite,-1);
@


!Factor variable levels
levels chemotx 1:2 chem_pest 1:2 COM1_EXP1 -1:3 COM3_EXP1 -1:2 flag1 -1:1 flag2 -1:1 exp -1:2 haz_el 1:2 haz_exp 1:2 haz_other 1:2 haz_road 1:2
 industry -1:1 num_miss 1:10 oil -1:1 other_chemical -1:1 pesticides -1:1 QUES2 -1:4 rad_army -1:2 rad_exp -1:2 rad_other -1:2 rad_radiography -1:2
 x_bone -1:2 x_other -1:2 x_other_n -1:6 y_int 2001:2004 flag_definite -1:1@

chemotx has 2 levels from 1 to 2
chem_pest has 2 levels from 1 to 2
COM1_EXP1 has 5 levels from -1 to 3
COM3_EXP1 has 4 levels from -1 to 2
flag1 has 3 levels from -1 to 1
flag2 has 3 levels from -1 to 1
exp has 4 levels from -1 to 2
haz_el has 2 levels from 1 to 2
haz_exp has 2 levels from 1 to 2
haz_other has 2 levels from 1 to 2
haz_road has 2 levels from 1 to 2
industry has 3 levels from -1 to 1
num_miss has 10 levels from 1 to 10
oil has 3 levels from -1 to 1
other_chemical has 3 levels from -1 to 1
pesticides has 3 levels from -1 to 1
QUES2 has 6 levels from -1 to 4
rad_army has 4 levels from -1 to 2
rad_exp has 4 levels from -1 to 2
rad_other has 4 levels from -1 to 2
rad_radiography has 4 levels from -1 to 2
x_bone has 4 levels from -1 to 2
x_other has 4 levels from -1 to 2
x_other_n has 8 levels from -1 to 6
y_int has 4 levels from 2001 to 2004
flag_definite has 3 levels from -1 to 1

level Number_cells_MN@
Number_cells_MN has 11 levels from 0 to 10

freq Number_cells_MN@


  FOR: Number_cells_MN
  Level     Freq     %      Cum %
      0          32   28.83    28.83
      1          30   27.03    55.86
      2          19   17.12    72.97
      3          14   12.61    85.59
      4           8    7.21    92.79
      5           4    3.60    96.40
      6           2    1.80    98.20
      7           1    0.90    99.10
      8           0    0.00    99.10
      9           0    0.00    99.10
     10           1    0.90   100.00
  Total         111


trans no_tumour     = (radtx /= 1) * (chemotx /=1) * (Case_leuk ==0) * (tumour == 0)@


trans no_tumour_new = (radtx /= 1) * (chemotx /=1) * (Case_leuk ==0) * (tumor_new /= 1)@


trans no_tumour_final = (radtx /= 1) * (chemotx /=1) * (Case_leuk ==0)@


level Number_cells_MN@
Number_cells_MN has 11 levels from 0 to 10

freq Number_cells_MN@


  FOR: Number_cells_MN
  Level     Freq     %      Cum %
      0          32   28.83    28.83
      1          30   27.03    55.86
      2          19   17.12    72.97
      3          14   12.61    85.59
      4           8    7.21    92.79
      5           4    3.60    96.40
      6           2    1.80    98.20
      7           1    0.90    99.10
      8           0    0.00    99.10
      9           0    0.00    99.10
     10           1    0.90   100.00
  Total         111


trans Number_cells_scored_1000 = Number_cells_scored/1000@


CASES Number_cells_MN@

PYR Number_cells_scored_1000@

!TRANSFORMATIONS
rank Mean_total @

  Variable: Mean_total


  Minimum     0.00692
      25%        2.11
      50%      11.322
      75%          49
    Mean      59.7614
  Maximum     748.441

  Using 111 records 


tran dose=Mean_total/1000 @

tran dose2 = dose*dose@

mean dose @

           Summary for dose

               Mean      Std. Dev.        Count      Minimum      Maximum
          0.0597614       0.12539           111   6.9200e-06      0.74844


category Mean_total as Mean_total_cat -999999 / 20 / 100 / 250 / 500 / > @

Mean_total_cat has 5 levels from 1 to 5


mean dose@

           Summary for dose

               Mean      Std. Dev.        Count      Minimum      Maximum
          0.0597614       0.12539           111   6.9200e-06      0.74844


mean dose by Mean_total_cat@

           Summary for dose

Mean_total_cat          Mean      Std. Dev.        Count      Minimum      Maximum
    1    0.00479307     0.0051004            66   6.9200e-06     0.017100
    2     0.0450199      0.019058            29     0.020000     0.088700
    3      0.141180      0.033817             5      0.11200      0.19700
    4      0.304349      0.042007             8      0.26200      0.37000
    5      0.623635       0.12117             3      0.50646      0.74844


!Select non-cancers using older definition (excluding 14 cases)
select (no_tumour == 1)@

97 records to be used


mean dose@

Using (no_tumour == 1)

           Summary for dose

               Mean      Std. Dev.        Count      Minimum      Maximum
          0.0545797       0.11636            97   6.9200e-06      0.74844


mean dose by Mean_total_cat@

Using (no_tumour == 1)

           Summary for dose

Mean_total_cat          Mean      Std. Dev.        Count      Minimum      Maximum
    1    0.00503156     0.0052880            57   6.9200e-06     0.017100
    2     0.0452049      0.019381            28     0.020000     0.088700
    3      0.145500      0.037421             4      0.11200      0.19700
    4      0.317465      0.040510             6      0.27500      0.37000
    5      0.627452       0.17110             2      0.50646      0.74844


select@

111 records to be used


trans 
    Buccal_date_year_nm =  Buccal_date_year; 
    Buccal_date_month_nm = Buccal_date_month; 
    Buccal_date_day_nm =   Buccal_date_day; 
@


!Set date of sample to 2003/4/9 (mean of non-missing dates) if missing
trans 
    if (Buccal_date_year < 0) then
       Buccal_date_year_nm =  2003;
       Buccal_date_month_nm = 4;
       Buccal_date_day_nm =   9;
    endif@


!If month (and day) of birth are missing set them to July 2
trans 
    if (m_birth < 0) then
       m_birth =  7;
       d_birth =  2;
    endif@


!Dates in julian years of birth adn buccal sample
trans jul_bucc_date =         julian(Buccal_date_year_nm,Buccal_date_month_nm,Buccal_date_day_nm) ;
      buccal_samp_date_jul =  fracyr(jul_bucc_date);
      jul_bir_date =          julian(y_birth,m_birth,d_birth) ;
      birth_date_jul =        fracyr(jul_bir_date);
      age_samp =              buccal_samp_date_jul - birth_date_jul
@


mean age_samp@

           Summary for age_samp

               Mean      Std. Dev.        Count      Minimum      Maximum
            60.5318        9.2574           111       43.736       79.542


!!!!!!!!!!!!!!!!!!!!!!!!!!!!!!!!!!!!!!!!!!!!!!!!!!!!!
!! Calculation of age first exposed (older/cruder)  !
!!!!!!!!!!!!!!!!!!!!!!!!!!!!!!!!!!!!!!!!!!!!!!!!!!!!!
trans
   age_first_exposed_jul = julian(first_year,4,26);
   age_first_exposed_old = fracyr(age_first_exposed_jul) - birth_date_jul;
@


!!!!!!!!!!!!!!!!!!!!!!!!!!!!!!!!!!!!!!!!!!!!!!!!!!!!!!!!!!!!!!!!!!!!!!!!!!!!
!! Calculation of time from last exposure to buccal sample (older/cruder)  !
!!!!!!!!!!!!!!!!!!!!!!!!!!!!!!!!!!!!!!!!!!!!!!!!!!!!!!!!!!!!!!!!!!!!!!!!!!!!
trans 
    if (Year_last_exposed > 0) then
       time_last_exposed_jul = julian(Year_last_exposed,4,26);
       time_last_exposed_old = buccal_samp_date_jul - fracyr(time_last_exposed_jul)
    else
       time_last_exposed_old = -1
    endif@


!!!!!!!!!!!!!!!!!!!!!!!!!!!!!!!!!!!!!!!!!!!!!!!!!!!!!
!! Calculation of age first exposed                 !
!!!!!!!!!!!!!!!!!!!!!!!!!!!!!!!!!!!!!!!!!!!!!!!!!!!!!
trans
   if (first_year == 1986) then 
!       1986 exposure assumed close to date of Chernobyl accident
       age_first_exposed_jul = julian(first_year,4,26);
   else
!       1987+ exposure assumed to be mid-year
       age_first_exposed_jul = julian(first_year,7,2);
   endif;
   age_first_exposed = fracyr(age_first_exposed_jul) - birth_date_jul;
@


!!!!!!!!!!!!!!!!!!!!!!!!!!!!!!!!!!!!!!!!!!!!!!!!!!!!!!!!!!!!!!!!!!!!!!!!!!!!
!! Calculation of time from last exposure to buccal sample                 !
!!!!!!!!!!!!!!!!!!!!!!!!!!!!!!!!!!!!!!!!!!!!!!!!!!!!!!!!!!!!!!!!!!!!!!!!!!!!
trans 
    if (Year_last_exposed > 0) then
       if (Year_last_exposed == 1986) then
!          1986 exposure assumed close to date of Chernobyl accident
          time_last_exposed_jul = julian(Year_last_exposed,4,26);
       else
!          1987+ exposure assumed to be mid-year
          time_last_exposed_jul = julian(Year_last_exposed,7,2);
       endif;
       time_last_exposed = buccal_samp_date_jul - fracyr(time_last_exposed_jul);
    else
       time_last_exposed = -1
    endif@


!All cases
select@

111 records to be used


mean age_first_exposed@

           Summary for age_first_exposed

               Mean      Std. Dev.        Count      Minimum      Maximum
            43.9976        9.0401           111       27.765       62.986


!43.9976 years

mean time_last_exposed@

           Summary for time_last_exposed

               Mean      Std. Dev.        Count      Minimum      Maximum
            15.3750        3.0978           111           -1       17.825


!15.3750 years

!Select non-cancers using final definition (excluding 6 cases)
select (no_tumour_final == 1)@

105 records to be used


mean age_first_exposed@

Using (no_tumour_final == 1)

           Summary for age_first_exposed

               Mean      Std. Dev.        Count      Minimum      Maximum
            43.5925        8.9956           105       27.765       62.986


!43.5925 years

mean time_last_exposed@

Using (no_tumour_final == 1)

           Summary for time_last_exposed

               Mean      Std. Dev.        Count      Minimum      Maximum
            15.5482        2.7218           105           -1       17.825


!15.5482 years

select (time_last_exposed > 0) &  (no_tumour_final == 1)@

103 records to be used


mean age_first_exposed@

Using (time_last_exposed > 0) &  (no_tumour_final == 1)

           Summary for age_first_exposed

               Mean      Std. Dev.        Count      Minimum      Maximum
            43.7636        8.9757           103       27.765       62.986


!43.7636 years

mean time_last_exposed@

Using (time_last_exposed > 0) &  (no_tumour_final == 1)

           Summary for time_last_exposed

               Mean      Std. Dev.        Count      Minimum      Maximum
            15.8695        1.4422           103       12.397       17.825


!15.8695 years

tran age_first_exposed_cen = age_first_exposed - 43.5925@


select@

111 records to be used


tran time_last_exposed_cen = time_last_exposed - 15.8695@


trans tse_NON_ZERO = max(tse,0)@


trans tse_MIS = (tse < 0)@


select (no_tumour_final == 1)@

105 records to be used


mean age_samp@

Using (no_tumour_final == 1)

           Summary for age_samp

               Mean      Std. Dev.        Count      Minimum      Maximum
            60.1031        9.1960           105       43.736       79.542


select@

111 records to be used


trans age_cen = age_samp - 60.104020909786932@


trans age_cen2 = age_cen*age_cen@

trans age_cen3 = age_cen2*age_cen@

trans age_cen4 = age_cen3*age_cen@

trans age_cen5 = age_cen4*age_cen@

trans age_cen6 = age_cen5*age_cen@

trans age_cen7 = age_cen6*age_cen@

trans age_cen8 = age_cen7*age_cen@


!Set iteration bound to 50
 fitopt iter 50@


!Set convergence criterion to 10**-8
 fitopt conv -8@


!!!!!!!!!!!!!!!!!!!!!!!!!!!!!!!!!!!!!!!!!!!!!!!!!!!!!!!!!!!!!!!
!!!!!!!!!!!!!!!!!!!!!!!!!!!!!!!!!!!!!!!!!!!!!!!!!!!!!!!!!!!!!!!
!!Test for effect of age first exposed                       !!
!!!!!!!!!!!!!!!!!!!!!!!!!!!!!!!!!!!!!!!!!!!!!!!!!!!!!!!!!!!!!!!
!!!!!!!!!!!!!!!!!!!!!!!!!!!!!!!!!!!!!!!!!!!!!!!!!!!!!!!!!!!!!!!

!!!!!!!!!!!!!!!!!!!!!!!!!!!!!!!!!!!
!!!!!!!!!!!!!!!!!!!!!!!!!!!!!!!!!!!
!! All data (including cancers)  !!
!!!!!!!!!!!!!!!!!!!!!!!!!!!!!!!!!!!
!!!!!!!!!!!!!!!!!!!!!!!!!!!!!!!!!!!

select@

111 records to be used


!!!!!!!!!!!!!!!!!!!!!!!!!!!!!!!!!!!!!!!!!!!!!!!!!!!!!!!!!!!!!!!!
!!!!!!!!!!!!!!!!!!!!!!!!!!!!!!!!!!!!!!!!!!!!!!!!!!!!!!!!!!!!!!!!
!!Background variable analyses                                !!
!!!!!!!!!!!!!!!!!!!!!!!!!!!!!!!!!!!!!!!!!!!!!!!!!!!!!!!!!!!!!!!!
!!!!!!!!!!!!!!!!!!!!!!!!!!!!!!!!!!!!!!!!!!!!!!!!!!!!!!!!!!!!!!!!

!Null model in age
loglinear 0 rad_radiography x_other chemotx flag2 COM1_EXP1
 age_cen age_cen2 age_cen3 age_cen4 age_cen5 age_cen6 age_cen7
 exp y_int rad_army haz_exp haz_el x_dental_n_NON_ZERO x_dental_n_MIS
 num_miss_NON_ZERO num_miss_MIS haz_road sm_pday_NON_ZERO sm_pday_MIS
 x_bone_n_NON_ZERO x_bone_n_MIS@


linear 1@


loglinear 1@


fit@

          Iter  Step      Deviance

             0     0      371.782
             1     1      186.102
             2     0      128.937
             3     0      115.311
             4     0      114.381
             5     0      114.170
             6     0      114.094
             7     0      114.066
             8     0      114.056
             9     0      114.052
            10     0      114.051
            11     0      114.050
            12     0      114.050
            13     0      114.050
            14     0      114.050
            15     0      114.050
            16     0      114.050
            17     0      114.050
            18     0      114.050
            19     0      114.050
            20     0      114.050
            21     0      114.050

Piece-wise exponential regression
Additive excess relative risk T0 * (1 + T1 + T2 + ...)

Number_cells_MN is used for cases
Number_cells_scored_1000 is used for person years


                            Parameter Summary Table

 # Name                            Estimate     Std.Err.  Test Stat.  P value
-- ----------------------------   ----------   ---------  ----------  --------
Log-linear term 0
 1 %CON.....................         -12.56     Aliased
 3 rad_radiography_0........          0.000     Aliased
 4 rad_radiography_1........          14.73      0.6992      21.07    < 0.001
 5 rad_radiography_2........          13.23     Aliased
 7 x_other_0................          0.000     Aliased
 8 x_other_1................          14.53       1.811      8.025    < 0.001
 9 x_other_2................          14.10       1.826      7.721    < 0.001
11 chemotx_2................         -1.821      0.6967     -2.614    0.00896
13 flag2_0..................          0.000     Aliased
14 flag2_1..................         -22.00     2.4e+04 -0.0009166      > 0.5
16 COM1_EXP1_0..............         -20.78   1.956e+04  -0.001063      > 0.5
17 COM1_EXP1_1..............          0.000     Aliased
18 COM1_EXP1_2..............         0.5759      0.6825     0.8438      0.399
19 COM1_EXP1_3..............          1.478      0.5422      2.726    0.00642
21 exp_0....................          0.000     Aliased
22 exp_1....................         -2.025      0.8387     -2.415     0.0157
23 exp_2....................         -1.201      0.8213     -1.462      0.144
25 y_int_2002...............         0.5683      0.2421      2.347     0.0189
26 y_int_2003...............         0.1606     Aliased
27 y_int_2004...............        -0.1601      0.2843     -0.563      > 0.5
29 rad_army_0...............          0.000     Aliased
30 rad_army_1...............         -13.11       1.196     -10.96    < 0.001
31 rad_army_2...............         -11.91       1.033     -11.53    < 0.001
33 haz_exp_2................         0.5100      0.2739      1.862     0.0626
35 haz_el_2.................         -1.485      0.8067      -1.84     0.0657
37 haz_road_2...............          1.416      0.6293       2.25     0.0245
38 age_cen..................       -0.08572     0.05686     -1.508      0.132
39 age_cen2.................       0.002437    0.007864     0.3098      > 0.5
40 age_cen3.................       0.002521    0.001415      1.782     0.0748
41 age_cen4.................     -2.455e-05   6.958e-05    -0.3528      > 0.5
42 age_cen5.................     -1.692e-05   9.323e-06     -1.815     0.0695
43 age_cen6.................      2.514e-08   1.715e-07     0.1466      > 0.5
44 age_cen7.................      2.826e-08   1.766e-08        1.6       0.11
45 x_dental_n_NON_ZERO......        0.01834     0.04997     0.3669      > 0.5
46 x_dental_n_MIS...........         0.5025      0.2689      1.869     0.0617
47 num_miss_NON_ZERO........         0.2365     0.07334      3.224    0.00126
48 num_miss_MIS.............          0.000     Aliased
49 sm_pday_NON_ZERO.........        0.01457     0.01323      1.101      0.271
50 sm_pday_MIS..............       -0.01085      0.2954   -0.03674      > 0.5
51 x_bone_n_NON_ZERO........       -0.02970     0.06936    -0.4281      > 0.5
52 x_bone_n_MIS.............         0.2927      0.2541      1.152      0.249

            Records used          111

                Deviance       114.05
                     AIC       176.05
            Pearson Chi2      135.939      Degrees of freedom      80


 *** WARNING: Parameter COM1_EXP1_0 changed by 5.0% MLE may be infinite or may not exist


!!!!!!!!!!!!!!!!!!!!!!!!!!
!ADDITIVE MODEL - LINEAR !
!!!!!!!!!!!!!!!!!!!!!!!!!!

ADD@

linear 1 dose@


loglinear 1@


fit@

          Iter  Step      Deviance

             0     0      114.050
             1     0      114.050
             2     0      114.049
             3     0      114.031
             4     0      113.700
             5     0      111.554
             6     0      110.920
             7     0      110.898
             8     0      110.898
             9     0      110.897
            10     0      110.897
            11     0      110.897

Piece-wise exponential regression
Additive  T0 + T1 + T2 + ...

Number_cells_MN is used for cases
Number_cells_scored_1000 is used for person years


                            Parameter Summary Table

 # Name                            Estimate     Std.Err.  Test Stat.  P value
-- ----------------------------   ----------   ---------  ----------  --------
Log-linear term 0
 1 %CON.....................         -12.56     Aliased
 3 rad_radiography_0........          0.000     Aliased
 4 rad_radiography_1........          14.96      0.7462      20.04    < 0.001
 5 rad_radiography_2........          13.23     Aliased
 7 x_other_0................          0.000     Aliased
 8 x_other_1................          14.69        2.14      6.863    < 0.001
 9 x_other_2................          14.27       2.158      6.614    < 0.001
11 chemotx_2................         -1.980      0.7597     -2.606    0.00916
13 flag2_0..................          0.000     Aliased
14 flag2_1..................         -55.37     2.4e+04  -0.002307      > 0.5
16 COM1_EXP1_0..............         -57.45   1.956e+04  -0.002938      > 0.5
17 COM1_EXP1_1..............          0.000     Aliased
18 COM1_EXP1_2..............         0.4894      0.7125      0.687      0.492
19 COM1_EXP1_3..............          1.702      0.5847      2.911     0.0036
21 exp_0....................          0.000     Aliased
22 exp_1....................         -2.064      0.2327     -8.869    < 0.001
23 exp_2....................         -1.201     Aliased
25 y_int_2002...............         0.2029       0.933     0.2175      > 0.5
26 y_int_2003...............        -0.2374      0.8986    -0.2642      > 0.5
27 y_int_2004...............        -0.5561       0.939    -0.5922      > 0.5
29 rad_army_0...............          0.000     Aliased
30 rad_army_1...............         -12.85       1.619     -7.934    < 0.001
31 rad_army_2...............         -11.50        1.48     -7.771    < 0.001
33 haz_exp_2................         0.5166      0.2873      1.798     0.0722
35 haz_el_2.................         -1.479      0.8165     -1.811     0.0701
37 haz_road_2...............          1.346      0.6521      2.064      0.039
38 age_cen..................       -0.09491     0.06075     -1.562      0.118
39 age_cen2.................       0.003527    0.008533     0.4134      > 0.5
40 age_cen3.................       0.002879    0.001534      1.876     0.0606
41 age_cen4.................     -4.175e-05   7.658e-05    -0.5452      > 0.5
42 age_cen5.................     -1.954e-05   1.029e-05       -1.9     0.0575
43 age_cen6.................      6.237e-08   1.887e-07     0.3306      > 0.5
44 age_cen7.................      3.290e-08   1.964e-08      1.675      0.094
45 x_dental_n_NON_ZERO......       -0.01016      0.0586    -0.1733      > 0.5
46 x_dental_n_MIS...........         0.4316      0.2909      1.484      0.138
47 num_miss_NON_ZERO........         0.2114     0.08194       2.58    0.00989
48 num_miss_MIS.............          0.000     Aliased
49 sm_pday_NON_ZERO.........        0.01499     0.01391      1.077      0.281
50 sm_pday_MIS..............        0.01171      0.3146    0.03723      > 0.5
51 x_bone_n_NON_ZERO........      -0.004755     0.07041   -0.06754      > 0.5
52 x_bone_n_MIS.............         0.4209      0.2738      1.537      0.124

Linear term 1
53 dose.....................          2.903       1.794      1.618      0.106

            Records used          111

                Deviance      110.897
                     AIC      170.897
            Pearson Chi2      137.456      Degrees of freedom      81


ci level 95@
                                       95% Confidence Bounds

 # Name                           Estimate    Std. Err.      Lower       Upper
-- ----------------------------  ----------   ---------    --------    --------

Log-linear term 0
 4 rad_radiography_1........         14.96     0.7462     13.49     16.42
             EXP(estimate)        3.133e+06       2.109   7.258e+05   1.352e+07

 8 x_other_1................         14.69      2.140     10.49     18.88
             EXP(estimate)        2.390e+06       8.499   3.604e+04   1.584e+08

 9 x_other_2................         14.27      2.158     10.04     18.50
             EXP(estimate)        1.578e+06       8.651   2.298e+04   1.083e+08

11 chemotx_2................        -1.980     0.7597    -3.469   -0.4909
             EXP(estimate)           0.1381       2.138     0.03116      0.6121

14 flag2_1..................        -55.37  2.400e+04-4.710e+04 4.698e+04
             EXP(estimate)        8.971e-25       0.000       0.000       0.000

16 COM1_EXP1_0..............        -57.45  1.956e+04-3.839e+04 3.827e+04
             EXP(estimate)        1.126e-25       0.000       0.000       0.000

18 COM1_EXP1_2..............        0.4894     0.7125   -0.9070     1.886
             EXP(estimate)            1.631       2.039      0.4037       6.592

19 COM1_EXP1_3..............         1.702     0.5847    0.5561     2.848
             EXP(estimate)            5.485       1.794       1.744       17.25

22 exp_1....................        -2.064     0.2327    -2.520    -1.608
             EXP(estimate)           0.1269       1.262     0.08042      0.2003

25 y_int_2002...............        0.2029     0.9330    -1.626     2.032
             EXP(estimate)            1.225       2.542      0.1968       7.626

26 y_int_2003...............       -0.2374     0.8986    -1.999     1.524
             EXP(estimate)           0.7887       2.456      0.1355       4.589

27 y_int_2004...............       -0.5561     0.9390    -2.396     1.284
             EXP(estimate)           0.5734       2.557     0.09104       3.612

30 rad_army_1...............        -12.85      1.619    -16.02    -9.674
             EXP(estimate)        2.633e-06       5.050   1.102e-07   6.292e-05

31 rad_army_2...............        -11.50      1.480    -14.40    -8.600
             EXP(estimate)        1.013e-05       4.392   5.571e-07   0.0001841

33 haz_exp_2................        0.5166     0.2873  -0.04653     1.080
             EXP(estimate)            1.676       1.333      0.9545       2.944

35 haz_el_2.................        -1.479     0.8165    -3.079    0.1216
             EXP(estimate)           0.2279       2.263     0.04600       1.129

37 haz_road_2...............         1.346     0.6521   0.06798     2.624
             EXP(estimate)            3.842       1.919       1.070       13.79

38 age_cen..................      -0.09491    0.06075   -0.2140   0.02416
             EXP(estimate)           0.9095       1.063      0.8074       1.024

39 age_cen2.................      0.003527   0.008533  -0.01320   0.02025
             EXP(estimate)            1.004       1.009      0.9869       1.020

40 age_cen3.................      0.002879   0.001534-0.0001282  0.005886
             EXP(estimate)            1.003       1.002      0.9999       1.006

41 age_cen4.................    -4.175e-05  7.658e-05-0.0001919 0.0001083
             EXP(estimate)            1.000       1.000      0.9998       1.000

42 age_cen5.................    -1.954e-05  1.029e-05-3.970e-05 6.214e-07
             EXP(estimate)            1.000       1.000       1.000       1.000

43 age_cen6.................     6.237e-08  1.887e-07-3.074e-07 4.321e-07
             EXP(estimate)            1.000       1.000       1.000       1.000

44 age_cen7.................     3.290e-08  1.964e-08-5.603e-09 7.140e-08
             EXP(estimate)            1.000       1.000       1.000       1.000

45 x_dental_n_NON_ZERO......      -0.01016    0.05860   -0.1250    0.1047
             EXP(estimate)           0.9899       1.060      0.8825       1.110

46 x_dental_n_MIS...........        0.4316     0.2909   -0.1386     1.002
             EXP(estimate)            1.540       1.338      0.8706       2.723

47 num_miss_NON_ZERO........        0.2114    0.08194   0.05078    0.3720
             EXP(estimate)            1.235       1.085       1.052       1.451

49 sm_pday_NON_ZERO.........       0.01499    0.01391  -0.01228   0.04225
             EXP(estimate)            1.015       1.014      0.9878       1.043

50 sm_pday_MIS..............       0.01171     0.3146   -0.6050    0.6284
             EXP(estimate)            1.012       1.370      0.5461       1.875

51 x_bone_n_NON_ZERO........     -0.004755    0.07041   -0.1428    0.1332
             EXP(estimate)           0.9953       1.073      0.8670       1.143

52 x_bone_n_MIS.............        0.4209     0.2738   -0.1158    0.9576
             EXP(estimate)            1.523       1.315      0.8907       2.606


Linear term 1
53 dose.....................         2.903      1.794   -0.6125     6.419


!bounds 53 level 95@

profile 53 noplot force lower@

  Lower bound trial values 

             Deviance   One-Sided
     Beta     Change     P-Value 
     ____________________________

     2.544  -0.03977     0.421 *
     1.100    -1.121     0.145 *
     1.746   -0.4390     0.254 *
     1.195   -0.9980     0.159 *
    0.9543    -1.324     0.125 *
    0.1814    -2.737    0.0490 *
 ***   ERROR: No convergence

   Sorted list of profile likelihood points 

             Deviance   One-Sided
     Beta     Change     P-Value 
     ____________________________

    0.1814    -2.737    0.0490
    0.9543    -1.324     0.125
     1.195   -0.9980     0.159
     1.100    -1.121     0.145
     1.746   -0.4390     0.254
     2.544  -0.03977     0.421
     2.903     0.000      0.00


      Interpolated profile likelihood bounds
       for parameter 53 (dose)

            MLE      2.903

      2-sided          Bounds         
       Level      Lower       Upper   
      ________________________________

      25.0%       2.339        ????
      50.0%       1.726        ????
      68.3%       1.194        ????
      75.0%      0.9549        ????
      90.0%      0.1958        ????
      95.0%        ????        ????
      97.5%        ????        ????
      99.0%        ????        ????
      99.5%        ????        ????


profile 53 noplot force upper@

  Upper bound trial values 

             Deviance   One-Sided
     Beta     Change     P-Value 
     ____________________________

     3.262  -0.03784     0.423 *
     4.799   -0.9600     0.164 *
     4.201   -0.4665     0.247 *
     4.840   -0.9995     0.159 *
     5.151    -1.322     0.125 *
     6.193    -2.675    0.0510 *
     6.906    -3.818    0.0254 *
     7.561    -5.007    0.0126 *
     8.359    -6.619   0.00505 *
     8.929    -7.871   0.00251 *

   Sorted list of profile likelihood points 

             Deviance   One-Sided
     Beta     Change     P-Value 
     ____________________________

     2.903     0.000      0.00
     3.262  -0.03784     0.423
     4.201   -0.4665     0.247
     4.799   -0.9600     0.164
     4.840   -0.9995     0.159
     5.151    -1.322     0.125
     6.193    -2.675    0.0510
     6.906    -3.818    0.0254
     7.561    -5.007    0.0126
     8.359    -6.619   0.00505
     8.929    -7.871   0.00251


      Interpolated profile likelihood bounds
       for parameter 53 (dose)

            MLE      2.903

      2-sided          Bounds         
       Level      Lower       Upper   
      ________________________________

      25.0%        ????       3.501
      50.0%        ????       4.184
      68.3%        ????       4.841
      75.0%        ????       5.152
      90.0%        ????       6.213
      95.0%        ????       6.920
      97.5%        ????       7.570
      99.0%        ????       8.367
      99.5%        ????       8.933


!!!!!!!!!!!!!!!!!!!!!!!!!!!!!!!!!!!!!!!!!!!!!!!!!!
!ADDITIVE MODEL - ADJUSTMENT FOR AGE 1st EXPOSED !
!!!!!!!!!!!!!!!!!!!!!!!!!!!!!!!!!!!!!!!!!!!!!!!!!!
loglinear 1 age_first_exposed_cen@


fit@

          Iter  Step      Deviance

             0     0      110.897
             1     0      110.525
             2     0      110.501
             3     0      110.500
             4     0      110.499
             5     0      110.499
             6     0      110.499
             7     0      110.499
             8     0      110.499

Piece-wise exponential regression
Additive  T0 + T1 + T2 + ...

Number_cells_MN is used for cases
Number_cells_scored_1000 is used for person years


                            Parameter Summary Table

 # Name                            Estimate     Std.Err.  Test Stat.  P value
-- ----------------------------   ----------   ---------  ----------  --------
Log-linear term 0
 1 %CON.....................         -12.56     Aliased
 3 rad_radiography_0........          0.000     Aliased
 4 rad_radiography_1........          14.94       0.747         20    < 0.001
 5 rad_radiography_2........          13.23     Aliased
 7 x_other_0................          0.000     Aliased
 8 x_other_1................          14.67        2.07      7.086    < 0.001
 9 x_other_2................          14.23        2.09      6.812    < 0.001
11 chemotx_2................         -1.961      0.7646     -2.565     0.0103
13 flag2_0..................          0.000     Aliased
14 flag2_1..................         -55.37     2.4e+04  -0.002307      > 0.5
16 COM1_EXP1_0..............         -57.45   1.956e+04  -0.002938      > 0.5
17 COM1_EXP1_1..............          0.000     Aliased
18 COM1_EXP1_2..............         0.4860      0.7113     0.6832      0.494
19 COM1_EXP1_3..............          1.649       0.577      2.858    0.00427
21 exp_0....................          0.000     Aliased
22 exp_1....................         -2.069      0.2353     -8.794    < 0.001
23 exp_2....................         -1.201     Aliased
25 y_int_2002...............         0.3315      0.9283     0.3572      > 0.5
26 y_int_2003...............        -0.1080      0.8922     -0.121      > 0.5
27 y_int_2004...............        -0.4384      0.9316    -0.4706      > 0.5
29 rad_army_0...............          0.000     Aliased
30 rad_army_1...............         -12.94       1.534     -8.433    < 0.001
31 rad_army_2...............         -11.58       1.381      -8.39    < 0.001
33 haz_exp_2................         0.5190      0.2889      1.796     0.0724
35 haz_el_2.................         -1.457      0.8184      -1.78      0.075
37 haz_road_2...............          1.308      0.6592      1.984     0.0472
38 age_cen..................       -0.08821     0.06164     -1.431      0.152
39 age_cen2.................       0.003883    0.008606     0.4512      > 0.5
40 age_cen3.................       0.002693    0.001559      1.727     0.0842
41 age_cen4.................     -4.840e-05   7.813e-05    -0.6195      > 0.5
42 age_cen5.................     -1.783e-05   1.055e-05      -1.69      0.091
43 age_cen6.................      8.776e-08   1.955e-07     0.4489      > 0.5
44 age_cen7.................      2.905e-08   2.033e-08      1.429      0.153
45 x_dental_n_NON_ZERO......      -0.009223     0.05848    -0.1577      > 0.5
46 x_dental_n_MIS...........         0.4139      0.2912      1.421      0.155
47 num_miss_NON_ZERO........         0.2042     0.08343      2.448     0.0144
48 num_miss_MIS.............          0.000     Aliased
49 sm_pday_NON_ZERO.........        0.01503       0.014      1.074      0.283
50 sm_pday_MIS..............       0.004842      0.3166    0.01529      > 0.5
51 x_bone_n_NON_ZERO........      -0.004249     0.07033   -0.06041      > 0.5
52 x_bone_n_MIS.............         0.4161      0.2751      1.513       0.13

Linear term 1
53 dose.....................          2.805       1.947      1.441       0.15

Log-linear term 1
54 age_first_exposed_cen....       -0.03399     0.05367    -0.6334      > 0.5

            Records used          111

                Deviance      110.499
                     AIC      172.499
            Pearson Chi2      137.849      Degrees of freedom      80


ci level 95@
                                       95% Confidence Bounds

 # Name                           Estimate    Std. Err.      Lower       Upper
-- ----------------------------  ----------   ---------    --------    --------

Log-linear term 0
 4 rad_radiography_1........         14.94     0.7470     13.48     16.41
             EXP(estimate)        3.087e+06       2.111   7.140e+05   1.335e+07

 8 x_other_1................         14.67      2.070     10.61     18.73
             EXP(estimate)        2.346e+06       7.926   4.057e+04   1.356e+08

 9 x_other_2................         14.23      2.090     10.14     18.33
             EXP(estimate)        1.521e+06       8.083   2.531e+04   9.139e+07

11 chemotx_2................        -1.961     0.7646    -3.460   -0.4623
             EXP(estimate)           0.1407       2.148     0.03144      0.6298

14 flag2_1..................        -55.37  2.400e+04-4.710e+04 4.698e+04
             EXP(estimate)        8.971e-25       0.000       0.000       0.000

16 COM1_EXP1_0..............        -57.45  1.956e+04-3.839e+04 3.827e+04
             EXP(estimate)        1.126e-25       0.000       0.000       0.000

18 COM1_EXP1_2..............        0.4860     0.7113   -0.9082     1.880
             EXP(estimate)            1.626       2.037      0.4032       6.554

19 COM1_EXP1_3..............         1.649     0.5770    0.5179     2.780
             EXP(estimate)            5.201       1.781       1.679       16.11

22 exp_1....................        -2.069     0.2353    -2.531    -1.608
             EXP(estimate)           0.1263       1.265     0.07961      0.2002

25 y_int_2002...............        0.3315     0.9283    -1.488     2.151
             EXP(estimate)            1.393       2.530      0.2259       8.593

26 y_int_2003...............       -0.1080     0.8922    -1.857     1.641
             EXP(estimate)           0.8977       2.441      0.1562       5.159

27 y_int_2004...............       -0.4384     0.9316    -2.264     1.387
             EXP(estimate)           0.6451       2.538      0.1039       4.005

30 rad_army_1...............        -12.94      1.534    -15.94    -9.929
             EXP(estimate)        2.411e-06       4.636   1.192e-07   4.873e-05

31 rad_army_2...............        -11.58      1.381    -14.29    -8.877
             EXP(estimate)        9.321e-06       3.977   6.227e-07   0.0001395

33 haz_exp_2................        0.5190     0.2889  -0.04727     1.085
             EXP(estimate)            1.680       1.335      0.9538       2.960

35 haz_el_2.................        -1.457     0.8184    -3.061    0.1470
             EXP(estimate)           0.2329       2.267     0.04684       1.158

37 haz_road_2...............         1.308     0.6592   0.01602     2.600
             EXP(estimate)            3.699       1.933       1.016       13.46

38 age_cen..................      -0.08821    0.06164   -0.2090   0.03259
             EXP(estimate)           0.9156       1.064      0.8114       1.033

39 age_cen2.................      0.003883   0.008606  -0.01298   0.02075
             EXP(estimate)            1.004       1.009      0.9871       1.021

40 age_cen3.................      0.002693   0.001559-0.0003632  0.005748
             EXP(estimate)            1.003       1.002      0.9996       1.006

41 age_cen4.................    -4.840e-05  7.813e-05-0.0002015 0.0001047
             EXP(estimate)            1.000       1.000      0.9998       1.000

42 age_cen5.................    -1.783e-05  1.055e-05-3.850e-05 2.843e-06
             EXP(estimate)            1.000       1.000       1.000       1.000

43 age_cen6.................     8.776e-08  1.955e-07-2.955e-07 4.710e-07
             EXP(estimate)            1.000       1.000       1.000       1.000

44 age_cen7.................     2.905e-08  2.033e-08-1.080e-08 6.889e-08
             EXP(estimate)            1.000       1.000       1.000       1.000

45 x_dental_n_NON_ZERO......     -0.009223    0.05848   -0.1238    0.1054
             EXP(estimate)           0.9908       1.060      0.8835       1.111

46 x_dental_n_MIS...........        0.4139     0.2912   -0.1569    0.9847
             EXP(estimate)            1.513       1.338      0.8548       2.677

47 num_miss_NON_ZERO........        0.2042    0.08343   0.04067    0.3677
             EXP(estimate)            1.227       1.087       1.042       1.444

49 sm_pday_NON_ZERO.........       0.01503    0.01400  -0.01241   0.04247
             EXP(estimate)            1.015       1.014      0.9877       1.043

50 sm_pday_MIS..............      0.004842     0.3166   -0.6157    0.6254
             EXP(estimate)            1.005       1.372      0.5403       1.869

51 x_bone_n_NON_ZERO........     -0.004249    0.07033   -0.1421    0.1336
             EXP(estimate)           0.9958       1.073      0.8675       1.143

52 x_bone_n_MIS.............        0.4161     0.2751   -0.1230    0.9553
             EXP(estimate)            1.516       1.317      0.8843       2.599


Linear term 1
53 dose.....................         2.805      1.947    -1.011     6.620


Log-linear term 1
54 age_first_exposed_cen....      -0.03399    0.05367   -0.1392   0.07119
             EXP(estimate)           0.9666       1.055      0.8701       1.074


!bounds 53 level 95@

profile 53 noplot force lower@

  Lower bound trial values 

             Deviance   One-Sided
     Beta     Change     P-Value 
     ____________________________

     2.415  -0.03763     0.423 *
    0.7357   -0.6210     0.215 *
     1.060   -0.5034     0.239 *
 ***   ERROR: No convergence

   Sorted list of profile likelihood points 

             Deviance   One-Sided
     Beta     Change     P-Value 
     ____________________________

    0.7357   -0.6210     0.215
     1.060   -0.5034     0.239
     2.415  -0.03763     0.423
     2.805     0.000   0.00251


      Interpolated profile likelihood bounds
       for parameter 53 (dose)

            MLE      2.805

      2-sided          Bounds         
       Level      Lower       Upper   
      ________________________________

      25.0%       2.092        ????
      50.0%       1.196        ????
      68.3%        ????        ????
      75.0%        ????        ????
      90.0%        ????        ????
      95.0%        ????        ????
      97.5%        ????        ????
      99.0%        ????        ????
      99.5%        ????        ????


profile 53 noplot force upper@

  Upper bound trial values 

             Deviance   One-Sided
     Beta     Change     P-Value 
     ____________________________

     3.194  -0.03952     0.421 *
     4.775   -0.9820     0.161 *
     4.143   -0.4627     0.248 *
     4.793   -0.9998     0.159 *
     5.105    -1.322     0.125 *
     6.148    -2.675    0.0510 *
     6.860    -3.818    0.0254 *
     7.514    -5.007    0.0126 *
     8.311    -6.618   0.00505 *
     8.879    -7.870   0.00251 *

   Sorted list of profile likelihood points 

             Deviance   One-Sided
     Beta     Change     P-Value 
     ____________________________

     2.805     0.000   0.00251
     3.194  -0.03952     0.421
     4.143   -0.4627     0.248
     4.775   -0.9820     0.161
     4.793   -0.9998     0.159
     5.105    -1.322     0.125
     6.148    -2.675    0.0510
     6.860    -3.818    0.0254
     7.514    -5.007    0.0126
     8.311    -6.618   0.00505
     8.879    -7.870   0.00251


      Interpolated profile likelihood bounds
       for parameter 53 (dose)

            MLE      2.805

      2-sided          Bounds         
       Level      Lower       Upper   
      ________________________________

      25.0%        ????       3.430
      50.0%        ????       4.132
      68.3%        ????       4.793
      75.0%        ????       5.106
      90.0%        ????       6.168
      95.0%        ????       6.874
      97.5%        ????       7.523
      99.0%        ????       8.318
      99.5%        ????       8.883


!bounds 54 level 95@

profile 54 noplot force lower@

  Lower bound trial values 

             Deviance   One-Sided
     Beta     Change     P-Value 
     ____________________________

  -0.04473  -0.02981     0.431 *
   -0.1060   -0.4943     0.241 *
   -0.1025   -0.4740     0.246 *
   -0.1562   -0.6988     0.202
   -0.2635   -0.9187     0.169 *
   -0.4782    -1.128     0.144
   -0.9075    -1.247     0.132 *
    -1.766    -1.410     0.118
   -0.3391    -1.016     0.157
    -1.766    -1.410     0.118
   -0.9437    -1.252     0.132
   -0.2874   -0.9532     0.164

   Sorted list of profile likelihood points 

             Deviance   One-Sided
     Beta     Change     P-Value 
     ____________________________

   -0.9075    -1.247     0.132
   -0.2635   -0.9187     0.169
   -0.1060   -0.4943     0.241
   -0.1025   -0.4740     0.246
  -0.04473  -0.02981     0.431
  -0.03399     0.000   0.00251


      Interpolated profile likelihood bounds
       for parameter 54 (age_first_exposed_cen)

            MLE   -0.03399    exp(MLE)     0.9666

      2-sided          Bounds                exp(Bounds)
       Level      Lower       Upper      Lower        Upper
      _______________________________________________________

      25.0%    -0.06015        ????      0.9416        ????
      50.0%    -0.09941        ????      0.9054        ????
      68.3%     -0.3012        ????      0.7399        ????
      75.0%     -0.5237        ????      0.5923        ????
      90.0%        ????        ????        ????        ????
      95.0%        ????        ????        ????        ????
      97.5%        ????        ????        ????        ????
      99.0%        ????        ????        ????        ????
      99.5%        ????        ????        ????        ????


profile 54 noplot force upper@

  Upper bound trial values 

             Deviance   One-Sided
     Beta     Change     P-Value 
     ____________________________

  -0.02326  -0.03706     0.424 *
   0.02391    -1.022     0.156 *
  0.004522   -0.5067     0.238 *
   0.02320    -1.003     0.158 *
   0.03547    -1.304     0.127 *
    0.1093    -1.999    0.0787
    0.1629    -2.011    0.0781
    0.2703    -1.960    0.0808
    0.4849    -1.974    0.0800
    0.7104    -2.030    0.0771
 ***   ERROR: No convergence: Too much step halving

   Sorted list of profile likelihood points 

             Deviance   One-Sided
     Beta     Change     P-Value 
     ____________________________

  -0.03399     0.000   0.00251
  -0.02326  -0.03706     0.424
  0.004522   -0.5067     0.238
   0.02320    -1.003     0.158
   0.02391    -1.022     0.156
   0.03547    -1.304     0.127


      Interpolated profile likelihood bounds
       for parameter 54 (age_first_exposed_cen)

            MLE   -0.03399    exp(MLE)     0.9666

      2-sided          Bounds                exp(Bounds)
       Level      Lower       Upper      Lower        Upper
      _______________________________________________________

      25.0%        ????    -0.01652        ????      0.9836
      50.0%        ????    0.002191        ????       1.002
      68.3%        ????     0.02309        ????       1.023
      75.0%        ????     0.03631        ????       1.037
      90.0%        ????        ????        ????        ????
      95.0%        ????        ????        ????        ????
      97.5%        ????        ????        ????        ????
      99.0%        ????        ????        ????        ????
      99.5%        ????        ????        ????        ????


!!!!!!!!!!!!!!!!!!!!!!!!!!!!!!!!!!!
!MULTIPLICATIVE MODEL - LINEAR    !
!!!!!!!!!!!!!!!!!!!!!!!!!!!!!!!!!!!
RRISK@


linear 1@


loglinear 1@


fit@

          Iter  Step      Deviance

             0     0      117.286
             1     0      114.119
             2     0      114.050
             3     0      114.050
             4     0      114.050

Piece-wise exponential regression
Additive excess relative risk T0 * (1 + T1 + T2 + ...)

Number_cells_MN is used for cases
Number_cells_scored_1000 is used for person years


                            Parameter Summary Table

 # Name                            Estimate     Std.Err.  Test Stat.  P value
-- ----------------------------   ----------   ---------  ----------  --------
Log-linear term 0
 1 %CON.....................         -12.56     Aliased
 3 rad_radiography_0........          0.000     Aliased
 4 rad_radiography_1........          14.73      0.6992      21.07    < 0.001
 5 rad_radiography_2........          13.23     Aliased
 7 x_other_0................          0.000     Aliased
 8 x_other_1................          14.53       1.811      8.025    < 0.001
 9 x_other_2................          14.10       1.826      7.721    < 0.001
11 chemotx_2................         -1.821      0.6967     -2.614    0.00896
13 flag2_0..................          0.000     Aliased
14 flag2_1..................         -55.37     2.4e+04  -0.002307      > 0.5
16 COM1_EXP1_0..............         -57.45   1.956e+04  -0.002938      > 0.5
17 COM1_EXP1_1..............          0.000     Aliased
18 COM1_EXP1_2..............         0.5759      0.6825     0.8438      0.399
19 COM1_EXP1_3..............          1.478      0.5422      2.726    0.00642
21 exp_0....................          0.000     Aliased
22 exp_1....................         -2.056      0.8387     -2.451     0.0142
23 exp_2....................         -1.231      0.8213     -1.499      0.134
25 y_int_2002...............         0.5986      0.2421      2.472     0.0134
26 y_int_2003...............         0.1909     Aliased
27 y_int_2004...............        -0.1297      0.2843    -0.4562      > 0.5
29 rad_army_0...............          0.000     Aliased
30 rad_army_1...............         -13.11       1.196     -10.96    < 0.001
31 rad_army_2...............         -11.91       1.033     -11.53    < 0.001
33 haz_exp_2................         0.5100      0.2739      1.862     0.0626
35 haz_el_2.................         -1.485      0.8067      -1.84     0.0657
37 haz_road_2...............          1.416      0.6293       2.25     0.0245
38 age_cen..................       -0.08572     0.05686     -1.508      0.132
39 age_cen2.................       0.002437    0.007864     0.3098      > 0.5
40 age_cen3.................       0.002521    0.001415      1.782     0.0748
41 age_cen4.................     -2.455e-05   6.958e-05    -0.3528      > 0.5
42 age_cen5.................     -1.692e-05   9.323e-06     -1.815     0.0695
43 age_cen6.................      2.514e-08   1.715e-07     0.1466      > 0.5
44 age_cen7.................      2.826e-08   1.766e-08        1.6       0.11
45 x_dental_n_NON_ZERO......        0.01834     0.04997     0.3669      > 0.5
46 x_dental_n_MIS...........         0.5025      0.2689      1.869     0.0617
47 num_miss_NON_ZERO........         0.2365     0.07334      3.224    0.00126
48 num_miss_MIS.............          0.000     Aliased
49 sm_pday_NON_ZERO.........        0.01457     0.01323      1.101      0.271
50 sm_pday_MIS..............       -0.01085      0.2954   -0.03674      > 0.5
51 x_bone_n_NON_ZERO........       -0.02970     0.06936    -0.4281      > 0.5
52 x_bone_n_MIS.............         0.2927      0.2541      1.152      0.249

            Records used          111

                Deviance       114.05
                     AIC       172.05
            Pearson Chi2      135.939      Degrees of freedom      82


linear 1 dose@


fit@

          Iter  Step      Deviance

             0     0      114.050
             1     0      112.519
             2     0      112.502
             3     0      112.502
             4     0      112.502

Piece-wise exponential regression
Additive excess relative risk T0 * (1 + T1 + T2 + ...)

Number_cells_MN is used for cases
Number_cells_scored_1000 is used for person years


                            Parameter Summary Table

 # Name                            Estimate     Std.Err.  Test Stat.  P value
-- ----------------------------   ----------   ---------  ----------  --------
Log-linear term 0
 1 %CON.....................         -12.56     Aliased
 3 rad_radiography_0........          0.000     Aliased
 4 rad_radiography_1........          14.94      0.7226      20.67    < 0.001
 5 rad_radiography_2........          13.23     Aliased
 7 x_other_0................          0.000     Aliased
 8 x_other_1................          14.81       1.834      8.076    < 0.001
 9 x_other_2................          14.39        1.85      7.779    < 0.001
11 chemotx_2................         -1.872      0.7047     -2.657    0.00789
13 flag2_0..................          0.000     Aliased
14 flag2_1..................         -55.37     2.4e+04  -0.002307      > 0.5
16 COM1_EXP1_0..............         -57.45   1.956e+04  -0.002938      > 0.5
17 COM1_EXP1_1..............          0.000     Aliased
18 COM1_EXP1_2..............         0.5520      0.6876     0.8028      0.422
19 COM1_EXP1_3..............          1.520      0.5435      2.796    0.00518
21 exp_0....................          0.000     Aliased
22 exp_1....................         -2.007       0.219     -9.164    < 0.001
23 exp_2....................         -1.230     Aliased
25 y_int_2002...............         0.4710      0.8584     0.5487      > 0.5
26 y_int_2003...............        0.07010      0.8246    0.08501      > 0.5
27 y_int_2004...............        -0.2081      0.8617    -0.2415      > 0.5
29 rad_army_0...............          0.000     Aliased
30 rad_army_1...............         -13.05       1.201     -10.87    < 0.001
31 rad_army_2...............         -11.86       1.034     -11.46    < 0.001
33 haz_exp_2................         0.4758      0.2757      1.726     0.0844
35 haz_el_2.................         -1.511      0.8086     -1.869     0.0617
37 haz_road_2...............          1.305      0.6413      2.035     0.0419
38 age_cen..................       -0.08813     0.05695     -1.548      0.122
39 age_cen2.................       0.003160    0.007871     0.4014      > 0.5
40 age_cen3.................       0.002607    0.001412      1.846     0.0649
41 age_cen4.................     -3.376e-05   6.948e-05     -0.486      > 0.5
42 age_cen5.................     -1.732e-05   9.249e-06     -1.873     0.0611
43 age_cen6.................      4.803e-08   1.709e-07      0.281      > 0.5
44 age_cen7.................      2.867e-08   1.746e-08      1.642      0.101
45 x_dental_n_NON_ZERO......       0.001426     0.05237    0.02723      > 0.5
46 x_dental_n_MIS...........         0.4391      0.2754      1.594      0.111
47 num_miss_NON_ZERO........         0.2081     0.07945      2.619    0.00881
48 num_miss_MIS.............          0.000     Aliased
49 sm_pday_NON_ZERO.........        0.01347     0.01341      1.005      0.315
50 sm_pday_MIS..............       -0.02893      0.2996   -0.09657      > 0.5
51 x_bone_n_NON_ZERO........       -0.02045     0.06904    -0.2962      > 0.5
52 x_bone_n_MIS.............         0.3286       0.253      1.299      0.194

Linear term 1
53 dose.....................         0.9390      0.9104      1.031      0.302

            Records used          111

                Deviance      112.502
                     AIC      172.502
            Pearson Chi2      136.397      Degrees of freedom      81


ci level 95@
                                       95% Confidence Bounds

 # Name                           Estimate    Std. Err.      Lower       Upper
-- ----------------------------  ----------   ---------    --------    --------

Log-linear term 0
 4 rad_radiography_1........         14.94     0.7226     13.52     16.35
             EXP(estimate)        3.067e+06       2.060   7.442e+05   1.264e+07

 8 x_other_1................         14.81      1.834     11.22     18.41
             EXP(estimate)        2.712e+06       6.261   7.445e+04   9.877e+07

 9 x_other_2................         14.39      1.850     10.76     18.02
             EXP(estimate)        1.777e+06       6.360   4.730e+04   6.672e+07

11 chemotx_2................        -1.872     0.7047    -3.253   -0.4909
             EXP(estimate)           0.1538       2.023     0.03865      0.6121

14 flag2_1..................        -55.37  2.400e+04-4.710e+04 4.698e+04
             EXP(estimate)        8.971e-25       0.000       0.000       0.000

16 COM1_EXP1_0..............        -57.45  1.956e+04-3.839e+04 3.827e+04
             EXP(estimate)        1.126e-25       0.000       0.000       0.000

18 COM1_EXP1_2..............        0.5520     0.6876   -0.7957     1.900
             EXP(estimate)            1.737       1.989      0.4513       6.684

19 COM1_EXP1_3..............         1.520     0.5435    0.4543     2.585
             EXP(estimate)            4.570       1.722       1.575       13.26

22 exp_1....................        -2.007     0.2190    -2.436    -1.578
             EXP(estimate)           0.1344       1.245     0.08747      0.2064

25 y_int_2002...............        0.4710     0.8584    -1.211     2.154
             EXP(estimate)            1.602       2.359      0.2978       8.615

26 y_int_2003...............       0.07010     0.8246    -1.546     1.686
             EXP(estimate)            1.073       2.281      0.2131       5.400

27 y_int_2004...............       -0.2081     0.8617    -1.897     1.481
             EXP(estimate)           0.8121       2.367      0.1500       4.397

30 rad_army_1...............        -13.05      1.201    -15.40    -10.69
             EXP(estimate)        2.154e-06       3.323   2.046e-07   2.267e-05

31 rad_army_2...............        -11.86      1.034    -13.88    -9.830
             EXP(estimate)        7.087e-06       2.814   9.330e-07   5.383e-05

33 haz_exp_2................        0.4758     0.2757  -0.06462     1.016
             EXP(estimate)            1.609       1.317      0.9374       2.763

35 haz_el_2.................        -1.511     0.8086    -3.096   0.07395
             EXP(estimate)           0.2207       2.245     0.04525       1.077

37 haz_road_2...............         1.305     0.6413   0.04782     2.561
             EXP(estimate)            3.686       1.899       1.049       12.96

38 age_cen..................      -0.08813    0.05695   -0.1997   0.02348
             EXP(estimate)           0.9156       1.059      0.8189       1.024

39 age_cen2.................      0.003160   0.007871  -0.01227   0.01859
             EXP(estimate)            1.003       1.008      0.9878       1.019

40 age_cen3.................      0.002607   0.001412-0.0001608  0.005374
             EXP(estimate)            1.003       1.001      0.9998       1.005

41 age_cen4.................    -3.376e-05  6.948e-05-0.0001699 0.0001024
             EXP(estimate)            1.000       1.000      0.9998       1.000

42 age_cen5.................    -1.732e-05  9.249e-06-3.545e-05 8.057e-07
             EXP(estimate)            1.000       1.000       1.000       1.000

43 age_cen6.................     4.803e-08  1.709e-07-2.869e-07 3.830e-07
             EXP(estimate)            1.000       1.000       1.000       1.000

44 age_cen7.................     2.867e-08  1.746e-08-5.551e-09 6.289e-08
             EXP(estimate)            1.000       1.000       1.000       1.000

45 x_dental_n_NON_ZERO......      0.001426    0.05237   -0.1012    0.1041
             EXP(estimate)            1.001       1.054      0.9037       1.110

46 x_dental_n_MIS...........        0.4391     0.2754   -0.1008    0.9789
             EXP(estimate)            1.551       1.317      0.9041       2.662

47 num_miss_NON_ZERO........        0.2081    0.07945   0.05238    0.3638
             EXP(estimate)            1.231       1.083       1.054       1.439

49 sm_pday_NON_ZERO.........       0.01347    0.01341  -0.01281   0.03975
             EXP(estimate)            1.014       1.013      0.9873       1.041

50 sm_pday_MIS..............      -0.02893     0.2996   -0.6161    0.5583
             EXP(estimate)           0.9715       1.349      0.5400       1.748

51 x_bone_n_NON_ZERO........      -0.02045    0.06904   -0.1558    0.1149
             EXP(estimate)           0.9798       1.071      0.8558       1.122

52 x_bone_n_MIS.............        0.3286     0.2530   -0.1673    0.8245
             EXP(estimate)            1.389       1.288      0.8460       2.281


Linear term 1
53 dose.....................        0.9390     0.9104   -0.8454     2.723


!bounds 53 level 95@

profile 53 noplot force lower@

  Lower bound trial values 

             Deviance   One-Sided
     Beta     Change     P-Value 
     ____________________________

    0.7569  -0.04397     0.417 *
    0.1109    -1.149     0.142 *
    0.4091   -0.4195     0.259 *
    0.1611   -0.9937     0.159 *
   0.05915    -1.325     0.125 *
   -0.2564    -2.822    0.0465 *
   -0.4148    -3.928    0.0238 *
   -0.5462    -5.092    0.0120 *
   -0.6909    -6.718   0.00477 *
   -0.7787    -7.933   0.00243 *

   Sorted list of profile likelihood points 

             Deviance   One-Sided
     Beta     Change     P-Value 
     ____________________________

   -0.7787    -7.933   0.00243
   -0.6909    -6.718   0.00477
   -0.5462    -5.092    0.0120
   -0.4148    -3.928    0.0238
   -0.2564    -2.822    0.0465
   0.05915    -1.325     0.125
    0.1611   -0.9937     0.159
    0.1109    -1.149     0.142
    0.4091   -0.4195     0.259
    0.7569  -0.04397     0.417
    0.9390     0.000   0.00251


      Interpolated profile likelihood bounds
       for parameter 53 (dose)

            MLE     0.9390

      2-sided          Bounds         
       Level      Lower       Upper   
      ________________________________

      25.0%      0.6705        ????
      50.0%      0.3900        ????
      68.3%      0.1589        ????
      75.0%     0.05972        ????
      90.0%     -0.2374        ????
      95.0%     -0.4040        ????
      97.5%     -0.5394        ????
      99.0%     -0.6844        ????
      99.5%     -0.7750        ????


profile 53 noplot force upper@

  Upper bound trial values 

             Deviance   One-Sided
     Beta     Change     P-Value 
     ____________________________

     1.121  -0.03934     0.421 *
     1.865   -0.8348     0.180 *
     1.616   -0.4748     0.245 *
     1.961   -0.9949     0.159 *
     2.141    -1.320     0.125 *
     2.756    -2.639    0.0522 *
     3.218    -3.787    0.0258 *
     3.663    -4.985    0.0128 *
     4.228    -6.598   0.00510 *
     4.654    -7.860   0.00253 *

   Sorted list of profile likelihood points 

             Deviance   One-Sided
     Beta     Change     P-Value 
     ____________________________

    0.9390     0.000   0.00251
     1.121  -0.03934     0.421
     1.616   -0.4748     0.245
     1.865   -0.8348     0.180
     1.961   -0.9949     0.159
     2.141    -1.320     0.125
     2.756    -2.639    0.0522
     3.218    -3.787    0.0258
     3.663    -4.985    0.0128
     4.228    -6.598   0.00510
     4.654    -7.860   0.00253


      Interpolated profile likelihood bounds
       for parameter 53 (dose)

            MLE     0.9390

      2-sided          Bounds         
       Level      Lower       Upper   
      ________________________________

      25.0%        ????       1.242
      50.0%        ????       1.600
      68.3%        ????       1.964
      75.0%        ????       2.143
      90.0%        ????       2.785
      95.0%        ????       3.239
      97.5%        ????       3.677
      99.0%        ????       4.241
      99.5%        ????       4.660


!!!!!!!!!!!!!!!!!!!!!!!!!!!!!!!!!!!!!!!!!!!!!!!!!!!!!!!!!
!MULTIPLICATIVE MODEL - ADJUSTMENT FOR AGE 1st EXPOSED  !
!!!!!!!!!!!!!!!!!!!!!!!!!!!!!!!!!!!!!!!!!!!!!!!!!!!!!!!!!
loglinear 1 age_first_exposed_cen@


fit@

          Iter  Step      Deviance

             0     0      112.502
             1     0      111.855
             2     0      111.105
             3     0      111.033
             4     0      111.033
             5     0      111.033
             6     0      111.033
             7     0      111.033
             8     0      111.033
             9     0      111.033
            10     0      111.033
            11     0      111.033

Piece-wise exponential regression
Additive excess relative risk T0 * (1 + T1 + T2 + ...)

Number_cells_MN is used for cases
Number_cells_scored_1000 is used for person years


                            Parameter Summary Table

 # Name                            Estimate     Std.Err.  Test Stat.  P value
-- ----------------------------   ----------   ---------  ----------  --------
Log-linear term 0
 1 %CON.....................         -12.56     Aliased
 3 rad_radiography_0........          0.000     Aliased
 4 rad_radiography_1........          14.89       0.723      20.59    < 0.001
 5 rad_radiography_2........          13.23     Aliased
 7 x_other_0................          0.000     Aliased
 8 x_other_1................          14.64        1.83          8    < 0.001
 9 x_other_2................          14.23       1.845       7.71    < 0.001
11 chemotx_2................         -1.794      0.7084     -2.533     0.0113
13 flag2_0..................          0.000     Aliased
14 flag2_1..................         -55.37     2.4e+04  -0.002307      > 0.5
16 COM1_EXP1_0..............         -57.45   1.956e+04  -0.002938      > 0.5
17 COM1_EXP1_1..............          0.000     Aliased
18 COM1_EXP1_2..............         0.5282      0.6915     0.7638      0.445
19 COM1_EXP1_3..............          1.490      0.5417      2.751    0.00594
21 exp_0....................          0.000     Aliased
22 exp_1....................         -1.848      0.2194     -8.426    < 0.001
23 exp_2....................         -1.064     Aliased
25 y_int_2002...............         0.4493      0.8568     0.5244      > 0.5
26 y_int_2003...............        0.06185      0.8242    0.07504      > 0.5
27 y_int_2004...............        -0.2204       0.864    -0.2551      > 0.5
29 rad_army_0...............          0.000     Aliased
30 rad_army_1...............         -12.98       1.203     -10.79    < 0.001
31 rad_army_2...............         -11.81       1.035     -11.41    < 0.001
33 haz_exp_2................         0.4683      0.2751      1.702     0.0888
35 haz_el_2.................         -1.440      0.8096     -1.778     0.0754
37 haz_road_2...............          1.180      0.6492      1.817     0.0692
38 age_cen..................       -0.06914       0.058     -1.192      0.233
39 age_cen2.................       0.005351    0.008198     0.6528      > 0.5
40 age_cen3.................       0.002130    0.001456      1.463      0.144
41 age_cen4.................     -6.663e-05   7.679e-05    -0.8676      0.386
42 age_cen5.................     -1.319e-05   9.814e-06     -1.344      0.179
43 age_cen6.................      1.457e-07   1.948e-07     0.7482      0.454
44 age_cen7.................      1.944e-08   1.901e-08      1.022      0.307
45 x_dental_n_NON_ZERO......       0.002701     0.05272    0.05123      > 0.5
46 x_dental_n_MIS...........         0.4111        0.28      1.469      0.142
47 num_miss_NON_ZERO........         0.1921     0.08183      2.347     0.0189
48 num_miss_MIS.............          0.000     Aliased
49 sm_pday_NON_ZERO.........        0.01243     0.01336     0.9307      0.352
50 sm_pday_MIS..............       -0.06817      0.2989     -0.228      > 0.5
51 x_bone_n_NON_ZERO........       -0.01524     0.06819    -0.2234      > 0.5
52 x_bone_n_MIS.............         0.3238      0.2519      1.285      0.199

Linear term 1
53 dose.....................         0.5272       1.236     0.4264      > 0.5

Log-linear term 1
54 age_first_exposed_cen....        -0.1266      0.1758    -0.7201      0.471

            Records used          111

                Deviance      111.033
                     AIC      173.033
            Pearson Chi2      137.048      Degrees of freedom      80


ci level 95@
                                       95% Confidence Bounds

 # Name                           Estimate    Std. Err.      Lower       Upper
-- ----------------------------  ----------   ---------    --------    --------

Log-linear term 0
 4 rad_radiography_1........         14.89     0.7230     13.47     16.31
             EXP(estimate)        2.926e+06       2.061   7.093e+05   1.207e+07

 8 x_other_1................         14.64      1.830     11.05     18.23
             EXP(estimate)        2.284e+06       6.235   6.321e+04   8.252e+07

 9 x_other_2................         14.23      1.845     10.61     17.84
             EXP(estimate)        1.510e+06       6.331   4.057e+04   5.621e+07

11 chemotx_2................        -1.794     0.7084    -3.182   -0.4056
             EXP(estimate)           0.1663       2.031     0.04149      0.6666

14 flag2_1..................        -55.37  2.400e+04-4.710e+04 4.698e+04
             EXP(estimate)        8.971e-25       0.000       0.000       0.000

16 COM1_EXP1_0..............        -57.45  1.956e+04-3.839e+04 3.827e+04
             EXP(estimate)        1.126e-25       0.000       0.000       0.000

18 COM1_EXP1_2..............        0.5282     0.6915   -0.8272     1.884
             EXP(estimate)            1.696       1.997      0.4373       6.577

19 COM1_EXP1_3..............         1.490     0.5417    0.4287     2.552
             EXP(estimate)            4.439       1.719       1.535       12.84

22 exp_1....................        -1.848     0.2194    -2.278    -1.418
             EXP(estimate)           0.1575       1.245      0.1025      0.2421

25 y_int_2002...............        0.4493     0.8568    -1.230     2.129
             EXP(estimate)            1.567       2.356      0.2923       8.403

26 y_int_2003...............       0.06185     0.8242    -1.554     1.677
             EXP(estimate)            1.064       2.280      0.2115       5.351

27 y_int_2004...............       -0.2204     0.8640    -1.914     1.473
             EXP(estimate)           0.8022       2.373      0.1475       4.362

30 rad_army_1...............        -12.98      1.203    -15.34    -10.62
             EXP(estimate)        2.308e-06       3.330   2.184e-07   2.439e-05

31 rad_army_2...............        -11.81      1.035    -13.84    -9.784
             EXP(estimate)        7.409e-06       2.815   9.746e-07   5.632e-05

33 haz_exp_2................        0.4683     0.2751  -0.07099     1.008
             EXP(estimate)            1.597       1.317      0.9315       2.739

35 haz_el_2.................        -1.440     0.8096    -3.026    0.1472
             EXP(estimate)           0.2370       2.247     0.04849       1.159

37 haz_road_2...............         1.180     0.6492  -0.09255     2.452
             EXP(estimate)            3.254       1.914      0.9116       11.61

38 age_cen..................      -0.06914    0.05800   -0.1828   0.04454
             EXP(estimate)           0.9332       1.060      0.8329       1.046

39 age_cen2.................      0.005351   0.008198  -0.01072   0.02142
             EXP(estimate)            1.005       1.008      0.9893       1.022

40 age_cen3.................      0.002130   0.001456-0.0007242  0.004984
             EXP(estimate)            1.002       1.001      0.9993       1.005

41 age_cen4.................    -6.663e-05  7.679e-05-0.0002171 8.389e-05
             EXP(estimate)           0.9999       1.000      0.9998       1.000

42 age_cen5.................    -1.319e-05  9.814e-06-3.243e-05 6.046e-06
             EXP(estimate)            1.000       1.000       1.000       1.000

43 age_cen6.................     1.457e-07  1.948e-07-2.360e-07 5.275e-07
             EXP(estimate)            1.000       1.000       1.000       1.000

44 age_cen7.................     1.944e-08  1.901e-08-1.782e-08 5.670e-08
             EXP(estimate)            1.000       1.000       1.000       1.000

45 x_dental_n_NON_ZERO......      0.002701    0.05272   -0.1006    0.1060
             EXP(estimate)            1.003       1.054      0.9043       1.112

46 x_dental_n_MIS...........        0.4111     0.2800   -0.1376    0.9598
             EXP(estimate)            1.509       1.323      0.8715       2.611

47 num_miss_NON_ZERO........        0.1921    0.08183   0.03167    0.3525
             EXP(estimate)            1.212       1.085       1.032       1.423

49 sm_pday_NON_ZERO.........       0.01243    0.01336  -0.01375   0.03861
             EXP(estimate)            1.013       1.013      0.9863       1.039

50 sm_pday_MIS..............      -0.06817     0.2989   -0.6541    0.5178
             EXP(estimate)           0.9341       1.348      0.5199       1.678

51 x_bone_n_NON_ZERO........      -0.01524    0.06819   -0.1489    0.1184
             EXP(estimate)           0.9849       1.071      0.8617       1.126

52 x_bone_n_MIS.............        0.3238     0.2519   -0.1700    0.8175
             EXP(estimate)            1.382       1.286      0.8437       2.265


Linear term 1
53 dose.....................        0.5272      1.236    -1.896     2.951


Log-linear term 1
54 age_first_exposed_cen....       -0.1266     0.1758   -0.4712    0.2180
             EXP(estimate)           0.8811       1.192      0.6243       1.244


!bounds 53 level 95@

profile 53 noplot force lower@

  Lower bound trial values 

             Deviance   One-Sided
     Beta     Change     P-Value 
     ____________________________

    0.2800  -0.06937     0.396 *
    0.1708   -0.1691     0.340 *
  -0.02553    -3.126    0.0385
    0.1336   -0.2225     0.319
    0.1019   -0.2816     0.298
    0.1684   -0.1721     0.339
   0.03240   -0.5084     0.238 *
 ***   ERROR: No convergence

   Sorted list of profile likelihood points 

             Deviance   One-Sided
     Beta     Change     P-Value 
     ____________________________

   0.03240   -0.5084     0.238
    0.1708   -0.1691     0.340
    0.2800  -0.06937     0.396
    0.5272     0.000   0.00253


      Interpolated profile likelihood bounds
       for parameter 53 (dose)

            MLE     0.5272

      2-sided          Bounds         
       Level      Lower       Upper   
      ________________________________

      25.0%      0.2393        ????
      50.0%     0.04906        ????
      68.3%        ????        ????
      75.0%        ????        ????
      90.0%        ????        ????
      95.0%        ????        ????
      97.5%        ????        ????
      99.0%        ????        ????
      99.5%        ????        ????


profile 53 noplot force upper@

  Upper bound trial values 

             Deviance   One-Sided
     Beta     Change     P-Value 
     ____________________________

    0.7745  -0.05124     0.410 *
     1.492   -0.6848     0.204 *
     1.309   -0.4608     0.249 *
     1.706   -0.9944     0.159 *
     1.901    -1.319     0.125 *
     2.554    -2.647    0.0519 *
     3.028    -3.788    0.0258 *
     3.483    -4.983    0.0128 *
     4.058    -6.595   0.00511 *
     4.490    -7.858   0.00253 *

   Sorted list of profile likelihood points 

             Deviance   One-Sided
     Beta     Change     P-Value 
     ____________________________

    0.5272     0.000   0.00253
    0.7745  -0.05124     0.410
     1.309   -0.4608     0.249
     1.492   -0.6848     0.204
     1.706   -0.9944     0.159
     1.901    -1.319     0.125
     2.554    -2.647    0.0519
     3.028    -3.788    0.0258
     3.483    -4.983    0.0128
     4.058    -6.595   0.00511
     4.490    -7.858   0.00253


      Interpolated profile likelihood bounds
       for parameter 53 (dose)

            MLE     0.5272

      2-sided          Bounds         
       Level      Lower       Upper   
      ________________________________

      25.0%        ????      0.8834
      50.0%        ????       1.304
      68.3%        ????       1.709
      75.0%        ????       1.903
      90.0%        ????       2.580
      95.0%        ????       3.049
      97.5%        ????       3.498
      99.0%        ????       4.072
      99.5%        ????       4.498


!bounds 54 level 95@

profile 54 noplot force lower@

  Lower bound trial values 

             Deviance   One-Sided
     Beta     Change     P-Value 
     ____________________________

   -0.1618  -0.04674     0.414 *
   -0.2770   -0.4071     0.262 *
   -0.2873   -0.4380     0.254 *
   -0.4906   -0.8373     0.180
   -0.6664   -0.9760     0.162 *
   -0.5830   -0.9241     0.168
   -0.9378    -1.065     0.151
    -1.289    -1.135     0.143
    -1.993    -1.338     0.124 *
    -4.454    -2.931    0.0434
    -4.203    -2.808    0.0469 *
    -5.610    -3.012    0.0413
 ***   ERROR: No convergence
 ***   ERROR: Exponent in log-linear subterm of term 1 is too large

   Sorted list of profile likelihood points 

             Deviance   One-Sided
     Beta     Change     P-Value 
     ____________________________

    -4.203    -2.808    0.0469
    -1.993    -1.338     0.124
   -0.6664   -0.9760     0.162
   -0.2873   -0.4380     0.254
   -0.2770   -0.4071     0.262
   -0.1618  -0.04674     0.414
   -0.1266     0.000   0.00253


      Interpolated profile likelihood bounds
       for parameter 54 (age_first_exposed_cen)

            MLE    -0.1266    exp(MLE)     0.8811

      2-sided          Bounds                exp(Bounds)
       Level      Lower       Upper      Lower        Upper
      _______________________________________________________

      25.0%     -0.1883        ????      0.8284        ????
      50.0%     -0.2931        ????      0.7459        ????
      68.3%     -0.6873        ????      0.5029        ????
      75.0%      -1.958        ????      0.1411        ????
      90.0%      -4.089        ????     0.01675        ????
      95.0%        ????        ????        ????        ????
      97.5%        ????        ????        ????        ????
      99.0%        ????        ????        ????        ????
      99.5%        ????        ????        ????        ????


profile 54 noplot force upper@

  Upper bound trial values 

             Deviance   One-Sided
     Beta     Change     P-Value 
     ____________________________

  -0.09144  -0.07773     0.390 *
  -0.03614   -0.7075     0.200 *
  -0.05262   -0.4393     0.254 *
  -0.02165   -0.9944     0.159 *
 -0.007375    -1.306     0.127 *
   0.04371    -2.229    0.0677
   0.08020    -2.441    0.0591
    0.2560    -1.959    0.0808
    0.6076    -1.624     0.101
  0.006339    -1.606     0.103

   Sorted list of profile likelihood points 

             Deviance   One-Sided
     Beta     Change     P-Value 
     ____________________________

   -0.1266     0.000   0.00253
  -0.09144  -0.07773     0.390
  -0.05262   -0.4393     0.254
  -0.03614   -0.7075     0.200
  -0.02165   -0.9944     0.159
 -0.007375    -1.306     0.127


      Interpolated profile likelihood bounds
       for parameter 54 (age_first_exposed_cen)

            MLE    -0.1266    exp(MLE)     0.8811

      2-sided          Bounds                exp(Bounds)
       Level      Lower       Upper      Lower        Upper
      _______________________________________________________

      25.0%        ????    -0.08745        ????      0.9163
      50.0%        ????    -0.05153        ????      0.9498
      68.3%        ????    -0.02137        ????      0.9789
      75.0%        ????        ????        ????        ????
      90.0%        ????        ????        ????        ????
      95.0%        ????        ????        ????        ????
      97.5%        ????        ????        ????        ????
      99.0%        ????        ????        ????        ????
      99.5%        ????        ????        ????        ????


!!!!!!!!!!!!!!!!!!!!!!!!!!!!!!!!!!!!!!!!!!!!!!!!!!!!!!!!!!!!!!!!!!!!!!!!!!!!!!
!!!!!!!!!!!!!!!!!!!!!!!!!!!!!!!!!!!!!!!!!!!!!!!!!!!!!!!!!!!!!!!!!!!!!!!!!!!!!!
!!Radiation dose analyses, exclusion of all cancers (final definition n=6)  !!
!!!!!!!!!!!!!!!!!!!!!!!!!!!!!!!!!!!!!!!!!!!!!!!!!!!!!!!!!!!!!!!!!!!!!!!!!!!!!!
!!!!!!!!!!!!!!!!!!!!!!!!!!!!!!!!!!!!!!!!!!!!!!!!!!!!!!!!!!!!!!!!!!!!!!!!!!!!!!

select (no_tumour_final == 1)@

105 records to be used


!!!!!!!!!!!!!!!!!!!!!!!!!!!!!!!!!!!!!!!!!!!!!!!!!!!!!!!!!!!!!!!!
!!!!!!!!!!!!!!!!!!!!!!!!!!!!!!!!!!!!!!!!!!!!!!!!!!!!!!!!!!!!!!!!
!!Background variable analyses                                !!
!!!!!!!!!!!!!!!!!!!!!!!!!!!!!!!!!!!!!!!!!!!!!!!!!!!!!!!!!!!!!!!!
!!!!!!!!!!!!!!!!!!!!!!!!!!!!!!!!!!!!!!!!!!!!!!!!!!!!!!!!!!!!!!!!

!Null model in age
loglinear 0 x_other_n rad_army COM1_EXP1
 age_cen age_cen2 age_cen3 age_cen4 age_cen5
 exp x_dental_n_NON_ZERO x_dental_n_MIS 
    x_bone industry sm_pday_NON_ZERO  sm_pday_MIS num_miss_NON_ZERO num_miss_MIS
    haz_road rad_radiography other_chemical flag_definite haz_chem@


linear 1@


loglinear 1@


fit@

          Iter  Step      Deviance

             0     0      344.950
             1     1      155.410
             2     0      116.296
             3     0      107.049
             4     0      106.376
             5     0      106.166
             6     0      106.089
             7     0      106.061
             8     0      106.050
             9     0      106.047
            10     0      106.045
            11     0      106.045
            12     0      106.044
            13     0      106.044
            14     0      106.044
            15     0      106.044
            16     0      106.044
            17     0      106.044
            18     0      106.044
            19     0      106.044
            20     0      106.044
            21     0      106.044

Piece-wise exponential regression
Additive excess relative risk T0 * (1 + T1 + T2 + ...)

Using (no_tumour_final == 1)

Number_cells_MN is used for cases
Number_cells_scored_1000 is used for person years


                            Parameter Summary Table

 # Name                            Estimate     Std.Err.  Test Stat.  P value
-- ----------------------------   ----------   ---------  ----------  --------
Log-linear term 0
 1 %CON.....................          0.000     Aliased
 3 x_other_n_0..............          0.000     Aliased
 4 x_other_n_1..............         0.3296      0.2285      1.442      0.149
 5 x_other_n_2..............         0.1861      0.3553     0.5238      > 0.5
 6 x_other_n_3..............          1.734       0.455      3.811    < 0.001
 7 x_other_n_4..............         0.5800      0.4446      1.305      0.192
 8 x_other_n_5..............         -20.66   2.378e+04 -0.0008685      > 0.5
 9 x_other_n_6..............          2.059      0.5881      3.502    < 0.001
11 rad_army_0...............          0.000     Aliased
12 rad_army_1...............         -14.32      0.7297     -19.63    < 0.001
13 rad_army_2...............         -13.11     Aliased
15 COM1_EXP1_0..............         -20.83   1.927e+04  -0.001081      > 0.5
16 COM1_EXP1_1..............          0.000     Aliased
17 COM1_EXP1_2..............         0.5962      0.7034     0.8476      0.397
18 COM1_EXP1_3..............          1.623       0.568      2.856    0.00428
20 exp_0....................          0.000     Aliased
21 exp_1....................        -0.3143      0.1957     -1.606      0.108
22 exp_2....................         0.4289     Aliased
24 x_bone_0.................          0.000     Aliased
25 x_bone_1.................          14.02      0.2064      67.91    < 0.001
26 x_bone_2.................          14.57     Aliased
28 industry_0...............          0.000     Aliased
29 industry_1...............        -0.5822      0.2899     -2.008     0.0446
31 haz_road_2...............          1.580       1.147      1.378      0.168
33 rad_radiography_0........          0.000     Aliased
34 rad_radiography_1........          16.18       1.272      12.72    < 0.001
35 rad_radiography_2........          14.39       1.034      13.91    < 0.001
37 other_chemical_0.........          0.000     Aliased
38 other_chemical_1.........        -0.6250       0.328     -1.906     0.0567
40 flag_definite_0..........         -13.73       2.385     -5.758    < 0.001
41 flag_definite_1..........         -14.07       2.356     -5.973    < 0.001
42 age_cen..................      -0.005218     0.03257    -0.1602      > 0.5
43 age_cen2.................      -0.002728    0.003801    -0.7177      0.473
44 age_cen3.................      8.748e-05   0.0004263     0.2052      > 0.5
45 age_cen4.................      9.961e-06   1.393e-05     0.7151      0.475
46 age_cen5.................     -8.354e-07   1.221e-06    -0.6842      0.494
47 x_dental_n_NON_ZERO......       -0.02763     0.05866    -0.4711      > 0.5
48 x_dental_n_MIS...........         0.5274      0.2775        1.9     0.0574
49 sm_pday_NON_ZERO.........        0.01765     0.01316      1.342       0.18
50 sm_pday_MIS..............       -0.09546      0.2853    -0.3346      > 0.5
51 num_miss_NON_ZERO........         0.2437     0.07323      3.329    < 0.001
52 num_miss_MIS.............          0.000     Aliased
53 haz_chem.................         -1.481      0.8401     -1.763      0.078

            Records used          105

                Deviance      106.044
                     AIC      166.044
            Pearson Chi2      119.078      Degrees of freedom      75


 *** WARNING: Parameter x_other_n_5 changed by 5.0% MLE may be infinite or may not exist


!!!!!!!!!!!!!!!!!!!!!!!!!!
!ADDITIVE MODEL - LINEAR !
!!!!!!!!!!!!!!!!!!!!!!!!!!

ADD@

linear 1 dose@


loglinear 1@


fit@

          Iter  Step      Deviance

             0     0      106.044
             1     0      106.044
             2     0      106.044
             3     0      106.041
             4     0      106.023
             5     0      105.910
             6     0      105.310
             7     0      103.676
             8     0      102.695
             9     0      102.566
            10     0      102.558
            11     0      102.557
            12     0      102.557
            13     0      102.557
            14     0      102.557
            15     0      102.557

Piece-wise exponential regression
Additive  T0 + T1 + T2 + ...

Using (no_tumour_final == 1)

Number_cells_MN is used for cases
Number_cells_scored_1000 is used for person years


                            Parameter Summary Table

 # Name                            Estimate     Std.Err.  Test Stat.  P value
-- ----------------------------   ----------   ---------  ----------  --------
Log-linear term 0
 1 %CON.....................          0.000     Aliased
 3 x_other_n_0..............          0.000     Aliased
 4 x_other_n_1..............         0.3198      0.2361      1.354      0.176
 5 x_other_n_2..............         0.1776       0.375     0.4735      > 0.5
 6 x_other_n_3..............          1.882      0.4747      3.964    < 0.001
 7 x_other_n_4..............         0.5639       0.506      1.114      0.265
 8 x_other_n_5..............         -104.9   2.378e+04  -0.004411      > 0.5
 9 x_other_n_6..............          2.334      0.6154      3.793    < 0.001
11 rad_army_0...............          0.000     Aliased
12 rad_army_1...............         -14.32      0.8106     -17.66    < 0.001
13 rad_army_2...............         -13.11     Aliased
15 COM1_EXP1_0..............         -152.7   1.927e+04   -0.00792      > 0.5
16 COM1_EXP1_1..............          0.000     Aliased
17 COM1_EXP1_2..............         0.7181      0.7149      1.005      0.315
18 COM1_EXP1_3..............          1.852      0.6076      3.048    0.00231
20 exp_0....................          0.000     Aliased
21 exp_1....................        -0.3675      0.2137      -1.72     0.0854
22 exp_2....................         0.4289     Aliased
24 x_bone_0.................          0.000     Aliased
25 x_bone_1.................          14.09        2.71      5.198    < 0.001
26 x_bone_2.................          14.80       2.737      5.406    < 0.001
28 industry_0...............          0.000     Aliased
29 industry_1...............        -0.6056       0.306     -1.979     0.0478
31 haz_road_2...............          1.177        1.27     0.9269      0.354
33 rad_radiography_0........          0.000     Aliased
34 rad_radiography_1........          16.77       1.703      9.847    < 0.001
35 rad_radiography_2........          14.84       1.506      9.855    < 0.001
37 other_chemical_0.........          0.000     Aliased
38 other_chemical_1.........        -0.7000      0.3383     -2.069     0.0385
40 flag_definite_0..........         -13.20     Aliased
41 flag_definite_1..........         -13.57      0.2166     -62.66    < 0.001
42 age_cen..................      -0.007550     0.03439    -0.2195      > 0.5
43 age_cen2.................      -0.004999    0.004181     -1.196      0.232
44 age_cen3.................      0.0001467   0.0004658     0.3149      > 0.5
45 age_cen4.................      1.648e-05   1.515e-05      1.088      0.277
46 age_cen5.................     -1.003e-06   1.328e-06    -0.7547       0.45
47 x_dental_n_NON_ZERO......       -0.04939     0.06465     -0.764      0.445
48 x_dental_n_MIS...........         0.4919      0.2925      1.681     0.0927
49 sm_pday_NON_ZERO.........        0.02017     0.01389      1.452      0.146
50 sm_pday_MIS..............        -0.1085      0.3005    -0.3609      > 0.5
51 num_miss_NON_ZERO........         0.1958     0.08733      2.242      0.025
52 num_miss_MIS.............          0.000     Aliased
53 haz_chem.................         -1.764      0.8692     -2.029     0.0424

Linear term 1
54 dose.....................          3.034       1.651      1.838     0.0661

            Records used          105

                Deviance      102.557
                     AIC      160.557
            Pearson Chi2      120.216      Degrees of freedom      76


ci level 95@
                                       95% Confidence Bounds

 # Name                           Estimate    Std. Err.      Lower       Upper
-- ----------------------------  ----------   ---------    --------    --------

Log-linear term 0
 4 x_other_n_1..............        0.3198     0.2361   -0.1431    0.7826
             EXP(estimate)            1.377       1.266      0.8667       2.187

 5 x_other_n_2..............        0.1776     0.3750   -0.5574    0.9126
             EXP(estimate)            1.194       1.455      0.5727       2.491

 6 x_other_n_3..............         1.882     0.4747    0.9512     2.812
             EXP(estimate)            6.564       1.608       2.589       16.65

 7 x_other_n_4..............        0.5639     0.5060   -0.4278     1.556
             EXP(estimate)            1.757       1.659      0.6519       4.738

 8 x_other_n_5..............        -104.9  2.378e+04-4.672e+04 4.651e+04
             EXP(estimate)        2.748e-46       0.000       0.000       0.000

 9 x_other_n_6..............         2.334     0.6154     1.128     3.540
             EXP(estimate)            10.32       1.850       3.089       34.46

12 rad_army_1...............        -14.32     0.8106    -15.90    -12.73
             EXP(estimate)        6.067e-07       2.249   1.239e-07   2.971e-06

15 COM1_EXP1_0..............        -152.7  1.927e+04-3.793e+04 3.763e+04
             EXP(estimate)        5.049e-67       0.000       0.000       0.000

17 COM1_EXP1_2..............        0.7181     0.7149   -0.6830     2.119
             EXP(estimate)            2.051       2.044      0.5051       8.325

18 COM1_EXP1_3..............         1.852     0.6076    0.6609     3.043
             EXP(estimate)            6.371       1.836       1.936       20.96

21 exp_1....................       -0.3675     0.2137   -0.7863   0.05129
             EXP(estimate)           0.6925       1.238      0.4555       1.053

25 x_bone_1.................         14.09      2.710     8.777     19.40
             EXP(estimate)        1.315e+06       15.04       6482.   2.667e+08

26 x_bone_2.................         14.80      2.737     9.431     20.16
             EXP(estimate)        2.664e+06       15.44   1.247e+04   5.691e+08

29 industry_1...............       -0.6056     0.3060    -1.205 -0.005745
             EXP(estimate)           0.5458       1.358      0.2996      0.9943

31 haz_road_2...............         1.177      1.270    -1.312     3.667
             EXP(estimate)            3.246       3.561      0.2693       39.12

34 rad_radiography_1........         16.77      1.703     13.44     20.11
             EXP(estimate)        1.927e+07       5.493   6.839e+05   5.432e+08

35 rad_radiography_2........         14.84      1.506     11.89     17.79
             EXP(estimate)        2.778e+06       4.506   1.453e+05   5.312e+07

38 other_chemical_1.........       -0.7000     0.3383    -1.363  -0.03701
             EXP(estimate)           0.4966       1.403      0.2559      0.9637

41 flag_definite_1..........        -13.57     0.2166    -14.00    -13.15
             EXP(estimate)        1.277e-06       1.242   8.350e-07   1.952e-06

42 age_cen..................     -0.007550    0.03439  -0.07496   0.05986
             EXP(estimate)           0.9925       1.035      0.9278       1.062

43 age_cen2.................     -0.004999   0.004181  -0.01319  0.003196
             EXP(estimate)           0.9950       1.004      0.9869       1.003

44 age_cen3.................     0.0001467  0.0004658-0.0007664  0.001060
             EXP(estimate)            1.000       1.000      0.9992       1.001

45 age_cen4.................     1.648e-05  1.515e-05-1.321e-05 4.617e-05
             EXP(estimate)            1.000       1.000       1.000       1.000

46 age_cen5.................    -1.003e-06  1.328e-06-3.606e-06 1.601e-06
             EXP(estimate)            1.000       1.000       1.000       1.000

47 x_dental_n_NON_ZERO......      -0.04939    0.06465   -0.1761   0.07733
             EXP(estimate)           0.9518       1.067      0.8385       1.080

48 x_dental_n_MIS...........        0.4919     0.2925  -0.08149     1.065
             EXP(estimate)            1.635       1.340      0.9217       2.902

49 sm_pday_NON_ZERO.........       0.02017    0.01389 -0.007053   0.04739
             EXP(estimate)            1.020       1.014      0.9930       1.049

50 sm_pday_MIS..............       -0.1085     0.3005   -0.6975    0.4806
             EXP(estimate)           0.8972       1.351      0.4978       1.617

51 num_miss_NON_ZERO........        0.1958    0.08733   0.02464    0.3670
             EXP(estimate)            1.216       1.091       1.025       1.443

53 haz_chem.................        -1.764     0.8692    -3.467  -0.06021
             EXP(estimate)           0.1714       2.385     0.03120      0.9416


Linear term 1
54 dose.....................         3.034      1.651   -0.2016     6.269


!bounds 54 level 95@

profile 54 noplot force lower@

  Lower bound trial values 

             Deviance   One-Sided
     Beta     Change     P-Value 
     ____________________________

     2.704  -0.03559     0.425 *
     1.179    -1.237     0.133 *
     1.902   -0.4412     0.253 *
     1.359   -0.9976     0.159 *
     1.118    -1.323     0.125 *
    0.3397    -2.717    0.0496 *
 ***   ERROR: No convergence

   Sorted list of profile likelihood points 

             Deviance   One-Sided
     Beta     Change     P-Value 
     ____________________________

    0.3397    -2.717    0.0496
     1.118    -1.323     0.125
     1.359   -0.9976     0.159
     1.179    -1.237     0.133
     1.902   -0.4412     0.253
     2.704  -0.03559     0.425
     3.034     0.000   0.00253


      Interpolated profile likelihood bounds
       for parameter 54 (dose)

            MLE      3.034

      2-sided          Bounds         
       Level      Lower       Upper   
      ________________________________

      25.0%       2.484        ????
      50.0%       1.885        ????
      68.3%       1.357        ????
      75.0%       1.118        ????
      90.0%      0.3450        ????
      95.0%        ????        ????
      97.5%        ????        ????
      99.0%        ????        ????
      99.5%        ????        ????


profile 54 noplot force upper@

  Upper bound trial values 

             Deviance   One-Sided
     Beta     Change     P-Value 
     ____________________________

     3.364  -0.03404     0.427 *
     4.973    -1.058     0.152 *
     4.298   -0.4694     0.247 *
     4.917    -1.001     0.159 *
     5.219    -1.322     0.125 *
     6.237    -2.671    0.0511 *
     6.940    -3.814    0.0254 *
     7.589    -5.004    0.0126 *
     8.383    -6.616   0.00505 *
     8.953    -7.869   0.00251 *

   Sorted list of profile likelihood points 

             Deviance   One-Sided
     Beta     Change     P-Value 
     ____________________________

     3.034     0.000   0.00253
     3.364  -0.03404     0.427
     4.298   -0.4694     0.247
     4.917    -1.001     0.159
     4.973    -1.058     0.152
     5.219    -1.322     0.125
     6.237    -2.671    0.0511
     6.940    -3.814    0.0254
     7.589    -5.004    0.0126
     8.383    -6.616   0.00505
     8.953    -7.869   0.00251


      Interpolated profile likelihood bounds
       for parameter 54 (dose)

            MLE      3.034

      2-sided          Bounds         
       Level      Lower       Upper   
      ________________________________

      25.0%        ????       3.614
      50.0%        ????       4.277
      68.3%        ????       4.916
      75.0%        ????       5.220
      90.0%        ????       6.260
      95.0%        ????       6.956
      97.5%        ????       7.599
      99.0%        ????       8.392
      99.5%        ????       8.958


!!!!!!!!!!!!!!!!!!!!!!!!!!!!!!!!!!!!!!!!!!!!!!!!!!
!ADDITIVE MODEL - ADJUSTMENT FOR AGE 1st EXPOSED !
!!!!!!!!!!!!!!!!!!!!!!!!!!!!!!!!!!!!!!!!!!!!!!!!!!
loglinear 1 age_first_exposed_cen@


fit@

          Iter  Step      Deviance

             0     0      102.557
             1     0      101.475
             2     0      101.258
             3     0      101.208
             4     0      101.190
             5     0      101.183
             6     0      101.180
             7     0      101.178
             8     0      101.177
             9     0      101.176
            10     0      101.176
            11     0      101.176
            12     0      101.176
            13     0      101.176
            14     0      101.176
            15     0      101.176
            16     0      101.176
            17     0      101.176
            18     0      101.176
            19     0      101.176
            20     0      101.176
            21     0      101.176
            22     0      101.176
            23     0      101.176
            24     0      101.176
            25     0      101.176
            26     0      101.176
            27     0      101.176
            28     0      101.176
            29     0      101.176
            30     0      101.176
            31     0      101.176

Piece-wise exponential regression
Additive  T0 + T1 + T2 + ...

Using (no_tumour_final == 1)

Number_cells_MN is used for cases
Number_cells_scored_1000 is used for person years


                            Parameter Summary Table

 # Name                            Estimate     Std.Err.  Test Stat.  P value
-- ----------------------------   ----------   ---------  ----------  --------
Log-linear term 0
 1 %CON.....................          0.000     Aliased
 3 x_other_n_0..............          0.000     Aliased
 4 x_other_n_1..............         0.3186      0.2353      1.354      0.176
 5 x_other_n_2..............         0.1844      0.3809      0.484      > 0.5
 6 x_other_n_3..............          1.838      0.4715      3.898    < 0.001
 7 x_other_n_4..............         0.6728      0.4699      1.432      0.152
 8 x_other_n_5..............         -104.9   2.378e+04  -0.004411      > 0.5
 9 x_other_n_6..............          2.244      0.6042      3.714    < 0.001
11 rad_army_0...............          0.000     Aliased
12 rad_army_1...............         -14.32      0.8372     -17.11    < 0.001
13 rad_army_2...............         -13.11     Aliased
15 COM1_EXP1_0..............         -152.7   1.927e+04   -0.00792      > 0.5
16 COM1_EXP1_1..............          0.000     Aliased
17 COM1_EXP1_2..............         0.6902      0.7126     0.9686      0.333
18 COM1_EXP1_3..............          1.740      0.5858       2.97    0.00298
20 exp_0....................          0.000     Aliased
21 exp_1....................        -0.3897      0.2135     -1.825     0.0679
22 exp_2....................         0.4289     Aliased
24 x_bone_0.................          0.000     Aliased
25 x_bone_1.................          14.57       2.565       5.68    < 0.001
26 x_bone_2.................          15.27       2.596      5.883    < 0.001
28 industry_0...............          0.000     Aliased
29 industry_1...............        -0.6058      0.3012     -2.011     0.0443
31 haz_road_2...............          1.108        1.31     0.8456      0.398
33 rad_radiography_0........          0.000     Aliased
34 rad_radiography_1........          16.41       1.416      11.59    < 0.001
35 rad_radiography_2........          14.56       1.171      12.43    < 0.001
37 other_chemical_0.........          0.000     Aliased
38 other_chemical_1.........        -0.6948       0.336     -2.068     0.0386
40 flag_definite_0..........         -13.19     Aliased
41 flag_definite_1..........         -13.56      0.2137     -63.46    < 0.001
42 age_cen..................       -0.01087     0.03362    -0.3231      > 0.5
43 age_cen2.................      -0.005324    0.004216     -1.263      0.207
44 age_cen3.................      0.0002850   0.0004541     0.6276      > 0.5
45 age_cen4.................      1.842e-05   1.541e-05      1.196      0.232
46 age_cen5.................     -1.383e-06   1.307e-06     -1.059       0.29
47 x_dental_n_NON_ZERO......       -0.03988     0.06409    -0.6222      > 0.5
48 x_dental_n_MIS...........         0.5082      0.2921       1.74     0.0819
49 sm_pday_NON_ZERO.........        0.02011     0.01375      1.462      0.144
50 sm_pday_MIS..............        -0.1260      0.2983    -0.4223      > 0.5
51 num_miss_NON_ZERO........         0.1981     0.08617      2.299     0.0215
52 num_miss_MIS.............          0.000     Aliased
53 haz_chem.................         -1.830      0.8648     -2.116     0.0343

Linear term 1
54 dose.....................          1.556       1.969     0.7904      0.429

Log-linear term 1
55 age_first_exposed_cen....       -0.08767     0.08943    -0.9803      0.327

            Records used          105

                Deviance      101.176
                     AIC      161.176
            Pearson Chi2      119.647      Degrees of freedom      75


ci level 95@
                                       95% Confidence Bounds

 # Name                           Estimate    Std. Err.      Lower       Upper
-- ----------------------------  ----------   ---------    --------    --------

Log-linear term 0
 4 x_other_n_1..............        0.3186     0.2353   -0.1425    0.7797
             EXP(estimate)            1.375       1.265      0.8672       2.181

 5 x_other_n_2..............        0.1844     0.3809   -0.5622    0.9310
             EXP(estimate)            1.202       1.464      0.5699       2.537

 6 x_other_n_3..............         1.838     0.4715    0.9140     2.762
             EXP(estimate)            6.285       1.602       2.494       15.84

 7 x_other_n_4..............        0.6728     0.4699   -0.2483     1.594
             EXP(estimate)            1.960       1.600      0.7802       4.923

 8 x_other_n_5..............        -104.9  2.378e+04-4.672e+04 4.651e+04
             EXP(estimate)        2.748e-46       0.000       0.000       0.000

 9 x_other_n_6..............         2.244     0.6042     1.060     3.428
             EXP(estimate)            9.430       1.830       2.885       30.82

12 rad_army_1...............        -14.32     0.8372    -15.96    -12.68
             EXP(estimate)        6.022e-07       2.310   1.167e-07   3.107e-06

15 COM1_EXP1_0..............        -152.7  1.927e+04-3.793e+04 3.763e+04
             EXP(estimate)        5.049e-67       0.000       0.000       0.000

17 COM1_EXP1_2..............        0.6902     0.7126   -0.7064     2.087
             EXP(estimate)            1.994       2.039      0.4934       8.059

18 COM1_EXP1_3..............         1.740     0.5858    0.5914     2.888
             EXP(estimate)            5.695       1.796       1.807       17.95

21 exp_1....................       -0.3897     0.2135   -0.8082   0.02873
             EXP(estimate)           0.6773       1.238      0.4457       1.029

25 x_bone_1.................         14.57      2.565     9.545     19.60
             EXP(estimate)        2.133e+06       13.01   1.397e+04   3.256e+08

26 x_bone_2.................         15.27      2.596     10.18     20.36
             EXP(estimate)        4.295e+06       13.41   2.650e+04   6.961e+08

29 industry_1...............       -0.6058     0.3012    -1.196  -0.01541
             EXP(estimate)           0.5456       1.352      0.3023      0.9847

31 haz_road_2...............         1.108      1.310    -1.460     3.675
             EXP(estimate)            3.027       3.706      0.2323       39.45

34 rad_radiography_1........         16.41      1.416     13.64     19.19
             EXP(estimate)        1.343e+07       4.122   8.369e+05   2.157e+08

35 rad_radiography_2........         14.56      1.171     12.26     16.85
             EXP(estimate)        2.096e+06       3.225   2.112e+05   2.081e+07

38 other_chemical_1.........       -0.6948     0.3360    -1.353  -0.03636
             EXP(estimate)           0.4992       1.399      0.2584      0.9643

41 flag_definite_1..........        -13.56     0.2137    -13.98    -13.14
             EXP(estimate)        1.292e-06       1.238   8.499e-07   1.964e-06

42 age_cen..................      -0.01087    0.03362  -0.07677   0.05504
             EXP(estimate)           0.9892       1.034      0.9261       1.057

43 age_cen2.................     -0.005324   0.004216  -0.01359  0.002940
             EXP(estimate)           0.9947       1.004      0.9865       1.003

44 age_cen3.................     0.0002850  0.0004541-0.0006050  0.001175
             EXP(estimate)            1.000       1.000      0.9994       1.001

45 age_cen4.................     1.842e-05  1.541e-05-1.178e-05 4.861e-05
             EXP(estimate)            1.000       1.000       1.000       1.000

46 age_cen5.................    -1.383e-06  1.307e-06-3.945e-06 1.178e-06
             EXP(estimate)            1.000       1.000       1.000       1.000

47 x_dental_n_NON_ZERO......      -0.03988    0.06409   -0.1655   0.08574
             EXP(estimate)           0.9609       1.066      0.8475       1.090

48 x_dental_n_MIS...........        0.5082     0.2921  -0.06425     1.081
             EXP(estimate)            1.662       1.339      0.9378       2.947

49 sm_pday_NON_ZERO.........       0.02011    0.01375 -0.006846   0.04706
             EXP(estimate)            1.020       1.014      0.9932       1.048

50 sm_pday_MIS..............       -0.1260     0.2983   -0.7107    0.4587
             EXP(estimate)           0.8816       1.348      0.4913       1.582

51 num_miss_NON_ZERO........        0.1981    0.08617   0.02921    0.3670
             EXP(estimate)            1.219       1.090       1.030       1.443

53 haz_chem.................        -1.830     0.8648    -3.525   -0.1352
             EXP(estimate)           0.1604       2.375     0.02945      0.8736


Linear term 1
54 dose.....................         1.556      1.969    -2.302     5.414


Log-linear term 1
55 age_first_exposed_cen....      -0.08767    0.08943   -0.2630   0.08762
             EXP(estimate)           0.9161       1.094      0.7688       1.092


!bounds 54 level 95@

profile 54 noplot force lower@

  Lower bound trial values 

             Deviance   One-Sided
     Beta     Change     P-Value 
     ____________________________

     1.162 -0.006101     0.469 *
    0.5717 -0.008165     0.464 *
 ***   ERROR: No convergence

   Sorted list of profile likelihood points 

             Deviance   One-Sided
     Beta     Change     P-Value 
     ____________________________

    0.5717 -0.008165     0.464
     1.162 -0.006101     0.469
     1.556     0.000   0.00251


      Interpolated profile likelihood bounds
       for parameter 54 (dose)

            MLE      1.556

      2-sided          Bounds         
       Level      Lower       Upper   
      ________________________________

      25.0%        ????        ????
      50.0%        ????        ????
      68.3%        ????        ????
      75.0%        ????        ????
      90.0%        ????        ????
      95.0%        ????        ????
      97.5%        ????        ????
      99.0%        ????        ????
      99.5%        ????        ????


profile 54 noplot force upper@

  Upper bound trial values 

             Deviance   One-Sided
     Beta     Change     P-Value 
     ____________________________

     1.950  -0.01138     0.458 *
     2.540  -0.09220     0.381 *
     3.659   -0.5641     0.226 *
     4.272    -1.032     0.155 *
     4.580    -1.324     0.125 *
     5.699    -2.688    0.0506 *
     6.433    -3.820    0.0253 *
     7.107    -5.006    0.0126 *
     7.925    -6.616   0.00505 *
     8.510    -7.869   0.00251 *

   Sorted list of profile likelihood points 

             Deviance   One-Sided
     Beta     Change     P-Value 
     ____________________________

     1.556     0.000   0.00251
     1.950  -0.01138     0.458
     2.540  -0.09220     0.381
     3.659   -0.5641     0.226
     4.272    -1.032     0.155
     4.580    -1.324     0.125
     5.699    -2.688    0.0506
     6.433    -3.820    0.0253
     7.107    -5.006    0.0126
     7.925    -6.616   0.00505
     8.510    -7.869   0.00251


      Interpolated profile likelihood bounds
       for parameter 54 (dose)

            MLE      1.556

      2-sided          Bounds         
       Level      Lower       Upper   
      ________________________________

      25.0%        ????       2.579
      50.0%        ????       3.479
      68.3%        ????       4.235
      75.0%        ????       4.579
      90.0%        ????       5.711
      95.0%        ????       6.446
      97.5%        ????       7.117
      99.0%        ????       7.935
      99.5%        ????       8.514


!bounds 55 level 95@

profile 55 noplot force lower@

  Lower bound trial values 

             Deviance   One-Sided
     Beta     Change     P-Value 
     ____________________________

   -0.1056 -0.004992     0.472 *
   -0.1324  -0.01216     0.456 *

   Sorted list of profile likelihood points 

             Deviance   One-Sided
     Beta     Change     P-Value 
     ____________________________

   -0.1324  -0.01216     0.456
   -0.1056 -0.004992     0.472
  -0.08767     0.000   0.00251


      Interpolated profile likelihood bounds
       for parameter 55 (age_first_exposed_cen)

            MLE   -0.08767    exp(MLE)     0.9161

      2-sided          Bounds                exp(Bounds)
       Level      Lower       Upper      Lower        Upper
      _______________________________________________________

      25.0%        ????        ????        ????        ????
      50.0%        ????        ????        ????        ????
      68.3%        ????        ????        ????        ????
      75.0%        ????        ????        ????        ????
      90.0%        ????        ????        ????        ????
      95.0%        ????        ????        ????        ????
      97.5%        ????        ????        ????        ????
      99.0%        ????        ????        ????        ????
      99.5%        ????        ????        ????        ????


profile 55 noplot force upper@

  Upper bound trial values 

             Deviance   One-Sided
     Beta     Change     P-Value 
     ____________________________

  -0.06978  -0.01433     0.452 *
  -0.04295   -0.1742     0.338 *
  -0.01915   -0.6522     0.210
  -0.02721   -0.4407     0.253 *
 -0.008758    -1.010     0.158 *
 -0.001329    -1.321     0.125 *
   0.02345    -2.568    0.0545 *
   0.04397    -3.500    0.0307
   0.05202    -3.769    0.0261 *
    0.1415    -4.602    0.0160
    0.3203    -4.682    0.0152
    0.6781    -4.382    0.0182
    0.8048    -3.788    0.0258
    0.4811    -4.683    0.0152

   Sorted list of profile likelihood points 

             Deviance   One-Sided
     Beta     Change     P-Value 
     ____________________________

  -0.08767     0.000   0.00251
  -0.06978  -0.01433     0.452
  -0.04295   -0.1742     0.338
  -0.02721   -0.4407     0.253
 -0.008758    -1.010     0.158
 -0.001329    -1.321     0.125
   0.02345    -2.568    0.0545
   0.05202    -3.769    0.0261


      Interpolated profile likelihood bounds
       for parameter 55 (age_first_exposed_cen)

            MLE   -0.08767    exp(MLE)     0.9161

      2-sided          Bounds                exp(Bounds)
       Level      Lower       Upper      Lower        Upper
      _______________________________________________________

      25.0%        ????    -0.04944        ????      0.9518
      50.0%        ????    -0.02661        ????      0.9737
      68.3%        ????   -0.009003        ????      0.9910
      75.0%        ????   -0.001285        ????      0.9987
      90.0%        ????     0.02643        ????       1.027
      95.0%        ????     0.05397        ????       1.055
      97.5%        ????        ????        ????        ????
      99.0%        ????        ????        ????        ????
      99.5%        ????        ????        ????        ????


!!!!!!!!!!!!!!!!!!!!!!!!!!!!!!!!!!!
!MULTIPLICATIVE MODEL - LINEAR    !
!!!!!!!!!!!!!!!!!!!!!!!!!!!!!!!!!!!
RRISK@


linear 1@


loglinear 1@


fit@

          Iter  Step      Deviance

             0     0      109.625
             1     0      106.164
             2     0      106.044
             3     0      106.044
             4     0      106.044

Piece-wise exponential regression
Additive excess relative risk T0 * (1 + T1 + T2 + ...)

Using (no_tumour_final == 1)

Number_cells_MN is used for cases
Number_cells_scored_1000 is used for person years


                            Parameter Summary Table

 # Name                            Estimate     Std.Err.  Test Stat.  P value
-- ----------------------------   ----------   ---------  ----------  --------
Log-linear term 0
 1 %CON.....................          0.000     Aliased
 3 x_other_n_0..............          0.000     Aliased
 4 x_other_n_1..............         0.3296      0.2285      1.442      0.149
 5 x_other_n_2..............         0.1861      0.3553     0.5238      > 0.5
 6 x_other_n_3..............          1.734       0.455      3.811    < 0.001
 7 x_other_n_4..............         0.5800      0.4446      1.305      0.192
 8 x_other_n_5..............         -104.9   2.378e+04  -0.004411      > 0.5
 9 x_other_n_6..............          2.059      0.5881      3.502    < 0.001
11 rad_army_0...............          0.000     Aliased
12 rad_army_1...............         -14.32      0.7297     -19.63    < 0.001
13 rad_army_2...............         -13.11     Aliased
15 COM1_EXP1_0..............         -152.7   1.927e+04   -0.00792      > 0.5
16 COM1_EXP1_1..............          0.000     Aliased
17 COM1_EXP1_2..............         0.5962      0.7034     0.8476      0.397
18 COM1_EXP1_3..............          1.623       0.568      2.856    0.00428
20 exp_0....................          0.000     Aliased
21 exp_1....................        -0.3143      0.1957     -1.606      0.108
22 exp_2....................         0.4289     Aliased
24 x_bone_0.................          0.000     Aliased
25 x_bone_1.................          14.72      0.2064      71.31    < 0.001
26 x_bone_2.................          15.27     Aliased
28 industry_0...............          0.000     Aliased
29 industry_1...............        -0.5822      0.2899     -2.008     0.0446
31 haz_road_2...............          1.580       1.147      1.378      0.168
33 rad_radiography_0........          0.000     Aliased
34 rad_radiography_1........          16.18       1.272      12.72    < 0.001
35 rad_radiography_2........          14.39       1.034      13.91    < 0.001
37 other_chemical_0.........          0.000     Aliased
38 other_chemical_1.........        -0.6250       0.328     -1.906     0.0567
40 flag_definite_0..........         -14.43       2.385     -6.052    < 0.001
41 flag_definite_1..........         -14.77       2.356     -6.271    < 0.001
42 age_cen..................      -0.005218     0.03257    -0.1602      > 0.5
43 age_cen2.................      -0.002728    0.003801    -0.7177      0.473
44 age_cen3.................      8.748e-05   0.0004263     0.2052      > 0.5
45 age_cen4.................      9.961e-06   1.393e-05     0.7151      0.475
46 age_cen5.................     -8.354e-07   1.221e-06    -0.6842      0.494
47 x_dental_n_NON_ZERO......       -0.02763     0.05866    -0.4711      > 0.5
48 x_dental_n_MIS...........         0.5274      0.2775        1.9     0.0574
49 sm_pday_NON_ZERO.........        0.01765     0.01316      1.342       0.18
50 sm_pday_MIS..............       -0.09546      0.2853    -0.3346      > 0.5
51 num_miss_NON_ZERO........         0.2437     0.07323      3.329    < 0.001
52 num_miss_MIS.............          0.000     Aliased
53 haz_chem.................         -1.481      0.8401     -1.763      0.078

            Records used          105

                Deviance      106.044
                     AIC      162.044
            Pearson Chi2      119.078      Degrees of freedom      77


linear 1 dose@


fit@

          Iter  Step      Deviance

             0     0      106.044
             1     0      103.618
             2     0      103.597
             3     0      103.597
             4     0      103.597
             5     0      103.597

Piece-wise exponential regression
Additive excess relative risk T0 * (1 + T1 + T2 + ...)

Using (no_tumour_final == 1)

Number_cells_MN is used for cases
Number_cells_scored_1000 is used for person years


                            Parameter Summary Table

 # Name                            Estimate     Std.Err.  Test Stat.  P value
-- ----------------------------   ----------   ---------  ----------  --------
Log-linear term 0
 1 %CON.....................          0.000     Aliased
 3 x_other_n_0..............          0.000     Aliased
 4 x_other_n_1..............         0.3348      0.2265      1.478      0.139
 5 x_other_n_2..............         0.1589      0.3534     0.4498      > 0.5
 6 x_other_n_3..............          1.754      0.4574      3.835    < 0.001
 7 x_other_n_4..............         0.5232      0.4527      1.156      0.248
 8 x_other_n_5..............         -104.9   2.378e+04  -0.004411      > 0.5
 9 x_other_n_6..............          2.168      0.5938      3.651    < 0.001
11 rad_army_0...............          0.000     Aliased
12 rad_army_1...............         -14.27      0.7307     -19.54    < 0.001
13 rad_army_2...............         -13.11     Aliased
15 COM1_EXP1_0..............         -152.7   1.927e+04   -0.00792      > 0.5
16 COM1_EXP1_1..............          0.000     Aliased
17 COM1_EXP1_2..............         0.6710      0.7009     0.9573      0.338
18 COM1_EXP1_3..............          1.679      0.5707      2.942    0.00326
20 exp_0....................          0.000     Aliased
21 exp_1....................        -0.2773      0.1978     -1.402      0.161
22 exp_2....................         0.4289     Aliased
24 x_bone_0.................          0.000     Aliased
25 x_bone_1.................          15.01       2.378      6.313    < 0.001
26 x_bone_2.................          15.61       2.394      6.519    < 0.001
28 industry_0...............          0.000     Aliased
29 industry_1...............        -0.5729      0.2939     -1.949     0.0513
31 haz_road_2...............          1.365       1.162      1.175       0.24
33 rad_radiography_0........          0.000     Aliased
34 rad_radiography_1........          16.35        1.28      12.77    < 0.001
35 rad_radiography_2........          14.46       1.035      13.97    < 0.001
37 other_chemical_0.........          0.000     Aliased
38 other_chemical_1.........        -0.6319      0.3278     -1.928     0.0539
40 flag_definite_0..........         -14.43     Aliased
41 flag_definite_1..........         -14.78      0.2064     -71.58    < 0.001
42 age_cen..................      -0.005086     0.03286    -0.1548      > 0.5
43 age_cen2.................      -0.003593    0.003888    -0.9241      0.355
44 age_cen3.................      0.0001130   0.0004326     0.2613      > 0.5
45 age_cen4.................      1.240e-05   1.421e-05     0.8727      0.383
46 age_cen5.................     -9.103e-07   1.245e-06    -0.7313      0.465
47 x_dental_n_NON_ZERO......       -0.03716     0.06019    -0.6174      > 0.5
48 x_dental_n_MIS...........         0.4853      0.2833      1.713     0.0868
49 sm_pday_NON_ZERO.........        0.01715     0.01341      1.279      0.201
50 sm_pday_MIS..............       -0.09020      0.2888    -0.3124      > 0.5
51 num_miss_NON_ZERO........         0.2143     0.07846      2.731     0.0063
52 num_miss_MIS.............          0.000     Aliased
53 haz_chem.................         -1.544      0.8423     -1.833     0.0668

Linear term 1
54 dose.....................          1.190      0.9554      1.245      0.213

            Records used          105

                Deviance      103.597
                     AIC      161.597
            Pearson Chi2      119.838      Degrees of freedom      76


ci level 95@
                                       95% Confidence Bounds

 # Name                           Estimate    Std. Err.      Lower       Upper
-- ----------------------------  ----------   ---------    --------    --------

Log-linear term 0
 4 x_other_n_1..............        0.3348     0.2265   -0.1092    0.7787
             EXP(estimate)            1.398       1.254      0.8965       2.179

 5 x_other_n_2..............        0.1589     0.3534   -0.5337    0.8515
             EXP(estimate)            1.172       1.424      0.5865       2.343

 6 x_other_n_3..............         1.754     0.4574    0.8575     2.651
             EXP(estimate)            5.778       1.580       2.357       14.16

 7 x_other_n_4..............        0.5232     0.4527   -0.3641     1.410
             EXP(estimate)            1.687       1.573      0.6948       4.098

 8 x_other_n_5..............        -104.9  2.378e+04-4.672e+04 4.651e+04
             EXP(estimate)        2.748e-46       0.000       0.000       0.000

 9 x_other_n_6..............         2.168     0.5938     1.004     3.332
             EXP(estimate)            8.739       1.811       2.729       27.98

12 rad_army_1...............        -14.27     0.7307    -15.71    -12.84
             EXP(estimate)        6.321e-07       2.076   1.510e-07   2.647e-06

15 COM1_EXP1_0..............        -152.7  1.927e+04-3.793e+04 3.763e+04
             EXP(estimate)        5.049e-67       0.000       0.000       0.000

17 COM1_EXP1_2..............        0.6710     0.7009   -0.7028     2.045
             EXP(estimate)            1.956       2.016      0.4952       7.728

18 COM1_EXP1_3..............         1.679     0.5707    0.5605     2.797
             EXP(estimate)            5.360       1.769       1.752       16.40

21 exp_1....................       -0.2773     0.1978   -0.6649    0.1103
             EXP(estimate)           0.7578       1.219      0.5143       1.117

25 x_bone_1.................         15.01      2.378     10.35     19.67
             EXP(estimate)        3.299e+06       10.78   3.123e+04   3.486e+08

26 x_bone_2.................         15.61      2.394     10.91     20.30
             EXP(estimate)        5.987e+06       10.96   5.490e+04   6.529e+08

29 industry_1...............       -0.5729     0.2939    -1.149  0.003131
             EXP(estimate)           0.5639       1.342      0.3169       1.003

31 haz_road_2...............         1.365      1.162   -0.9124     3.642
             EXP(estimate)            3.915       3.196      0.4016       38.17

34 rad_radiography_1........         16.35      1.280     13.84     18.86
             EXP(estimate)        1.258e+07       3.596   1.024e+06   1.545e+08

35 rad_radiography_2........         14.46      1.035     12.43     16.49
             EXP(estimate)        1.900e+06       2.815   2.499e+05   1.445e+07

38 other_chemical_1.........       -0.6319     0.3278    -1.274   0.01051
             EXP(estimate)           0.5316       1.388      0.2796       1.011

41 flag_definite_1..........        -14.78     0.2064    -15.18    -14.37
             EXP(estimate)        3.829e-07       1.229   2.555e-07   5.738e-07

42 age_cen..................     -0.005086    0.03286  -0.06949   0.05932
             EXP(estimate)           0.9949       1.033      0.9329       1.061

43 age_cen2.................     -0.003593   0.003888  -0.01121  0.004028
             EXP(estimate)           0.9964       1.004      0.9888       1.004

44 age_cen3.................     0.0001130  0.0004326-0.0007348 0.0009609
             EXP(estimate)            1.000       1.000      0.9993       1.001

45 age_cen4.................     1.240e-05  1.421e-05-1.545e-05 4.024e-05
             EXP(estimate)            1.000       1.000       1.000       1.000

46 age_cen5.................    -9.103e-07  1.245e-06-3.350e-06 1.530e-06
             EXP(estimate)            1.000       1.000       1.000       1.000

47 x_dental_n_NON_ZERO......      -0.03716    0.06019   -0.1551   0.08081
             EXP(estimate)           0.9635       1.062      0.8563       1.084

48 x_dental_n_MIS...........        0.4853     0.2833  -0.07009     1.041
             EXP(estimate)            1.625       1.328      0.9323       2.831

49 sm_pday_NON_ZERO.........       0.01715    0.01341 -0.009132   0.04342
             EXP(estimate)            1.017       1.013      0.9909       1.044

50 sm_pday_MIS..............      -0.09020     0.2888   -0.6562    0.4758
             EXP(estimate)           0.9138       1.335      0.5188       1.609

51 num_miss_NON_ZERO........        0.2143    0.07846   0.06054    0.3681
             EXP(estimate)            1.239       1.082       1.062       1.445

53 haz_chem.................        -1.544     0.8423    -3.195    0.1069
             EXP(estimate)           0.2135       2.322     0.04097       1.113


Linear term 1
54 dose.....................         1.190     0.9554   -0.6827     3.062


!bounds 54 level 95@

profile 54 noplot force lower@

  Lower bound trial values 

             Deviance   One-Sided
     Beta     Change     P-Value 
     ____________________________

    0.9988  -0.04523     0.416 *
    0.3451    -1.085     0.149 *
    0.6349   -0.4254     0.257 *
    0.3757   -0.9968     0.159 *
    0.2684    -1.326     0.125 *
  -0.06740    -2.808    0.0469 *
   -0.2406    -3.919    0.0239 *
   -0.3850    -5.085    0.0121 *
   -0.5452    -6.709   0.00480 *
   -0.6437    -7.926   0.00244 *

   Sorted list of profile likelihood points 

             Deviance   One-Sided
     Beta     Change     P-Value 
     ____________________________

   -0.6437    -7.926   0.00244
   -0.5452    -6.709   0.00480
   -0.3850    -5.085    0.0121
   -0.2406    -3.919    0.0239
  -0.06740    -2.808    0.0469
    0.2684    -1.326     0.125
    0.3757   -0.9968     0.159
    0.3451    -1.085     0.149
    0.6349   -0.4254     0.257
    0.9988  -0.04523     0.416
     1.190     0.000   0.00251


      Interpolated profile likelihood bounds
       for parameter 54 (dose)

            MLE      1.190

      2-sided          Bounds         
       Level      Lower       Upper   
      ________________________________

      25.0%      0.9112        ????
      50.0%      0.6181        ????
      68.3%      0.3745        ????
      75.0%      0.2691        ????
      90.0%    -0.04922        ????
      95.0%     -0.2300        ????
      97.5%     -0.3782        ????
      99.0%     -0.5388        ????
      99.5%     -0.6401        ????


profile 54 noplot force upper@

  Upper bound trial values 

             Deviance   One-Sided
     Beta     Change     P-Value 
     ____________________________

     1.381  -0.04081     0.420 *
     2.126   -0.8219     0.182 *
     1.880   -0.4724     0.246 *
     2.232   -0.9949     0.159 *
     2.413    -1.320     0.125 *
     3.029    -2.643    0.0520 *
     3.485    -3.791    0.0258 *
     3.922    -4.987    0.0128 *
     4.473    -6.600   0.00510 *
     4.886    -7.861   0.00253 *

   Sorted list of profile likelihood points 

             Deviance   One-Sided
     Beta     Change     P-Value 
     ____________________________

     1.190     0.000   0.00251
     1.381  -0.04081     0.420
     1.880   -0.4724     0.246
     2.126   -0.8219     0.182
     2.232   -0.9949     0.159
     2.413    -1.320     0.125
     3.029    -2.643    0.0520
     3.485    -3.791    0.0258
     3.922    -4.987    0.0128
     4.473    -6.600   0.00510
     4.886    -7.861   0.00253


      Interpolated profile likelihood bounds
       for parameter 54 (dose)

            MLE      1.190

      2-sided          Bounds         
       Level      Lower       Upper   
      ________________________________

      25.0%        ????       1.501
      50.0%        ????       1.866
      68.3%        ????       2.235
      75.0%        ????       2.415
      90.0%        ????       3.055
      95.0%        ????       3.504
      97.5%        ????       3.935
      99.0%        ????       4.485
      99.5%        ????       4.892


!!!!!!!!!!!!!!!!!!!!!!!!!!!!!!!!!!!!!!!!!!!!!!!!!!!!!!!!!
!MULTIPLICATIVE MODEL - ADJUSTMENT FOR AGE 1st EXPOSED  !
!!!!!!!!!!!!!!!!!!!!!!!!!!!!!!!!!!!!!!!!!!!!!!!!!!!!!!!!!
loglinear 1 age_first_exposed_cen@


fit@

          Iter  Step      Deviance

             0     0      103.597
             1     0      102.231
             2     1      101.565
             3     1      101.138
             4     1      100.846
             5     1      100.646
             6     1      100.599
             7     2      100.573
             8     2      100.549
             9     2      100.526
            10     2      100.504
            11     2      100.482

Piece-wise exponential regression
Additive excess relative risk T0 * (1 + T1 + T2 + ...)

Using (no_tumour_final == 1)

Number_cells_MN is used for cases
Number_cells_scored_1000 is used for person years


                            Parameter Summary Table

 # Name                            Estimate     Std.Err.  Test Stat.  P value
-- ----------------------------   ----------   ---------  ----------  --------
Log-linear term 0
 1 %CON.....................          0.000     Aliased
 3 x_other_n_0..............          0.000     Aliased
 4 x_other_n_1..............         0.2989      0.2312      1.293      0.196
 5 x_other_n_2..............        0.07270      0.3642     0.1996      > 0.5
 6 x_other_n_3..............          1.734       0.468      3.705    < 0.001
 7 x_other_n_4..............         0.6832      0.4483      1.524      0.128
 8 x_other_n_5..............         -104.9   2.378e+04  -0.004411      > 0.5
 9 x_other_n_6..............          2.163      0.5943       3.64    < 0.001
11 rad_army_0...............          0.000     Aliased
12 rad_army_1...............         -14.18      0.7359     -19.27    < 0.001
13 rad_army_2...............         -13.11     Aliased
15 COM1_EXP1_0..............         -152.7   1.927e+04   -0.00792      > 0.5
16 COM1_EXP1_1..............          0.000     Aliased
17 COM1_EXP1_2..............         0.7415      0.6992       1.06      0.289
18 COM1_EXP1_3..............          1.634       0.567      2.881    0.00396
20 exp_0....................          0.000     Aliased
21 exp_1....................        -0.3369      0.2017      -1.67     0.0949
22 exp_2....................         0.4289     Aliased
24 x_bone_0.................          0.000     Aliased
25 x_bone_1.................          15.73       2.419      6.502    < 0.001
26 x_bone_2.................          16.39       2.445      6.703    < 0.001
28 industry_0...............          0.000     Aliased
29 industry_1...............        -0.5876      0.2927     -2.007     0.0447
31 haz_road_2...............          1.067       1.188     0.8981      0.369
33 rad_radiography_0........          0.000     Aliased
34 rad_radiography_1........          16.26       1.279      12.71    < 0.001
35 rad_radiography_2........          14.48       1.034         14    < 0.001
37 other_chemical_0.........          0.000     Aliased
38 other_chemical_1.........        -0.6756      0.3266     -2.069     0.0386
40 flag_definite_0..........         -14.33     Aliased
41 flag_definite_1..........         -14.68      0.2083     -70.46    < 0.001
42 age_cen..................      -0.008335     0.03402     -0.245      > 0.5
43 age_cen2.................      -0.005190    0.004084     -1.271      0.204
44 age_cen3.................      0.0003011   0.0004457     0.6756      0.499
45 age_cen4.................      1.669e-05   1.478e-05      1.129      0.259
46 age_cen5.................     -1.392e-06   1.272e-06     -1.094      0.274
47 x_dental_n_NON_ZERO......       -0.03124     0.06119    -0.5105      > 0.5
48 x_dental_n_MIS...........         0.5296      0.2927      1.809     0.0705
49 sm_pday_NON_ZERO.........        0.01737     0.01335      1.301      0.193
50 sm_pday_MIS..............        -0.1481      0.2867    -0.5166      > 0.5
51 num_miss_NON_ZERO........         0.2015     0.08214      2.453     0.0142
52 num_miss_MIS.............          0.000     Aliased
53 haz_chem.................         -1.775      0.8482     -2.092     0.0364

Linear term 1
54 dose.....................         0.1387      0.6989     0.1984      > 0.5

Log-linear term 1
55 age_first_exposed_cen....        -0.2370      0.3558    -0.6662      > 0.5

            Records used          105

                Deviance      100.482
                     AIC      160.482
            Pearson Chi2      118.281      Degrees of freedom      75


 ***   ERROR: No convergence: Too much step halving


ci level 95@
                                       95% Confidence Bounds

 # Name                           Estimate    Std. Err.      Lower       Upper
-- ----------------------------  ----------   ---------    --------    --------

Log-linear term 0
 4 x_other_n_1..............        0.2989     0.2312   -0.1542    0.7521
             EXP(estimate)            1.348       1.260      0.8571       2.121

 5 x_other_n_2..............       0.07270     0.3642   -0.6412    0.7866
             EXP(estimate)            1.075       1.439      0.5267       2.196

 6 x_other_n_3..............         1.734     0.4680    0.8166     2.651
             EXP(estimate)            5.663       1.597       2.263       14.17

 7 x_other_n_4..............        0.6832     0.4483   -0.1954     1.562
             EXP(estimate)            1.980       1.566      0.8225       4.767

 8 x_other_n_5..............        -104.9  2.378e+04-4.672e+04 4.651e+04
             EXP(estimate)        2.748e-46       0.000       0.000       0.000

 9 x_other_n_6..............         2.163     0.5943    0.9986     3.328
             EXP(estimate)            8.701       1.812       2.715       27.89

12 rad_army_1...............        -14.18     0.7359    -15.62    -12.74
             EXP(estimate)        6.956e-07       2.087   1.644e-07   2.943e-06

15 COM1_EXP1_0..............        -152.7  1.927e+04-3.793e+04 3.763e+04
             EXP(estimate)        5.049e-67       0.000       0.000       0.000

17 COM1_EXP1_2..............        0.7415     0.6992   -0.6290     2.112
             EXP(estimate)            2.099       2.012      0.5331       8.265

18 COM1_EXP1_3..............         1.634     0.5670    0.5224     2.745
             EXP(estimate)            5.123       1.763       1.686       15.57

21 exp_1....................       -0.3369     0.2017   -0.7322   0.05845
             EXP(estimate)           0.7140       1.223      0.4808       1.060

25 x_bone_1.................         15.73      2.419     10.99     20.47
             EXP(estimate)        6.781e+06       11.24   5.915e+04   7.774e+08

26 x_bone_2.................         16.39      2.445     11.60     21.18
             EXP(estimate)        1.313e+07       11.53   1.089e+05   1.584e+09

29 industry_1...............       -0.5876     0.2927    -1.161  -0.01388
             EXP(estimate)           0.5557       1.340      0.3131      0.9862

31 haz_road_2...............         1.067      1.188    -1.262     3.397
             EXP(estimate)            2.908       3.282      0.2831       29.86

34 rad_radiography_1........         16.26      1.279     13.76     18.77
             EXP(estimate)        1.157e+07       3.594   9.424e+05   1.420e+08

35 rad_radiography_2........         14.48      1.034     12.45     16.51
             EXP(estimate)        1.942e+06       2.813   2.558e+05   1.474e+07

38 other_chemical_1.........       -0.6756     0.3266    -1.316  -0.03556
             EXP(estimate)           0.5089       1.386      0.2683      0.9651

41 flag_definite_1..........        -14.68     0.2083    -15.09    -14.27
             EXP(estimate)        4.225e-07       1.232   2.809e-07   6.356e-07

42 age_cen..................     -0.008335    0.03402  -0.07502   0.05835
             EXP(estimate)           0.9917       1.035      0.9277       1.060

43 age_cen2.................     -0.005190   0.004084  -0.01319  0.002814
             EXP(estimate)           0.9948       1.004      0.9869       1.003

44 age_cen3.................     0.0003011  0.0004457-0.0005725  0.001175
             EXP(estimate)            1.000       1.000      0.9994       1.001

45 age_cen4.................     1.669e-05  1.478e-05-1.227e-05 4.566e-05
             EXP(estimate)            1.000       1.000       1.000       1.000

46 age_cen5.................    -1.392e-06  1.272e-06-3.886e-06 1.101e-06
             EXP(estimate)            1.000       1.000       1.000       1.000

47 x_dental_n_NON_ZERO......      -0.03124    0.06119   -0.1512   0.08869
             EXP(estimate)           0.9692       1.063      0.8597       1.093

48 x_dental_n_MIS...........        0.5296     0.2927  -0.04420     1.103
             EXP(estimate)            1.698       1.340      0.9568       3.014

49 sm_pday_NON_ZERO.........       0.01737    0.01335 -0.008805   0.04354
             EXP(estimate)            1.018       1.013      0.9912       1.044

50 sm_pday_MIS..............       -0.1481     0.2867   -0.7102    0.4139
             EXP(estimate)           0.8623       1.332      0.4916       1.513

51 num_miss_NON_ZERO........        0.2015    0.08214   0.04050    0.3625
             EXP(estimate)            1.223       1.086       1.041       1.437

53 haz_chem.................        -1.775     0.8482    -3.437   -0.1121
             EXP(estimate)           0.1695       2.336     0.03216      0.8939


Linear term 1
54 dose.....................        0.1387     0.6989    -1.231     1.509


Log-linear term 1
55 age_first_exposed_cen....       -0.2370     0.3558   -0.9343    0.4603
             EXP(estimate)           0.7890       1.427      0.3929       1.584


!bounds 54 level 95@

profile 54 noplot force lower@

  Lower bound trial values 

             Deviance   One-Sided
     Beta     Change     P-Value 
     ____________________________

   0.02549    -4.801    0.0142 *
   0.03925    -4.810    0.0141 *
 ***   ERROR: No convergence

   Sorted list of profile likelihood points 

             Deviance   One-Sided
     Beta     Change     P-Value 
     ____________________________

   0.02549    -4.801    0.0142
   0.03925    -4.810    0.0141
    0.1387     0.000   0.00253


      Interpolated profile likelihood bounds
       for parameter 54 (dose)

            MLE     0.1387

      2-sided          Bounds         
       Level      Lower       Upper   
      ________________________________

      25.0%      0.1376        ????
      50.0%      0.1336        ????
      68.3%      0.1271        ????
      75.0%      0.1231        ????
      90.0%      0.1031        ????
      95.0%     0.08086        ????
      97.5%        ????        ????
      99.0%        ????        ????
      99.5%        ????        ????


profile 54 noplot force upper@

  Upper bound trial values 

             Deviance   One-Sided
     Beta     Change     P-Value 
     ____________________________

    0.2785  -0.01478     0.452 *
    0.4882   -0.2346     0.314 *
    0.6028   -0.3448     0.279
    0.7252   -0.4608     0.249 *
     1.323    -1.098     0.147 *
     1.512    -1.347     0.123 *
     2.336    -2.787    0.0475 *
     2.796    -3.821    0.0253 *
     3.258    -4.989    0.0128 *
     3.837    -6.592   0.00512 *
     4.265    -7.855   0.00253 *

   Sorted list of profile likelihood points 

             Deviance   One-Sided
     Beta     Change     P-Value 
     ____________________________

    0.1387     0.000   0.00253
    0.2785  -0.01478     0.452
    0.4882   -0.2346     0.314
    0.7252   -0.4608     0.249
     1.323    -1.098     0.147
     1.512    -1.347     0.123
     2.336    -2.787    0.0475
     2.796    -3.821    0.0253
     3.258    -4.989    0.0128
     3.837    -6.592   0.00512
     4.265    -7.855   0.00253


      Interpolated profile likelihood bounds
       for parameter 54 (dose)

            MLE     0.1387

      2-sided          Bounds         
       Level      Lower       Upper   
      ________________________________

      25.0%        ????      0.3894
      50.0%        ????      0.7193
      68.3%        ????       1.244
      75.0%        ????       1.495
      90.0%        ????       2.296
      95.0%        ????       2.805
      97.5%        ????       3.271
      99.0%        ????       3.851
      99.5%        ????       4.273


!bounds 55 level 95@

profile 55 noplot force lower@

  Lower bound trial values 

             Deviance   One-Sided
     Beta     Change     P-Value 
     ____________________________

   -0.3082    0.2809     0.298
   -0.2791    0.2278     0.317

   Sorted list of profile likelihood points 

             Deviance   One-Sided
     Beta     Change     P-Value 
     ____________________________

   -0.3082    0.2809     0.298
   -0.2791    0.2278     0.317
   -0.2370     0.000   0.00253


   Parameter 55 (age_first_exposed_cen) is not at the MLE


profile 55 noplot force upper@

  Upper bound trial values 

             Deviance   One-Sided
     Beta     Change     P-Value 
     ____________________________

   -0.1659   -0.1928     0.330 *
   -0.1632   -0.2084     0.324 *
   -0.1300   -0.4403     0.253 *
  -0.07261    -1.137     0.143 *
  -0.06105    -1.361     0.122 *
 -0.009176    -2.812    0.0468 *
   0.01745    -3.667    0.0278
   0.02263    -3.816    0.0254 *
   0.07521    -4.725    0.0149
    0.4310    -4.790    0.0143
   0.09628    -4.836    0.0139
    0.3780    -4.791    0.0143
    0.4486    -4.789    0.0143

   Sorted list of profile likelihood points 

             Deviance   One-Sided
     Beta     Change     P-Value 
     ____________________________

   -0.2370     0.000   0.00253
   -0.1659   -0.1928     0.330
   -0.1632   -0.2084     0.324
   -0.1300   -0.4403     0.253
  -0.07261    -1.137     0.143
  -0.06105    -1.361     0.122
 -0.009176    -2.812    0.0468
   0.02263    -3.816    0.0254


      Interpolated profile likelihood bounds
       for parameter 55 (age_first_exposed_cen)

            MLE    -0.2370    exp(MLE)     0.7890

      2-sided          Bounds                exp(Bounds)
       Level      Lower       Upper      Lower        Upper
      _______________________________________________________

      25.0%        ????     -0.1842        ????      0.8318
      50.0%        ????     -0.1284        ????      0.8795
      68.3%        ????    -0.08055        ????      0.9226
      75.0%        ????    -0.06286        ????      0.9391
      90.0%        ????    -0.01271        ????      0.9874
      95.0%        ????     0.02340        ????       1.024
      97.5%        ????        ????        ????        ????
      99.0%        ????        ????        ????        ????
      99.5%        ????        ????        ????        ????


!!!!!!!!!!!!!!!!!!!!!!!!!!!!!!!!!!!!!!!!!!!!!!!!!!!!!!!!!!!!!!!!!
!!!!!!!!!!!!!!!!!!!!!!!!!!!!!!!!!!!!!!!!!!!!!!!!!!!!!!!!!!!!!!!!!
!!!!!!!!!!!!!!!!!!!!!!!!!!!!!!!!!!!!!!!!!!!!!!!!!!!!!!!!!!!!!!!!!
!!!Test for effect of time since last exposed                 !!!
!!!!!!!!!!!!!!!!!!!!!!!!!!!!!!!!!!!!!!!!!!!!!!!!!!!!!!!!!!!!!!!!!
!!!!!!!!!!!!!!!!!!!!!!!!!!!!!!!!!!!!!!!!!!!!!!!!!!!!!!!!!!!!!!!!!

!!!!!!!!!!!!!!!!!!!!!!!!!!!!!!!!!!!
!!!!!!!!!!!!!!!!!!!!!!!!!!!!!!!!!!!
!! All data (including cancers)  !!
!!!!!!!!!!!!!!!!!!!!!!!!!!!!!!!!!!!
!!!!!!!!!!!!!!!!!!!!!!!!!!!!!!!!!!!

select (time_last_exposed > 0)@

108 records to be used


!Null model in age
loglinear 0 rad_radiography x_other chemotx flag2 COM1_EXP1
 age_cen age_cen2 age_cen3 age_cen4 age_cen5 age_cen6 age_cen7
 exp y_int rad_army haz_exp haz_el x_dental_n_NON_ZERO x_dental_n_MIS
 num_miss_NON_ZERO num_miss_MIS haz_road sm_pday_NON_ZERO sm_pday_MIS
 x_bone_n_NON_ZERO x_bone_n_MIS@


linear 1@


loglinear 1@


fit@

          Iter  Step      Deviance

             0     0      351.994
             1     1      180.532
             2     0      125.352
             3     0      112.392
             4     0      111.482
             5     0      111.273
             6     0      111.198
             7     0      111.171
             8     0      111.161
             9     0      111.157
            10     0      111.156
            11     0      111.155
            12     0      111.155
            13     0      111.155
            14     0      111.155
            15     0      111.155
            16     0      111.155
            17     0      111.155
            18     0      111.155
            19     0      111.155
            20     0      111.155
            21     0      111.155

Piece-wise exponential regression
Additive excess relative risk T0 * (1 + T1 + T2 + ...)

Using (time_last_exposed > 0)

Number_cells_MN is used for cases
Number_cells_scored_1000 is used for person years


                            Parameter Summary Table

 # Name                            Estimate     Std.Err.  Test Stat.  P value
-- ----------------------------   ----------   ---------  ----------  --------
Log-linear term 0
 1 %CON.....................          0.000     Aliased
 3 rad_radiography_0........          0.000     Aliased
 4 rad_radiography_1........          14.83      0.7021      21.12    < 0.001
 5 rad_radiography_2........          13.26     Aliased
 7 x_other_0................          0.000     Aliased
 8 x_other_1................          14.56      0.1837      79.27    < 0.001
 9 x_other_2................          14.16     Aliased
11 chemotx_2................         -1.858       0.703     -2.643    0.00822
13 flag2_0..................          0.000     Aliased
14 flag2_1..................         -22.01   2.398e+04 -0.0009181      > 0.5
16 COM1_EXP1_0..............         -20.85   1.988e+04  -0.001049      > 0.5
17 COM1_EXP1_1..............          0.000     Aliased
18 COM1_EXP1_2..............         0.5331      0.6825     0.7811      0.435
19 COM1_EXP1_3..............          1.442      0.5419       2.66    0.00781
21 exp_0....................          0.000     Aliased
22 exp_1....................         -12.19       1.701     -7.169    < 0.001
23 exp_2....................         -11.34       1.674     -6.771    < 0.001
25 y_int_2002...............         -1.803      0.2426      -7.43    < 0.001
26 y_int_2003...............         -2.218     Aliased
27 y_int_2004...............         -2.586      0.2887     -8.959    < 0.001
29 rad_army_0...............          0.000     Aliased
30 rad_army_1...............         -13.09         1.2     -10.91    < 0.001
31 rad_army_2...............         -11.91       1.034     -11.52    < 0.001
33 haz_exp_2................         0.4296      0.2743      1.566      0.117
35 haz_el_2.................         -1.397      0.8074     -1.731     0.0835
37 haz_road_2...............          1.494      0.6349      2.354     0.0186
38 age_cen..................       -0.08910     0.05803     -1.535      0.125
39 age_cen2.................       0.002441    0.009099     0.2682      > 0.5
40 age_cen3.................       0.002537    0.001503      1.688     0.0913
41 age_cen4.................     -1.627e-05   9.596e-05    -0.1696      > 0.5
42 age_cen5.................     -1.733e-05   1.067e-05     -1.625      0.104
43 age_cen6.................     -1.952e-08   2.817e-07   -0.06929      > 0.5
44 age_cen7.................      3.039e-08   2.282e-08      1.332      0.183
45 x_dental_n_NON_ZERO......       0.002560     0.05153    0.04968      > 0.5
46 x_dental_n_MIS...........         0.3921        0.28        1.4      0.161
47 num_miss_NON_ZERO........         0.2254      0.0744       3.03    0.00245
48 num_miss_MIS.............          0.000     Aliased
49 sm_pday_NON_ZERO.........        0.01308     0.01331     0.9824      0.326
50 sm_pday_MIS..............       0.003476      0.2955    0.01177      > 0.5
51 x_bone_n_NON_ZERO........       -0.04057     0.07062    -0.5745      > 0.5
52 x_bone_n_MIS.............         0.2092      0.2626     0.7965      0.426

            Records used          108

                Deviance      111.155
                     AIC      171.155
            Pearson Chi2      129.169      Degrees of freedom      78


 *** WARNING: Parameter COM1_EXP1_0 changed by 5.0% MLE may be infinite or may not exist


!!!!!!!!!!!!!!!!!!!!!!!!!!
!ADDITIVE MODEL - LINEAR !
!!!!!!!!!!!!!!!!!!!!!!!!!!

ADD@

linear 1 dose@


loglinear 1@


fit@

          Iter  Step      Deviance

             0     0      111.155
             1     0      111.155
             2     0      111.154
             3     0      111.137
             4     0      110.820
             5     0      108.682
             6     0      107.994
             7     0      107.968
             8     0      107.968
             9     0      107.968
            10     0      107.968
            11     0      107.968

Piece-wise exponential regression
Additive  T0 + T1 + T2 + ...

Using (time_last_exposed > 0)

Number_cells_MN is used for cases
Number_cells_scored_1000 is used for person years


                            Parameter Summary Table

 # Name                            Estimate     Std.Err.  Test Stat.  P value
-- ----------------------------   ----------   ---------  ----------  --------
Log-linear term 0
 1 %CON.....................          0.000     Aliased
 3 rad_radiography_0........          0.000     Aliased
 4 rad_radiography_1........          15.08      0.7524      20.04    < 0.001
 5 rad_radiography_2........          13.26     Aliased
 7 x_other_0................          0.000     Aliased
 8 x_other_1................          14.54      0.1953      74.46    < 0.001
 9 x_other_2................          14.16     Aliased
11 chemotx_2................         -2.018      0.7693     -2.622    0.00873
13 flag2_0..................          0.000     Aliased
14 flag2_1..................         -53.47   2.398e+04   -0.00223      > 0.5
16 COM1_EXP1_0..............         -56.61   1.988e+04  -0.002847      > 0.5
17 COM1_EXP1_1..............          0.000     Aliased
18 COM1_EXP1_2..............         0.4305       0.712     0.6047      > 0.5
19 COM1_EXP1_3..............          1.668      0.5851      2.851    0.00435
21 exp_0....................          0.000     Aliased
22 exp_1....................         -12.24      0.2371     -51.63    < 0.001
23 exp_2....................         -11.34     Aliased
25 y_int_2002...............         -1.983        2.03    -0.9771      0.329
26 y_int_2003...............         -2.426        2.01     -1.207      0.227
27 y_int_2004...............         -2.799       2.031     -1.378      0.168
29 rad_army_0...............          0.000     Aliased
30 rad_army_1...............         -12.82       1.618      -7.92    < 0.001
31 rad_army_2...............         -11.51       1.475       -7.8    < 0.001
33 haz_exp_2................         0.4299      0.2873      1.496      0.135
35 haz_el_2.................         -1.382      0.8174     -1.691     0.0909
37 haz_road_2...............          1.438      0.6583      2.185     0.0289
38 age_cen..................       -0.09957     0.06209     -1.604      0.109
39 age_cen2.................       0.003434    0.009866     0.3481      > 0.5
40 age_cen3.................       0.002934    0.001632      1.797     0.0723
41 age_cen4.................     -2.830e-05   0.0001049    -0.2699      > 0.5
42 age_cen5.................     -2.044e-05    1.18e-05     -1.732     0.0833
43 age_cen6.................     -6.604e-09   3.089e-07   -0.02138      > 0.5
44 age_cen7.................      3.668e-08   2.544e-08      1.441      0.149
45 x_dental_n_NON_ZERO......       -0.02963     0.06092    -0.4865      > 0.5
46 x_dental_n_MIS...........         0.3031      0.3052     0.9931      0.321
47 num_miss_NON_ZERO........         0.1993      0.0833      2.393     0.0167
48 num_miss_MIS.............          0.000     Aliased
49 sm_pday_NON_ZERO.........        0.01339       0.014     0.9564      0.339
50 sm_pday_MIS..............        0.02847      0.3152    0.09032      > 0.5
51 x_bone_n_NON_ZERO........       -0.01603     0.07163    -0.2238      > 0.5
52 x_bone_n_MIS.............         0.3241      0.2829      1.145      0.252

Linear term 1
53 dose.....................          2.923       1.787      1.636      0.102

            Records used          108

                Deviance      107.968
                     AIC      165.968
            Pearson Chi2      130.362      Degrees of freedom      79


ci level 95@
                                       95% Confidence Bounds

 # Name                           Estimate    Std. Err.      Lower       Upper
-- ----------------------------  ----------   ---------    --------    --------

Log-linear term 0
 4 rad_radiography_1........         15.08     0.7524     13.60     16.55
             EXP(estimate)        3.539e+06       2.122   8.099e+05   1.546e+07

 8 x_other_1................         14.54     0.1953     14.16     14.93
             EXP(estimate)        2.073e+06       1.216   1.414e+06   3.040e+06

11 chemotx_2................        -2.018     0.7693    -3.525   -0.5097
             EXP(estimate)           0.1330       2.158     0.02944      0.6007

14 flag2_1..................        -53.47  2.398e+04-4.705e+04 4.694e+04
             EXP(estimate)        6.016e-24       0.000       0.000       0.000

16 COM1_EXP1_0..............        -56.61  1.988e+04-3.903e+04 3.891e+04
             EXP(estimate)        2.601e-25       0.000       0.000       0.000

18 COM1_EXP1_2..............        0.4305     0.7120   -0.9649     1.826
             EXP(estimate)            1.538       2.038      0.3810       6.209

19 COM1_EXP1_3..............         1.668     0.5851    0.5215     2.815
             EXP(estimate)            5.303       1.795       1.685       16.69

22 exp_1....................        -12.24     0.2371    -12.70    -11.77
             EXP(estimate)        4.839e-06       1.268   3.040e-06   7.700e-06

25 y_int_2002...............        -1.983      2.030    -5.962     1.995
             EXP(estimate)           0.1376       7.613    0.002575       7.352

26 y_int_2003...............        -2.426      2.010    -6.365     1.512
             EXP(estimate)          0.08836       7.460    0.001721       4.537

27 y_int_2004...............        -2.799      2.031    -6.779     1.181
             EXP(estimate)          0.06087       7.621    0.001137       3.259

30 rad_army_1...............        -12.82      1.618    -15.99    -9.645
             EXP(estimate)        2.714e-06       5.045   1.138e-07   6.473e-05

31 rad_army_2...............        -11.51      1.475    -14.40    -8.616
             EXP(estimate)        1.006e-05       4.372   5.581e-07   0.0001812

33 haz_exp_2................        0.4299     0.2873   -0.1332    0.9930
             EXP(estimate)            1.537       1.333      0.8753       2.699

35 haz_el_2.................        -1.382     0.8174    -2.984    0.2200
             EXP(estimate)           0.2510       2.265     0.05058       1.246

37 haz_road_2...............         1.438     0.6583    0.1480     2.728
             EXP(estimate)            4.213       1.931       1.160       15.31

38 age_cen..................      -0.09957    0.06209   -0.2213   0.02213
             EXP(estimate)           0.9052       1.064      0.8015       1.022

39 age_cen2.................      0.003434   0.009866  -0.01590   0.02277
             EXP(estimate)            1.003       1.010      0.9842       1.023

40 age_cen3.................      0.002934   0.001632-0.0002654  0.006133
             EXP(estimate)            1.003       1.002      0.9997       1.006

41 age_cen4.................    -2.830e-05  0.0001049-0.0002339 0.0001773
             EXP(estimate)            1.000       1.000      0.9998       1.000

42 age_cen5.................    -2.044e-05  1.180e-05-4.358e-05 2.690e-06
             EXP(estimate)            1.000       1.000       1.000       1.000

43 age_cen6.................    -6.604e-09  3.089e-07-6.121e-07 5.989e-07
             EXP(estimate)            1.000       1.000       1.000       1.000

44 age_cen7.................     3.668e-08  2.544e-08-1.319e-08 8.654e-08
             EXP(estimate)            1.000       1.000       1.000       1.000

45 x_dental_n_NON_ZERO......      -0.02963    0.06092   -0.1490   0.08976
             EXP(estimate)           0.9708       1.063      0.8615       1.094

46 x_dental_n_MIS...........        0.3031     0.3052   -0.2951    0.9013
             EXP(estimate)            1.354       1.357      0.7444       2.463

47 num_miss_NON_ZERO........        0.1993    0.08330   0.03607    0.3626
             EXP(estimate)            1.221       1.087       1.037       1.437

49 sm_pday_NON_ZERO.........       0.01339    0.01400  -0.01405   0.04083
             EXP(estimate)            1.013       1.014      0.9860       1.042

50 sm_pday_MIS..............       0.02847     0.3152   -0.5894    0.6463
             EXP(estimate)            1.029       1.371      0.5547       1.909

51 x_bone_n_NON_ZERO........      -0.01603    0.07163   -0.1564    0.1244
             EXP(estimate)           0.9841       1.074      0.8552       1.132

52 x_bone_n_MIS.............        0.3241     0.2829   -0.2305    0.8786
             EXP(estimate)            1.383       1.327      0.7942       2.408


Linear term 1
53 dose.....................         2.923      1.787   -0.5799     6.426


!bounds 53 level 95@

profile 53 noplot force lower@

  Lower bound trial values 

             Deviance   One-Sided
     Beta     Change     P-Value 
     ____________________________

     2.566  -0.03963     0.421 *
     1.120    -1.121     0.145 *
     1.766   -0.4396     0.254 *
     1.215   -0.9981     0.159 *
    0.9739    -1.324     0.125 *
    0.1983    -2.735    0.0491 *
 ***   ERROR: No convergence

   Sorted list of profile likelihood points 

             Deviance   One-Sided
     Beta     Change     P-Value 
     ____________________________

    0.1983    -2.735    0.0491
    0.9739    -1.324     0.125
     1.215   -0.9981     0.159
     1.120    -1.121     0.145
     1.766   -0.4396     0.254
     2.566  -0.03963     0.421
     2.923     0.000   0.00253


      Interpolated profile likelihood bounds
       for parameter 53 (dose)

            MLE      2.923

      2-sided          Bounds         
       Level      Lower       Upper   
      ________________________________

      25.0%       2.360        ????
      50.0%       1.748        ????
      68.3%       1.214        ????
      75.0%      0.9744        ????
      90.0%      0.2118        ????
      95.0%        ????        ????
      97.5%        ????        ????
      99.0%        ????        ????
      99.5%        ????        ????


profile 53 noplot force upper@

  Upper bound trial values 

             Deviance   One-Sided
     Beta     Change     P-Value 
     ____________________________

     3.281  -0.03777     0.423 *
     4.816   -0.9643     0.163 *
     4.216   -0.4663     0.247 *
     4.852   -0.9996     0.159 *
     5.161    -1.322     0.125 *
     6.196    -2.675    0.0510 *
     6.904    -3.818    0.0254 *
     7.554    -5.007    0.0126 *
     8.346    -6.619   0.00505 *
     8.911    -7.871   0.00251 *

   Sorted list of profile likelihood points 

             Deviance   One-Sided
     Beta     Change     P-Value 
     ____________________________

     2.923     0.000   0.00253
     3.281  -0.03777     0.423
     4.216   -0.4663     0.247
     4.816   -0.9643     0.163
     4.852   -0.9996     0.159
     5.161    -1.322     0.125
     6.196    -2.675    0.0510
     6.904    -3.818    0.0254
     7.554    -5.007    0.0126
     8.346    -6.619   0.00505
     8.911    -7.871   0.00251


      Interpolated profile likelihood bounds
       for parameter 53 (dose)

            MLE      2.923

      2-sided          Bounds         
       Level      Lower       Upper   
      ________________________________

      25.0%        ????       3.519
      50.0%        ????       4.200
      68.3%        ????       4.853
      75.0%        ????       5.162
      90.0%        ????       6.217
      95.0%        ????       6.918
      97.5%        ????       7.563
      99.0%        ????       8.353
      99.5%        ????       8.915


!!!!!!!!!!!!!!!!!!!!!!!!!!!!!!!!!!!!!!!!!!!!!!!!!!!!!!!!!!
!ADDITIVE MODEL - ADJUSTMENT FOR TIME SINCE LAST EXPOSED !
!!!!!!!!!!!!!!!!!!!!!!!!!!!!!!!!!!!!!!!!!!!!!!!!!!!!!!!!!!
loglinear 1 time_last_exposed_cen@


fit@

          Iter  Step      Deviance

             0     0      107.968
             1     0      107.636
             2     0      107.603
             3     0      107.599
             4     0      107.599
             5     0      107.599
             6     0      107.599
             7     0      107.599
             8     0      107.599
             9     0      107.599

Piece-wise exponential regression
Additive  T0 + T1 + T2 + ...

Using (time_last_exposed > 0)

Number_cells_MN is used for cases
Number_cells_scored_1000 is used for person years


                            Parameter Summary Table

 # Name                            Estimate     Std.Err.  Test Stat.  P value
-- ----------------------------   ----------   ---------  ----------  --------
Log-linear term 0
 1 %CON.....................          0.000     Aliased
 3 rad_radiography_0........          0.000     Aliased
 4 rad_radiography_1........          15.05      0.7443      20.22    < 0.001
 5 rad_radiography_2........          13.26     Aliased
 7 x_other_0................          0.000     Aliased
 8 x_other_1................          14.53       0.194      74.91    < 0.001
 9 x_other_2................          14.16     Aliased
11 chemotx_2................         -1.967       0.757     -2.598    0.00937
13 flag2_0..................          0.000     Aliased
14 flag2_1..................         -53.47   2.398e+04   -0.00223      > 0.5
16 COM1_EXP1_0..............         -56.61   1.988e+04  -0.002847      > 0.5
17 COM1_EXP1_1..............          0.000     Aliased
18 COM1_EXP1_2..............         0.4537      0.7081     0.6408      > 0.5
19 COM1_EXP1_3..............          1.655      0.5812      2.847    0.00441
21 exp_0....................          0.000     Aliased
22 exp_1....................         -12.24      0.2356     -51.95    < 0.001
23 exp_2....................         -11.34     Aliased
25 y_int_2002...............         -1.804       1.867    -0.9663      0.334
26 y_int_2003...............         -2.268       1.843     -1.231      0.219
27 y_int_2004...............         -2.623       1.869     -1.403       0.16
29 rad_army_0...............          0.000     Aliased
30 rad_army_1...............         -12.94       1.398     -9.259    < 0.001
31 rad_army_2...............         -11.67       1.239      -9.42    < 0.001
33 haz_exp_2................         0.4119      0.2833      1.454      0.146
35 haz_el_2.................         -1.369      0.8148     -1.681     0.0928
37 haz_road_2...............          1.428      0.6633      2.152     0.0314
38 age_cen..................       -0.09328     0.06212     -1.502      0.133
39 age_cen2.................       0.003619     0.00973     0.3719      > 0.5
40 age_cen3.................       0.002762    0.001637      1.687     0.0916
41 age_cen4.................     -3.133e-05   0.0001039    -0.3016      > 0.5
42 age_cen5.................     -1.928e-05   1.184e-05     -1.629      0.103
43 age_cen6.................      2.755e-09   3.066e-07   0.008985      > 0.5
44 age_cen7.................      3.454e-08   2.547e-08      1.356      0.175
45 x_dental_n_NON_ZERO......       -0.02649     0.05904    -0.4488      > 0.5
46 x_dental_n_MIS...........         0.3109         0.3      1.036        0.3
47 num_miss_NON_ZERO........         0.1915      0.0849      2.256     0.0241
48 num_miss_MIS.............          0.000     Aliased
49 sm_pday_NON_ZERO.........        0.01281     0.01383     0.9261      0.354
50 sm_pday_MIS..............       0.002253      0.3116   0.007228      > 0.5
51 x_bone_n_NON_ZERO........       -0.01640     0.07087    -0.2315      > 0.5
52 x_bone_n_MIS.............         0.3208      0.2795      1.148      0.251

Linear term 1
53 dose.....................          2.014       2.057     0.9789      0.328

Log-linear term 1
54 time_last_exposed_cen....        -0.2419      0.3862    -0.6264      > 0.5

            Records used          108

                Deviance      107.599
                     AIC      167.599
            Pearson Chi2      130.403      Degrees of freedom      78


ci level 95@
                                       95% Confidence Bounds

 # Name                           Estimate    Std. Err.      Lower       Upper
-- ----------------------------  ----------   ---------    --------    --------

Log-linear term 0
 4 rad_radiography_1........         15.05     0.7443     13.59     16.51
             EXP(estimate)        3.440e+06       2.105   7.998e+05   1.479e+07

 8 x_other_1................         14.53     0.1940     14.15     14.91
             EXP(estimate)        2.045e+06       1.214   1.398e+06   2.991e+06

11 chemotx_2................        -1.967     0.7570    -3.451   -0.4833
             EXP(estimate)           0.1399       2.132     0.03172      0.6167

14 flag2_1..................        -53.47  2.398e+04-4.705e+04 4.694e+04
             EXP(estimate)        6.016e-24       0.000       0.000       0.000

16 COM1_EXP1_0..............        -56.61  1.988e+04-3.903e+04 3.891e+04
             EXP(estimate)        2.601e-25       0.000       0.000       0.000

18 COM1_EXP1_2..............        0.4537     0.7081   -0.9340     1.841
             EXP(estimate)            1.574       2.030      0.3930       6.306

19 COM1_EXP1_3..............         1.655     0.5812    0.5157     2.794
             EXP(estimate)            5.232       1.788       1.675       16.35

22 exp_1....................        -12.24     0.2356    -12.70    -11.78
             EXP(estimate)        4.831e-06       1.266   3.044e-06   7.667e-06

25 y_int_2002...............        -1.804      1.867    -5.464     1.855
             EXP(estimate)           0.1646       6.471    0.004235       6.395

26 y_int_2003...............        -2.268      1.843    -5.880     1.344
             EXP(estimate)           0.1035       6.315    0.002795       3.836

27 y_int_2004...............        -2.623      1.869    -6.285     1.040
             EXP(estimate)          0.07262       6.480    0.001864       2.829

30 rad_army_1...............        -12.94      1.398    -15.68    -10.20
             EXP(estimate)        2.397e-06       4.046   1.549e-07   3.710e-05

31 rad_army_2...............        -11.67      1.239    -14.10    -9.244
             EXP(estimate)        8.524e-06       3.453   7.514e-07   9.670e-05

33 haz_exp_2................        0.4119     0.2833   -0.1433    0.9671
             EXP(estimate)            1.510       1.327      0.8665       2.630

35 haz_el_2.................        -1.369     0.8148    -2.966    0.2275
             EXP(estimate)           0.2543       2.259     0.05150       1.255

37 haz_road_2...............         1.428     0.6633    0.1275     2.728
             EXP(estimate)            4.169       1.941       1.136       15.30

38 age_cen..................      -0.09328    0.06212   -0.2150   0.02848
             EXP(estimate)           0.9109       1.064      0.8065       1.029

39 age_cen2.................      0.003619   0.009730  -0.01545   0.02269
             EXP(estimate)            1.004       1.010      0.9847       1.023

40 age_cen3.................      0.002762   0.001637-0.0004465  0.005970
             EXP(estimate)            1.003       1.002      0.9996       1.006

41 age_cen4.................    -3.133e-05  0.0001039-0.0002349 0.0001722
             EXP(estimate)            1.000       1.000      0.9998       1.000

42 age_cen5.................    -1.928e-05  1.184e-05-4.248e-05 3.918e-06
             EXP(estimate)            1.000       1.000       1.000       1.000

43 age_cen6.................     2.755e-09  3.066e-07-5.982e-07 6.037e-07
             EXP(estimate)            1.000       1.000       1.000       1.000

44 age_cen7.................     3.454e-08  2.547e-08-1.538e-08 8.445e-08
             EXP(estimate)            1.000       1.000       1.000       1.000

45 x_dental_n_NON_ZERO......      -0.02649    0.05904   -0.1422   0.08922
             EXP(estimate)           0.9739       1.061      0.8674       1.093

46 x_dental_n_MIS...........        0.3109     0.3000   -0.2770    0.8988
             EXP(estimate)            1.365       1.350      0.7580       2.457

47 num_miss_NON_ZERO........        0.1915    0.08490   0.02512    0.3579
             EXP(estimate)            1.211       1.089       1.025       1.430

49 sm_pday_NON_ZERO.........       0.01281    0.01383  -0.01430   0.03991
             EXP(estimate)            1.013       1.014      0.9858       1.041

50 sm_pday_MIS..............      0.002253     0.3116   -0.6085    0.6131
             EXP(estimate)            1.002       1.366      0.5441       1.846

51 x_bone_n_NON_ZERO........      -0.01640    0.07087   -0.1553    0.1225
             EXP(estimate)           0.9837       1.073      0.8562       1.130

52 x_bone_n_MIS.............        0.3208     0.2795   -0.2270    0.8686
             EXP(estimate)            1.378       1.322      0.7969       2.383


Linear term 1
53 dose.....................         2.014      2.057    -2.018     6.046


Log-linear term 1
54 time_last_exposed_cen....       -0.2419     0.3862   -0.9989    0.5150
             EXP(estimate)           0.7851       1.471      0.3683       1.674


!bounds 53 level 95@

!profile 53 noplot force lower@

profile 53 noplot force upper@

  Upper bound trial values 

             Deviance   One-Sided
     Beta     Change     P-Value 
     ____________________________

     2.425  -0.03026     0.431 *
     4.733    -1.253     0.132 *
     3.647   -0.4600     0.249 *
     4.439    -1.001     0.159 *
     4.810    -1.323     0.125 *
     6.040    -2.691    0.0505 *
     6.850    -3.827    0.0252 *
     7.587    -5.011    0.0126 *
     8.478    -6.622   0.00504 *
     9.109    -7.881   0.00250 *

   Sorted list of profile likelihood points 

             Deviance   One-Sided
     Beta     Change     P-Value 
     ____________________________

     2.014     0.000   0.00251
     2.425  -0.03026     0.431
     3.647   -0.4600     0.249
     4.439    -1.001     0.159
     4.733    -1.253     0.132
     4.810    -1.323     0.125
     6.040    -2.691    0.0505
     6.850    -3.827    0.0252
     7.587    -5.011    0.0126
     8.478    -6.622   0.00504
     9.109    -7.881   0.00250


      Interpolated profile likelihood bounds
       for parameter 53 (dose)

            MLE      2.014

      2-sided          Bounds         
       Level      Lower       Upper   
      ________________________________

      25.0%        ????       2.776
      50.0%        ????       3.638
      68.3%        ????       4.438
      75.0%        ????       4.810
      90.0%        ????       6.052
      95.0%        ????       6.860
      97.5%        ????       7.594
      99.0%        ????       8.485
      99.5%        ????       9.108


!bounds 54 level 95@

profile 54 noplot force lower@

  Lower bound trial values 

             Deviance   One-Sided
     Beta     Change     P-Value 
     ____________________________

   -0.3192  -0.02667     0.435 *
   -0.8211   -0.7263     0.197 *
   -0.6896   -0.5235     0.235 *
   -0.9858   -0.9513     0.165 *
    -1.338    -1.290     0.128 *
   -0.7563   -0.6282     0.214
    -1.338    -1.290     0.128
    -1.047    -1.024     0.156
    -1.338    -1.290     0.128
    -1.724    -1.488     0.111

   Sorted list of profile likelihood points 

             Deviance   One-Sided
     Beta     Change     P-Value 
     ____________________________

    -1.338    -1.290     0.128
   -0.9858   -0.9513     0.165
   -0.8211   -0.7263     0.197
   -0.6896   -0.5235     0.235
   -0.3192  -0.02667     0.435
   -0.2419     0.000   0.00250


      Interpolated profile likelihood bounds
       for parameter 54 (time_last_exposed_cen)

            MLE    -0.2419    exp(MLE)     0.7851

      2-sided          Bounds                exp(Bounds)
       Level      Lower       Upper      Lower        Upper
      _______________________________________________________

      25.0%     -0.4201        ????      0.6570        ????
      50.0%     -0.6430        ????      0.5257        ????
      68.3%      -1.026        ????      0.3584        ????
      75.0%      -1.389        ????      0.2494        ????
      90.0%     -0.6889        ????      0.5021        ????
      95.0%        ????        ????        ????        ????
      97.5%        ????        ????        ????        ????
      99.0%        ????        ????        ????        ????
      99.5%        ????        ????        ????        ????


profile 54 noplot force upper@

  Upper bound trial values 

             Deviance   One-Sided
     Beta     Change     P-Value 
     ____________________________

   -0.1647  -0.03264     0.428 *
    0.2312    -1.383     0.120 *
   0.03166   -0.4787     0.245 *
    0.1583    -1.027     0.155 *
    0.2194    -1.325     0.125 *
    0.4590    -2.362    0.0622
    0.5514    -2.644    0.0520 *
    0.9376    -3.225    0.0363
     1.433    -3.395    0.0327
     2.206    -3.435    0.0319
     3.750    -3.415    0.0323
     6.840    -3.379    0.0330

   Sorted list of profile likelihood points 

             Deviance   One-Sided
     Beta     Change     P-Value 
     ____________________________

   -0.2419     0.000   0.00250
   -0.1647  -0.03264     0.428
   0.03166   -0.4787     0.245
    0.1583    -1.027     0.155
    0.2194    -1.325     0.125
    0.2312    -1.383     0.120
    0.5514    -2.644    0.0520


      Interpolated profile likelihood bounds
       for parameter 54 (time_last_exposed_cen)

            MLE    -0.2419    exp(MLE)     0.7851

      2-sided          Bounds                exp(Bounds)
       Level      Lower       Upper      Lower        Upper
      _______________________________________________________

      25.0%        ????     -0.1118        ????      0.8942
      50.0%        ????     0.02482        ????       1.025
      68.3%        ????      0.1525        ????       1.165
      75.0%        ????      0.2190        ????       1.245
      90.0%        ????      0.5724        ????       1.772
      95.0%        ????        ????        ????        ????
      97.5%        ????        ????        ????        ????
      99.0%        ????        ????        ????        ????
      99.5%        ????        ????        ????        ????


!!!!!!!!!!!!!!!!!!!!!!!!!!!!!!!!!!!
!MULTIPLICATIVE MODEL - LINEAR    !
!!!!!!!!!!!!!!!!!!!!!!!!!!!!!!!!!!!
RRISK@


linear 1@


loglinear 1@


fit@

          Iter  Step      Deviance

             0     0      114.017
             1     0      111.222
             2     0      111.155
             3     0      111.155
             4     0      111.155

Piece-wise exponential regression
Additive excess relative risk T0 * (1 + T1 + T2 + ...)

Using (time_last_exposed > 0)

Number_cells_MN is used for cases
Number_cells_scored_1000 is used for person years


                            Parameter Summary Table

 # Name                            Estimate     Std.Err.  Test Stat.  P value
-- ----------------------------   ----------   ---------  ----------  --------
Log-linear term 0
 1 %CON.....................          0.000     Aliased
 3 rad_radiography_0........          0.000     Aliased
 4 rad_radiography_1........          15.80      0.7021       22.5    < 0.001
 5 rad_radiography_2........          14.23     Aliased
 7 x_other_0................          0.000     Aliased
 8 x_other_1................          14.56      0.1837      79.27    < 0.001
 9 x_other_2................          14.16     Aliased
11 chemotx_2................         -1.858       0.703     -2.643    0.00822
13 flag2_0..................          0.000     Aliased
14 flag2_1..................         -53.47   2.398e+04   -0.00223      > 0.5
16 COM1_EXP1_0..............         -56.61   1.988e+04  -0.002847      > 0.5
17 COM1_EXP1_1..............          0.000     Aliased
18 COM1_EXP1_2..............         0.5331      0.6825     0.7811      0.435
19 COM1_EXP1_3..............          1.442      0.5419       2.66    0.00781
21 exp_0....................          0.000     Aliased
22 exp_1....................         -12.20       1.701     -7.171    < 0.001
23 exp_2....................         -11.34       1.674     -6.773    < 0.001
25 y_int_2002...............         -1.799      0.2426     -7.416    < 0.001
26 y_int_2003...............         -2.215     Aliased
27 y_int_2004...............         -2.583      0.2887     -8.948    < 0.001
29 rad_army_0...............          0.000     Aliased
30 rad_army_1...............         -14.05         1.2     -11.71    < 0.001
31 rad_army_2...............         -12.88       1.034     -12.46    < 0.001
33 haz_exp_2................         0.4296      0.2743      1.566      0.117
35 haz_el_2.................         -1.397      0.8074     -1.731     0.0835
37 haz_road_2...............          1.494      0.6349      2.354     0.0186
38 age_cen..................       -0.08910     0.05803     -1.535      0.125
39 age_cen2.................       0.002441    0.009099     0.2682      > 0.5
40 age_cen3.................       0.002537    0.001503      1.688     0.0913
41 age_cen4.................     -1.627e-05   9.596e-05    -0.1696      > 0.5
42 age_cen5.................     -1.733e-05   1.067e-05     -1.625      0.104
43 age_cen6.................     -1.952e-08   2.817e-07   -0.06929      > 0.5
44 age_cen7.................      3.039e-08   2.282e-08      1.332      0.183
45 x_dental_n_NON_ZERO......       0.002560     0.05153    0.04968      > 0.5
46 x_dental_n_MIS...........         0.3921        0.28        1.4      0.161
47 num_miss_NON_ZERO........         0.2254      0.0744       3.03    0.00245
48 num_miss_MIS.............          0.000     Aliased
49 sm_pday_NON_ZERO.........        0.01308     0.01331     0.9824      0.326
50 sm_pday_MIS..............       0.003476      0.2955    0.01177      > 0.5
51 x_bone_n_NON_ZERO........       -0.04057     0.07062    -0.5745      > 0.5
52 x_bone_n_MIS.............         0.2092      0.2626     0.7965      0.426

            Records used          108

                Deviance      111.155
                     AIC      167.155
            Pearson Chi2      129.169      Degrees of freedom      80


linear 1 dose@


fit@

          Iter  Step      Deviance

             0     0      111.155
             1     0      109.614
             2     0      109.596
             3     0      109.596
             4     0      109.596

Piece-wise exponential regression
Additive excess relative risk T0 * (1 + T1 + T2 + ...)

Using (time_last_exposed > 0)

Number_cells_MN is used for cases
Number_cells_scored_1000 is used for person years


                            Parameter Summary Table

 # Name                            Estimate     Std.Err.  Test Stat.  P value
-- ----------------------------   ----------   ---------  ----------  --------
Log-linear term 0
 1 %CON.....................          0.000     Aliased
 3 rad_radiography_0........          0.000     Aliased
 4 rad_radiography_1........          16.00      0.7247      22.08    < 0.001
 5 rad_radiography_2........          14.23     Aliased
 7 x_other_0................          0.000     Aliased
 8 x_other_1................          14.56      0.1839      79.16    < 0.001
 9 x_other_2................          14.16     Aliased
11 chemotx_2................         -1.906      0.7108     -2.681    0.00734
13 flag2_0..................          0.000     Aliased
14 flag2_1..................         -53.47   2.398e+04   -0.00223      > 0.5
16 COM1_EXP1_0..............         -56.61   1.988e+04  -0.002847      > 0.5
17 COM1_EXP1_1..............          0.000     Aliased
18 COM1_EXP1_2..............         0.5146      0.6868     0.7492      0.454
19 COM1_EXP1_3..............          1.481      0.5431      2.726     0.0064
21 exp_0....................          0.000     Aliased
22 exp_1....................         -12.15      0.2236     -54.35    < 0.001
23 exp_2....................         -11.34     Aliased
25 y_int_2002...............         -1.633       1.711    -0.9544       0.34
26 y_int_2003...............         -2.044       1.692     -1.208      0.227
27 y_int_2004...............         -2.372       1.719      -1.38      0.168
29 rad_army_0...............          0.000     Aliased
30 rad_army_1...............         -13.98       1.204     -11.61    < 0.001
31 rad_army_2...............         -12.82       1.035     -12.38    < 0.001
33 haz_exp_2................         0.3968      0.2759      1.438       0.15
35 haz_el_2.................         -1.427      0.8094     -1.763     0.0779
37 haz_road_2...............          1.387      0.6468      2.144      0.032
38 age_cen..................       -0.09228     0.05803      -1.59      0.112
39 age_cen2.................       0.002782    0.009169     0.3034      > 0.5
40 age_cen3.................       0.002655    0.001498      1.773     0.0763
41 age_cen4.................     -2.029e-05   9.753e-05    -0.2081      > 0.5
42 age_cen5.................     -1.807e-05   1.063e-05       -1.7     0.0891
43 age_cen6.................     -1.345e-08   2.885e-07   -0.04663      > 0.5
44 age_cen7.................      3.178e-08   2.289e-08      1.388      0.165
45 x_dental_n_NON_ZERO......       -0.01425     0.05382    -0.2648      > 0.5
46 x_dental_n_MIS...........         0.3288      0.2862      1.149      0.251
47 num_miss_NON_ZERO........         0.1967     0.08055      2.443     0.0146
48 num_miss_MIS.............          0.000     Aliased
49 sm_pday_NON_ZERO.........        0.01192      0.0135     0.8827      0.377
50 sm_pday_MIS..............       -0.01757      0.2999   -0.05858      > 0.5
51 x_bone_n_NON_ZERO........       -0.03148     0.07025    -0.4481      > 0.5
52 x_bone_n_MIS.............         0.2455      0.2613     0.9394      0.348

Linear term 1
53 dose.....................         0.9439      0.9105      1.037        0.3

            Records used          108

                Deviance      109.596
                     AIC      167.596
            Pearson Chi2      129.989      Degrees of freedom      79


ci level 95@
                                       95% Confidence Bounds

 # Name                           Estimate    Std. Err.      Lower       Upper
-- ----------------------------  ----------   ---------    --------    --------

Log-linear term 0
 4 rad_radiography_1........         16.00     0.7247     14.58     17.42
             EXP(estimate)        8.877e+06       2.064   2.145e+06   3.674e+07

 8 x_other_1................         14.56     0.1839     14.20     14.92
             EXP(estimate)        2.097e+06       1.202   1.463e+06   3.007e+06

11 chemotx_2................        -1.906     0.7108    -3.299   -0.5125
             EXP(estimate)           0.1487       2.036     0.03692      0.5990

14 flag2_1..................        -53.47  2.398e+04-4.705e+04 4.694e+04
             EXP(estimate)        6.016e-24       0.000       0.000       0.000

16 COM1_EXP1_0..............        -56.61  1.988e+04-3.903e+04 3.891e+04
             EXP(estimate)        2.601e-25       0.000       0.000       0.000

18 COM1_EXP1_2..............        0.5146     0.6868   -0.8315     1.861
             EXP(estimate)            1.673       1.987      0.4354       6.428

19 COM1_EXP1_3..............         1.481     0.5431    0.4163     2.545
             EXP(estimate)            4.396       1.721       1.516       12.74

22 exp_1....................        -12.15     0.2236    -12.59    -11.71
             EXP(estimate)        5.285e-06       1.251   3.410e-06   8.191e-06

25 y_int_2002...............        -1.633      1.711    -4.988     1.721
             EXP(estimate)           0.1953       5.537    0.006821       5.590

26 y_int_2003...............        -2.044      1.692    -5.360     1.272
             EXP(estimate)           0.1295       5.429    0.004702       3.566

27 y_int_2004...............        -2.372      1.719    -5.742    0.9977
             EXP(estimate)          0.09327       5.581    0.003208       2.712

30 rad_army_1...............        -13.98      1.204    -16.34    -11.62
             EXP(estimate)        8.456e-07       3.335   7.981e-08   8.961e-06

31 rad_army_2...............        -12.82      1.035    -14.85    -10.79
             EXP(estimate)        2.697e-06       2.816   3.545e-07   2.053e-05

33 haz_exp_2................        0.3968     0.2759   -0.1439    0.9376
             EXP(estimate)            1.487       1.318      0.8660       2.554

35 haz_el_2.................        -1.427     0.8094    -3.013    0.1596
             EXP(estimate)           0.2401       2.247     0.04914       1.173

37 haz_road_2...............         1.387     0.6468    0.1192     2.654
             EXP(estimate)            4.002       1.909       1.127       14.22

38 age_cen..................      -0.09228    0.05803   -0.2060   0.02147
             EXP(estimate)           0.9119       1.060      0.8138       1.022

39 age_cen2.................      0.002782   0.009169  -0.01519   0.02075
             EXP(estimate)            1.003       1.009      0.9849       1.021

40 age_cen3.................      0.002655   0.001498-0.0002808  0.005592
             EXP(estimate)            1.003       1.001      0.9997       1.006

41 age_cen4.................    -2.029e-05  9.753e-05-0.0002115 0.0001709
             EXP(estimate)            1.000       1.000      0.9998       1.000

42 age_cen5.................    -1.807e-05  1.063e-05-3.890e-05 2.759e-06
             EXP(estimate)            1.000       1.000       1.000       1.000

43 age_cen6.................    -1.345e-08  2.885e-07-5.790e-07 5.521e-07
             EXP(estimate)            1.000       1.000       1.000       1.000

44 age_cen7.................     3.178e-08  2.289e-08-1.308e-08 7.665e-08
             EXP(estimate)            1.000       1.000       1.000       1.000

45 x_dental_n_NON_ZERO......      -0.01425    0.05382   -0.1197   0.09124
             EXP(estimate)           0.9858       1.055      0.8871       1.096

46 x_dental_n_MIS...........        0.3288     0.2862   -0.2320    0.8897
             EXP(estimate)            1.389       1.331      0.7929       2.434

47 num_miss_NON_ZERO........        0.1967    0.08055   0.03887    0.3546
             EXP(estimate)            1.217       1.084       1.040       1.426

49 sm_pday_NON_ZERO.........       0.01192    0.01350  -0.01455   0.03838
             EXP(estimate)            1.012       1.014      0.9856       1.039

50 sm_pday_MIS..............      -0.01757     0.2999   -0.6054    0.5703
             EXP(estimate)           0.9826       1.350      0.5459       1.769

51 x_bone_n_NON_ZERO........      -0.03148    0.07025   -0.1692    0.1062
             EXP(estimate)           0.9690       1.073      0.8444       1.112

52 x_bone_n_MIS.............        0.2455     0.2613   -0.2667    0.7577
             EXP(estimate)            1.278       1.299      0.7659       2.133


Linear term 1
53 dose.....................        0.9439     0.9105   -0.8407     2.729


!bounds 53 level 95@

profile 53 noplot force lower@

  Lower bound trial values 

             Deviance   One-Sided
     Beta     Change     P-Value 
     ____________________________

    0.7618  -0.04377     0.417 *
    0.1120    -1.156     0.141 *
    0.4130   -0.4192     0.259 *
    0.1643   -0.9935     0.159 *
   0.06210    -1.325     0.125 *
   -0.2542    -2.822    0.0465 *
   -0.4130    -3.928    0.0238 *
   -0.5446    -5.092    0.0120 *
   -0.6896    -6.718   0.00477 *
   -0.7775    -7.933   0.00243 *

   Sorted list of profile likelihood points 

             Deviance   One-Sided
     Beta     Change     P-Value 
     ____________________________

   -0.7775    -7.933   0.00243
   -0.6896    -6.718   0.00477
   -0.5446    -5.092    0.0120
   -0.4130    -3.928    0.0238
   -0.2542    -2.822    0.0465
   0.06210    -1.325     0.125
    0.1643   -0.9935     0.159
    0.1120    -1.156     0.141
    0.4130   -0.4192     0.259
    0.7618  -0.04377     0.417
    0.9439     0.000   0.00250


      Interpolated profile likelihood bounds
       for parameter 53 (dose)

            MLE     0.9439

      2-sided          Bounds         
       Level      Lower       Upper   
      ________________________________

      25.0%      0.6748        ????
      50.0%      0.3937        ????
      68.3%      0.1621        ????
      75.0%     0.06265        ????
      90.0%     -0.2352        ????
      95.0%     -0.4021        ????
      97.5%     -0.5377        ????
      99.0%     -0.6831        ????
      99.5%     -0.7739        ????


profile 53 noplot force upper@

  Upper bound trial values 

             Deviance   One-Sided
     Beta     Change     P-Value 
     ____________________________

     1.126  -0.03917     0.422 *
     1.874   -0.8378     0.180 *
     1.622   -0.4750     0.245 *
     1.969   -0.9950     0.159 *
     2.149    -1.320     0.125 *
     2.766    -2.638    0.0522 *
     3.229    -3.787    0.0258 *
     3.675    -4.985    0.0128 *
     4.242    -6.598   0.00511 *
     4.669    -7.860   0.00253 *

   Sorted list of profile likelihood points 

             Deviance   One-Sided
     Beta     Change     P-Value 
     ____________________________

    0.9439     0.000   0.00250
     1.126  -0.03917     0.422
     1.622   -0.4750     0.245
     1.874   -0.8378     0.180
     1.969   -0.9950     0.159
     2.149    -1.320     0.125
     2.766    -2.638    0.0522
     3.229    -3.787    0.0258
     3.675    -4.985    0.0128
     4.242    -6.598   0.00511
     4.669    -7.860   0.00253


      Interpolated profile likelihood bounds
       for parameter 53 (dose)

            MLE     0.9439

      2-sided          Bounds         
       Level      Lower       Upper   
      ________________________________

      25.0%        ????       1.248
      50.0%        ????       1.606
      68.3%        ????       1.972
      75.0%        ????       2.151
      90.0%        ????       2.795
      95.0%        ????       3.250
      97.5%        ????       3.689
      99.0%        ????       4.255
      99.5%        ????       4.676


!!!!!!!!!!!!!!!!!!!!!!!!!!!!!!!!!!!!!!!!!!!!!!!!!!!!!!!!!!!!!!!!!
!MULTIPLICATIVE MODEL - ADJUSTMENT FOR TIME SINCE LAST EXPOSED  !
!!!!!!!!!!!!!!!!!!!!!!!!!!!!!!!!!!!!!!!!!!!!!!!!!!!!!!!!!!!!!!!!!
loglinear 1 time_last_exposed_cen@


fit@

          Iter  Step      Deviance

             0     0      109.596
             1     0      108.826
             2     0      108.640
             3     0      108.442
             4     0      108.435
             5     0      108.409
             6     0      108.408
             7     0      108.408
             8     0      108.408
             9     0      108.408
            10     0      108.408
            11     0      108.408

Piece-wise exponential regression
Additive excess relative risk T0 * (1 + T1 + T2 + ...)

Using (time_last_exposed > 0)

Number_cells_MN is used for cases
Number_cells_scored_1000 is used for person years


                            Parameter Summary Table

 # Name                            Estimate     Std.Err.  Test Stat.  P value
-- ----------------------------   ----------   ---------  ----------  --------
Log-linear term 0
 1 %CON.....................          0.000     Aliased
 3 rad_radiography_0........          0.000     Aliased
 4 rad_radiography_1........          15.95      0.7283       21.9    < 0.001
 5 rad_radiography_2........          14.23     Aliased
 7 x_other_0................          0.000     Aliased
 8 x_other_1................          14.52       0.188      77.26    < 0.001
 9 x_other_2................          14.16     Aliased
11 chemotx_2................         -1.889      0.7165     -2.636    0.00838
13 flag2_0..................          0.000     Aliased
14 flag2_1..................         -53.47   2.398e+04   -0.00223      > 0.5
16 COM1_EXP1_0..............         -56.61   1.988e+04  -0.002847      > 0.5
17 COM1_EXP1_1..............          0.000     Aliased
18 COM1_EXP1_2..............         0.5054      0.6883     0.7343      0.463
19 COM1_EXP1_3..............          1.439      0.5463      2.634    0.00844
21 exp_0....................          0.000     Aliased
22 exp_1....................         -12.19      0.2294     -53.15    < 0.001
23 exp_2....................         -11.34     Aliased
25 y_int_2002...............         -1.479       1.732     -0.854      0.393
26 y_int_2003...............         -1.961       1.707     -1.149      0.251
27 y_int_2004...............         -2.276        1.74     -1.308      0.191
29 rad_army_0...............          0.000     Aliased
30 rad_army_1...............         -13.95       1.206     -11.56    < 0.001
31 rad_army_2...............         -12.77       1.036     -12.32    < 0.001
33 haz_exp_2................         0.3976      0.2746      1.448      0.148
35 haz_el_2.................         -1.391      0.8094     -1.718     0.0858
37 haz_road_2...............          1.291      0.6609      1.953     0.0508
38 age_cen..................       -0.06905     0.05942     -1.162      0.245
39 age_cen2.................       0.005134    0.009472      0.542      > 0.5
40 age_cen3.................       0.001997    0.001551      1.288      0.198
41 age_cen4.................     -5.017e-05    0.000102    -0.4921      > 0.5
42 age_cen5.................     -1.325e-05   1.114e-05      -1.19      0.234
43 age_cen6.................      6.990e-08   3.013e-07      0.232      > 0.5
44 age_cen7.................      2.209e-08   2.407e-08     0.9177      0.359
45 x_dental_n_NON_ZERO......       -0.01518     0.05476    -0.2773      > 0.5
46 x_dental_n_MIS...........         0.3067      0.2901      1.057       0.29
47 num_miss_NON_ZERO........         0.1730     0.08873       1.95     0.0512
48 num_miss_MIS.............          0.000     Aliased
49 sm_pday_NON_ZERO.........        0.01035     0.01347      0.768      0.442
50 sm_pday_MIS..............       -0.05213      0.3015    -0.1729      > 0.5
51 x_bone_n_NON_ZERO........       -0.02799      0.0695    -0.4028      > 0.5
52 x_bone_n_MIS.............         0.2241      0.2635     0.8503      0.395

Linear term 1
53 dose.....................         0.1246      0.5704     0.2184      > 0.5

Log-linear term 1
54 time_last_exposed_cen....         -1.001       1.414    -0.7082      0.479

            Records used          108

                Deviance      108.408
                     AIC      168.408
            Pearson Chi2      131.032      Degrees of freedom      78


ci level 95@
                                       95% Confidence Bounds

 # Name                           Estimate    Std. Err.      Lower       Upper
-- ----------------------------  ----------   ---------    --------    --------

Log-linear term 0
 4 rad_radiography_1........         15.95     0.7283     14.52     17.37
             EXP(estimate)        8.419e+06       2.071   2.020e+06   3.509e+07

 8 x_other_1................         14.52     0.1880     14.15     14.89
             EXP(estimate)        2.029e+06       1.207   1.404e+06   2.933e+06

11 chemotx_2................        -1.889     0.7165    -3.293   -0.4847
             EXP(estimate)           0.1512       2.047     0.03713      0.6159

14 flag2_1..................        -53.47  2.398e+04-4.705e+04 4.694e+04
             EXP(estimate)        6.016e-24       0.000       0.000       0.000

16 COM1_EXP1_0..............        -56.61  1.988e+04-3.903e+04 3.891e+04
             EXP(estimate)        2.601e-25       0.000       0.000       0.000

18 COM1_EXP1_2..............        0.5054     0.6883   -0.8436     1.854
             EXP(estimate)            1.658       1.990      0.4302       6.388

19 COM1_EXP1_3..............         1.439     0.5463    0.3682     2.510
             EXP(estimate)            4.216       1.727       1.445       12.30

22 exp_1....................        -12.19     0.2294    -12.64    -11.74
             EXP(estimate)        5.066e-06       1.258   3.231e-06   7.942e-06

25 y_int_2002...............        -1.479      1.732    -4.874     1.915
             EXP(estimate)           0.2279       5.651    0.007646       6.790

26 y_int_2003...............        -1.961      1.707    -5.306     1.384
             EXP(estimate)           0.1407       5.511    0.004960       3.991

27 y_int_2004...............        -2.276      1.740    -5.685     1.134
             EXP(estimate)           0.1027       5.695    0.003396       3.107

30 rad_army_1...............        -13.95      1.206    -16.31    -11.58
             EXP(estimate)        8.755e-07       3.341   8.232e-08   9.312e-06

31 rad_army_2...............        -12.77      1.036    -14.80    -10.74
             EXP(estimate)        2.856e-06       2.819   3.747e-07   2.177e-05

33 haz_exp_2................        0.3976     0.2746   -0.1406    0.9358
             EXP(estimate)            1.488       1.316      0.8688       2.549

35 haz_el_2.................        -1.391     0.8094    -2.977    0.1957
             EXP(estimate)           0.2489       2.246     0.05095       1.216

37 haz_road_2...............         1.291     0.6609 -0.004747     2.586
             EXP(estimate)            3.635       1.937      0.9953       13.28

38 age_cen..................      -0.06905    0.05942   -0.1855   0.04741
             EXP(estimate)           0.9333       1.061      0.8307       1.049

39 age_cen2.................      0.005134   0.009472  -0.01343   0.02370
             EXP(estimate)            1.005       1.010      0.9867       1.024

40 age_cen3.................      0.001997   0.001551 -0.001043  0.005037
             EXP(estimate)            1.002       1.002      0.9990       1.005

41 age_cen4.................    -5.017e-05  0.0001020-0.0002500 0.0001497
             EXP(estimate)           0.9999       1.000      0.9998       1.000

42 age_cen5.................    -1.325e-05  1.114e-05-3.508e-05 8.573e-06
             EXP(estimate)            1.000       1.000       1.000       1.000

43 age_cen6.................     6.990e-08  3.013e-07-5.205e-07 6.603e-07
             EXP(estimate)            1.000       1.000       1.000       1.000

44 age_cen7.................     2.209e-08  2.407e-08-2.508e-08 6.925e-08
             EXP(estimate)            1.000       1.000       1.000       1.000

45 x_dental_n_NON_ZERO......      -0.01518    0.05476   -0.1225   0.09215
             EXP(estimate)           0.9849       1.056      0.8847       1.097

46 x_dental_n_MIS...........        0.3067     0.2901   -0.2619    0.8753
             EXP(estimate)            1.359       1.337      0.7696       2.400

47 num_miss_NON_ZERO........        0.1730    0.08873-0.0009255    0.3469
             EXP(estimate)            1.189       1.093      0.9991       1.415

49 sm_pday_NON_ZERO.........       0.01035    0.01347  -0.01606   0.03675
             EXP(estimate)            1.010       1.014      0.9841       1.037

50 sm_pday_MIS..............      -0.05213     0.3015   -0.6431    0.5389
             EXP(estimate)           0.9492       1.352      0.5256       1.714

51 x_bone_n_NON_ZERO........      -0.02799    0.06950   -0.1642    0.1082
             EXP(estimate)           0.9724       1.072      0.8486       1.114

52 x_bone_n_MIS.............        0.2241     0.2635   -0.2924    0.7405
             EXP(estimate)            1.251       1.301      0.7465       2.097


Linear term 1
53 dose.....................        0.1246     0.5704   -0.9933     1.242


Log-linear term 1
54 time_last_exposed_cen....        -1.001      1.414    -3.772     1.770
             EXP(estimate)           0.3675       4.111     0.02301       5.868


!bounds 53 level 95@

!profile 53 noplot force lower@

profile 53 noplot force upper@

  Upper bound trial values 

             Deviance   One-Sided
     Beta     Change     P-Value 
     ____________________________

    0.2386  -0.02116     0.442 *
     1.203   -0.7686     0.190 *
    0.9308   -0.4768     0.245 *
     1.385    -1.004     0.158 *
     1.601    -1.324     0.125 *
     2.320    -2.677    0.0509 *
     2.805    -3.794    0.0257 *
     3.271    -4.982    0.0128 *
     3.858    -6.592   0.00512 *
     4.297    -7.856   0.00253 *

   Sorted list of profile likelihood points 

             Deviance   One-Sided
     Beta     Change     P-Value 
     ____________________________

    0.1246     0.000   0.00253
    0.2386  -0.02116     0.442
    0.9308   -0.4768     0.245
     1.203   -0.7686     0.190
     1.385    -1.004     0.158
     1.601    -1.324     0.125
     2.320    -2.677    0.0509
     2.805    -3.794    0.0257
     3.271    -4.982    0.0128
     3.858    -6.592   0.00512
     4.297    -7.856   0.00253


      Interpolated profile likelihood bounds
       for parameter 53 (dose)

            MLE     0.1246

      2-sided          Bounds         
       Level      Lower       Upper   
      ________________________________

      25.0%        ????      0.4516
      50.0%        ????      0.9077
      68.3%        ????       1.382
      75.0%        ????       1.601
      90.0%        ????       2.333
      95.0%        ????       2.824
      97.5%        ????       3.287
      99.0%        ????       3.874
      99.5%        ????       4.306


!bounds 54 level 95@

profile 54 noplot force lower@

  Lower bound trial values 

             Deviance   One-Sided
     Beta     Change     P-Value 
     ____________________________

    -1.284  -0.01898     0.445 *
    -1.708  -0.06243     0.401 *
    -3.535   -0.1078     0.371
    -4.948   -0.1305     0.359
    -7.776   -0.2466     0.310
    -10.58   -0.4599     0.249 *
    -15.04    -1.070     0.150 *
    -16.41    -1.333     0.124 *
    -21.75    -2.502    0.0568
    -22.59    -2.632    0.0524 *
    -28.24    -2.634    0.0523
 ***   ERROR: No convergence
 ***   ERROR: Exponent in log-linear subterm of term 1 is too large

   Sorted list of profile likelihood points 

             Deviance   One-Sided
     Beta     Change     P-Value 
     ____________________________

    -22.59    -2.632    0.0524
    -16.41    -1.333     0.124
    -15.04    -1.070     0.150
    -10.58   -0.4599     0.249
    -1.708  -0.06243     0.401
    -1.284  -0.01898     0.445
    -1.001     0.000   0.00253


      Interpolated profile likelihood bounds
       for parameter 54 (time_last_exposed_cen)

            MLE     -1.001    exp(MLE)     0.3675

      2-sided          Bounds                exp(Bounds)
       Level      Lower       Upper      Lower        Upper
      _______________________________________________________

      25.0%      -2.110        ????      0.1213        ????
      50.0%      -10.53        ????   2.659e-05        ????
      68.3%      -14.64        ????   4.373e-07        ????
      75.0%      -16.36        ????   7.874e-08        ????
      90.0%      -22.92        ????   1.115e-10        ????
      95.0%        ????        ????        ????        ????
      97.5%        ????        ????        ????        ????
      99.0%        ????        ????        ????        ????
      99.5%        ????        ????        ????        ????


profile 54 noplot force upper@

  Upper bound trial values 

             Deviance   One-Sided
     Beta     Change     P-Value 
     ____________________________

   -0.7185  -0.04257     0.418 *
    0.3267    -1.941    0.0818 *
   -0.3122   -0.4214     0.258 *
 -0.009772    -1.160     0.141
  -0.07632   -0.9695     0.162 *
   0.04361    -1.313     0.126 *
    0.5209    -2.135    0.0720
     1.935    -2.295    0.0649
   0.08846    -1.437     0.115
    0.2463    -1.807    0.0894
    0.8454    -2.235    0.0675

   Sorted list of profile likelihood points 

             Deviance   One-Sided
     Beta     Change     P-Value 
     ____________________________

    -1.001     0.000   0.00253
   -0.7185  -0.04257     0.418
   -0.3122   -0.4214     0.258
  -0.07632   -0.9695     0.162
   0.04361    -1.313     0.126
    0.3267    -1.941    0.0818


      Interpolated profile likelihood bounds
       for parameter 54 (time_last_exposed_cen)

            MLE     -1.001    exp(MLE)     0.3675

      2-sided          Bounds                exp(Bounds)
       Level      Lower       Upper      Lower        Upper
      _______________________________________________________

      25.0%        ????     -0.6178        ????      0.5391
      50.0%        ????     -0.2941        ????      0.7452
      68.3%        ????    -0.06501        ????      0.9371
      75.0%        ????     0.04761        ????       1.049
      90.0%        ????        ????        ????        ????
      95.0%        ????        ????        ????        ????
      97.5%        ????        ????        ????        ????
      99.0%        ????        ????        ????        ????
      99.5%        ????        ????        ????        ????


!!!!!!!!!!!!!!!!!!!!!!!!!!!!!!!!!!!!!!!!!!!!!!!!!!!!!!!!!!!!!!!!!!!!!!!!!!!!!!
!!!!!!!!!!!!!!!!!!!!!!!!!!!!!!!!!!!!!!!!!!!!!!!!!!!!!!!!!!!!!!!!!!!!!!!!!!!!!!
!!Radiation dose analyses, exclusion of all cancers (final definition n=6)  !!
!!!!!!!!!!!!!!!!!!!!!!!!!!!!!!!!!!!!!!!!!!!!!!!!!!!!!!!!!!!!!!!!!!!!!!!!!!!!!!
!!!!!!!!!!!!!!!!!!!!!!!!!!!!!!!!!!!!!!!!!!!!!!!!!!!!!!!!!!!!!!!!!!!!!!!!!!!!!!

select (no_tumour_final == 1) & (time_last_exposed > 0)@

103 records to be used


!!!!!!!!!!!!!!!!!!!!!!!!!!!!!!!!!!!!!!!!!!!!!!!!!!!!!!!!!!!!!!!!
!!!!!!!!!!!!!!!!!!!!!!!!!!!!!!!!!!!!!!!!!!!!!!!!!!!!!!!!!!!!!!!!
!!Background variable analyses                                !!
!!!!!!!!!!!!!!!!!!!!!!!!!!!!!!!!!!!!!!!!!!!!!!!!!!!!!!!!!!!!!!!!
!!!!!!!!!!!!!!!!!!!!!!!!!!!!!!!!!!!!!!!!!!!!!!!!!!!!!!!!!!!!!!!!

loglinear 0 %con@


linear 1@


loglinear 1@


fit@

          Iter  Step      Deviance

             0     0      327.708
             1     0      312.001
             2     0      213.227
             3     0      206.308
             4     0      206.252
             5     0      206.252
             6     0      206.252

Piece-wise exponential regression
Additive excess relative risk T0 * (1 + T1 + T2 + ...)

Using (no_tumour_final == 1) & (time_last_exposed > 0)

Number_cells_MN is used for cases
Number_cells_scored_1000 is used for person years


                            Parameter Summary Table

 # Name                            Estimate     Std.Err.  Test Stat.  P value
-- ----------------------------   ----------   ---------  ----------  --------
Log-linear term 0
 1 %CON.....................         0.9898     0.07715      12.83    < 0.001

            Records used          103

                Deviance      206.252
                     AIC      208.252
            Pearson Chi2      250.739      Degrees of freedom     102


!Adjust for all indicated terms
!Null model in age
loglinear 0 x_other_n rad_army COM1_EXP1
 age_cen age_cen2 age_cen3 age_cen4 age_cen5
 exp x_dental_n_NON_ZERO x_dental_n_MIS 
    x_bone industry sm_pday_NON_ZERO  sm_pday_MIS num_miss_NON_ZERO num_miss_MIS
    haz_road rad_radiography other_chemical flag_definite haz_chem@


linear 1@


loglinear 1@


fit@

          Iter  Step      Deviance

             0     0      327.708
             1     1      152.233
             2     0      113.983
             3     0      104.481
             4     0      103.796
             5     0      103.587
             6     0      103.509
             7     0      103.481
             8     0      103.471
             9     0      103.467
            10     0      103.465
            11     0      103.465
            12     0      103.465
            13     0      103.465
            14     0      103.465
            15     0      103.465
            16     0      103.465
            17     0      103.465
            18     0      103.465
            19     0      103.465
            20     0      103.465
            21     0      103.465

Piece-wise exponential regression
Additive excess relative risk T0 * (1 + T1 + T2 + ...)

Using (no_tumour_final == 1) & (time_last_exposed > 0)

Number_cells_MN is used for cases
Number_cells_scored_1000 is used for person years


                            Parameter Summary Table

 # Name                            Estimate     Std.Err.  Test Stat.  P value
-- ----------------------------   ----------   ---------  ----------  --------
Log-linear term 0
 1 %CON.....................          0.000     Aliased
 3 x_other_n_0..............          0.000     Aliased
 4 x_other_n_1..............         0.3080      0.2285      1.348      0.178
 5 x_other_n_2..............         0.1884      0.3554     0.5302      > 0.5
 6 x_other_n_3..............          1.698      0.4576      3.712    < 0.001
 7 x_other_n_4..............         0.5921      0.4454      1.329      0.184
 8 x_other_n_5..............         -20.72   2.378e+04 -0.0008713      > 0.5
 9 x_other_n_6..............          2.043      0.6068      3.367    < 0.001
11 rad_army_0...............          0.000     Aliased
12 rad_army_1...............         -14.34      0.7299     -19.65    < 0.001
13 rad_army_2...............         -13.09     Aliased
15 COM1_EXP1_0..............         -20.83   1.927e+04  -0.001081      > 0.5
16 COM1_EXP1_1..............          0.000     Aliased
17 COM1_EXP1_2..............         0.5345      0.7266     0.7356      0.462
18 COM1_EXP1_3..............          1.555      0.5673      2.741    0.00612
20 exp_0....................          0.000     Aliased
21 exp_1....................        -0.3095      0.1943     -1.593      0.111
22 exp_2....................         0.4408     Aliased
24 x_bone_0.................          0.000     Aliased
25 x_bone_1.................          14.02      0.2304      60.85    < 0.001
26 x_bone_2.................          14.56     Aliased
28 industry_0...............          0.000     Aliased
29 industry_1...............        -0.5036      0.2922     -1.723     0.0848
31 haz_road_2...............          1.593       1.146       1.39      0.165
33 rad_radiography_0........          0.000     Aliased
34 rad_radiography_1........          16.21        1.28      12.66    < 0.001
35 rad_radiography_2........          14.38       1.034       13.9    < 0.001
37 other_chemical_0.........          0.000     Aliased
38 other_chemical_1.........        -0.6452      0.3266     -1.975     0.0482
40 flag_definite_0..........         -13.83        2.44     -5.668    < 0.001
41 flag_definite_1..........         -14.21       2.414     -5.886    < 0.001
42 age_cen..................      -0.009568     0.03322     -0.288      > 0.5
43 age_cen2.................      -0.003828    0.004838    -0.7912      0.429
44 age_cen3.................      0.0001799   0.0004736     0.3799      > 0.5
45 age_cen4.................      1.564e-05   2.076e-05     0.7531      0.451
46 age_cen5.................     -1.231e-06   1.532e-06    -0.8032      0.422
47 x_dental_n_NON_ZERO......       -0.03668      0.0614    -0.5974      > 0.5
48 x_dental_n_MIS...........         0.4915      0.3074      1.599       0.11
49 sm_pday_NON_ZERO.........        0.01663     0.01331      1.249      0.212
50 sm_pday_MIS..............       -0.06824      0.2843      -0.24      > 0.5
51 num_miss_NON_ZERO........         0.2351     0.07435      3.161    0.00157
52 num_miss_MIS.............          0.000     Aliased
53 haz_chem.................         -1.389      0.8792     -1.579      0.114

            Records used          103

                Deviance      103.465
                     AIC      163.465
            Pearson Chi2      115.359      Degrees of freedom      73


 *** WARNING: Parameter x_other_n_5 changed by 5.0% MLE may be infinite or may not exist


!!!!!!!!!!!!!!!!!!!!!!!!!!
!ADDITIVE MODEL - LINEAR !
!!!!!!!!!!!!!!!!!!!!!!!!!!

ADD@

linear 1 dose@


loglinear 1@


fit@

          Iter  Step      Deviance

             0     0      103.465
             1     0      103.464
             2     0      103.464
             3     0      103.462
             4     0      103.449
             5     0      103.373
             6     0      102.974
             7     0      101.700
             8     0      100.580
             9     0      100.373
            10     0      100.356
            11     0      100.355
            12     0      100.355
            13     0      100.355
            14     0      100.355
            15     0      100.355

Piece-wise exponential regression
Additive  T0 + T1 + T2 + ...

Using (no_tumour_final == 1) & (time_last_exposed > 0)

Number_cells_MN is used for cases
Number_cells_scored_1000 is used for person years


                            Parameter Summary Table

 # Name                            Estimate     Std.Err.  Test Stat.  P value
-- ----------------------------   ----------   ---------  ----------  --------
Log-linear term 0
 1 %CON.....................          0.000     Aliased
 3 x_other_n_0..............          0.000     Aliased
 4 x_other_n_1..............         0.3005      0.2359      1.274      0.203
 5 x_other_n_2..............         0.1846      0.3735     0.4943      > 0.5
 6 x_other_n_3..............          1.830       0.478      3.829    < 0.001
 7 x_other_n_4..............         0.5687      0.5048      1.127       0.26
 8 x_other_n_5..............         -99.73   2.378e+04  -0.004193      > 0.5
 9 x_other_n_6..............          2.293      0.6353      3.608    < 0.001
11 rad_army_0...............          0.000     Aliased
12 rad_army_1...............         -14.34      0.8102      -17.7    < 0.001
13 rad_army_2...............         -13.09     Aliased
15 COM1_EXP1_0..............         -144.4   1.927e+04  -0.007491      > 0.5
16 COM1_EXP1_1..............          0.000     Aliased
17 COM1_EXP1_2..............         0.6364      0.7375      0.863      0.388
18 COM1_EXP1_3..............          1.770      0.6051      2.925    0.00345
20 exp_0....................          0.000     Aliased
21 exp_1....................        -0.3595      0.2114     -1.701      0.089
22 exp_2....................         0.4408     Aliased
24 x_bone_0.................          0.000     Aliased
25 x_bone_1.................          14.56       2.725      5.342    < 0.001
26 x_bone_2.................          15.23       2.773      5.493    < 0.001
28 industry_0...............          0.000     Aliased
29 industry_1...............        -0.5248      0.3076     -1.706      0.088
31 haz_road_2...............          1.206       1.266     0.9528      0.341
33 rad_radiography_0........          0.000     Aliased
34 rad_radiography_1........          16.79       1.684      9.973    < 0.001
35 rad_radiography_2........          14.80       1.476      10.03    < 0.001
37 other_chemical_0.........          0.000     Aliased
38 other_chemical_1.........        -0.7157      0.3366     -2.126     0.0335
40 flag_definite_0..........         -13.83     Aliased
41 flag_definite_1..........         -14.24      0.2172     -65.55    < 0.001
42 age_cen..................       -0.01068     0.03502    -0.3049      > 0.5
43 age_cen2.................      -0.005668    0.005299      -1.07      0.285
44 age_cen3.................      0.0002118   0.0005153     0.4109      > 0.5
45 age_cen4.................      2.040e-05   2.288e-05     0.8916      0.373
46 age_cen5.................     -1.296e-06   1.671e-06    -0.7756      0.438
47 x_dental_n_NON_ZERO......       -0.05892     0.06693    -0.8804      0.379
48 x_dental_n_MIS...........         0.4473      0.3209      1.394      0.163
49 sm_pday_NON_ZERO.........        0.01880     0.01403      1.341       0.18
50 sm_pday_MIS..............       -0.08474      0.2986    -0.2837      > 0.5
51 num_miss_NON_ZERO........         0.1878     0.08825      2.128     0.0334
52 num_miss_MIS.............          0.000     Aliased
53 haz_chem.................         -1.634      0.9091     -1.798     0.0722

Linear term 1
54 dose.....................          2.896       1.642      1.764     0.0778

            Records used          103

                Deviance      100.355
                     AIC      158.355
            Pearson Chi2      116.319      Degrees of freedom      74


ci level 95@
                                       95% Confidence Bounds

 # Name                           Estimate    Std. Err.      Lower       Upper
-- ----------------------------  ----------   ---------    --------    --------

Log-linear term 0
 4 x_other_n_1..............        0.3005     0.2359   -0.1619    0.7630
             EXP(estimate)            1.351       1.266      0.8505       2.145

 5 x_other_n_2..............        0.1846     0.3735   -0.5475    0.9167
             EXP(estimate)            1.203       1.453      0.5784       2.501

 6 x_other_n_3..............         1.830     0.4780    0.8933     2.767
             EXP(estimate)            6.235       1.613       2.443       15.91

 7 x_other_n_4..............        0.5687     0.5048   -0.4207     1.558
             EXP(estimate)            1.766       1.657      0.6566       4.750

 8 x_other_n_5..............        -99.73  2.378e+04-4.671e+04 4.651e+04
             EXP(estimate)        4.872e-44       0.000       0.000       0.000

 9 x_other_n_6..............         2.293     0.6353     1.047     3.538
             EXP(estimate)            9.900       1.888       2.850       34.39

12 rad_army_1...............        -14.34     0.8102    -15.93    -12.75
             EXP(estimate)        5.903e-07       2.248   1.206e-07   2.889e-06

15 COM1_EXP1_0..............        -144.4  1.927e+04-3.791e+04 3.762e+04
             EXP(estimate)        2.034e-63       0.000       0.000       0.000

17 COM1_EXP1_2..............        0.6364     0.7375   -0.8090     2.082
             EXP(estimate)            1.890       2.091      0.4453       8.019

18 COM1_EXP1_3..............         1.770     0.6051    0.5839     2.956
             EXP(estimate)            5.871       1.832       1.793       19.22

21 exp_1....................       -0.3595     0.2114   -0.7738   0.05475
             EXP(estimate)           0.6980       1.235      0.4613       1.056

25 x_bone_1.................         14.56      2.725     9.216     19.90
             EXP(estimate)        2.101e+06       15.26   1.006e+04   4.388e+08

26 x_bone_2.................         15.23      2.773     9.796     20.67
             EXP(estimate)        4.118e+06       16.00   1.797e+04   9.438e+08

29 industry_1...............       -0.5248     0.3076    -1.128   0.07806
             EXP(estimate)           0.5916       1.360      0.3238       1.081

31 haz_road_2...............         1.206      1.266    -1.275     3.688
             EXP(estimate)            3.342       3.548      0.2793       39.98

34 rad_radiography_1........         16.79      1.684     13.49     20.09
             EXP(estimate)        1.957e+07       5.384   7.219e+05   5.303e+08

35 rad_radiography_2........         14.80      1.476     11.91     17.70
             EXP(estimate)        2.686e+06       4.377   1.487e+05   4.851e+07

38 other_chemical_1.........       -0.7157     0.3366    -1.375  -0.05601
             EXP(estimate)           0.4888       1.400      0.2527      0.9455

41 flag_definite_1..........        -14.24     0.2172    -14.66    -13.81
             EXP(estimate)        6.563e-07       1.243   4.288e-07   1.005e-06

42 age_cen..................      -0.01068    0.03502  -0.07930   0.05795
             EXP(estimate)           0.9894       1.036      0.9238       1.060

43 age_cen2.................     -0.005668   0.005299  -0.01605  0.004719
             EXP(estimate)           0.9943       1.005      0.9841       1.005

44 age_cen3.................     0.0002118  0.0005153-0.0007983  0.001222
             EXP(estimate)            1.000       1.001      0.9992       1.001

45 age_cen4.................     2.040e-05  2.288e-05-2.444e-05 6.523e-05
             EXP(estimate)            1.000       1.000       1.000       1.000

46 age_cen5.................    -1.296e-06  1.671e-06-4.570e-06 1.979e-06
             EXP(estimate)            1.000       1.000       1.000       1.000

47 x_dental_n_NON_ZERO......      -0.05892    0.06693   -0.1901   0.07225
             EXP(estimate)           0.9428       1.069      0.8269       1.075

48 x_dental_n_MIS...........        0.4473     0.3209   -0.1816     1.076
             EXP(estimate)            1.564       1.378      0.8339       2.933

49 sm_pday_NON_ZERO.........       0.01880    0.01403 -0.008688   0.04629
             EXP(estimate)            1.019       1.014      0.9913       1.047

50 sm_pday_MIS..............      -0.08474     0.2986   -0.6701    0.5006
             EXP(estimate)           0.9188       1.348      0.5117       1.650

51 num_miss_NON_ZERO........        0.1878    0.08825   0.01479    0.3607
             EXP(estimate)            1.207       1.092       1.015       1.434

53 haz_chem.................        -1.634     0.9091    -3.416    0.1476
             EXP(estimate)           0.1951       2.482     0.03284       1.159


Linear term 1
54 dose.....................         2.896      1.642   -0.3219     6.114


!bounds 54 level 95@

profile 54 noplot force lower@

  Lower bound trial values 

             Deviance   One-Sided
     Beta     Change     P-Value 
     ____________________________

     2.568  -0.03523     0.426 *
     1.032    -1.239     0.133 *
     1.760   -0.4428     0.253 *
     1.216   -0.9981     0.159 *
    0.9724    -1.323     0.125 *
    0.1848    -2.711    0.0498 *
 ***   ERROR: No convergence

   Sorted list of profile likelihood points 

             Deviance   One-Sided
     Beta     Change     P-Value 
     ____________________________

    0.1848    -2.711    0.0498
    0.9724    -1.323     0.125
     1.216   -0.9981     0.159
     1.032    -1.239     0.133
     1.760   -0.4428     0.253
     2.568  -0.03523     0.426
     2.896     0.000   0.00253


      Interpolated profile likelihood bounds
       for parameter 54 (dose)

            MLE      2.896

      2-sided          Bounds         
       Level      Lower       Upper   
      ________________________________

      25.0%       2.346        ????
      50.0%       1.745        ????
      68.3%       1.214        ????
      75.0%      0.9725        ????
      90.0%      0.1876        ????
      95.0%        ????        ????
      97.5%        ????        ????
      99.0%        ????        ????
      99.5%        ????        ????


profile 54 noplot force upper@

  Upper bound trial values 

             Deviance   One-Sided
     Beta     Change     P-Value 
     ____________________________

     3.224  -0.03377     0.427 *
     4.840    -1.069     0.151 *
     4.157   -0.4693     0.247 *
     4.773    -1.001     0.159 *
     5.074    -1.322     0.125 *
     6.087    -2.671    0.0511 *
     6.785    -3.814    0.0254 *
     7.431    -5.004    0.0126 *
     8.221    -6.616   0.00505 *
     8.787    -7.869   0.00251 *

   Sorted list of profile likelihood points 

             Deviance   One-Sided
     Beta     Change     P-Value 
     ____________________________

     2.896     0.000   0.00253
     3.224  -0.03377     0.427
     4.157   -0.4693     0.247
     4.773    -1.001     0.159
     4.840    -1.069     0.151
     5.074    -1.322     0.125
     6.087    -2.671    0.0511
     6.785    -3.814    0.0254
     7.431    -5.004    0.0126
     8.221    -6.616   0.00505
     8.787    -7.869   0.00251


      Interpolated profile likelihood bounds
       for parameter 54 (dose)

            MLE      2.896

      2-sided          Bounds         
       Level      Lower       Upper   
      ________________________________

      25.0%        ????       3.475
      50.0%        ????       4.136
      68.3%        ????       4.772
      75.0%        ????       5.075
      90.0%        ????       6.109
      95.0%        ????       6.801
      97.5%        ????       7.441
      99.0%        ????       8.229
      99.5%        ????       8.792


!!!!!!!!!!!!!!!!!!!!!!!!!!!!!!!!!!!!!!!!!!!!!!!!!!!!!!!!!!
!ADDITIVE MODEL - ADJUSTMENT FOR TIME SINCE LAST EXPOSED !
!!!!!!!!!!!!!!!!!!!!!!!!!!!!!!!!!!!!!!!!!!!!!!!!!!!!!!!!!!
loglinear 1 time_last_exposed_cen@


fit@

          Iter  Step      Deviance

             0     0      100.355
             1     0      98.7540
             2     0      98.6663
             3     0      98.6614
             4     0      98.6611
             5     0      98.6611
             6     0      98.6611
             7     0      98.6611
             8     0      98.6611

Piece-wise exponential regression
Additive  T0 + T1 + T2 + ...

Using (no_tumour_final == 1) & (time_last_exposed > 0)

Number_cells_MN is used for cases
Number_cells_scored_1000 is used for person years


                            Parameter Summary Table

 # Name                            Estimate     Std.Err.  Test Stat.  P value
-- ----------------------------   ----------   ---------  ----------  --------
Log-linear term 0
 1 %CON.....................          0.000     Aliased
 3 x_other_n_0..............          0.000     Aliased
 4 x_other_n_1..............         0.2885       0.233      1.238      0.216
 5 x_other_n_2..............         0.1419      0.3749     0.3784      > 0.5
 6 x_other_n_3..............          1.809      0.4708      3.842    < 0.001
 7 x_other_n_4..............         0.5601      0.4954      1.131      0.258
 8 x_other_n_5..............         -99.73   2.378e+04  -0.004193      > 0.5
 9 x_other_n_6..............          2.239      0.6285      3.563    < 0.001
11 rad_army_0...............          0.000     Aliased
12 rad_army_1...............         -14.26      0.7587     -18.79    < 0.001
13 rad_army_2...............         -13.09     Aliased
15 COM1_EXP1_0..............         -144.4   1.927e+04  -0.007491      > 0.5
16 COM1_EXP1_1..............          0.000     Aliased
17 COM1_EXP1_2..............         0.6129      0.7274     0.8426      0.399
18 COM1_EXP1_3..............          1.705      0.5951      2.866    0.00416
20 exp_0....................          0.000     Aliased
21 exp_1....................        -0.3628      0.2074     -1.749     0.0802
22 exp_2....................         0.4408     Aliased
24 x_bone_0.................          0.000     Aliased
25 x_bone_1.................          14.70         2.6      5.655    < 0.001
26 x_bone_2.................          15.35       2.647        5.8    < 0.001
28 industry_0...............          0.000     Aliased
29 industry_1...............        -0.5197      0.3042     -1.708     0.0876
31 haz_road_2...............          1.270       1.369     0.9278      0.353
33 rad_radiography_0........          0.000     Aliased
34 rad_radiography_1........          16.57       1.383      11.98    < 0.001
35 rad_radiography_2........          14.55       1.131      12.87    < 0.001
37 other_chemical_0.........          0.000     Aliased
38 other_chemical_1.........        -0.7455      0.3339     -2.233     0.0255
40 flag_definite_0..........         -13.83     Aliased
41 flag_definite_1..........         -14.25      0.2131     -66.87    < 0.001
42 age_cen..................      -0.009037     0.03433    -0.2632      > 0.5
43 age_cen2.................      -0.004828    0.005183    -0.9316      0.352
44 age_cen3.................      0.0001845    0.000504      0.366      > 0.5
45 age_cen4.................      1.661e-05    2.25e-05     0.7385       0.46
46 age_cen5.................     -1.138e-06   1.637e-06    -0.6952      0.487
47 x_dental_n_NON_ZERO......       -0.06134     0.06593    -0.9304      0.352
48 x_dental_n_MIS...........         0.4349      0.3163      1.375      0.169
49 sm_pday_NON_ZERO.........        0.01739     0.01375      1.264      0.206
50 sm_pday_MIS..............        -0.1215      0.2935    -0.4139      > 0.5
51 num_miss_NON_ZERO........         0.1790     0.08895      2.012     0.0442
52 num_miss_MIS.............          0.000     Aliased
53 haz_chem.................         -1.575      0.8977     -1.755     0.0793

Linear term 1
54 dose.....................          1.285       1.578     0.8143      0.415

Log-linear term 1
55 time_last_exposed_cen....        -0.4642       0.423     -1.098      0.272

            Records used          103

                Deviance      98.6611
                     AIC      158.661
            Pearson Chi2      113.635      Degrees of freedom      73


ci level 95@
                                       95% Confidence Bounds

 # Name                           Estimate    Std. Err.      Lower       Upper
-- ----------------------------  ----------   ---------    --------    --------

Log-linear term 0
 4 x_other_n_1..............        0.2885     0.2330   -0.1681    0.7452
             EXP(estimate)            1.334       1.262      0.8453       2.107

 5 x_other_n_2..............        0.1419     0.3749   -0.5930    0.8767
             EXP(estimate)            1.152       1.455      0.5527       2.403

 6 x_other_n_3..............         1.809     0.4708    0.8860     2.731
             EXP(estimate)            6.103       1.601       2.425       15.36

 7 x_other_n_4..............        0.5601     0.4954   -0.4109     1.531
             EXP(estimate)            1.751       1.641      0.6630       4.624

 8 x_other_n_5..............        -99.73  2.378e+04-4.671e+04 4.651e+04
             EXP(estimate)        4.872e-44       0.000       0.000       0.000

 9 x_other_n_6..............         2.239     0.6285     1.008     3.471
             EXP(estimate)            9.388       1.875       2.739       32.18

12 rad_army_1...............        -14.26     0.7587    -15.74    -12.77
             EXP(estimate)        6.434e-07       2.135   1.454e-07   2.846e-06

15 COM1_EXP1_0..............        -144.4  1.927e+04-3.791e+04 3.762e+04
             EXP(estimate)        2.034e-63       0.000       0.000       0.000

17 COM1_EXP1_2..............        0.6129     0.7274   -0.8127     2.038
             EXP(estimate)            1.846       2.070      0.4437       7.679

18 COM1_EXP1_3..............         1.705     0.5951    0.5391     2.872
             EXP(estimate)            5.504       1.813       1.715       17.67

21 exp_1....................       -0.3628     0.2074   -0.7693   0.04367
             EXP(estimate)           0.6957       1.230      0.4633       1.045

25 x_bone_1.................         14.70      2.600     9.608     19.80
             EXP(estimate)        2.432e+06       13.46   1.489e+04   3.973e+08

26 x_bone_2.................         15.35      2.647     10.17     20.54
             EXP(estimate)        4.657e+06       14.11   2.600e+04   8.341e+08

29 industry_1...............       -0.5197     0.3042    -1.116   0.07656
             EXP(estimate)           0.5947       1.356      0.3276       1.080

31 haz_road_2...............         1.270      1.369    -1.413     3.952
             EXP(estimate)            3.561       3.930      0.2435       52.06

34 rad_radiography_1........         16.57      1.383     13.86     19.28
             EXP(estimate)        1.566e+07       3.988   1.041e+06   2.355e+08

35 rad_radiography_2........         14.55      1.131     12.33     16.77
             EXP(estimate)        2.085e+06       3.098   2.273e+05   1.913e+07

38 other_chemical_1.........       -0.7455     0.3339    -1.400  -0.09118
             EXP(estimate)           0.4745       1.396      0.2466      0.9129

41 flag_definite_1..........        -14.25     0.2131    -14.67    -13.83
             EXP(estimate)        6.487e-07       1.237   4.272e-07   9.850e-07

42 age_cen..................     -0.009037    0.03433  -0.07632   0.05825
             EXP(estimate)           0.9910       1.035      0.9265       1.060

43 age_cen2.................     -0.004828   0.005183  -0.01499  0.005329
             EXP(estimate)           0.9952       1.005      0.9851       1.005

44 age_cen3.................     0.0001845  0.0005040-0.0008033  0.001172
             EXP(estimate)            1.000       1.001      0.9992       1.001

45 age_cen4.................     1.661e-05  2.250e-05-2.748e-05 6.070e-05
             EXP(estimate)            1.000       1.000       1.000       1.000

46 age_cen5.................    -1.138e-06  1.637e-06-4.348e-06 2.071e-06
             EXP(estimate)            1.000       1.000       1.000       1.000

47 x_dental_n_NON_ZERO......      -0.06134    0.06593   -0.1906   0.06787
             EXP(estimate)           0.9405       1.068      0.8265       1.070

48 x_dental_n_MIS...........        0.4349     0.3163   -0.1851     1.055
             EXP(estimate)            1.545       1.372      0.8310       2.872

49 sm_pday_NON_ZERO.........       0.01739    0.01375 -0.009565   0.04433
             EXP(estimate)            1.018       1.014      0.9905       1.045

50 sm_pday_MIS..............       -0.1215     0.2935   -0.6968    0.4538
             EXP(estimate)           0.8856       1.341      0.4982       1.574

51 num_miss_NON_ZERO........        0.1790    0.08895  0.004669    0.3533
             EXP(estimate)            1.196       1.093       1.005       1.424

53 haz_chem.................        -1.575     0.8977    -3.335    0.1840
             EXP(estimate)           0.2069       2.454     0.03562       1.202


Linear term 1
54 dose.....................         1.285      1.578    -1.807     4.377


Log-linear term 1
55 time_last_exposed_cen....       -0.4642     0.4230    -1.293    0.3647
             EXP(estimate)           0.6286       1.526      0.2744       1.440


!bounds 54 level 95@

profile 54 noplot force lower@

  Lower bound trial values 

             Deviance   One-Sided
     Beta     Change     P-Value 
     ____________________________

    0.9692  -0.03305     0.428 *
    0.3304   -0.3832     0.268 *
    0.2490   -0.4737     0.246 *
 ***   ERROR: No convergence

   Sorted list of profile likelihood points 

             Deviance   One-Sided
     Beta     Change     P-Value 
     ____________________________

    0.2490   -0.4737     0.246
    0.3304   -0.3832     0.268
    0.9692  -0.03305     0.428
     1.285     0.000   0.00251


      Interpolated profile likelihood bounds
       for parameter 54 (dose)

            MLE      1.285

      2-sided          Bounds         
       Level      Lower       Upper   
      ________________________________

      25.0%      0.7701        ????
      50.0%      0.2651        ????
      68.3%        ????        ????
      75.0%        ????        ????
      90.0%        ????        ????
      95.0%        ????        ????
      97.5%        ????        ????
      99.0%        ????        ????
      99.5%        ????        ????


profile 54 noplot force upper@

  Upper bound trial values 

             Deviance   One-Sided
     Beta     Change     P-Value 
     ____________________________

     1.600  -0.02881     0.433 *
     3.474    -1.092     0.148 *
     2.680   -0.4818     0.244 *
     3.372    -1.002     0.158 *
     3.722    -1.322     0.125 *
     4.912    -2.673    0.0510 *
     5.736    -3.819    0.0253 *
     6.492    -5.009    0.0126 *
     7.413    -6.620   0.00504 *
     8.071    -7.871   0.00251 *

   Sorted list of profile likelihood points 

             Deviance   One-Sided
     Beta     Change     P-Value 
     ____________________________

     1.285     0.000   0.00251
     1.600  -0.02881     0.433
     2.680   -0.4818     0.244
     3.372    -1.002     0.158
     3.474    -1.092     0.148
     3.722    -1.322     0.125
     4.912    -2.673    0.0510
     5.736    -3.819    0.0253
     6.492    -5.009    0.0126
     7.413    -6.620   0.00504
     8.071    -7.871   0.00251


      Interpolated profile likelihood bounds
       for parameter 54 (dose)

            MLE      1.285

      2-sided          Bounds         
       Level      Lower       Upper   
      ________________________________

      25.0%        ????       1.906
      50.0%        ????       2.636
      68.3%        ????       3.370
      75.0%        ????       3.723
      90.0%        ????       4.937
      95.0%        ????       5.751
      97.5%        ????       6.501
      99.0%        ????       7.421
      99.5%        ????       8.075


!bounds 55 level 95@

profile 55 noplot force lower@

  Lower bound trial values 

             Deviance   One-Sided
     Beta     Change     P-Value 
     ____________________________

   -0.5488  -0.02838     0.433 *
    -1.060   -0.5580     0.228 *
   -0.9941   -0.4959     0.241 *
    -1.609   -0.8665     0.176
    -2.032   -0.9503     0.165 *
    -2.878   -0.9918     0.160
    -4.570   -0.9912     0.160
    -7.954    -1.025     0.156
    -16.61    -2.872    0.0451
    -10.62    -1.157     0.141

   Sorted list of profile likelihood points 

             Deviance   One-Sided
     Beta     Change     P-Value 
     ____________________________

    -2.032   -0.9503     0.165
    -1.060   -0.5580     0.228
   -0.9941   -0.4959     0.241
   -0.5488  -0.02838     0.433
   -0.4642     0.000   0.00251


      Interpolated profile likelihood bounds
       for parameter 55 (time_last_exposed_cen)

            MLE    -0.4642    exp(MLE)     0.6286

      2-sided          Bounds                exp(Bounds)
       Level      Lower       Upper      Lower        Upper
      _______________________________________________________

      25.0%     -0.6685        ????      0.5125        ????
      50.0%     -0.9515        ????      0.3861        ????
      68.3%        ????        ????        ????        ????
      75.0%        ????        ????        ????        ????
      90.0%        ????        ????        ????        ????
      95.0%      -1.130        ????      0.3232        ????
      97.5%      -1.894        ????      0.1504        ????
      99.0%        ????        ????        ????        ????
      99.5%        ????        ????        ????        ????


profile 55 noplot force upper@

  Upper bound trial values 

             Deviance   One-Sided
     Beta     Change     P-Value 
     ____________________________

   -0.3797  -0.03744     0.423 *
  -0.01250    -1.593     0.103 *
   -0.2150   -0.4059     0.262 *
  -0.09691   -0.9937     0.159 *
  -0.04794    -1.324     0.125 *
    0.1069    -2.635    0.0523 *
    0.2196    -3.644    0.0281
    0.2410    -3.816    0.0254 *
    0.4258    -4.724    0.0149
    0.8488    -4.803    0.0142
    0.5424    -4.803    0.0142
   -0.1965   -0.4788     0.244
    0.7150    -4.803    0.0142

   Sorted list of profile likelihood points 

             Deviance   One-Sided
     Beta     Change     P-Value 
     ____________________________

   -0.4642     0.000   0.00251
   -0.3797  -0.03744     0.423
   -0.2150   -0.4059     0.262
  -0.09691   -0.9937     0.159
  -0.04794    -1.324     0.125
  -0.01250    -1.593     0.103
    0.1069    -2.635    0.0523
    0.2410    -3.816    0.0254


      Interpolated profile likelihood bounds
       for parameter 55 (time_last_exposed_cen)

            MLE    -0.4642    exp(MLE)     0.6286

      2-sided          Bounds                exp(Bounds)
       Level      Lower       Upper      Lower        Upper
      _______________________________________________________

      25.0%        ????     -0.3334        ????      0.7165
      50.0%        ????     -0.2026        ????      0.8166
      68.3%        ????    -0.09589        ????      0.9086
      75.0%        ????    -0.04809        ????      0.9531
      90.0%        ????      0.1150        ????       1.122
      95.0%        ????      0.2439        ????       1.276
      97.5%        ????        ????        ????        ????
      99.0%        ????        ????        ????        ????
      99.5%        ????        ????        ????        ????


!!!!!!!!!!!!!!!!!!!!!!!!!!!!!!!!!!!
!MULTIPLICATIVE MODEL - LINEAR    !
!!!!!!!!!!!!!!!!!!!!!!!!!!!!!!!!!!!
RRISK@


linear 1@


loglinear 1@


fit@

          Iter  Step      Deviance

             0     0      106.472
             1     0      103.562
             2     0      103.465
             3     0      103.465
             4     0      103.465

Piece-wise exponential regression
Additive excess relative risk T0 * (1 + T1 + T2 + ...)

Using (no_tumour_final == 1) & (time_last_exposed > 0)

Number_cells_MN is used for cases
Number_cells_scored_1000 is used for person years


                            Parameter Summary Table

 # Name                            Estimate     Std.Err.  Test Stat.  P value
-- ----------------------------   ----------   ---------  ----------  --------
Log-linear term 0
 1 %CON.....................          0.000     Aliased
 3 x_other_n_0..............          0.000     Aliased
 4 x_other_n_1..............         0.3080      0.2285      1.348      0.178
 5 x_other_n_2..............         0.1884      0.3554     0.5302      > 0.5
 6 x_other_n_3..............          1.698      0.4576      3.712    < 0.001
 7 x_other_n_4..............         0.5921      0.4454      1.329      0.184
 8 x_other_n_5..............         -99.73   2.378e+04  -0.004193      > 0.5
 9 x_other_n_6..............          2.043      0.6068      3.367    < 0.001
11 rad_army_0...............          0.000     Aliased
12 rad_army_1...............         -14.34      0.7299     -19.65    < 0.001
13 rad_army_2...............         -13.09     Aliased
15 COM1_EXP1_0..............         -144.4   1.927e+04  -0.007491      > 0.5
16 COM1_EXP1_1..............          0.000     Aliased
17 COM1_EXP1_2..............         0.5345      0.7266     0.7356      0.462
18 COM1_EXP1_3..............          1.555      0.5673      2.741    0.00612
20 exp_0....................          0.000     Aliased
21 exp_1....................        -0.3095      0.1943     -1.593      0.111
22 exp_2....................         0.4408     Aliased
24 x_bone_0.................          0.000     Aliased
25 x_bone_1.................          14.81      0.2304       64.3    < 0.001
26 x_bone_2.................          15.35     Aliased
28 industry_0...............          0.000     Aliased
29 industry_1...............        -0.5036      0.2922     -1.723     0.0848
31 haz_road_2...............          1.593       1.146       1.39      0.165
33 rad_radiography_0........          0.000     Aliased
34 rad_radiography_1........          16.21        1.28      12.66    < 0.001
35 rad_radiography_2........          14.38       1.034       13.9    < 0.001
37 other_chemical_0.........          0.000     Aliased
38 other_chemical_1.........        -0.6452      0.3266     -1.975     0.0482
40 flag_definite_0..........         -14.62        2.44     -5.994    < 0.001
41 flag_definite_1..........         -15.00       2.414     -6.216    < 0.001
42 age_cen..................      -0.009568     0.03322     -0.288      > 0.5
43 age_cen2.................      -0.003828    0.004838    -0.7912      0.429
44 age_cen3.................      0.0001799   0.0004736     0.3799      > 0.5
45 age_cen4.................      1.564e-05   2.076e-05     0.7531      0.451
46 age_cen5.................     -1.231e-06   1.532e-06    -0.8032      0.422
47 x_dental_n_NON_ZERO......       -0.03668      0.0614    -0.5974      > 0.5
48 x_dental_n_MIS...........         0.4915      0.3074      1.599       0.11
49 sm_pday_NON_ZERO.........        0.01663     0.01331      1.249      0.212
50 sm_pday_MIS..............       -0.06824      0.2843      -0.24      > 0.5
51 num_miss_NON_ZERO........         0.2351     0.07435      3.161    0.00157
52 num_miss_MIS.............          0.000     Aliased
53 haz_chem.................         -1.389      0.8792     -1.579      0.114

            Records used          103

                Deviance      103.465
                     AIC      159.465
            Pearson Chi2      115.359      Degrees of freedom      75


linear 1 dose@


fit@

          Iter  Step      Deviance

             0     0      103.465
             1     0      101.211
             2     0      101.193
             3     0      101.193
             4     0      101.193
             5     0      101.193

Piece-wise exponential regression
Additive excess relative risk T0 * (1 + T1 + T2 + ...)

Using (no_tumour_final == 1) & (time_last_exposed > 0)

Number_cells_MN is used for cases
Number_cells_scored_1000 is used for person years


                            Parameter Summary Table

 # Name                            Estimate     Std.Err.  Test Stat.  P value
-- ----------------------------   ----------   ---------  ----------  --------
Log-linear term 0
 1 %CON.....................          0.000     Aliased
 3 x_other_n_0..............          0.000     Aliased
 4 x_other_n_1..............         0.3135      0.2268      1.382      0.167
 5 x_other_n_2..............         0.1623      0.3539     0.4587      > 0.5
 6 x_other_n_3..............          1.713      0.4603      3.721    < 0.001
 7 x_other_n_4..............         0.5373      0.4532      1.185      0.236
 8 x_other_n_5..............         -99.73   2.378e+04  -0.004193      > 0.5
 9 x_other_n_6..............          2.142      0.6107      3.507    < 0.001
11 rad_army_0...............          0.000     Aliased
12 rad_army_1...............         -14.29      0.7305     -19.57    < 0.001
13 rad_army_2...............         -13.09     Aliased
15 COM1_EXP1_0..............         -144.4   1.927e+04  -0.007491      > 0.5
16 COM1_EXP1_1..............          0.000     Aliased
17 COM1_EXP1_2..............         0.5999      0.7224     0.8305      0.406
18 COM1_EXP1_3..............          1.611      0.5701      2.825    0.00472
20 exp_0....................          0.000     Aliased
21 exp_1....................        -0.2773      0.1962     -1.413      0.158
22 exp_2....................         0.4408     Aliased
24 x_bone_0.................          0.000     Aliased
25 x_bone_1.................          15.11       2.415      6.256    < 0.001
26 x_bone_2.................          15.68       2.453      6.395    < 0.001
28 industry_0...............          0.000     Aliased
29 industry_1...............        -0.4971      0.2962     -1.678     0.0933
31 haz_road_2...............          1.376       1.162      1.183      0.237
33 rad_radiography_0........          0.000     Aliased
34 rad_radiography_1........          16.37        1.29      12.69    < 0.001
35 rad_radiography_2........          14.44       1.035      13.95    < 0.001
37 other_chemical_0.........          0.000     Aliased
38 other_chemical_1.........        -0.6538      0.3266     -2.002     0.0453
40 flag_definite_0..........         -14.62     Aliased
41 flag_definite_1..........         -15.01      0.2074     -72.37    < 0.001
42 age_cen..................      -0.008977     0.03351    -0.2679      > 0.5
43 age_cen2.................      -0.004562    0.004916    -0.9279      0.353
44 age_cen3.................      0.0001975   0.0004812     0.4103      > 0.5
45 age_cen4.................      1.747e-05   2.105e-05       0.83      0.407
46 age_cen5.................     -1.274e-06   1.564e-06    -0.8142      0.416
47 x_dental_n_NON_ZERO......       -0.04635     0.06306     -0.735      0.462
48 x_dental_n_MIS...........         0.4462      0.3136      1.423      0.155
49 sm_pday_NON_ZERO.........        0.01609     0.01357      1.186      0.236
50 sm_pday_MIS..............       -0.06579      0.2875    -0.2288      > 0.5
51 num_miss_NON_ZERO........         0.2063     0.07963       2.59    0.00959
52 num_miss_MIS.............          0.000     Aliased
53 haz_chem.................         -1.449      0.8822     -1.642      0.101

Linear term 1
54 dose.....................          1.136      0.9435      1.204      0.229

            Records used          103

                Deviance      101.193
                     AIC      159.193
            Pearson Chi2      116.178      Degrees of freedom      74


ci level 95@
                                       95% Confidence Bounds

 # Name                           Estimate    Std. Err.      Lower       Upper
-- ----------------------------  ----------   ---------    --------    --------

Log-linear term 0
 4 x_other_n_1..............        0.3135     0.2268   -0.1310    0.7580
             EXP(estimate)            1.368       1.255      0.8772       2.134

 5 x_other_n_2..............        0.1623     0.3539   -0.5313    0.8560
             EXP(estimate)            1.176       1.425      0.5878       2.354

 6 x_other_n_3..............         1.713     0.4603    0.8105     2.615
             EXP(estimate)            5.543       1.584       2.249       13.66

 7 x_other_n_4..............        0.5373     0.4532   -0.3511     1.426
             EXP(estimate)            1.711       1.573      0.7039       4.160

 8 x_other_n_5..............        -99.73  2.378e+04-4.671e+04 4.651e+04
             EXP(estimate)        4.872e-44       0.000       0.000       0.000

 9 x_other_n_6..............         2.142     0.6107    0.9445     3.339
             EXP(estimate)            8.512       1.842       2.572       28.18

12 rad_army_1...............        -14.29     0.7305    -15.73    -12.86
             EXP(estimate)        6.201e-07       2.076   1.481e-07   2.596e-06

15 COM1_EXP1_0..............        -144.4  1.927e+04-3.791e+04 3.762e+04
             EXP(estimate)        2.034e-63       0.000       0.000       0.000

17 COM1_EXP1_2..............        0.5999     0.7224   -0.8160     2.016
             EXP(estimate)            1.822       2.059      0.4422       7.507

18 COM1_EXP1_3..............         1.611     0.5701    0.4934     2.728
             EXP(estimate)            5.007       1.769       1.638       15.31

21 exp_1....................       -0.2773     0.1962   -0.6618    0.1073
             EXP(estimate)           0.7579       1.217      0.5159       1.113

25 x_bone_1.................         15.11      2.415     10.37     19.84
             EXP(estimate)        3.640e+06       11.19   3.203e+04   4.137e+08

26 x_bone_2.................         15.68      2.453     10.88     20.49
             EXP(estimate)        6.483e+06       11.62   5.299e+04   7.932e+08

29 industry_1...............       -0.4971     0.2962    -1.078   0.08342
             EXP(estimate)           0.6083       1.345      0.3404       1.087

31 haz_road_2...............         1.376      1.162   -0.9028     3.654
             EXP(estimate)            3.957       3.198      0.4054       38.63

34 rad_radiography_1........         16.37      1.290     13.84     18.90
             EXP(estimate)        1.287e+07       3.633   1.027e+06   1.614e+08

35 rad_radiography_2........         14.44      1.035     12.41     16.47
             EXP(estimate)        1.874e+06       2.816   2.464e+05   1.426e+07

38 other_chemical_1.........       -0.6538     0.3266    -1.294  -0.01363
             EXP(estimate)           0.5201       1.386      0.2742      0.9865

41 flag_definite_1..........        -15.01     0.2074    -15.41    -14.60
             EXP(estimate)        3.040e-07       1.230   2.025e-07   4.565e-07

42 age_cen..................     -0.008977    0.03351  -0.07465   0.05669
             EXP(estimate)           0.9911       1.034      0.9281       1.058

43 age_cen2.................     -0.004562   0.004916  -0.01420  0.005074
             EXP(estimate)           0.9954       1.005      0.9859       1.005

44 age_cen3.................     0.0001975  0.0004812-0.0007457  0.001141
             EXP(estimate)            1.000       1.000      0.9993       1.001

45 age_cen4.................     1.747e-05  2.105e-05-2.378e-05 5.873e-05
             EXP(estimate)            1.000       1.000       1.000       1.000

46 age_cen5.................    -1.274e-06  1.564e-06-4.339e-06 1.792e-06
             EXP(estimate)            1.000       1.000       1.000       1.000

47 x_dental_n_NON_ZERO......      -0.04635    0.06306   -0.1700   0.07725
             EXP(estimate)           0.9547       1.065      0.8437       1.080

48 x_dental_n_MIS...........        0.4462     0.3136   -0.1684     1.061
             EXP(estimate)            1.562       1.368      0.8450       2.889

49 sm_pday_NON_ZERO.........       0.01609    0.01357  -0.01050   0.04269
             EXP(estimate)            1.016       1.014      0.9896       1.044

50 sm_pday_MIS..............      -0.06579     0.2875   -0.6293    0.4977
             EXP(estimate)           0.9363       1.333      0.5330       1.645

51 num_miss_NON_ZERO........        0.2063    0.07963   0.05020    0.3623
             EXP(estimate)            1.229       1.083       1.051       1.437

53 haz_chem.................        -1.449     0.8822    -3.178    0.2802
             EXP(estimate)           0.2348       2.416     0.04167       1.323


Linear term 1
54 dose.....................         1.136     0.9435   -0.7130     2.985


!bounds 54 level 95@

profile 54 noplot force lower@

  Lower bound trial values 

             Deviance   One-Sided
     Beta     Change     P-Value 
     ____________________________

    0.9475  -0.04545     0.416 *
    0.3060    -1.080     0.149 *
    0.5895   -0.4254     0.257 *
    0.3345   -0.9970     0.159 *
    0.2290    -1.326     0.125 *
   -0.1012    -2.809    0.0469 *
   -0.2713    -3.919    0.0239 *
   -0.4130    -5.086    0.0121 *
   -0.5700    -6.709   0.00480 *
   -0.6665    -7.927   0.00243 *

   Sorted list of profile likelihood points 

             Deviance   One-Sided
     Beta     Change     P-Value 
     ____________________________

   -0.6665    -7.927   0.00243
   -0.5700    -6.709   0.00480
   -0.4130    -5.086    0.0121
   -0.2713    -3.919    0.0239
   -0.1012    -2.809    0.0469
    0.2290    -1.326     0.125
    0.3345   -0.9970     0.159
    0.3060    -1.080     0.149
    0.5895   -0.4254     0.257
    0.9475  -0.04545     0.416
     1.136     0.000   0.00251


      Interpolated profile likelihood bounds
       for parameter 54 (dose)

            MLE      1.136

      2-sided          Bounds         
       Level      Lower       Upper   
      ________________________________

      25.0%      0.8616        ????
      50.0%      0.5730        ????
      68.3%      0.3334        ????
      75.0%      0.2297        ????
      90.0%    -0.08323        ????
      95.0%     -0.2608        ????
      97.5%     -0.4062        ????
      99.0%     -0.5636        ????
      99.5%     -0.6629        ????


profile 54 noplot force upper@

  Upper bound trial values 

             Deviance   One-Sided
     Beta     Change     P-Value 
     ____________________________

     1.325  -0.04098     0.420 *
     2.057   -0.8182     0.183 *
     1.817   -0.4723     0.246 *
     2.163   -0.9948     0.159 *
     2.342    -1.320     0.125 *
     2.950    -2.643    0.0520 *
     3.400    -3.791    0.0258 *
     3.832    -4.987    0.0128 *
     4.376    -6.600   0.00510 *
     4.784    -7.861   0.00253 *

   Sorted list of profile likelihood points 

             Deviance   One-Sided
     Beta     Change     P-Value 
     ____________________________

     1.136     0.000   0.00251
     1.325  -0.04098     0.420
     1.817   -0.4723     0.246
     2.057   -0.8182     0.183
     2.163   -0.9948     0.159
     2.342    -1.320     0.125
     2.950    -2.643    0.0520
     3.400    -3.791    0.0258
     3.832    -4.987    0.0128
     4.376    -6.600   0.00510
     4.784    -7.861   0.00253


      Interpolated profile likelihood bounds
       for parameter 54 (dose)

            MLE      1.136

      2-sided          Bounds         
       Level      Lower       Upper   
      ________________________________

      25.0%        ????       1.443
      50.0%        ????       1.803
      68.3%        ????       2.166
      75.0%        ????       2.344
      90.0%        ????       2.976
      95.0%        ????       3.419
      97.5%        ????       3.844
      99.0%        ????       4.388
      99.5%        ????       4.790


!!!!!!!!!!!!!!!!!!!!!!!!!!!!!!!!!!!!!!!!!!!!!!!!!!!!!!!!!!!!!!!!!
!MULTIPLICATIVE MODEL - ADJUSTMENT FOR TIME SINCE LAST EXPOSED  !
!!!!!!!!!!!!!!!!!!!!!!!!!!!!!!!!!!!!!!!!!!!!!!!!!!!!!!!!!!!!!!!!!
loglinear 1 time_last_exposed_cen@


fit@

          Iter  Step      Deviance

             0     0      101.193
             1     1      99.1294
             2     0      97.3687
             3     0      97.2734
             4     0      97.2680
             5     0      97.2679
             6     0      97.2679
             7     0      97.2679
             8     0      97.2679

Piece-wise exponential regression
Additive excess relative risk T0 * (1 + T1 + T2 + ...)

Using (no_tumour_final == 1) & (time_last_exposed > 0)

Number_cells_MN is used for cases
Number_cells_scored_1000 is used for person years


                            Parameter Summary Table

 # Name                            Estimate     Std.Err.  Test Stat.  P value
-- ----------------------------   ----------   ---------  ----------  --------
Log-linear term 0
 1 %CON.....................          0.000     Aliased
 3 x_other_n_0..............          0.000     Aliased
 4 x_other_n_1..............         0.2609      0.2286      1.141      0.254
 5 x_other_n_2..............       -0.04835      0.3721      -0.13      > 0.5
 6 x_other_n_3..............          1.802      0.4647      3.877    < 0.001
 7 x_other_n_4..............         0.5142      0.4676        1.1      0.271
 8 x_other_n_5..............         -99.73   2.378e+04  -0.004193      > 0.5
 9 x_other_n_6..............          2.146      0.6147      3.492    < 0.001
11 rad_army_0...............          0.000     Aliased
12 rad_army_1...............         -14.19      0.7323     -19.37    < 0.001
13 rad_army_2...............         -13.09     Aliased
15 COM1_EXP1_0..............         -144.4   1.927e+04  -0.007491      > 0.5
16 COM1_EXP1_1..............          0.000     Aliased
17 COM1_EXP1_2..............         0.6370      0.7113     0.8956       0.37
18 COM1_EXP1_3..............          1.584      0.5731      2.763    0.00573
20 exp_0....................          0.000     Aliased
21 exp_1....................        -0.3121      0.1984     -1.573      0.116
22 exp_2....................         0.4408     Aliased
24 x_bone_0.................          0.000     Aliased
25 x_bone_1.................          15.49       2.424       6.39    < 0.001
26 x_bone_2.................          16.08       2.461      6.536    < 0.001
28 industry_0...............          0.000     Aliased
29 industry_1...............        -0.5352       0.298     -1.796     0.0725
31 haz_road_2...............          1.158       1.175     0.9861      0.324
33 rad_radiography_0........          0.000     Aliased
34 rad_radiography_1........          16.63       1.305      12.74    < 0.001
35 rad_radiography_2........          14.54       1.036      14.03    < 0.001
37 other_chemical_0.........          0.000     Aliased
38 other_chemical_1.........        -0.7508      0.3283     -2.287     0.0222
40 flag_definite_0..........         -14.62     Aliased
41 flag_definite_1..........         -15.05      0.2096      -71.8    < 0.001
42 age_cen..................      -0.006630     0.03361    -0.1973      > 0.5
43 age_cen2.................      -0.003394    0.005102    -0.6652      > 0.5
44 age_cen3.................      0.0001367    0.000489     0.2797      > 0.5
45 age_cen4.................      8.900e-06   2.247e-05     0.3961      > 0.5
46 age_cen5.................     -8.285e-07   1.622e-06    -0.5107      > 0.5
47 x_dental_n_NON_ZERO......       -0.06706     0.06597     -1.017      0.309
48 x_dental_n_MIS...........         0.3921       0.318      1.233      0.218
49 sm_pday_NON_ZERO.........        0.01399     0.01354      1.034      0.301
50 sm_pday_MIS..............        -0.1490      0.2889    -0.5155      > 0.5
51 num_miss_NON_ZERO........         0.1604     0.09075      1.768      0.077
52 num_miss_MIS.............          0.000     Aliased
53 haz_chem.................         -1.460      0.8822     -1.655     0.0979

Linear term 1
54 dose.....................         0.5746      0.9502     0.6048      > 0.5

Log-linear term 1
55 time_last_exposed_cen....        -0.7529      0.5445     -1.383      0.167

            Records used          103

                Deviance      97.2679
                     AIC      157.268
            Pearson Chi2      112.213      Degrees of freedom      73


ci level 95@
                                       95% Confidence Bounds

 # Name                           Estimate    Std. Err.      Lower       Upper
-- ----------------------------  ----------   ---------    --------    --------

Log-linear term 0
 4 x_other_n_1..............        0.2609     0.2286   -0.1871    0.7089
             EXP(estimate)            1.298       1.257      0.8294       2.032

 5 x_other_n_2..............      -0.04835     0.3721   -0.7776    0.6809
             EXP(estimate)           0.9528       1.451      0.4595       1.976

 6 x_other_n_3..............         1.802     0.4647    0.8911     2.713
             EXP(estimate)            6.061       1.592       2.438       15.07

 7 x_other_n_4..............        0.5142     0.4676   -0.4023     1.431
             EXP(estimate)            1.672       1.596      0.6688       4.182

 8 x_other_n_5..............        -99.73  2.378e+04-4.671e+04 4.651e+04
             EXP(estimate)        4.872e-44       0.000       0.000       0.000

 9 x_other_n_6..............         2.146     0.6147    0.9418     3.351
             EXP(estimate)            8.555       1.849       2.564       28.54

12 rad_army_1...............        -14.19     0.7323    -15.62    -12.75
             EXP(estimate)        6.904e-07       2.080   1.643e-07   2.900e-06

15 COM1_EXP1_0..............        -144.4  1.927e+04-3.791e+04 3.762e+04
             EXP(estimate)        2.034e-63       0.000       0.000       0.000

17 COM1_EXP1_2..............        0.6370     0.7113   -0.7571     2.031
             EXP(estimate)            1.891       2.037      0.4690       7.624

18 COM1_EXP1_3..............         1.584     0.5731    0.4603     2.707
             EXP(estimate)            4.873       1.774       1.585       14.98

21 exp_1....................       -0.3121     0.1984   -0.7010   0.07681
             EXP(estimate)           0.7319       1.219      0.4961       1.080

25 x_bone_1.................         15.49      2.424     10.74     20.24
             EXP(estimate)        5.351e+06       11.30   4.622e+04   6.196e+08

26 x_bone_2.................         16.08      2.461     11.26     20.91
             EXP(estimate)        9.670e+06       11.71   7.776e+04   1.202e+09

29 industry_1...............       -0.5352     0.2980    -1.119   0.04885
             EXP(estimate)           0.5855       1.347      0.3265       1.050

31 haz_road_2...............         1.158      1.175    -1.144     3.461
             EXP(estimate)            3.185       3.237      0.3185       31.84

34 rad_radiography_1........         16.63      1.305     14.07     19.19
             EXP(estimate)        1.664e+07       3.689   1.289e+06   2.149e+08

35 rad_radiography_2........         14.54      1.036     12.51     16.57
             EXP(estimate)        2.055e+06       2.817   2.699e+05   1.565e+07

38 other_chemical_1.........       -0.7508     0.3283    -1.394   -0.1074
             EXP(estimate)           0.4720       1.389      0.2480      0.8982

41 flag_definite_1..........        -15.05     0.2096    -15.46    -14.64
             EXP(estimate)        2.904e-07       1.233   1.926e-07   4.380e-07

42 age_cen..................     -0.006630    0.03361  -0.07251   0.05925
             EXP(estimate)           0.9934       1.034      0.9301       1.061

43 age_cen2.................     -0.003394   0.005102  -0.01339  0.006606
             EXP(estimate)           0.9966       1.005      0.9867       1.007

44 age_cen3.................     0.0001367  0.0004890-0.0008216  0.001095
             EXP(estimate)            1.000       1.000      0.9992       1.001

45 age_cen4.................     8.900e-06  2.247e-05-3.514e-05 5.294e-05
             EXP(estimate)            1.000       1.000       1.000       1.000

46 age_cen5.................    -8.285e-07  1.622e-06-4.008e-06 2.351e-06
             EXP(estimate)            1.000       1.000       1.000       1.000

47 x_dental_n_NON_ZERO......      -0.06706    0.06597   -0.1964   0.06223
             EXP(estimate)           0.9351       1.068      0.8217       1.064

48 x_dental_n_MIS...........        0.3921     0.3180   -0.2312     1.015
             EXP(estimate)            1.480       1.374      0.7936       2.760

49 sm_pday_NON_ZERO.........       0.01399    0.01354  -0.01254   0.04053
             EXP(estimate)            1.014       1.014      0.9875       1.041

50 sm_pday_MIS..............       -0.1490     0.2889   -0.7153    0.4174
             EXP(estimate)           0.8616       1.335      0.4891       1.518

51 num_miss_NON_ZERO........        0.1604    0.09075  -0.01741    0.3383
             EXP(estimate)            1.174       1.095      0.9827       1.403

53 haz_chem.................        -1.460     0.8822    -3.190    0.2687
             EXP(estimate)           0.2321       2.416     0.04119       1.308


Linear term 1
54 dose.....................        0.5746     0.9502    -1.288     2.437


Log-linear term 1
55 time_last_exposed_cen....       -0.7529     0.5445    -1.820    0.3143
             EXP(estimate)           0.4710       1.724      0.1620       1.369


!bounds 54 level 95@

profile 54 noplot force lower@

  Lower bound trial values 

             Deviance   One-Sided
     Beta     Change     P-Value 
     ____________________________

    0.3846  -0.05301     0.409 *
   -0.1422    -5.672   0.00862 *
    0.2926   -0.1275     0.361
    0.2203   -0.2190     0.320
    0.3794  -0.05623     0.406
   0.09139   -0.5083     0.238 *
  -0.05311    -5.362    0.0103
   0.07123   -0.5806     0.223
   0.04351   -0.7050     0.201
   0.09910   -0.4836     0.243
 -0.006443    -5.212    0.0112

   Sorted list of profile likelihood points 

             Deviance   One-Sided
     Beta     Change     P-Value 
     ____________________________

   -0.1422    -5.672   0.00862
   0.09139   -0.5083     0.238
    0.3846  -0.05301     0.409
    0.5746     0.000   0.00253


      Interpolated profile likelihood bounds
       for parameter 54 (dose)

            MLE     0.5746

      2-sided          Bounds         
       Level      Lower       Upper   
      ________________________________

      25.0%      0.3318        ????
      50.0%     0.09555        ????
      68.3%     0.05708        ????
      75.0%     0.03741        ????
      90.0%    -0.03201        ????
      95.0%    -0.07850        ????
      97.5%     -0.1209        ????
      99.0%        ????        ????
      99.5%        ????        ????


profile 54 noplot force upper@

  Upper bound trial values 

             Deviance   One-Sided
     Beta     Change     P-Value 
     ____________________________

    0.7647  -0.04168     0.419 *
     1.486   -0.7427     0.194 *
     1.280   -0.4725     0.246 *
     1.652   -0.9922     0.160 *
     1.846    -1.319     0.125 *
     2.506    -2.645    0.0519 *
     2.993    -3.791    0.0258 *
     3.461    -4.986    0.0128 *
     4.054    -6.597   0.00511 *
     4.499    -7.859   0.00253 *

   Sorted list of profile likelihood points 

             Deviance   One-Sided
     Beta     Change     P-Value 
     ____________________________

    0.5746     0.000   0.00253
    0.7647  -0.04168     0.419
     1.280   -0.4725     0.246
     1.486   -0.7427     0.194
     1.652   -0.9922     0.160
     1.846    -1.319     0.125
     2.506    -2.645    0.0519
     2.993    -3.791    0.0258
     3.461    -4.986    0.0128
     4.054    -6.597   0.00511
     4.499    -7.859   0.00253


      Interpolated profile likelihood bounds
       for parameter 54 (dose)

            MLE     0.5746

      2-sided          Bounds         
       Level      Lower       Upper   
      ________________________________

      25.0%        ????      0.8864
      50.0%        ????       1.265
      68.3%        ????       1.657
      75.0%        ????       1.849
      90.0%        ????       2.533
      95.0%        ????       3.014
      97.5%        ????       3.475
      99.0%        ????       4.067
      99.5%        ????       4.507


!bounds 55 level 95@

profile 55 noplot force lower@

  Lower bound trial values 

             Deviance   One-Sided
     Beta     Change     P-Value 
     ____________________________

   -0.8617  -0.03945     0.421 *
    -1.305   -0.5003     0.240 *
    -1.276   -0.4698     0.247 *
    -1.783   -0.8625     0.177
    -2.327    -1.037     0.154 *
    -3.416    -1.131     0.144
    -5.594    -1.197     0.137 *
    -9.950    -1.412     0.117
    -22.93    -4.963    0.0129
    -16.67    -2.480    0.0576
    -17.43    -2.703    0.0501 *
    -20.55    -3.868    0.0246 *
    -22.91    -4.951    0.0130 *
    -26.01    -6.139   0.00661
    -27.56    -6.106   0.00674
 ***   ERROR: No convergence
 ***   ERROR: Exponent in log-linear subterm of term 1 is too large

   Sorted list of profile likelihood points 

             Deviance   One-Sided
     Beta     Change     P-Value 
     ____________________________

    -22.91    -4.951    0.0130
    -20.55    -3.868    0.0246
    -17.43    -2.703    0.0501
    -5.594    -1.197     0.137
    -2.327    -1.037     0.154
    -1.305   -0.5003     0.240
    -1.276   -0.4698     0.247
   -0.8617  -0.03945     0.421
   -0.7529     0.000   0.00253


      Interpolated profile likelihood bounds
       for parameter 55 (time_last_exposed_cen)

            MLE    -0.7529    exp(MLE)     0.4710

      2-sided          Bounds                exp(Bounds)
       Level      Lower       Upper      Lower        Upper
      _______________________________________________________

      25.0%     -0.9601        ????      0.3828        ????
      50.0%      -1.261        ????      0.2833        ????
      68.3%      -2.239        ????      0.1065        ????
      75.0%      -7.284        ????   0.0006861        ????
      90.0%      -17.44        ????   2.668e-08        ????
      95.0%      -20.48        ????   1.272e-09        ????
      97.5%      -23.05        ????   9.734e-11        ????
      99.0%        ????        ????        ????        ????
      99.5%        ????        ????        ????        ????


profile 55 noplot force upper@

  Upper bound trial values 

             Deviance   One-Sided
     Beta     Change     P-Value 
     ____________________________

   -0.6440  -0.05458     0.408 *
   -0.3539    -1.016     0.157 *
   -0.4793   -0.4239     0.258 *
   -0.3567   -0.9998     0.159 *
   -0.3056    -1.323     0.125 *
   -0.1400    -2.652    0.0517 *
  -0.02376    -3.712    0.0270 *
    0.1062    -4.799    0.0142
    0.1348    -5.003    0.0127 *
    0.6792    -6.164   0.00652
     1.768    -5.414   0.00999
   -0.6101  -0.09829     0.377
     1.768    -5.414   0.00999
 ***   ERROR: No convergence

   Sorted list of profile likelihood points 

             Deviance   One-Sided
     Beta     Change     P-Value 
     ____________________________

   -0.7529     0.000   0.00253
   -0.6440  -0.05458     0.408
   -0.4793   -0.4239     0.258
   -0.3567   -0.9998     0.159
   -0.3539    -1.016     0.157
   -0.3056    -1.323     0.125
   -0.1400    -2.652    0.0517
  -0.02376    -3.712    0.0270
    0.1348    -5.003    0.0127


      Interpolated profile likelihood bounds
       for parameter 55 (time_last_exposed_cen)

            MLE    -0.7529    exp(MLE)     0.4710

      2-sided          Bounds                exp(Bounds)
       Level      Lower       Upper      Lower        Upper
      _______________________________________________________

      25.0%        ????     -0.6106        ????      0.5430
      50.0%        ????     -0.4710        ????      0.6244
      68.3%        ????     -0.3567        ????      0.7000
      75.0%        ????     -0.3056        ????      0.7367
      90.0%        ????     -0.1338        ????      0.8748
      95.0%        ????   -0.008859        ????      0.9912
      97.5%        ????      0.1376        ????       1.147
      99.0%        ????        ????        ????        ????
      99.5%        ????        ????        ????        ????


quit@
