# Supplementary material for: Buccal mucosa micronuclei counts in relation to exposure to low dose-rate radiation from the Chornobyl nuclear accident and other medical and occupational radiation exposures
Source: Environ Health. 2017 Jun 23;16:70. doi: 10.1186/s12940-017-0273-x (PMC5481966; doi:10.1186/s12940-017-0273-x)
Supplement: Additional file 1: — Data files (Excel, text) and other R and Epicure files used in the analysis. (ZIP 3032 kb) [file 12940_2017_273_MOESM1_ESM.zip › Ukraine MN data regression.amf]

log 'Ukraine MN data regression'@

!Poisson model fitted to Ukraine micronucleus data
!Revised by MP Little 2016-3-1

names id Number_cells_scored Number_cells_MN MN_1000 d_birth m_birth y_birth num_miss first days_act rad_exp chem_exp chem_petrol chem_pest chem_solv chem_other
 radiotherapy chemotherapy alcohol smoke Mean86 Mean87 Mean88 Mean89 Mean90 Mean_total Buccal_date_year Buccal_date_month Buccal_date_day Case_leuk
 Year_first_exposed Year_last_exposed proxy proxy_str number1 first_year duration duration_act days tse radiation radiography nuclear army other_radiation industry
 oil electrical road other_industry chemical petroleum pesticides solvents other_chemical age age_x obl education urban tumour radio_other dental bone chest other family
 subtype subtypecll subtypecll_str y_dx reference y_int liqtype flag1 flag2 flag_definite phase COM1_EXP1 COM2_EXP1 COM3_EXP1 QUES1 QUES2 liquid liquid_proxy exp chemo
 time_int_ch set t11 t1515 t12 t22 liqtype_recode@

! Skip first line (containing names of variables)
skip 1@

! Open data (2015/12/22 version)
input 'C:\d_drive\Word processing\Reports\REB Chernobyl Ukraine micronucleus analysis\Micro_22122015 (rev 2015-12-22)(master).csv'@

levels rad_exp 0:2 chem_exp 0:2 chem_petrol 0:2 chem_pest 0:2 chem_solv 0:2 chem_other 0:2 radiotherapy 0:2 chemotherapy 0:2 alcohol 0:6 smoke 0:5 Case_leuk 0:1 liqtype 0:11@

level Number_cells_MN@
freq Number_cells_MN@

cases Number_cells_MN@

PYR Number_cells_scored@

!TRANSFORMATIONS
rank Mean_total @
tran dose=Mean_total/1000 @
tran dose2 = dose*dose@
mean dose @

category Mean_total as Mean_total_cat -999999 / 20 / 100 / 250 / 500 / > @

mean dose@

mean dose by Mean_total_cat@

trans 
    Buccal_date_year_nm =  Buccal_date_year; 
    Buccal_date_month_nm = Buccal_date_month; 
    Buccal_date_day_nm =   Buccal_date_day; 
@

!Set date of sample to 2003/4/10 (mean of non-missing dates) if missing
trans 
    if (Buccal_date_year==-999999) then
       Buccal_date_year_nm =  2003;
       Buccal_date_month_nm = 4;
       Buccal_date_day_nm =   10;
    endif@

!Dates in julian years of birth adn buccal sample
trans jul_bucc_date =         julian(Buccal_date_year_nm,Buccal_date_month_nm,Buccal_date_day_nm) ;
      buccal_samp_date_jul =  fracyr(jul_bucc_date);
      jul_bir_date =          julian(y_birth,m_birth,d_birth) ;
      birth_date_jul =        fracyr(jul_bir_date);
      age =                   buccal_samp_date_jul - birth_date_jul
@

mean age@

trans age_cen = age - 60.532@

category smoke as any_smoke 0 / 1 / 2 / >@

category alcohol as any_alcohol 0 / 1 / 2 / >@

category days as days_cat 0 / 0 / 5 / 10 / 50 / 100 / 500 / >@

category days_act as days_act_cat 0 / 0 / 5 / 10 / 50 / 100 / 500 / >@

trans age_cen2 = age_cen*age_cen@
trans age_cen3 = age_cen2*age_cen@
trans age_cen4 = age_cen3*age_cen@
trans age_cen5 = age_cen4*age_cen@
trans age_cen6 = age_cen5*age_cen@
trans age_cen7 = age_cen6*age_cen@
trans age_cen8 = age_cen7*age_cen@

!Set iteration bound to 50
 fitopt iter 50@

!Set convergence criterion to 10**-8
 fitopt conv -8@

!Additive model
ADD@

!NULL
loglinear 0 %con@

linear 1@

loglinear 1@

fit@

!Add age to baseline
loglinear 0 +age_cen@

fit@

!Add age**2 to baseline
loglinear 0 +age_cen2@

fit@

!Add age**3 to baseline
loglinear 0 +age_cen3@

fit@

!Add age**4 to baseline
loglinear 0 +age_cen4@

fit@

!Add age**5 to baseline
loglinear 0 +age_cen5@

fit@

!Add age**6 to baseline
loglinear 0 +age_cen6@

fit@

!Add age**7 to baseline
loglinear 0 +age_cen7@

fit@

!Add age**8 to baseline
loglinear 0 +age_cen8@

fit@

!!!!!!!!!!!!!!!!!!!!!!!!!!!!!!!!!!!!!!!!!!!!!!!!!!!!!!!!!!!!!!!!
!!!!!!!!!!!!!!!!!!!!!!!!!!!!!!!!!!!!!!!!!!!!!!!!!!!!!!!!!!!!!!!!
!!Background variable analyses no adjustment for age          !!
!!!!!!!!!!!!!!!!!!!!!!!!!!!!!!!!!!!!!!!!!!!!!!!!!!!!!!!!!!!!!!!!
!!!!!!!!!!!!!!!!!!!!!!!!!!!!!!!!!!!!!!!!!!!!!!!!!!!!!!!!!!!!!!!!

!Null model in age
loglinear 0 %con@

linear 1@

loglinear 1@

fit@

!Add smoking to baseline
loglinear 0 +any_smoke@

fit@

!Add alcohol to baseline
loglinear 0 -any_smoke +any_alcohol@

fit@

!Add radiotherapy to baseline
loglinear 0 -any_alcohol +radiotherapy@

fit@

!Add chemotherapy to baseline
loglinear 0 -radiotherapy +chemotherapy@

fit@

!Add being a case in case-comtrol study to baseline
loglinear 0 -chemotherapy +Case_leuk@

fit@

!Add radiation exposure to baseline
loglinear 0 -Case_leuk +rad_exp@

fit@

!Add chemical exposure to baseline
loglinear 0 -rad_exp + chem_exp@

fit@

!Add chemical (petrol) exposure to baseline
loglinear 0 -chem_exp +chem_petrol@

fit@

!Add chemical (pesticide) exposure to baseline
loglinear 0 -chem_petrol +chem_pest@

fit@

!Add chemical (solvent) exposure to baseline
loglinear 0 -chem_pest +chem_solv@

fit@

!Add chemical (other) exposure to baseline
loglinear 0 -chem_solv +chem_other@

fit@

!Add days work in Chernobyl zone to baseline
loglinear 0 -chem_other +days@

fit@

!Add days active work in Chernobyl zone to baseline
loglinear 0 -days +days_act@

fit@

!Add type of work in Chernobyl zone to baseline
loglinear 0 -days_act +liqtype@

fit@

!!!!!!!!!!!!!!!!!!!!!!!!!!!!!!!!!!!!!!!!!!!!!!!!!!!!!!!!!!!!!!!!
!!!!!!!!!!!!!!!!!!!!!!!!!!!!!!!!!!!!!!!!!!!!!!!!!!!!!!!!!!!!!!!!
!!Background variable analyses with adjustment for age        !!
!!!!!!!!!!!!!!!!!!!!!!!!!!!!!!!!!!!!!!!!!!!!!!!!!!!!!!!!!!!!!!!!
!!!!!!!!!!!!!!!!!!!!!!!!!!!!!!!!!!!!!!!!!!!!!!!!!!!!!!!!!!!!!!!!
!OPTIMAL AGE MODEL: age +age**2 +age**3 baseline
loglinear 0 age_cen age_cen2 age_cen3@

fit@

!Add smoking to baseline
loglinear 0 +any_smoke@

fit@

!Add alcohol to baseline
loglinear 0 -any_smoke +any_alcohol@

fit@

!Add radiotherapy to baseline
loglinear 0 -any_alcohol +radiotherapy@

fit@

!Add chemotherapy to baseline
loglinear 0 -radiotherapy +chemotherapy@

fit@

!Add being a case in case-comtrol study to baseline
loglinear 0 -chemotherapy +Case_leuk@

fit@

!Add radiation exposure to baseline
loglinear 0 -Case_leuk +rad_exp@

fit@

!Add chemical exposure to baseline
loglinear 0 -rad_exp + chem_exp@

fit@

!Add chemical (petrol) exposure to baseline
loglinear 0 -chem_exp +chem_petrol@

fit@

!Add chemical (pesticide) exposure to baseline
loglinear 0 -chem_petrol +chem_pest@

fit@

!Add chemical (solvent) exposure to baseline
loglinear 0 -chem_pest +chem_solv@

fit@

!Add chemical (other) exposure to baseline
loglinear 0 -chem_solv +chem_other@

fit@

!Add days work in Chernobyl zone to baseline
loglinear 0 -chem_other +days@

fit@

!Add days active work in Chernobyl zone to baseline
loglinear 0 -days +days_act@

fit@

!Add type of work in Chernobyl zone to baseline
loglinear 0 -days_act +liqtype@

fit@

!!!!!!!!!!!!!!!!!!!!!!!!!!!!!!!!!!!!!!!!!!!!!!!!!!!!!!!!!!!!!!!!
!!!!!!!!!!!!!!!!!!!!!!!!!!!!!!!!!!!!!!!!!!!!!!!!!!!!!!!!!!!!!!!!
!!Radiation dose analyses no adjustment for age               !!
!!!!!!!!!!!!!!!!!!!!!!!!!!!!!!!!!!!!!!!!!!!!!!!!!!!!!!!!!!!!!!!!
!!!!!!!!!!!!!!!!!!!!!!!!!!!!!!!!!!!!!!!!!!!!!!!!!!!!!!!!!!!!!!!!
!Null model in age
loglinear 0 %con@

linear 1@

loglinear 1@

fit@

!!!!!!!!!!!!!!!!!!!!!!!!!!
!ADDITIVE MODEL - LINEAR !
!!!!!!!!!!!!!!!!!!!!!!!!!!

ADD@

linear 1 dose@

loglinear 1@

fit@

ci level 95@

bounds 2 level 95@

!profile 2@

!!!!!!!!!!!!!!!!!!!!!!!!!!!!!!!!!!!!!!!
!ADDITIVE MODEL - LINEAR-EXPONENTIAL  !
!!!!!!!!!!!!!!!!!!!!!!!!!!!!!!!!!!!!!!!
loglinear 1 dose@

fit@

ci level 95@

bounds 2 level 95@

!profile 2@

bounds 3 level 95@

!profile 3@

!!!!!!!!!!!!!!!!!!!!!!!!!!!!!!!!!!!
!MULTIPLICATIVE MODEL - LINEAR    !
!!!!!!!!!!!!!!!!!!!!!!!!!!!!!!!!!!!
RRISK@

linear 1 dose@

loglinear 1@

fit@

ci level 95@

bounds 2 level 95@

!profile 2@

!!!!!!!!!!!!!!!!!!!!!!!!!!!!!!!!!!!!!!!!!!!!!
!MULTIPLICATIVE MODEL - LINEAR-EXPONENTIAL  !
!!!!!!!!!!!!!!!!!!!!!!!!!!!!!!!!!!!!!!!!!!!!!
loglinear 1 dose@

fit@

ci level 95@

bounds 2 level 95@

!profile 2@

bounds 3 level 95@

!profile 3@

!!!!!!!!!!!!!!!!!!!!!!!!!!!!!!!!!!!!!!!!!!!!!!!!!!!!!!!!!!!!!!!!
!!!!!!!!!!!!!!!!!!!!!!!!!!!!!!!!!!!!!!!!!!!!!!!!!!!!!!!!!!!!!!!!
!!Radiation dose analyses adjustment for age                  !!
!!!!!!!!!!!!!!!!!!!!!!!!!!!!!!!!!!!!!!!!!!!!!!!!!!!!!!!!!!!!!!!!
!!!!!!!!!!!!!!!!!!!!!!!!!!!!!!!!!!!!!!!!!!!!!!!!!!!!!!!!!!!!!!!!

!!!!!!!!!!!!!!!!!!!!!!!!!!
!ADDITIVE MODEL - LINEAR !
!!!!!!!!!!!!!!!!!!!!!!!!!!
ADD@

loglinear 0 age_cen age_cen2 age_cen3@

linear 1@

loglinear 1@

fit@

linear 1 dose@

loglinear 1@

fit@

ci level 95@

bounds 5 level 95@

!profile 5@

!!!!!!!!!!!!!!!!!!!!!!!!!!!!!!!!!!!!!!!
!ADDITIVE MODEL - LINEAR-EXPONENTIAL  !
!!!!!!!!!!!!!!!!!!!!!!!!!!!!!!!!!!!!!!!
loglinear 1 dose@

fit@

ci level 95@

bounds 5 level 95@

!profile 5@

bounds 6 level 95@

!profile 6@

!!!!!!!!!!!!!!!!!!!!!!!!!!!!!!!!!!!!!!
!MULTIPLICATIVE MODEL - LINEAR       !
!!!!!!!!!!!!!!!!!!!!!!!!!!!!!!!!!!!!!!
RRISK@

linear 1 dose@

loglinear 1@

fit@

ci level 95@

bounds 5 level 95@

!profile 5@

!!!!!!!!!!!!!!!!!!!!!!!!!!!!!!!!!!!!!!!!!!!!
!MULTIPLICATIVE MODEL - LINEAR-EXPONENTIAL !
!!!!!!!!!!!!!!!!!!!!!!!!!!!!!!!!!!!!!!!!!!!!
loglinear 1 dose@

fit@

ci level 95@

bounds 5 level 95@

!profile 5@

bounds 6 level 95@

!profile 6@

!!!!!!!!!!!!!!!!!!!!!!!!!!!!!!!!!!!!!!!!!!!!!!!!!!!!!!!!!!!!!!!!!!!!!!!!!!!!!!
!!!!!!!!!!!!!!!!!!!!!!!!!!!!!!!!!!!!!!!!!!!!!!!!!!!!!!!!!!!!!!!!!!!!!!!!!!!!!!
!!Radiation dose analyses unadjusted for age, exclusion of all cancers      !!
!!!!!!!!!!!!!!!!!!!!!!!!!!!!!!!!!!!!!!!!!!!!!!!!!!!!!!!!!!!!!!!!!!!!!!!!!!!!!!
!!!!!!!!!!!!!!!!!!!!!!!!!!!!!!!!!!!!!!!!!!!!!!!!!!!!!!!!!!!!!!!!!!!!!!!!!!!!!!

select (radiotherapy /= 1) & (chemotherapy /=1) & (Case_leuk ==0) & (tumour == 0)@

!!!!!!!!!!!!!!!!!!!!!!!!!!!
!ADDITIVE MODEL - LINEAR  !
!!!!!!!!!!!!!!!!!!!!!!!!!!!
ADD@

loglinear 0 %con@

linear 1@

loglinear 1@

fit@

linear 1 dose@

loglinear 1@

fit@

ci level 95@

bounds 2 level 95@

!profile 2@

!!!!!!!!!!!!!!!!!!!!!!!!!!!!!!!!!!!!!!
!ADDITIVE MODEL - LINEAR-EXPONENTIAL !
!!!!!!!!!!!!!!!!!!!!!!!!!!!!!!!!!!!!!!

loglinear 1 dose@

fit@

ci level 95@

bounds 2 level 95@

!profile 2@

bounds 3 level 95@

!profile 3@

!!!!!!!!!!!!!!!!!!!!!!!!!!!!!!!!!
!MULTIPLICATIVE MODEL - LINEAR  !
!!!!!!!!!!!!!!!!!!!!!!!!!!!!!!!!!

RRISK@

linear 1 dose@

loglinear 1@

fit@

ci level 95@

bounds 2 level 95@

!profile 2@

!!!!!!!!!!!!!!!!!!!!!!!!!!!!!!!!!!!!!!!!!!!!
!MULTIPLICATIVE MODEL - LINEAR-EXPONENTIAL !
!!!!!!!!!!!!!!!!!!!!!!!!!!!!!!!!!!!!!!!!!!!!

loglinear 1 dose@

fit@

ci level 95@

bounds 2 level 95@

!profile 2@

bounds 3 level 95@

!profile 6@

!!!!!!!!!!!!!!!!!!!!!!!!!!!!!!!!!!!!!!!!!!!!!!!!!!!!!!!!!!!!!!!!!!!!!!!!!!!!!!
!!!!!!!!!!!!!!!!!!!!!!!!!!!!!!!!!!!!!!!!!!!!!!!!!!!!!!!!!!!!!!!!!!!!!!!!!!!!!!
!!Radiation dose analyses adjustment for age, exclusion of all cancers      !!
!!!!!!!!!!!!!!!!!!!!!!!!!!!!!!!!!!!!!!!!!!!!!!!!!!!!!!!!!!!!!!!!!!!!!!!!!!!!!!
!!!!!!!!!!!!!!!!!!!!!!!!!!!!!!!!!!!!!!!!!!!!!!!!!!!!!!!!!!!!!!!!!!!!!!!!!!!!!!

select (radiotherapy /= 1) & (chemotherapy /=1) & (Case_leuk ==0) & (tumour == 0)@

!!!!!!!!!!!!!!!!!!!!!!!!!!!!
!ADDITIVE MODEL - LINEAR   !
!!!!!!!!!!!!!!!!!!!!!!!!!!!!
ADD@

loglinear 0 age_cen age_cen2 age_cen3@

linear 1@

loglinear 1@

fit@

linear 1 dose@

loglinear 1@

fit@

ci level 95@

bounds 5 level 95@

!profile 5@

!!!!!!!!!!!!!!!!!!!!!!!!!!!!!!!!!!!!!!!
!ADDITIVE MODEL - LINEAR-EXPONENTIAL  !
!!!!!!!!!!!!!!!!!!!!!!!!!!!!!!!!!!!!!!!

loglinear 1 dose@

fit@

ci level 95@

bounds 5 level 95@

!profile 5@

bounds 6 level 95@

!profile 6@

!!!!!!!!!!!!!!!!!!!!!!!!!!!!!!!!!
!MULTIPLICATIVE MODEL - LINEAR  !
!!!!!!!!!!!!!!!!!!!!!!!!!!!!!!!!!

RRISK@

linear 1 dose@

loglinear 1@

fit@

ci level 95@

bounds 5 level 95@

!profile 5@

!!!!!!!!!!!!!!!!!!!!!!!!!!!!!!!!!!!!!!!!!!!!
!MULTIPLICATIVE MODEL - LINEAR-EXPONENTIAL !
!!!!!!!!!!!!!!!!!!!!!!!!!!!!!!!!!!!!!!!!!!!!

loglinear 1 dose@

fit@

ci level 95@

bounds 5 level 95@

!profile 5@

bounds 6 level 95@

!profile 6@

quit@
