# Supplementary material for: Buccal mucosa micronuclei counts in relation to exposure to low dose-rate radiation from the Chornobyl nuclear accident and other medical and occupational radiation exposures
Source: Environ Health. 2017 Jun 23;16:70. doi: 10.1186/s12940-017-0273-x (PMC5481966; doi:10.1186/s12940-017-0273-x)
Supplement: Additional file 1: — Data files (Excel, text) and other R and Epicure files used in the analysis. (ZIP 3032 kb) [file 12940_2017_273_MOESM1_ESM.zip › Ukraine MN data regression.log.bak]

log 'Ukraine MN data regression'@


!Poisson model fitted to Ukraine micronucleus data
!Revised by MP Little 2016-2-23

names id Number_cells_scored Number_cells_MN MN_1000 d_birth m_birth y_birth num_miss first days_act rad_exp chem_exp chem_petrol chem_pest chem_solv chem_other
 radiotherapy chemotherapy alcohol smoke Mean86 Mean87 Mean88 Mean89 Mean90 Mean_total Buccal_date_year Buccal_date_month Buccal_date_day Case_leuk
 Year_first_exposed Year_last_exposed proxy proxy_str number1 first_year duration duration_act days days_act tse radiation radiography nuclear army other_radiation industry
 oil electrical road other_industry chemical petroleum pesticides solvents other_chemical age age_x obl education urban tumour radio_other dental bone chest other family
 subtype subtypecll subtypecll_str y_dx reference y_int liqtype flag1 flag2 flag_definite phase COM1_EXP1 COM2_EXP1 COM3_EXP1 QUES1 QUES2 liquid liquid_proxy exp chemo
 time_int_ch set t11 t1515 t12 t22 num_miss@


! Skip first line (containing names of variables)
skip 1@

! Open data (2015/12/22 version)
input 'C:\d_drive\Word processing\Reports\REB Chernobyl Ukraine micronucleus analysis\Micro_22122015 (rev 2015-12-22)(master).csv'@

Input from C:\d_drive\Word processing\Reports\REB Chernobyl Ukraine micronucleus analysis\Micro_22122015 (rev 2015-12-22)(master).csv

         112 records read         111 records used
                                    1 records rejected

97 variables defined  At least 500 additional variables can be created.


levels rad_exp 0:2 chem_exp 0:2 chem_petrol 0:2 chem_pest 0:2 chem_solv 0:2 chem_other 0:2 radiotherapy 0:2 chemotherapy 0:2 alcohol 0:6 smoke 0:5 Case_leuk 0:1 liqtype 0:11@

rad_exp has 3 levels from 0 to 2
chem_exp has 3 levels from 0 to 2
chem_petrol has 3 levels from 0 to 2
chem_pest has 3 levels from 0 to 2
chem_solv has 3 levels from 0 to 2
chem_other has 3 levels from 0 to 2
radiotherapy has 3 levels from 0 to 2
chemotherapy has 3 levels from 0 to 2
alcohol has 7 levels from 0 to 6
smoke has 6 levels from 0 to 5
Case_leuk has 2 levels from 0 to 1
liqtype has 12 levels from 0 to 11

level Number_cells_MN@
Number_cells_MN has 11 levels from 0 to 10

freq Number_cells_MN@


  FOR: Number_cells_MN
  Level     Freq     %      Cum %
      0          32   28.83    28.83
      1          30   27.03    55.86
      2          19   17.12    72.97
      3          14   12.61    85.59
      4           8    7.21    92.79
      5           4    3.60    96.40
      6           2    1.80    98.20
      7           1    0.90    99.10
      8           0    0.00    99.10
      9           0    0.00    99.10
     10           1    0.90   100.00
  Total         111


cases Number_cells_MN@

PYR Number_cells_scored@

!TRANSFORMATIONS
rank Mean_total @

  Variable: Mean_total


  Minimum     0.00692
      25%        2.11
      50%      11.322
      75%          49
    Mean      59.7614
  Maximum     748.441

  Using 111 records 


tran dose=Mean_total/1000 @

tran dose2 = dose*dose@

mean dose @

           Summary for dose

               Mean      Std. Dev.        Count      Minimum      Maximum
          0.0597614       0.12539           111   6.9200e-06      0.74844


category Mean_total as Mean_total_cat -999999 / 20 / 100 / 250 / 500 / > @

Mean_total_cat has 5 levels from 1 to 5


mean dose@

           Summary for dose

               Mean      Std. Dev.        Count      Minimum      Maximum
          0.0597614       0.12539           111   6.9200e-06      0.74844


mean dose by Mean_total_cat@

           Summary for dose

Mean_total_cat          Mean      Std. Dev.        Count      Minimum      Maximum
    1    0.00479307     0.0051004            66   6.9200e-06     0.017100
    2     0.0450199      0.019058            29     0.020000     0.088700
    3      0.141180      0.033817             5      0.11200      0.19700
    4      0.304349      0.042007             8      0.26200      0.37000
    5      0.623635       0.12117             3      0.50646      0.74844


trans 
    Buccal_date_year_nm =  Buccal_date_year; 
    Buccal_date_month_nm = Buccal_date_month; 
    Buccal_date_day_nm =   Buccal_date_day; 
@


!Set date of sample to 2003/4/10 (mean of non-missing dates) if missing
trans 
    if (Buccal_date_year==-999999) then
       Buccal_date_year_nm =  2003;
       Buccal_date_month_nm = 4;
       Buccal_date_day_nm =   10;
    endif@


!Dates in julian years of birth adn buccal sample
trans jul_bucc_date =         julian(Buccal_date_year_nm,Buccal_date_month_nm,Buccal_date_day_nm) ;
      buccal_samp_date_jul =  fracyr(jul_bucc_date);
      jul_bir_date =          julian(y_birth,m_birth,d_birth) ;
      birth_date_jul =        fracyr(jul_bir_date);
      age =                   buccal_samp_date_jul - birth_date_jul
@


mean age@

           Summary for age

               Mean      Std. Dev.        Count      Minimum      Maximum
            60.5320        9.2574           111       43.736       79.542


trans age_cen = age - 60.532@


category smoke as any_smoke 0 / 1 / 2 / >@

any_smoke has 3 levels from 1 to 3


category alcohol as any_alcohol 0 / 1 / 2 / >@

any_alcohol has 3 levels from 1 to 3


category days as days_cat 0 / 0 / 5 / 10 / 50 / 100 / 500 / >@

days_cat has 7 levels from 1 to 7


category days_act as days_act_cat 0 / 0 / 5 / 10 / 50 / 100 / 500 / >@

days_act_cat has 7 levels from 1 to 7


trans age_cen2 = age_cen*age_cen@

trans age_cen3 = age_cen2*age_cen@

trans age_cen4 = age_cen3*age_cen@

trans age_cen5 = age_cen4*age_cen@

trans age_cen6 = age_cen5*age_cen@

trans age_cen7 = age_cen6*age_cen@

trans age_cen8 = age_cen7*age_cen@


!Set iteration bound to 50
 fitopt iter 50@


!Set convergence criterion to 10**-8
 fitopt conv -8@


!Additive model
ADD@

!NULL
loglinear 0 %con@


linear 1@


loglinear 1@


fit@

          Iter  Step      Deviance

             0     0   134765.850
             1     0    48579.535
             2     0    17112.675
             3     0     5772.324
             4     0     1826.494
             5     0      577.050
             6     0      268.070
             7     0      226.736
             8     0      225.370
             9     0      225.368
            10     0      225.368

Piece-wise exponential regression
Additive  T0 + T1 + T2 + ...

Number_cells_MN is used for cases
Number_cells_scored is used for person years


                            Parameter Summary Table

 # Name                            Estimate     Std.Err.  Test Stat.  P value
-- ----------------------------   ----------   ---------  ----------  --------
Log-linear term 0
 1 %CON.....................         -5.884     0.07236     -81.31    < 0.001

            Records used          111

                Deviance      225.368
                     AIC      227.368
            Pearson Chi2      269.584      Degrees of freedom     110


!Add age to baseline
loglinear 0 +age_cen@


fit@

          Iter  Step      Deviance

             0     0      225.368
             1     0      225.320
             2     0      225.320
             3     1      225.320

Piece-wise exponential regression
Additive  T0 + T1 + T2 + ...

Number_cells_MN is used for cases
Number_cells_scored is used for person years


                            Parameter Summary Table

 # Name                            Estimate     Std.Err.  Test Stat.  P value
-- ----------------------------   ----------   ---------  ----------  --------
Log-linear term 0
 1 %CON.....................         -5.884     0.07247      -81.2    < 0.001
 2 age_cen..................      -0.001708    0.007796    -0.2192      > 0.5

            Records used          111

                Deviance       225.32
                     AIC       229.32
            Pearson Chi2      268.873      Degrees of freedom     109


!Add age**2 to baseline
loglinear 0 +age_cen2@


fit@

          Iter  Step      Deviance

             0     0      225.320
             1     0      225.312
             2     0      225.312
             3     3      225.312

Piece-wise exponential regression
Additive  T0 + T1 + T2 + ...

Number_cells_MN is used for cases
Number_cells_scored is used for person years


                            Parameter Summary Table

 # Name                            Estimate     Std.Err.  Test Stat.  P value
-- ----------------------------   ----------   ---------  ----------  --------
Log-linear term 0
 1 %CON.....................         -5.878       0.104     -56.51    < 0.001
 2 age_cen..................      -0.001752    0.007835    -0.2236      > 0.5
 3 age_cen2.................     -7.681e-05   0.0008716   -0.08813      > 0.5

            Records used          111

                Deviance      225.312
                     AIC      231.312
            Pearson Chi2      268.902      Degrees of freedom     108


!Add age**3 to baseline
loglinear 0 +age_cen3@


fit@

          Iter  Step      Deviance

             0     0      225.312
             1     0      218.445
             2     0      218.291
             3     0      218.291
             4     0      218.291

Piece-wise exponential regression
Additive  T0 + T1 + T2 + ...

Number_cells_MN is used for cases
Number_cells_scored is used for person years


                            Parameter Summary Table

 # Name                            Estimate     Std.Err.  Test Stat.  P value
-- ----------------------------   ----------   ---------  ----------  --------
Log-linear term 0
 1 %CON.....................         -5.895       0.106     -55.61    < 0.001
 2 age_cen..................        0.03980     0.01779      2.237     0.0253
 3 age_cen2.................     -0.0001224   0.0009172    -0.1334      > 0.5
 4 age_cen3.................     -0.0002532   9.825e-05     -2.577    0.00997

            Records used          111

                Deviance      218.291
                     AIC      226.291
            Pearson Chi2      255.507      Degrees of freedom     107


!Add age**4 to baseline
loglinear 0 +age_cen4@


fit@

          Iter  Step      Deviance

             0     0      218.291
             1     0      218.291
             2     0      218.291

Piece-wise exponential regression
Additive  T0 + T1 + T2 + ...

Number_cells_MN is used for cases
Number_cells_scored is used for person years


                            Parameter Summary Table

 # Name                            Estimate     Std.Err.  Test Stat.  P value
-- ----------------------------   ----------   ---------  ----------  --------
Log-linear term 0
 1 %CON.....................         -5.895       0.134        -44    < 0.001
 2 age_cen..................        0.03980     0.01779      2.237     0.0253
 3 age_cen2.................     -0.0001330    0.002955     -0.045      > 0.5
 4 age_cen3.................     -0.0002532   9.835e-05     -2.574     0.0101
 5 age_cen4.................      4.275e-08   1.133e-05   0.003773      > 0.5

            Records used          111

                Deviance      218.291
                     AIC      228.291
            Pearson Chi2      255.519      Degrees of freedom     106


!Add age**5 to baseline
loglinear 0 +age_cen5@


fit@

          Iter  Step      Deviance

             0     0      218.291
             1     0      216.803
             2     0      216.759
             3     0      216.759
             4     0      216.759
             5     0      216.759

Piece-wise exponential regression
Additive  T0 + T1 + T2 + ...

Number_cells_MN is used for cases
Number_cells_scored is used for person years


                            Parameter Summary Table

 # Name                            Estimate     Std.Err.  Test Stat.  P value
-- ----------------------------   ----------   ---------  ----------  --------
Log-linear term 0
 1 %CON.....................         -5.876      0.1362     -43.13    < 0.001
 2 age_cen..................        0.01479     0.02707     0.5466      > 0.5
 3 age_cen2.................     -0.0004257    0.003189    -0.1335      > 0.5
 4 age_cen3.................      0.0001765   0.0003701     0.4767      > 0.5
 5 age_cen4.................      7.869e-07   1.286e-05    0.06117      > 0.5
 6 age_cen5.................     -1.364e-06   1.167e-06     -1.169      0.242

            Records used          111

                Deviance      216.759
                     AIC      228.759
            Pearson Chi2      256.804      Degrees of freedom     105


!Add age**6 to baseline
loglinear 0 +age_cen6@


fit@

          Iter  Step      Deviance

             0     0      216.759
             1     0      212.960
             2     0      212.701
             3     0      212.693
             4     0      212.693
             5     0      212.693

Piece-wise exponential regression
Additive  T0 + T1 + T2 + ...

Number_cells_MN is used for cases
Number_cells_scored is used for person years


                            Parameter Summary Table

 # Name                            Estimate     Std.Err.  Test Stat.  P value
-- ----------------------------   ----------   ---------  ----------  --------
Log-linear term 0
 1 %CON.....................         -6.087      0.1775     -34.29    < 0.001
 2 age_cen..................      0.0008263     0.02706    0.03054      > 0.5
 3 age_cen2.................        0.01146    0.006703       1.71     0.0873
 4 age_cen3.................      0.0004316   0.0003724      1.159      0.246
 5 age_cen4.................     -0.0001079   5.538e-05     -1.948     0.0514
 6 age_cen5.................     -2.253e-06   1.127e-06     -1.999     0.0456
 7 age_cen6.................      2.475e-07   1.216e-07      2.036     0.0418

            Records used          111

                Deviance      212.693
                     AIC      226.693
            Pearson Chi2      254.784      Degrees of freedom     104


!Add age**7 to baseline
loglinear 0 +age_cen7@


fit@

          Iter  Step      Deviance

             0     0      212.693
             1     0      212.123
             2     0      212.122
             3     0      212.122

Piece-wise exponential regression
Additive  T0 + T1 + T2 + ...

Number_cells_MN is used for cases
Number_cells_scored is used for person years


                            Parameter Summary Table

 # Name                            Estimate     Std.Err.  Test Stat.  P value
-- ----------------------------   ----------   ---------  ----------  --------
Log-linear term 0
 1 %CON.....................         -6.083      0.1769     -34.38    < 0.001
 2 age_cen..................       -0.02452     0.04311    -0.5689      > 0.5
 3 age_cen2.................        0.01092    0.006733      1.622      0.105
 4 age_cen3.................       0.001233    0.001123      1.098      0.272
 5 age_cen4.................     -9.835e-05    5.68e-05     -1.732     0.0833
 6 age_cen5.................     -7.958e-06   7.631e-06     -1.043      0.297
 7 age_cen6.................      2.121e-07   1.302e-07      1.629      0.103
 8 age_cen7.................      1.100e-08   1.455e-08     0.7557       0.45

            Records used          111

                Deviance      212.122
                     AIC      228.122
            Pearson Chi2      253.367      Degrees of freedom     103


!Add age**8 to baseline
loglinear 0 +age_cen8@


fit@

          Iter  Step      Deviance

             0     0      212.122
             1     0      210.448
             2     0      210.442
             3     0      210.442
             4     0      210.442

Piece-wise exponential regression
Additive  T0 + T1 + T2 + ...

Number_cells_MN is used for cases
Number_cells_scored is used for person years


                            Parameter Summary Table

 # Name                            Estimate     Std.Err.  Test Stat.  P value
-- ----------------------------   ----------   ---------  ----------  --------
Log-linear term 0
 1 %CON.....................         -6.242      0.2213     -28.21    < 0.001
 2 age_cen..................       -0.03601     0.04396    -0.8192      0.413
 3 age_cen2.................        0.02500     0.01289      1.939     0.0525
 4 age_cen3.................       0.001549    0.001158      1.338      0.181
 5 age_cen4.................     -0.0003529   0.0002051      -1.72     0.0854
 6 age_cen5.................     -1.076e-05   7.959e-06     -1.352      0.176
 7 age_cen6.................      1.648e-06   1.116e-06      1.476       0.14
 8 age_cen7.................      1.880e-08    1.58e-08       1.19      0.234
 9 age_cen8.................     -2.436e-09   1.879e-09     -1.297      0.195

            Records used          111

                Deviance      210.442
                     AIC      228.442
            Pearson Chi2      249.592      Degrees of freedom     102


!!!!!!!!!!!!!!!!!!!!!!!!!!!!!!!!!!!!!!!!!!!!!!!!!!!!!!!!!!!!!!!!
!!!!!!!!!!!!!!!!!!!!!!!!!!!!!!!!!!!!!!!!!!!!!!!!!!!!!!!!!!!!!!!!
!!Background variable analyses no adjustment for age          !!
!!!!!!!!!!!!!!!!!!!!!!!!!!!!!!!!!!!!!!!!!!!!!!!!!!!!!!!!!!!!!!!!
!!!!!!!!!!!!!!!!!!!!!!!!!!!!!!!!!!!!!!!!!!!!!!!!!!!!!!!!!!!!!!!!

!Null model in age
loglinear 0 %con@


linear 1@


loglinear 1@


fit@

          Iter  Step      Deviance

             0     0   134765.850
             1     0    48579.535
             2     0    17112.675
             3     0     5772.324
             4     0     1826.494
             5     0      577.050
             6     0      268.070
             7     0      226.736
             8     0      225.370
             9     0      225.368
            10     0      225.368

Piece-wise exponential regression
Additive  T0 + T1 + T2 + ...

Number_cells_MN is used for cases
Number_cells_scored is used for person years


                            Parameter Summary Table

 # Name                            Estimate     Std.Err.  Test Stat.  P value
-- ----------------------------   ----------   ---------  ----------  --------
Log-linear term 0
 1 %CON.....................         -5.884     0.07236     -81.31    < 0.001

            Records used          111

                Deviance      225.368
                     AIC      227.368
            Pearson Chi2      269.584      Degrees of freedom     110


!Add smoking to baseline
loglinear 0 +any_smoke@


fit@

          Iter  Step      Deviance

             0     0      225.368
             1     0      220.983
             2     0      220.781
             3     0      220.779
             4     0      220.779
             5     0      220.779

Piece-wise exponential regression
Additive  T0 + T1 + T2 + ...

Number_cells_MN is used for cases
Number_cells_scored is used for person years


                            Parameter Summary Table

 # Name                            Estimate     Std.Err.  Test Stat.  P value
-- ----------------------------   ----------   ---------  ----------  --------
Log-linear term 0
 1 %CON.....................         -6.620         0.5     -13.24    < 0.001
 3 any_smoke_2..............         0.6270      0.5167      1.214      0.225
 4 any_smoke_3..............         0.8279      0.5078      1.631      0.103

            Records used          111

                Deviance      220.779
                     AIC      226.779
            Pearson Chi2      261.926      Degrees of freedom     108


!Add alcohol to baseline
loglinear 0 -any_smoke +any_alcohol@


fit@

          Iter  Step      Deviance

             0     0      307.611
             1     0      253.233
             2     0      225.310
             3     0      224.598
             4     0      224.598
             5     0      224.598

Piece-wise exponential regression
Additive  T0 + T1 + T2 + ...

Number_cells_MN is used for cases
Number_cells_scored is used for person years


                            Parameter Summary Table

 # Name                            Estimate     Std.Err.  Test Stat.  P value
-- ----------------------------   ----------   ---------  ----------  --------
Log-linear term 0
 1 %CON.....................         -6.215      0.7071     -8.789    < 0.001
 3 any_alcohol_2............         0.2332      0.7255     0.3214      > 0.5
 4 any_alcohol_3............         0.3626      0.7118     0.5095      > 0.5

            Records used          111

                Deviance      224.598
                     AIC      230.598
            Pearson Chi2      268.264      Degrees of freedom     108


!Add radiotherapy to baseline
loglinear 0 -any_alcohol +radiotherapy@


fit@

          Iter  Step      Deviance

             0     0      244.170
             1     0      234.180
             2     0      224.761
             3     0      223.170
             4     0      223.067
             5     0      223.066
             6     0      223.066
             7     3      223.066

Piece-wise exponential regression
Additive  T0 + T1 + T2 + ...

Number_cells_MN is used for cases
Number_cells_scored is used for person years


                            Parameter Summary Table

 # Name                            Estimate     Std.Err.  Test Stat.  P value
-- ----------------------------   ----------   ---------  ----------  --------
Log-linear term 0
 1 %CON.....................         -6.014       0.378     -15.91    < 0.001
 3 radiotherapy_1...........          1.122      0.6901      1.625      0.104
 4 radiotherapy_2...........         0.1259      0.3852     0.3267      > 0.5

            Records used          111

                Deviance      223.066
                     AIC      229.066
            Pearson Chi2        267.5      Degrees of freedom     108


!Add chemotherapy to baseline
loglinear 0 -radiotherapy +chemotherapy@


fit@

          Iter  Step      Deviance

             0     0      228.501
             1     1      219.401
             2     0      217.079
             3     0      216.893
             4     0      216.892
             5     0      216.892
             6     3      216.892

Piece-wise exponential regression
Additive  T0 + T1 + T2 + ...

Number_cells_MN is used for cases
Number_cells_scored is used for person years


                            Parameter Summary Table

 # Name                            Estimate     Std.Err.  Test Stat.  P value
-- ----------------------------   ----------   ---------  ----------  --------
Log-linear term 0
 1 %CON.....................         -6.014       0.378     -15.91    < 0.001
 3 chemotherapy_1...........          1.766      0.5855      3.016    0.00256
 4 chemotherapy_2...........         0.1140      0.3853     0.2958      > 0.5

            Records used          111

                Deviance      216.892
                     AIC      222.892
            Pearson Chi2      256.413      Degrees of freedom     108


!Add being a case in case-comtrol study to baseline
loglinear 0 -chemotherapy +Case_leuk@


fit@

          Iter  Step      Deviance

             0     0      228.501
             1     0      225.379
             2     0      225.364
             3     0      225.364
             4     0      225.364

Piece-wise exponential regression
Additive  T0 + T1 + T2 + ...

Number_cells_MN is used for cases
Number_cells_scored is used for person years


                            Parameter Summary Table

 # Name                            Estimate     Std.Err.  Test Stat.  P value
-- ----------------------------   ----------   ---------  ----------  --------
Log-linear term 0
 1 %CON.....................         -5.883     0.07412     -79.36    < 0.001
 3 Case_leuk_1..............       -0.02194      0.3415   -0.06426      > 0.5

            Records used          111

                Deviance      225.364
                     AIC      229.364
            Pearson Chi2      269.302      Degrees of freedom     109


!Add radiation exposure to baseline
loglinear 0 -Case_leuk +rad_exp@


fit@

          Iter  Step      Deviance

             0     0      225.368
             1     0      225.171
             2     0      225.171
             3     0      225.171

Piece-wise exponential regression
Additive  T0 + T1 + T2 + ...

Number_cells_MN is used for cases
Number_cells_scored is used for person years


                            Parameter Summary Table

 # Name                            Estimate     Std.Err.  Test Stat.  P value
-- ----------------------------   ----------   ---------  ----------  --------
Log-linear term 0
 1 %CON.....................         -6.014       0.378     -15.91    < 0.001
 3 rad_exp_1................        0.08621      0.4317     0.1997      > 0.5
 4 rad_exp_2................         0.1435      0.3861     0.3718      > 0.5

            Records used          111

                Deviance      225.171
                     AIC      231.171
            Pearson Chi2      268.254      Degrees of freedom     108


!Add chemical exposure to baseline
loglinear 0 -rad_exp + chem_exp@


fit@

          Iter  Step      Deviance

             0     0      228.501
             1     0      224.294
             2     0      224.255
             3     0      224.255
             4     1      224.255

Piece-wise exponential regression
Additive  T0 + T1 + T2 + ...

Number_cells_MN is used for cases
Number_cells_scored is used for person years


                            Parameter Summary Table

 # Name                            Estimate     Std.Err.  Test Stat.  P value
-- ----------------------------   ----------   ---------  ----------  --------
Log-linear term 0
 1 %CON.....................         -6.014       0.378     -15.91    < 0.001
 3 chem_exp_1...............      0.0002596      0.4105  0.0006324      > 0.5
 4 chem_exp_2...............         0.1761       0.387     0.4552      > 0.5

            Records used          111

                Deviance      224.255
                     AIC      230.255
            Pearson Chi2      263.624      Degrees of freedom     108


!Add chemical (petrol) exposure to baseline
loglinear 0 -chem_exp +chem_petrol@


fit@

          Iter  Step      Deviance

             0     0      228.501
             1     0      225.022
             2     0      224.991
             3     0      224.991
             4     0      224.991

Piece-wise exponential regression
Additive  T0 + T1 + T2 + ...

Number_cells_MN is used for cases
Number_cells_scored is used for person years


                            Parameter Summary Table

 # Name                            Estimate     Std.Err.  Test Stat.  P value
-- ----------------------------   ----------   ---------  ----------  --------
Log-linear term 0
 1 %CON.....................         -6.014       0.378     -15.91    < 0.001
 3 chem_petrol_1............         0.2376      0.4339     0.5475      > 0.5
 4 chem_petrol_2............         0.1232       0.386     0.3191      > 0.5

            Records used          111

                Deviance      224.991
                     AIC      230.991
            Pearson Chi2      270.446      Degrees of freedom     108


!Add chemical (pesticide) exposure to baseline
loglinear 0 -chem_petrol +chem_pest@


fit@

          Iter  Step      Deviance

             0     0      228.501
             1     0      224.095
             2     0      224.062
             3     0      224.062
             4     1      224.062

Piece-wise exponential regression
Additive  T0 + T1 + T2 + ...

Number_cells_MN is used for cases
Number_cells_scored is used for person years


                            Parameter Summary Table

 # Name                            Estimate     Std.Err.  Test Stat.  P value
-- ----------------------------   ----------   ---------  ----------  --------
Log-linear term 0
 1 %CON.....................         -6.014       0.378     -15.91    < 0.001
 3 chem_pest_1..............        -0.2146      0.5175    -0.4146      > 0.5
 4 chem_pest_2..............         0.1555      0.3854     0.4034      > 0.5

            Records used          111

                Deviance      224.062
                     AIC      230.062
            Pearson Chi2      266.973      Degrees of freedom     108


!Add chemical (solvent) exposure to baseline
loglinear 0 -chem_pest +chem_solv@


fit@

          Iter  Step      Deviance

             0     0      228.501
             1     1      226.124
             2     0      224.203
             3     0      224.130
             4     0      224.129
             5     0      224.129
             6     0      224.129

Piece-wise exponential regression
Additive  T0 + T1 + T2 + ...

Number_cells_MN is used for cases
Number_cells_scored is used for person years


                            Parameter Summary Table

 # Name                            Estimate     Std.Err.  Test Stat.  P value
-- ----------------------------   ----------   ---------  ----------  --------
Log-linear term 0
 1 %CON.....................         -6.014       0.378     -15.91    < 0.001
 3 chem_solv_1..............          1.409       1.069      1.318      0.187
 4 chem_solv_2..............         0.1323      0.3851     0.3434      > 0.5

            Records used          111

                Deviance      224.129
                     AIC      230.129
            Pearson Chi2      267.311      Degrees of freedom     108


!Add chemical (other) exposure to baseline
loglinear 0 -chem_solv +chem_other@


fit@

          Iter  Step      Deviance

             0     0      228.501
             1     0      224.908
             2     0      224.884
             3     0      224.884
             4     0      224.884

Piece-wise exponential regression
Additive  T0 + T1 + T2 + ...

Number_cells_MN is used for cases
Number_cells_scored is used for person years


                            Parameter Summary Table

 # Name                            Estimate     Std.Err.  Test Stat.  P value
-- ----------------------------   ----------   ---------  ----------  --------
Log-linear term 0
 1 %CON.....................         -6.014       0.378     -15.91    < 0.001
 3 chem_other_1.............       -0.01214      0.4629   -0.02623      > 0.5
 4 chem_other_2.............         0.1494      0.3857     0.3875      > 0.5

            Records used          111

                Deviance      224.884
                     AIC      230.884
            Pearson Chi2      267.458      Degrees of freedom     108


!Add days work in Chernobyl zone to baseline
loglinear 0 -chem_other +days@


fit@

          Iter  Step      Deviance

             0     0      228.501
             1     0      224.822
             2     0      224.798
             3     0      224.798

Piece-wise exponential regression
Additive  T0 + T1 + T2 + ...

Number_cells_MN is used for cases
Number_cells_scored is used for person years


                            Parameter Summary Table

 # Name                            Estimate     Std.Err.  Test Stat.  P value
-- ----------------------------   ----------   ---------  ----------  --------
Log-linear term 0
 1 %CON.....................         -5.853     0.08239     -71.04    < 0.001
 2 days.....................     -0.0001468   0.0001994    -0.7362      0.462

            Records used          111

                Deviance      224.798
                     AIC      228.798
            Pearson Chi2       268.04      Degrees of freedom     109


!Add days active work in Chernobyl zone to baseline
loglinear 0 -days +days_act@


fit@

          Iter  Step      Deviance

             0     0      225.548
             1     0      223.205
             2     0      223.072
             3     0      223.071
             4     0      223.071

Piece-wise exponential regression
Additive  T0 + T1 + T2 + ...

Number_cells_MN is used for cases
Number_cells_scored is used for person years


                            Parameter Summary Table

 # Name                            Estimate     Std.Err.  Test Stat.  P value
-- ----------------------------   ----------   ---------  ----------  --------
Log-linear term 0
 1 %CON.....................         -5.830     0.08015     -72.74    < 0.001
 2 days_act.................     -0.0005037   0.0003647     -1.381      0.167

            Records used          111

                Deviance      223.071
                     AIC      227.071
            Pearson Chi2      265.387      Degrees of freedom     109


!Add type of work in Chernobyl zone to baseline
loglinear 0 -days_act +liqtype@


fit@

          Iter  Step      Deviance

             0     0      225.927
             1     0      217.278
             2     0      213.599
             3     0      213.437
             4     0      213.437
             5     0      213.437

Piece-wise exponential regression
Additive  T0 + T1 + T2 + ...

Number_cells_MN is used for cases
Number_cells_scored is used for person years


                            Parameter Summary Table

 # Name                            Estimate     Std.Err.  Test Stat.  P value
-- ----------------------------   ----------   ---------  ----------  --------
Log-linear term 0
 1 %CON.....................         -5.521      0.7071     -7.809    < 0.001
 3 liqtype_1................          0.000     Aliased
 4 liqtype_2................       -0.07387      0.7638   -0.09672      > 0.5
 5 liqtype_3................        -0.4009      0.7237    -0.5539      > 0.5
 6 liqtype_4................        -0.4601      0.7226    -0.6367      > 0.5
 7 liqtype_5................          0.000     Aliased
 8 liqtype_6................          0.000     Aliased
 9 liqtype_7................          0.000     Aliased
10 liqtype_8................        -0.4291      0.7173    -0.5982      > 0.5
11 liqtype_9................         -1.099           1     -1.099      0.272
12 liqtype_10...............         0.1380      0.7817     0.1765      > 0.5
13 liqtype_11...............         0.5798      0.7746     0.7485      0.454

            Records used          111

                Deviance      213.437
                     AIC      229.437
            Pearson Chi2      269.275      Degrees of freedom     103


!!!!!!!!!!!!!!!!!!!!!!!!!!!!!!!!!!!!!!!!!!!!!!!!!!!!!!!!!!!!!!!!
!!!!!!!!!!!!!!!!!!!!!!!!!!!!!!!!!!!!!!!!!!!!!!!!!!!!!!!!!!!!!!!!
!!Background variable analyses with adjustment for age        !!
!!!!!!!!!!!!!!!!!!!!!!!!!!!!!!!!!!!!!!!!!!!!!!!!!!!!!!!!!!!!!!!!
!!!!!!!!!!!!!!!!!!!!!!!!!!!!!!!!!!!!!!!!!!!!!!!!!!!!!!!!!!!!!!!!
!OPTIMAL AGE MODEL: age +age**2 +age**3 baseline
loglinear 0 age_cen age_cen2 age_cen3@


fit@

          Iter  Step      Deviance

             0     0   134765.850
             1     0    48579.505
             2     0    17112.559
             3     0     5771.979
             4     0     1825.563
             5     0      574.774
             6     0      263.456
             7     0      220.078
             8     0      218.298
             9     0      218.291
            10     0      218.291

Piece-wise exponential regression
Additive  T0 + T1 + T2 + ...

Number_cells_MN is used for cases
Number_cells_scored is used for person years


                            Parameter Summary Table

 # Name                            Estimate     Std.Err.  Test Stat.  P value
-- ----------------------------   ----------   ---------  ----------  --------
Log-linear term 0
 1 %CON.....................         -5.895       0.106     -55.61    < 0.001
 2 age_cen..................        0.03980     0.01779      2.237     0.0253
 3 age_cen2.................     -0.0001224   0.0009172    -0.1334      > 0.5
 4 age_cen3.................     -0.0002532   9.825e-05     -2.577    0.00997

            Records used          111

                Deviance      218.291
                     AIC      226.291
            Pearson Chi2      255.507      Degrees of freedom     107


!Add smoking to baseline
loglinear 0 +any_smoke@


fit@

          Iter  Step      Deviance

             0     0      218.291
             1     0      215.191
             2     0      215.032
             3     0      215.031
             4     0      215.031
             5     1      215.031

Piece-wise exponential regression
Additive  T0 + T1 + T2 + ...

Number_cells_MN is used for cases
Number_cells_scored is used for person years


                            Parameter Summary Table

 # Name                            Estimate     Std.Err.  Test Stat.  P value
-- ----------------------------   ----------   ---------  ----------  --------
Log-linear term 0
 1 %CON.....................         -6.589      0.5045     -13.06    < 0.001
 3 any_smoke_2..............         0.6314      0.5194      1.216      0.224
 4 any_smoke_3..............         0.7644      0.5096        1.5      0.134
 5 age_cen..................        0.03604     0.01791      2.012     0.0442
 6 age_cen2.................     -0.0001385   0.0009147    -0.1514      > 0.5
 7 age_cen3.................     -0.0002311   9.927e-05     -2.328     0.0199

            Records used          111

                Deviance      215.031
                     AIC      227.031
            Pearson Chi2      247.573      Degrees of freedom     105


!Add alcohol to baseline
loglinear 0 -any_smoke +any_alcohol@


fit@

          Iter  Step      Deviance

             0     0      293.178
             1     0      239.798
             2     0      218.231
             3     0      217.785
             4     0      217.785
             5     0      217.785

Piece-wise exponential regression
Additive  T0 + T1 + T2 + ...

Number_cells_MN is used for cases
Number_cells_scored is used for person years


                            Parameter Summary Table

 # Name                            Estimate     Std.Err.  Test Stat.  P value
-- ----------------------------   ----------   ---------  ----------  --------
Log-linear term 0
 1 %CON.....................         -6.027      0.7175       -8.4    < 0.001
 3 any_alcohol_2............        0.03134      0.7382    0.04245      > 0.5
 4 any_alcohol_3............         0.1561      0.7202     0.2168      > 0.5
 5 age_cen..................        0.04056     0.01814      2.236     0.0254
 6 age_cen2.................     -7.904e-05   0.0009212    -0.0858      > 0.5
 7 age_cen3.................     -0.0002521   9.942e-05     -2.536     0.0112

            Records used          111

                Deviance      217.785
                     AIC      229.785
            Pearson Chi2      254.834      Degrees of freedom     105


!Add radiotherapy to baseline
loglinear 0 -any_alcohol +radiotherapy@


fit@

          Iter  Step      Deviance

             0     0      221.319
             1     0      218.371
             2     0      216.657
             3     0      216.541
             4     0      216.540
             5     0      216.540
             6     2      216.540

Piece-wise exponential regression
Additive  T0 + T1 + T2 + ...

Number_cells_MN is used for cases
Number_cells_scored is used for person years


                            Parameter Summary Table

 # Name                            Estimate     Std.Err.  Test Stat.  P value
-- ----------------------------   ----------   ---------  ----------  --------
Log-linear term 0
 1 %CON.....................         -5.865      0.3885      -15.1    < 0.001
 3 radiotherapy_1...........         0.8416      0.7059      1.192      0.233
 4 radiotherapy_2...........       -0.04104      0.3931    -0.1044      > 0.5
 5 age_cen..................        0.03787     0.01824      2.077     0.0378
 6 age_cen2.................     -0.0001119   0.0009196    -0.1217      > 0.5
 7 age_cen3.................     -0.0002467   0.0001004     -2.456     0.0141

            Records used          111

                Deviance       216.54
                     AIC       228.54
            Pearson Chi2      255.002      Degrees of freedom     105


!Add chemotherapy to baseline
loglinear 0 -radiotherapy +chemotherapy@


fit@

          Iter  Step      Deviance

             0     0      218.485
             1     1      212.707
             2     0      211.103
             3     0      210.772
             4     0      210.768
             5     0      210.768
             6     0      210.768

Piece-wise exponential regression
Additive  T0 + T1 + T2 + ...

Number_cells_MN is used for cases
Number_cells_scored is used for person years


                            Parameter Summary Table

 # Name                            Estimate     Std.Err.  Test Stat.  P value
-- ----------------------------   ----------   ---------  ----------  --------
Log-linear term 0
 1 %CON.....................         -5.874      0.3885     -15.12    < 0.001
 3 chemotherapy_1...........          1.517      0.6041      2.511     0.0121
 4 chemotherapy_2...........       -0.04367      0.3932    -0.1111      > 0.5
 5 age_cen..................        0.03510     0.01829      1.919      0.055
 6 age_cen2.................     -0.0001140   0.0009224    -0.1236      > 0.5
 7 age_cen3.................     -0.0002370   0.0001007     -2.355     0.0185

            Records used          111

                Deviance      210.768
                     AIC      222.768
            Pearson Chi2       245.41      Degrees of freedom     105


!Add being a case in case-comtrol study to baseline
loglinear 0 -chemotherapy +Case_leuk@


fit@

          Iter  Step      Deviance

             0     0      218.475
             1     0      218.243
             2     0      218.243
             3     0      218.243

Piece-wise exponential regression
Additive  T0 + T1 + T2 + ...

Number_cells_MN is used for cases
Number_cells_scored is used for person years


                            Parameter Summary Table

 # Name                            Estimate     Std.Err.  Test Stat.  P value
-- ----------------------------   ----------   ---------  ----------  --------
Log-linear term 0
 1 %CON.....................         -5.900       0.108     -54.62    < 0.001
 3 Case_leuk_1..............        0.07603      0.3455     0.2201      > 0.5
 4 age_cen..................        0.04007     0.01786      2.243     0.0249
 5 age_cen2.................     -0.0001158   0.0009171    -0.1263      > 0.5
 6 age_cen3.................     -0.0002556   9.906e-05     -2.581    0.00986

            Records used          111

                Deviance      218.243
                     AIC      228.243
            Pearson Chi2      256.313      Degrees of freedom     106


!Add radiation exposure to baseline
loglinear 0 -Case_leuk +rad_exp@


fit@

          Iter  Step      Deviance

             0     0      218.294
             1     0      218.233
             2     0      218.233
             3     0      218.233

Piece-wise exponential regression
Additive  T0 + T1 + T2 + ...

Number_cells_MN is used for cases
Number_cells_scored is used for person years


                            Parameter Summary Table

 # Name                            Estimate     Std.Err.  Test Stat.  P value
-- ----------------------------   ----------   ---------  ----------  --------
Log-linear term 0
 1 %CON.....................         -5.859      0.3884     -15.08    < 0.001
 3 rad_exp_1................       -0.08104      0.4378    -0.1851      > 0.5
 4 rad_exp_2................       -0.03198      0.3945   -0.08108      > 0.5
 5 age_cen..................        0.03974     0.01821      2.183     0.0291
 6 age_cen2.................     -0.0001220   0.0009182    -0.1329      > 0.5
 7 age_cen3.................     -0.0002544   0.0001002     -2.539     0.0111

            Records used          111

                Deviance      218.233
                     AIC      230.233
            Pearson Chi2       255.69      Degrees of freedom     105


!Add chemical exposure to baseline
loglinear 0 -rad_exp + chem_exp@


fit@

          Iter  Step      Deviance

             0     0      218.555
             1     0      217.921
             2     0      217.919
             3     0      217.919
             4     0      217.919

Piece-wise exponential regression
Additive  T0 + T1 + T2 + ...

Number_cells_MN is used for cases
Number_cells_scored is used for person years


                            Parameter Summary Table

 # Name                            Estimate     Std.Err.  Test Stat.  P value
-- ----------------------------   ----------   ---------  ----------  --------
Log-linear term 0
 1 %CON.....................         -5.860      0.3883     -15.09    < 0.001
 3 chem_exp_1...............        -0.1151      0.4139    -0.2782      > 0.5
 4 chem_exp_2...............      -0.004442      0.3972   -0.01118      > 0.5
 5 age_cen..................        0.03790     0.01851      2.047     0.0407
 6 age_cen2.................     -0.0002015   0.0009259    -0.2176      > 0.5
 7 age_cen3.................     -0.0002446   0.0001015      -2.41      0.016

            Records used          111

                Deviance      217.919
                     AIC      229.919
            Pearson Chi2       254.08      Degrees of freedom     105


!Add chemical (petrol) exposure to baseline
loglinear 0 -chem_exp +chem_petrol@


fit@

          Iter  Step      Deviance

             0     0      218.459
             1     0      217.698
             2     0      217.696
             3     0      217.696
             4     0      217.696

Piece-wise exponential regression
Additive  T0 + T1 + T2 + ...

Number_cells_MN is used for cases
Number_cells_scored is used for person years


                            Parameter Summary Table

 # Name                            Estimate     Std.Err.  Test Stat.  P value
-- ----------------------------   ----------   ---------  ----------  --------
Log-linear term 0
 1 %CON.....................         -5.851      0.3887     -15.05    < 0.001
 3 chem_petrol_1............         0.1129      0.4375      0.258      > 0.5
 4 chem_petrol_2............       -0.06698      0.3949    -0.1696      > 0.5
 5 age_cen..................        0.04218     0.01834        2.3     0.0215
 6 age_cen2.................     -0.0001273   0.0009203    -0.1383      > 0.5
 7 age_cen3.................     -0.0002640   0.0001012     -2.609    0.00907

            Records used          111

                Deviance      217.696
                     AIC      229.696
            Pearson Chi2      258.963      Degrees of freedom     105


!Add chemical (pesticide) exposure to baseline
loglinear 0 -chem_petrol +chem_pest@


fit@

          Iter  Step      Deviance

             0     0      218.709
             1     0      217.723
             2     0      217.711
             3     0      217.711
             4     0      217.711

Piece-wise exponential regression
Additive  T0 + T1 + T2 + ...

Number_cells_MN is used for cases
Number_cells_scored is used for person years


                            Parameter Summary Table

 # Name                            Estimate     Std.Err.  Test Stat.  P value
-- ----------------------------   ----------   ---------  ----------  --------
Log-linear term 0
 1 %CON.....................         -5.861      0.3884     -15.09    < 0.001
 3 chem_pest_1..............        -0.2824      0.5186    -0.5445      > 0.5
 4 chem_pest_2..............       -0.01650      0.3941   -0.04186      > 0.5
 5 age_cen..................        0.03801     0.01835      2.072     0.0383
 6 age_cen2.................     -0.0001729   0.0009184    -0.1882      > 0.5
 7 age_cen3.................     -0.0002447    0.000101     -2.423     0.0154

            Records used          111

                Deviance      217.711
                     AIC      229.711
            Pearson Chi2      255.479      Degrees of freedom     105


!Add chemical (solvent) exposure to baseline
loglinear 0 -chem_pest +chem_solv@


fit@

          Iter  Step      Deviance

             0     0      218.461
             1     1      217.586
             2     0      217.201
             3     0      217.135
             4     0      217.134
             5     0      217.134
             6     0      217.134

Piece-wise exponential regression
Additive  T0 + T1 + T2 + ...

Number_cells_MN is used for cases
Number_cells_scored is used for person years


                            Parameter Summary Table

 # Name                            Estimate     Std.Err.  Test Stat.  P value
-- ----------------------------   ----------   ---------  ----------  --------
Log-linear term 0
 1 %CON.....................         -5.855      0.3885     -15.07    < 0.001
 3 chem_solv_1..............          1.268       1.082      1.172      0.241
 4 chem_solv_2..............       -0.04180      0.3932    -0.1063      > 0.5
 5 age_cen..................        0.03959     0.01818      2.178     0.0294
 6 age_cen2.................     -0.0001793   0.0009241     -0.194      > 0.5
 7 age_cen3.................     -0.0002561   0.0001006     -2.544     0.0109

            Records used          111

                Deviance      217.134
                     AIC      229.134
            Pearson Chi2      254.535      Degrees of freedom     105


!Add chemical (other) exposure to baseline
loglinear 0 -chem_solv +chem_other@


fit@

          Iter  Step      Deviance

             0     0      218.557
             1     0      218.112
             2     0      218.111
             3     0      218.111
             4     1      218.111

Piece-wise exponential regression
Additive  T0 + T1 + T2 + ...

Number_cells_MN is used for cases
Number_cells_scored is used for person years


                            Parameter Summary Table

 # Name                            Estimate     Std.Err.  Test Stat.  P value
-- ----------------------------   ----------   ---------  ----------  --------
Log-linear term 0
 1 %CON.....................         -5.855      0.3884     -15.07    < 0.001
 3 chem_other_1.............        -0.1415      0.4674    -0.3027      > 0.5
 4 chem_other_2.............       -0.02626      0.3943   -0.06659      > 0.5
 5 age_cen..................        0.03950      0.0182       2.17       0.03
 6 age_cen2.................     -0.0001887   0.0009319    -0.2025      > 0.5
 7 age_cen3.................     -0.0002520   0.0001005     -2.508     0.0122

            Records used          111

                Deviance      218.111
                     AIC      230.111
            Pearson Chi2      256.132      Degrees of freedom     105


!Add days work in Chernobyl zone to baseline
loglinear 0 -chem_other +days@


fit@

          Iter  Step      Deviance

             0     0      218.523
             1     0      217.862
             2     0      217.858
             3     0      217.858
             4     3      217.858

Piece-wise exponential regression
Additive  T0 + T1 + T2 + ...

Number_cells_MN is used for cases
Number_cells_scored is used for person years


                            Parameter Summary Table

 # Name                            Estimate     Std.Err.  Test Stat.  P value
-- ----------------------------   ----------   ---------  ----------  --------
Log-linear term 0
 1 %CON.....................         -5.871      0.1119     -52.49    < 0.001
 2 age_cen..................        0.04013     0.01777      2.258      0.024
 3 age_cen2.................     -7.905e-05   0.0009179   -0.08612      > 0.5
 4 age_cen3.................     -0.0002507   9.802e-05     -2.557     0.0105
 5 days.....................     -0.0001306   0.0002026    -0.6445      > 0.5

            Records used          111

                Deviance      217.858
                     AIC      227.858
            Pearson Chi2      254.267      Degrees of freedom     106


!Add days active work in Chernobyl zone to baseline
loglinear 0 -days +days_act@


fit@

          Iter  Step      Deviance

             0     0      218.440
             1     0      216.453
             2     0      216.353
             3     0      216.352
             4     0      216.352

Piece-wise exponential regression
Additive  T0 + T1 + T2 + ...

Number_cells_MN is used for cases
Number_cells_scored is used for person years


                            Parameter Summary Table

 # Name                            Estimate     Std.Err.  Test Stat.  P value
-- ----------------------------   ----------   ---------  ----------  --------
Log-linear term 0
 1 %CON.....................         -5.851      0.1103     -53.04    < 0.001
 2 age_cen..................        0.03960     0.01776       2.23     0.0257
 3 age_cen2.................     -4.046e-05   0.0009144   -0.04425      > 0.5
 4 age_cen3.................     -0.0002457   9.766e-05     -2.516     0.0119
 5 days_act.................     -0.0004684   0.0003661     -1.279      0.201

            Records used          111

                Deviance      216.352
                     AIC      226.352
            Pearson Chi2      252.159      Degrees of freedom     106


!Add type of work in Chernobyl zone to baseline
loglinear 0 -days_act +liqtype@


fit@

          Iter  Step      Deviance

             0     0      218.789
             1     0      213.653
             2     0      202.754
             3     0      201.667
             4     0      201.646
             5     0      201.646
             6     0      201.646

Piece-wise exponential regression
Additive  T0 + T1 + T2 + ...

Number_cells_MN is used for cases
Number_cells_scored is used for person years


                            Parameter Summary Table

 # Name                            Estimate     Std.Err.  Test Stat.  P value
-- ----------------------------   ----------   ---------  ----------  --------
Log-linear term 0
 1 %CON.....................         -5.314      0.7626     -6.969    < 0.001
 3 liqtype_1................          0.000     Aliased
 4 liqtype_2................        -0.2434      0.7985    -0.3048      > 0.5
 5 liqtype_3................        -0.5491      0.7647     -0.718      0.473
 6 liqtype_4................        -0.7232      0.7579    -0.9541       0.34
 7 liqtype_5................          0.000     Aliased
 8 liqtype_6................          0.000     Aliased
 9 liqtype_7................          0.000     Aliased
10 liqtype_8................        -0.6988      0.7492    -0.9326      0.351
11 liqtype_9................         -1.224        1.04     -1.177      0.239
12 liqtype_10...............       -0.04171      0.8178     -0.051      > 0.5
13 liqtype_11...............         0.7020      0.8224     0.8536      0.393
14 age_cen..................        0.06142     0.01975      3.109    0.00188
15 age_cen2.................     -0.0002736    0.001002    -0.2731      > 0.5
16 age_cen3.................     -0.0003494   0.0001062      -3.29      0.001

            Records used          111

                Deviance      201.646
                     AIC      223.646
            Pearson Chi2      252.385      Degrees of freedom     100


!!!!!!!!!!!!!!!!!!!!!!!!!!!!!!!!!!!!!!!!!!!!!!!!!!!!!!!!!!!!!!!!
!!!!!!!!!!!!!!!!!!!!!!!!!!!!!!!!!!!!!!!!!!!!!!!!!!!!!!!!!!!!!!!!
!!Radiation dose analyses no adjustment for age               !!
!!!!!!!!!!!!!!!!!!!!!!!!!!!!!!!!!!!!!!!!!!!!!!!!!!!!!!!!!!!!!!!!
!!!!!!!!!!!!!!!!!!!!!!!!!!!!!!!!!!!!!!!!!!!!!!!!!!!!!!!!!!!!!!!!
!Null model in age
loglinear 0 %con@


linear 1@


loglinear 1@


fit@

          Iter  Step      Deviance

             0     0   134765.850
             1     0    48579.535
             2     0    17112.675
             3     0     5772.324
             4     0     1826.494
             5     0      577.050
             6     0      268.070
             7     0      226.736
             8     0      225.370
             9     0      225.368
            10     0      225.368

Piece-wise exponential regression
Additive  T0 + T1 + T2 + ...

Number_cells_MN is used for cases
Number_cells_scored is used for person years


                            Parameter Summary Table

 # Name                            Estimate     Std.Err.  Test Stat.  P value
-- ----------------------------   ----------   ---------  ----------  --------
Log-linear term 0
 1 %CON.....................         -5.884     0.07236     -81.31    < 0.001

            Records used          111

                Deviance      225.368
                     AIC      227.368
            Pearson Chi2      269.584      Degrees of freedom     110


!!!!!!!!!!!!!!!!!!!!!!!!!!
!ADDITIVE MODEL - LINEAR !
!!!!!!!!!!!!!!!!!!!!!!!!!!

ADD@

linear 1 dose@


loglinear 1@


fit@

          Iter  Step      Deviance

             0     0      225.368
             1     0      222.500
             2     0      222.482
             3     0      222.482
             4     0      222.482
             5     0      222.482

Piece-wise exponential regression
Additive  T0 + T1 + T2 + ...

Number_cells_MN is used for cases
Number_cells_scored is used for person years


                            Parameter Summary Table

 # Name                            Estimate     Std.Err.  Test Stat.  P value
-- ----------------------------   ----------   ---------  ----------  --------
Log-linear term 0
 1 %CON.....................         -5.950     0.08415     -70.71    < 0.001

Linear term 1
 2 dose.....................       0.002908    0.001833      1.587      0.113

            Records used          111

                Deviance      222.482
                     AIC      226.482
            Pearson Chi2      274.041      Degrees of freedom     109


ci level 95@
                                       95% Confidence Bounds

 # Name                           Estimate    Std. Err.      Lower       Upper
-- ----------------------------  ----------   ---------    --------    --------

Log-linear term 0
 1 %CON.....................        -5.950    0.08415    -6.115    -5.785
             EXP(estimate)         0.002606       1.088    0.002210    0.003073


Linear term 1
 2 dose.....................      0.002908   0.001833-0.0006840  0.006500


bounds 2 level 95@

      Profile likelihood bounds for parameter 2 (dose)

                  MLE   0.002908

               97.5% lower bound  -0.0003908
               97.5% upper bound    0.007048


!profile 2@

!!!!!!!!!!!!!!!!!!!!!!!!!!!!!!!!!!!!!!!
!ADDITIVE MODEL - LINEAR-EXPONENTIAL  !
!!!!!!!!!!!!!!!!!!!!!!!!!!!!!!!!!!!!!!!
loglinear 1 dose@


fit@

          Iter  Step      Deviance

             0     0      222.482
             1     0      222.078
             2     0      221.657
             3     0      221.632
             4     0      221.632
             5     0      221.632

Piece-wise exponential regression
Additive  T0 + T1 + T2 + ...

Number_cells_MN is used for cases
Number_cells_scored is used for person years


                            Parameter Summary Table

 # Name                            Estimate     Std.Err.  Test Stat.  P value
-- ----------------------------   ----------   ---------  ----------  --------
Log-linear term 0
 1 %CON.....................         -5.994      0.1036     -57.84    < 0.001

Linear term 1
 2 dose.....................       0.009272    0.009472     0.9788      0.328

Log-linear term 1
 3 dose.....................         -2.448       2.508    -0.9761      0.329

            Records used          111

                Deviance      221.632
                     AIC      227.632
            Pearson Chi2      273.385      Degrees of freedom     108


ci level 95@
                                       95% Confidence Bounds

 # Name                           Estimate    Std. Err.      Lower       Upper
-- ----------------------------  ----------   ---------    --------    --------

Log-linear term 0
 1 %CON.....................        -5.994     0.1036    -6.197    -5.791
             EXP(estimate)         0.002493       1.109    0.002035    0.003055


Linear term 1
 2 dose.....................      0.009272   0.009472 -0.009293   0.02784


Log-linear term 1
 3 dose.....................        -2.448      2.508    -7.364     2.468
             EXP(estimate)          0.08646       12.28   0.0006338       11.80


bounds 2 level 95@

      Profile likelihood bounds for parameter 2 (dose)

                  MLE   0.009272

               97.5% lower bound not found last estimate    -0.4202 Deviance   220.609
               97.5% upper bound     0.03452


 *** WARNING: Parameter dose changed by 3.4% MLE may be infinite or may not exist


!profile 2@

bounds 3 level 95@

      Profile likelihood bounds for parameter 3 (dose)

                  MLE     -2.448    exp(MLE)    0.08646

               97.5% lower bound      -43.09
                       exp(bound)   1.93e-19
               97.5% upper bound       78.42
                       exp(bound)  1.147e+34


!profile 3@

!!!!!!!!!!!!!!!!!!!!!!!!!!!!!!!!!!!
!MULTIPLICATIVE MODEL - LINEAR    !
!!!!!!!!!!!!!!!!!!!!!!!!!!!!!!!!!!!
RRISK@


linear 1 dose@


loglinear 1@


fit@

          Iter  Step      Deviance

             0     0      227.619
             1     0      222.489
             2     0      222.482
             3     0      222.482
             4     0      222.482
             5     0      222.482

Piece-wise exponential regression
Additive excess relative risk T0 * (1 + T1 + T2 + ...)

Number_cells_MN is used for cases
Number_cells_scored is used for person years


                            Parameter Summary Table

 # Name                            Estimate     Std.Err.  Test Stat.  P value
-- ----------------------------   ----------   ---------  ----------  --------
Log-linear term 0
 1 %CON.....................         -5.950     0.08415     -70.71    < 0.001

Linear term 1
 2 dose.....................          1.116      0.7466      1.495      0.135

            Records used          111

                Deviance      222.482
                     AIC      226.482
            Pearson Chi2      274.041      Degrees of freedom     109


ci level 95@
                                       95% Confidence Bounds

 # Name                           Estimate    Std. Err.      Lower       Upper
-- ----------------------------  ----------   ---------    --------    --------

Log-linear term 0
 1 %CON.....................        -5.950    0.08415    -6.115    -5.785
             EXP(estimate)         0.002606       1.088    0.002210    0.003073


Linear term 1
 2 dose.....................         1.116     0.7466   -0.3473     2.579


bounds 2 level 95@

      Profile likelihood bounds for parameter 2 (dose)

                  MLE      1.116

               97.5% lower bound     -0.1388
               97.5% upper bound       2.942


!profile 2@

!!!!!!!!!!!!!!!!!!!!!!!!!!!!!!!!!!!!!!!!!!!!!
!MULTIPLICATIVE MODEL - LINEAR-EXPONENTIAL  !
!!!!!!!!!!!!!!!!!!!!!!!!!!!!!!!!!!!!!!!!!!!!!
loglinear 1 dose@


fit@

          Iter  Step      Deviance

             0     0      222.482
             1     0      222.119
             2     0      221.659
             3     0      221.632
             4     0      221.632
             5     0      221.632

Piece-wise exponential regression
Additive excess relative risk T0 * (1 + T1 + T2 + ...)

Number_cells_MN is used for cases
Number_cells_scored is used for person years


                            Parameter Summary Table

 # Name                            Estimate     Std.Err.  Test Stat.  P value
-- ----------------------------   ----------   ---------  ----------  --------
Log-linear term 0
 1 %CON.....................         -5.994      0.1036     -57.84    < 0.001

Linear term 1
 2 dose.....................          3.719       4.036     0.9214      0.357

Log-linear term 1
 3 dose.....................         -2.448       2.508    -0.9761      0.329

            Records used          111

                Deviance      221.632
                     AIC      227.632
            Pearson Chi2      273.385      Degrees of freedom     108


ci level 95@
                                       95% Confidence Bounds

 # Name                           Estimate    Std. Err.      Lower       Upper
-- ----------------------------  ----------   ---------    --------    --------

Log-linear term 0
 1 %CON.....................        -5.994     0.1036    -6.197    -5.791
             EXP(estimate)         0.002493       1.109    0.002035    0.003055


Linear term 1
 2 dose.....................         3.719      4.036    -4.191     11.63


Log-linear term 1
 3 dose.....................        -2.448      2.508    -7.364     2.468
             EXP(estimate)          0.08646       12.28   0.0006338       11.80


bounds 2 level 95@

      Profile likelihood bounds for parameter 2 (dose)

                  MLE      3.719

               97.5% lower bound      -1.088
               97.5% upper bound       15.65


 *** WARNING: Parameter dose changed by 2.1% MLE may be infinite or may not exist


!profile 2@

bounds 3 level 95@

      Profile likelihood bounds for parameter 3 (dose)

                  MLE     -2.448    exp(MLE)    0.08646

               97.5% lower bound      -43.09
                       exp(bound)   1.93e-19
               97.5% upper bound       78.42
                       exp(bound)  1.147e+34


!profile 3@

!!!!!!!!!!!!!!!!!!!!!!!!!!!!!!!!!!!!!!!!!!!!!!!!!!!!!!!!!!!!!!!!
!!!!!!!!!!!!!!!!!!!!!!!!!!!!!!!!!!!!!!!!!!!!!!!!!!!!!!!!!!!!!!!!
!!Radiation dose analyses adjustment for age                  !!
!!!!!!!!!!!!!!!!!!!!!!!!!!!!!!!!!!!!!!!!!!!!!!!!!!!!!!!!!!!!!!!!
!!!!!!!!!!!!!!!!!!!!!!!!!!!!!!!!!!!!!!!!!!!!!!!!!!!!!!!!!!!!!!!!

!!!!!!!!!!!!!!!!!!!!!!!!!!
!ADDITIVE MODEL - LINEAR !
!!!!!!!!!!!!!!!!!!!!!!!!!!
ADD@

loglinear 0 age_cen age_cen2 age_cen3@


linear 1@


loglinear 1@


fit@

          Iter  Step      Deviance

             0     0   134765.850
             1     0    48579.505
             2     0    17112.559
             3     0     5771.979
             4     0     1825.563
             5     0      574.774
             6     0      263.456
             7     0      220.078
             8     0      218.298
             9     0      218.291
            10     0      218.291

Piece-wise exponential regression
Additive  T0 + T1 + T2 + ...

Number_cells_MN is used for cases
Number_cells_scored is used for person years


                            Parameter Summary Table

 # Name                            Estimate     Std.Err.  Test Stat.  P value
-- ----------------------------   ----------   ---------  ----------  --------
Log-linear term 0
 1 %CON.....................         -5.895       0.106     -55.61    < 0.001
 2 age_cen..................        0.03980     0.01779      2.237     0.0253
 3 age_cen2.................     -0.0001224   0.0009172    -0.1334      > 0.5
 4 age_cen3.................     -0.0002532   9.825e-05     -2.577    0.00997

            Records used          111

                Deviance      218.291
                     AIC      226.291
            Pearson Chi2      255.507      Degrees of freedom     107


linear 1 dose@


loglinear 1@


fit@

          Iter  Step      Deviance

             0     0      218.291
             1     0      215.826
             2     0      215.761
             3     0      215.759
             4     0      215.759
             5     0      215.759
             6     0      215.759
             7     0      215.759

Piece-wise exponential regression
Additive  T0 + T1 + T2 + ...

Number_cells_MN is used for cases
Number_cells_scored is used for person years


                            Parameter Summary Table

 # Name                            Estimate     Std.Err.  Test Stat.  P value
-- ----------------------------   ----------   ---------  ----------  --------
Log-linear term 0
 1 %CON.....................         -5.933      0.1133     -52.39    < 0.001
 2 age_cen..................        0.04281     0.01881      2.276     0.0228
 3 age_cen2.................     -0.0004411    0.001007    -0.4383      > 0.5
 4 age_cen3.................     -0.0002617   0.0001056     -2.479     0.0132

Linear term 1
 5 dose.....................       0.002823    0.001866      1.513       0.13

            Records used          111

                Deviance      215.759
                     AIC      225.759
            Pearson Chi2       258.72      Degrees of freedom     106


ci level 95@
                                       95% Confidence Bounds

 # Name                           Estimate    Std. Err.      Lower       Upper
-- ----------------------------  ----------   ---------    --------    --------

Log-linear term 0
 1 %CON.....................        -5.933     0.1133    -6.155    -5.711
             EXP(estimate)         0.002649       1.120    0.002122    0.003308

 2 age_cen..................       0.04281    0.01881  0.005944   0.07968
             EXP(estimate)            1.044       1.019       1.006       1.083

 3 age_cen2.................    -0.0004411   0.001007 -0.002414  0.001532
             EXP(estimate)           0.9996       1.001      0.9976       1.002

 4 age_cen3.................    -0.0002617  0.0001056-0.0004686-5.477e-05
             EXP(estimate)           0.9997       1.000      0.9995      0.9999


Linear term 1
 5 dose.....................      0.002823   0.001866-0.0008348  0.006480


bounds 5 level 95@

      Profile likelihood bounds for parameter 5 (dose)

                  MLE   0.002823

               97.5% lower bound  -0.0005651
               97.5% upper bound    0.007108


!profile 5@

!!!!!!!!!!!!!!!!!!!!!!!!!!!!!!!!!!!!!!!
!ADDITIVE MODEL - LINEAR-EXPONENTIAL  !
!!!!!!!!!!!!!!!!!!!!!!!!!!!!!!!!!!!!!!!
loglinear 1 dose@


fit@

          Iter  Step      Deviance

             0     0      215.759
             1     0      215.197
             2     0      214.641
             3     0      214.622
             4     0      214.622
             5     0      214.622
             6     0      214.622
             7     0      214.622
             8     0      214.622

Piece-wise exponential regression
Additive  T0 + T1 + T2 + ...

Number_cells_MN is used for cases
Number_cells_scored is used for person years


                            Parameter Summary Table

 # Name                            Estimate     Std.Err.  Test Stat.  P value
-- ----------------------------   ----------   ---------  ----------  --------
Log-linear term 0
 1 %CON.....................         -5.992      0.1311     -45.71    < 0.001
 2 age_cen..................        0.04876      0.0206      2.367     0.0179
 3 age_cen2.................     -0.0004622    0.001068    -0.4327      > 0.5
 4 age_cen3.................     -0.0002801   0.0001142     -2.452     0.0142

Linear term 1
 5 dose.....................        0.01118     0.01018      1.099      0.272

Log-linear term 1
 6 dose.....................         -2.877       2.408     -1.195      0.232

            Records used          111

                Deviance      214.622
                     AIC      226.622
            Pearson Chi2      257.622      Degrees of freedom     105


ci level 95@
                                       95% Confidence Bounds

 # Name                           Estimate    Std. Err.      Lower       Upper
-- ----------------------------  ----------   ---------    --------    --------

Log-linear term 0
 1 %CON.....................        -5.992     0.1311    -6.249    -5.736
             EXP(estimate)         0.002497       1.140    0.001932    0.003229

 2 age_cen..................       0.04876    0.02060  0.008389   0.08913
             EXP(estimate)            1.050       1.021       1.008       1.093

 3 age_cen2.................    -0.0004622   0.001068 -0.002556  0.001631
             EXP(estimate)           0.9995       1.001      0.9974       1.002

 4 age_cen3.................    -0.0002801  0.0001142-0.0005041-5.624e-05
             EXP(estimate)           0.9997       1.000      0.9995      0.9999


Linear term 1
 5 dose.....................       0.01118    0.01018 -0.008767   0.03114


Log-linear term 1
 6 dose.....................        -2.877      2.408    -7.597     1.842
             EXP(estimate)          0.05630       11.11   0.0005021       6.312


bounds 5 level 95@

      Profile likelihood bounds for parameter 5 (dose)

                  MLE    0.01118

               97.5% lower bound not found last estimate    -0.4692 Deviance   214.684
               97.5% upper bound     0.03836


 *** WARNING: Parameter dose changed by 14.8% MLE may be infinite or may not exist


!profile 5@

bounds 6 level 95@

      Profile likelihood bounds for parameter 6 (dose)

                  MLE     -2.877    exp(MLE)     0.0563

               97.5% lower bound      -9.193
                       exp(bound)  0.0001018
               97.5% upper bound       61.56
                       exp(bound)  5.422e+26


!profile 6@

!!!!!!!!!!!!!!!!!!!!!!!!!!!!!!!!!!!!!!
!MULTIPLICATIVE MODEL - LINEAR       !
!!!!!!!!!!!!!!!!!!!!!!!!!!!!!!!!!!!!!!
RRISK@


linear 1 dose@


loglinear 1@


fit@

          Iter  Step      Deviance

             0     0      221.702
             1     0      216.106
             2     0      216.082
             3     0      216.082
             4     0      216.082
             5     0      216.082

Piece-wise exponential regression
Additive excess relative risk T0 * (1 + T1 + T2 + ...)

Number_cells_MN is used for cases
Number_cells_scored is used for person years


                            Parameter Summary Table

 # Name                            Estimate     Std.Err.  Test Stat.  P value
-- ----------------------------   ----------   ---------  ----------  --------
Log-linear term 0
 1 %CON.....................         -5.930      0.1092      -54.3    < 0.001
 2 age_cen..................        0.03820     0.01798      2.125     0.0336
 3 age_cen2.................     -0.0003893   0.0009354    -0.4161      > 0.5
 4 age_cen3.................     -0.0002418   9.949e-05      -2.43     0.0151

Linear term 1
 5 dose.....................         0.9723      0.7332      1.326      0.185

            Records used          111

                Deviance      216.082
                     AIC      226.082
            Pearson Chi2      258.763      Degrees of freedom     106


ci level 95@
                                       95% Confidence Bounds

 # Name                           Estimate    Std. Err.      Lower       Upper
-- ----------------------------  ----------   ---------    --------    --------

Log-linear term 0
 1 %CON.....................        -5.930     0.1092    -6.144    -5.716
             EXP(estimate)         0.002658       1.115    0.002146    0.003292

 2 age_cen..................       0.03820    0.01798  0.002970   0.07343
             EXP(estimate)            1.039       1.018       1.003       1.076

 3 age_cen2.................    -0.0003893  0.0009354 -0.002223  0.001444
             EXP(estimate)           0.9996       1.001      0.9978       1.001

 4 age_cen3.................    -0.0002418  9.949e-05-0.0004368-4.678e-05
             EXP(estimate)           0.9998       1.000      0.9996       1.000


Linear term 1
 5 dose.....................        0.9723     0.7332   -0.4648     2.409


bounds 5 level 95@

      Profile likelihood bounds for parameter 5 (dose)

                  MLE     0.9723

               97.5% lower bound     -0.2482
               97.5% upper bound       2.797


!profile 5@

!!!!!!!!!!!!!!!!!!!!!!!!!!!!!!!!!!!!!!!!!!!!
!MULTIPLICATIVE MODEL - LINEAR-EXPONENTIAL !
!!!!!!!!!!!!!!!!!!!!!!!!!!!!!!!!!!!!!!!!!!!!
loglinear 1 dose@


fit@

          Iter  Step      Deviance

             0     0      216.082
             1     0      215.689
             2     0      215.056
             3     0      215.055
             4     0      215.055
             5     0      215.055

Piece-wise exponential regression
Additive excess relative risk T0 * (1 + T1 + T2 + ...)

Number_cells_MN is used for cases
Number_cells_scored is used for person years


                            Parameter Summary Table

 # Name                            Estimate     Std.Err.  Test Stat.  P value
-- ----------------------------   ----------   ---------  ----------  --------
Log-linear term 0
 1 %CON.....................         -5.985       0.126      -47.5    < 0.001
 2 age_cen..................        0.04019     0.01815      2.214     0.0268
 3 age_cen2.................     -0.0003988   0.0009317     -0.428      > 0.5
 4 age_cen3.................     -0.0002471      0.0001     -2.471     0.0135

Linear term 1
 5 dose.....................          4.404       4.784     0.9204      0.357

Log-linear term 1
 6 dose.....................         -3.140        2.71     -1.159      0.246

            Records used          111

                Deviance      215.055
                     AIC      227.055
            Pearson Chi2      257.516      Degrees of freedom     105


ci level 95@
                                       95% Confidence Bounds

 # Name                           Estimate    Std. Err.      Lower       Upper
-- ----------------------------  ----------   ---------    --------    --------

Log-linear term 0
 1 %CON.....................        -5.985     0.1260    -6.232    -5.738
             EXP(estimate)         0.002517       1.134    0.001966    0.003222

 2 age_cen..................       0.04019    0.01815  0.004618   0.07577
             EXP(estimate)            1.041       1.018       1.005       1.079

 3 age_cen2.................    -0.0003988  0.0009317 -0.002225  0.001427
             EXP(estimate)           0.9996       1.001      0.9978       1.001

 4 age_cen3.................    -0.0002471  0.0001000-0.0004432-5.107e-05
             EXP(estimate)           0.9998       1.000      0.9996      0.9999


Linear term 1
 5 dose.....................         4.404      4.784    -4.974     13.78


Log-linear term 1
 6 dose.....................        -3.140      2.710    -8.451     2.170
             EXP(estimate)          0.04327       15.02   0.0002136       8.763


bounds 5 level 95@

      Profile likelihood bounds for parameter 5 (dose)

                  MLE      4.404

               97.5% lower bound       -1621
               97.5% upper bound        18.5


 *** WARNING: Parameter dose changed by 3.5% MLE may be infinite or may not exist


!profile 5@

bounds 6 level 95@

      Profile likelihood bounds for parameter 6 (dose)

                  MLE      -3.14    exp(MLE)    0.04327

               97.5% lower bound not found last estimate     -250.5 Deviance   215.364
               97.5% upper bound       116.3
                       exp(bound)  3.258e+50


!profile 6@

!!!!!!!!!!!!!!!!!!!!!!!!!!!!!!!!!!!!!!!!!!!!!!!!!!!!!!!!!!!!!!!!!!!!!!!!!!!!!!
!!!!!!!!!!!!!!!!!!!!!!!!!!!!!!!!!!!!!!!!!!!!!!!!!!!!!!!!!!!!!!!!!!!!!!!!!!!!!!
!!Radiation dose analyses unadjusted for age, exclusion of all cancers      !!
!!!!!!!!!!!!!!!!!!!!!!!!!!!!!!!!!!!!!!!!!!!!!!!!!!!!!!!!!!!!!!!!!!!!!!!!!!!!!!
!!!!!!!!!!!!!!!!!!!!!!!!!!!!!!!!!!!!!!!!!!!!!!!!!!!!!!!!!!!!!!!!!!!!!!!!!!!!!!

select (radiotherapy /= 1) & (chemotherapy /=1) & (Case_leuk ==0) & (tumour == 0)@

97 records to be used


!!!!!!!!!!!!!!!!!!!!!!!!!!!
!ADDITIVE MODEL - LINEAR  !
!!!!!!!!!!!!!!!!!!!!!!!!!!!
ADD@

loglinear 0 %con@


linear 1@


loglinear 1@


fit@

          Iter  Step      Deviance

             0     0   117069.572
             1     0    42209.383
             2     0    14876.606
             3     0     5025.046
             4     0     1596.209
             5     0      509.604
             6     0      240.341
             7     0      204.140
             8     0      202.931
             9     0      202.929
            10     0      202.929

Piece-wise exponential regression
Additive  T0 + T1 + T2 + ...

Using (radiotherapy /= 1) & (chemotherapy /=1) & (Case_leuk ==0) & (tumour == 0)

Number_cells_MN is used for cases
Number_cells_scored is used for person years


                            Parameter Summary Table

 # Name                            Estimate     Std.Err.  Test Stat.  P value
-- ----------------------------   ----------   ---------  ----------  --------
Log-linear term 0
 1 %CON.....................         -5.889     0.07785     -75.65    < 0.001

            Records used           97

                Deviance      202.929
                     AIC      204.929
            Pearson Chi2      244.195      Degrees of freedom      96


linear 1 dose@


loglinear 1@


fit@

          Iter  Step      Deviance

             0     0      202.929
             1     0      201.077
             2     0      201.059
             3     0      201.058
             4     0      201.058
             5     0      201.058

Piece-wise exponential regression
Additive  T0 + T1 + T2 + ...

Using (radiotherapy /= 1) & (chemotherapy /=1) & (Case_leuk ==0) & (tumour == 0)

Number_cells_MN is used for cases
Number_cells_scored is used for person years


                            Parameter Summary Table

 # Name                            Estimate     Std.Err.  Test Stat.  P value
-- ----------------------------   ----------   ---------  ----------  --------
Log-linear term 0
 1 %CON.....................         -5.944     0.08933     -66.54    < 0.001

Linear term 1
 2 dose.....................       0.002925    0.002269      1.289      0.197

            Records used           97

                Deviance      201.058
                     AIC      205.058
            Pearson Chi2      245.493      Degrees of freedom      95


ci level 95@
                                       95% Confidence Bounds

 # Name                           Estimate    Std. Err.      Lower       Upper
-- ----------------------------  ----------   ---------    --------    --------

Log-linear term 0
 1 %CON.....................        -5.944    0.08933    -6.119    -5.769
             EXP(estimate)         0.002621       1.093    0.002200    0.003123


Linear term 1
 2 dose.....................      0.002925   0.002269 -0.001522  0.007373


bounds 2 level 95@

      Profile likelihood bounds for parameter 2 (dose)

                  MLE   0.002925

               97.5% lower bound   -0.001064
               97.5% upper bound    0.008224


!profile 2@

!!!!!!!!!!!!!!!!!!!!!!!!!!!!!!!!!!!!!!
!ADDITIVE MODEL - LINEAR-EXPONENTIAL !
!!!!!!!!!!!!!!!!!!!!!!!!!!!!!!!!!!!!!!

loglinear 1 dose@


fit@

          Iter  Step      Deviance

             0     0      201.058
             1     0      200.572
             2     0      200.188
             3     0      200.167
             4     0      200.167
             5     0      200.167

Piece-wise exponential regression
Additive  T0 + T1 + T2 + ...

Using (radiotherapy /= 1) & (chemotherapy /=1) & (Case_leuk ==0) & (tumour == 0)

Number_cells_MN is used for cases
Number_cells_scored is used for person years


                            Parameter Summary Table

 # Name                            Estimate     Std.Err.  Test Stat.  P value
-- ----------------------------   ----------   ---------  ----------  --------
Log-linear term 0
 1 %CON.....................         -5.998      0.1151     -52.12    < 0.001

Linear term 1
 2 dose.....................        0.01113     0.01197       0.93      0.352

Log-linear term 1
 3 dose.....................         -2.970       2.994    -0.9917      0.321

            Records used           97

                Deviance      200.167
                     AIC      206.167
            Pearson Chi2      243.697      Degrees of freedom      94


ci level 95@
                                       95% Confidence Bounds

 # Name                           Estimate    Std. Err.      Lower       Upper
-- ----------------------------  ----------   ---------    --------    --------

Log-linear term 0
 1 %CON.....................        -5.998     0.1151    -6.224    -5.773
             EXP(estimate)         0.002483       1.122    0.001982    0.003112


Linear term 1
 2 dose.....................       0.01113    0.01197  -0.01233   0.03458


Log-linear term 1
 3 dose.....................        -2.970      2.994    -8.839     2.899
             EXP(estimate)          0.05133       19.97   0.0001450       18.16


bounds 2 level 95@

      Profile likelihood bounds for parameter 2 (dose)

                  MLE    0.01113

               97.5% lower bound not found last estimate     -3.072 Deviance         0
               97.5% upper bound     0.04173


!profile 2@

bounds 3 level 95@

      Profile likelihood bounds for parameter 3 (dose)

                  MLE      -2.97    exp(MLE)    0.05133

               97.5% lower bound not found last estimate     -338.8 Deviance   199.381
               97.5% upper bound       26.95
                       exp(bound)  5.081e+11


!profile 3@

!!!!!!!!!!!!!!!!!!!!!!!!!!!!!!!!!
!MULTIPLICATIVE MODEL - LINEAR  !
!!!!!!!!!!!!!!!!!!!!!!!!!!!!!!!!!

RRISK@


linear 1 dose@


loglinear 1@


fit@

          Iter  Step      Deviance

             0     0      204.828
             1     0      201.067
             2     0      201.058
             3     0      201.058
             4     0      201.058
             5     0      201.058

Piece-wise exponential regression
Additive excess relative risk T0 * (1 + T1 + T2 + ...)

Using (radiotherapy /= 1) & (chemotherapy /=1) & (Case_leuk ==0) & (tumour == 0)

Number_cells_MN is used for cases
Number_cells_scored is used for person years


                            Parameter Summary Table

 # Name                            Estimate     Std.Err.  Test Stat.  P value
-- ----------------------------   ----------   ---------  ----------  --------
Log-linear term 0
 1 %CON.....................         -5.944     0.08933     -66.54    < 0.001

Linear term 1
 2 dose.....................          1.116      0.9103      1.226       0.22

            Records used           97

                Deviance      201.058
                     AIC      205.058
            Pearson Chi2      245.493      Degrees of freedom      95


ci level 95@
                                       95% Confidence Bounds

 # Name                           Estimate    Std. Err.      Lower       Upper
-- ----------------------------  ----------   ---------    --------    --------

Log-linear term 0
 1 %CON.....................        -5.944    0.08933    -6.119    -5.769
             EXP(estimate)         0.002621       1.093    0.002200    0.003123


Linear term 1
 2 dose.....................         1.116     0.9103   -0.6681     2.900


bounds 2 level 95@

      Profile likelihood bounds for parameter 2 (dose)

                  MLE      1.116

               97.5% lower bound     -0.3754
               97.5% upper bound       3.431


!profile 2@

!!!!!!!!!!!!!!!!!!!!!!!!!!!!!!!!!!!!!!!!!!!!
!MULTIPLICATIVE MODEL - LINEAR-EXPONENTIAL !
!!!!!!!!!!!!!!!!!!!!!!!!!!!!!!!!!!!!!!!!!!!!

loglinear 1 dose@


fit@

          Iter  Step      Deviance

             0     0      201.058
             1     0      200.609
             2     0      200.188
             3     0      200.167
             4     0      200.167
             5     0      200.167

Piece-wise exponential regression
Additive excess relative risk T0 * (1 + T1 + T2 + ...)

Using (radiotherapy /= 1) & (chemotherapy /=1) & (Case_leuk ==0) & (tumour == 0)

Number_cells_MN is used for cases
Number_cells_scored is used for person years


                            Parameter Summary Table

 # Name                            Estimate     Std.Err.  Test Stat.  P value
-- ----------------------------   ----------   ---------  ----------  --------
Log-linear term 0
 1 %CON.....................         -5.998      0.1151     -52.12    < 0.001

Linear term 1
 2 dose.....................          4.481       5.155     0.8693      0.385

Log-linear term 1
 3 dose.....................         -2.970       2.994    -0.9917      0.321

            Records used           97

                Deviance      200.167
                     AIC      206.167
            Pearson Chi2      243.697      Degrees of freedom      94


ci level 95@
                                       95% Confidence Bounds

 # Name                           Estimate    Std. Err.      Lower       Upper
-- ----------------------------  ----------   ---------    --------    --------

Log-linear term 0
 1 %CON.....................        -5.998     0.1151    -6.224    -5.773
             EXP(estimate)         0.002483       1.122    0.001982    0.003112


Linear term 1
 2 dose.....................         4.481      5.155    -5.622     14.59


Log-linear term 1
 3 dose.....................        -2.970      2.994    -8.839     2.899
             EXP(estimate)          0.05133       19.97   0.0001450       18.16


bounds 2 level 95@

      Profile likelihood bounds for parameter 2 (dose)

                  MLE      4.481

               97.5% lower bound      -13.21
               97.5% upper bound       19.48


 *** WARNING: Parameter dose changed by 5.6% MLE may be infinite or may not exist


!profile 2@

bounds 3 level 95@

      Profile likelihood bounds for parameter 3 (dose)

                  MLE      -2.97    exp(MLE)    0.05133

               97.5% lower bound not found last estimate     -338.8 Deviance   199.381
               97.5% upper bound       26.95
                       exp(bound)  5.084e+11


!profile 6@

!!!!!!!!!!!!!!!!!!!!!!!!!!!!!!!!!!!!!!!!!!!!!!!!!!!!!!!!!!!!!!!!!!!!!!!!!!!!!!
!!!!!!!!!!!!!!!!!!!!!!!!!!!!!!!!!!!!!!!!!!!!!!!!!!!!!!!!!!!!!!!!!!!!!!!!!!!!!!
!!Radiation dose analyses adjustment for age, exclusion of all cancers      !!
!!!!!!!!!!!!!!!!!!!!!!!!!!!!!!!!!!!!!!!!!!!!!!!!!!!!!!!!!!!!!!!!!!!!!!!!!!!!!!
!!!!!!!!!!!!!!!!!!!!!!!!!!!!!!!!!!!!!!!!!!!!!!!!!!!!!!!!!!!!!!!!!!!!!!!!!!!!!!

select (radiotherapy /= 1) & (chemotherapy /=1) & (Case_leuk ==0) & (tumour == 0)@

97 records to be used


!!!!!!!!!!!!!!!!!!!!!!!!!!!!
!ADDITIVE MODEL - LINEAR   !
!!!!!!!!!!!!!!!!!!!!!!!!!!!!
ADD@

loglinear 0 age_cen age_cen2 age_cen3@


linear 1@


loglinear 1@


fit@

          Iter  Step      Deviance

             0     0   117069.572
             1     0    42209.354
             2     0    14876.494
             3     0     5024.715
             4     0     1595.315
             5     0      507.412
             6     0      235.866
             7     0      197.620
             8     0      195.972
             9     0      195.963
            10     0      195.963
            11     4      195.963

Piece-wise exponential regression
Additive  T0 + T1 + T2 + ...

Using (radiotherapy /= 1) & (chemotherapy /=1) & (Case_leuk ==0) & (tumour == 0)

Number_cells_MN is used for cases
Number_cells_scored is used for person years


                            Parameter Summary Table

 # Name                            Estimate     Std.Err.  Test Stat.  P value
-- ----------------------------   ----------   ---------  ----------  --------
Log-linear term 0
 1 %CON.....................         -5.868       0.112     -52.39    < 0.001
 2 age_cen..................        0.04312      0.0186      2.319     0.0204
 3 age_cen2.................     -0.0004194    0.001011     -0.415      > 0.5
 4 age_cen3.................     -0.0002626   0.0001039     -2.527     0.0115

            Records used           97

                Deviance      195.963
                     AIC      203.963
            Pearson Chi2      233.344      Degrees of freedom      93


linear 1 dose@


loglinear 1@


fit@

          Iter  Step      Deviance

             0     0      195.963
             1     0      193.899
             2     0      193.820
             3     0      193.817
             4     0      193.816
             5     0      193.816
             6     0      193.816
             7     0      193.816

Piece-wise exponential regression
Additive  T0 + T1 + T2 + ...

Using (radiotherapy /= 1) & (chemotherapy /=1) & (Case_leuk ==0) & (tumour == 0)

Number_cells_MN is used for cases
Number_cells_scored is used for person years


                            Parameter Summary Table

 # Name                            Estimate     Std.Err.  Test Stat.  P value
-- ----------------------------   ----------   ---------  ----------  --------
Log-linear term 0
 1 %CON.....................         -5.911      0.1205     -49.06    < 0.001
 2 age_cen..................        0.04674     0.01969      2.374     0.0176
 3 age_cen2.................     -0.0006429    0.001097    -0.5858      > 0.5
 4 age_cen3.................     -0.0002815   0.0001118     -2.517     0.0118

Linear term 1
 5 dose.....................       0.003093    0.002287      1.352      0.176

            Records used           97

                Deviance      193.816
                     AIC      203.816
            Pearson Chi2      233.263      Degrees of freedom      92


ci level 95@
                                       95% Confidence Bounds

 # Name                           Estimate    Std. Err.      Lower       Upper
-- ----------------------------  ----------   ---------    --------    --------

Log-linear term 0
 1 %CON.....................        -5.911     0.1205    -6.147    -5.675
             EXP(estimate)         0.002710       1.128    0.002140    0.003432

 2 age_cen..................       0.04674    0.01969  0.008144   0.08533
             EXP(estimate)            1.048       1.020       1.008       1.089

 3 age_cen2.................    -0.0006429   0.001097 -0.002794  0.001508
             EXP(estimate)           0.9994       1.001      0.9972       1.002

 4 age_cen3.................    -0.0002815  0.0001118-0.0005007-6.228e-05
             EXP(estimate)           0.9997       1.000      0.9995      0.9999


Linear term 1
 5 dose.....................      0.003093   0.002287 -0.001389  0.007576


bounds 5 level 95@

      Profile likelihood bounds for parameter 5 (dose)

                  MLE   0.003093

               97.5% lower bound  -0.0008562
               97.5% upper bound    0.008468


!profile 5@

!!!!!!!!!!!!!!!!!!!!!!!!!!!!!!!!!!!!!!!
!ADDITIVE MODEL - LINEAR-EXPONENTIAL  !
!!!!!!!!!!!!!!!!!!!!!!!!!!!!!!!!!!!!!!!

loglinear 1 dose@


fit@

          Iter  Step      Deviance

             0     0      193.816
             1     0      193.175
             2     0      192.670
             3     0      192.643
             4     0      192.642
             5     0      192.642
             6     0      192.642
             7     0      192.642
             8     0      192.642

Piece-wise exponential regression
Additive  T0 + T1 + T2 + ...

Using (radiotherapy /= 1) & (chemotherapy /=1) & (Case_leuk ==0) & (tumour == 0)

Number_cells_MN is used for cases
Number_cells_scored is used for person years


                            Parameter Summary Table

 # Name                            Estimate     Std.Err.  Test Stat.  P value
-- ----------------------------   ----------   ---------  ----------  --------
Log-linear term 0
 1 %CON.....................         -5.984      0.1428     -41.91    < 0.001
 2 age_cen..................        0.05430     0.02212      2.455     0.0141
 3 age_cen2.................     -0.0006296    0.001168    -0.5392      > 0.5
 4 age_cen3.................     -0.0002972   0.0001215     -2.447     0.0144

Linear term 1
 5 dose.....................        0.01390     0.01275      1.091      0.275

Log-linear term 1
 6 dose.....................         -3.339       2.783       -1.2       0.23

            Records used           97

                Deviance      192.642
                     AIC      204.642
            Pearson Chi2      232.023      Degrees of freedom      91


ci level 95@
                                       95% Confidence Bounds

 # Name                           Estimate    Std. Err.      Lower       Upper
-- ----------------------------  ----------   ---------    --------    --------

Log-linear term 0
 1 %CON.....................        -5.984     0.1428    -6.263    -5.704
             EXP(estimate)         0.002520       1.153    0.001905    0.003334

 2 age_cen..................       0.05430    0.02212   0.01095   0.09765
             EXP(estimate)            1.056       1.022       1.011       1.103

 3 age_cen2.................    -0.0006296   0.001168 -0.002918  0.001659
             EXP(estimate)           0.9994       1.001      0.9971       1.002

 4 age_cen3.................    -0.0002972  0.0001215-0.0005353-5.915e-05
             EXP(estimate)           0.9997       1.000      0.9995      0.9999


Linear term 1
 5 dose.....................       0.01390    0.01275  -0.01108   0.03889


Log-linear term 1
 6 dose.....................        -3.339      2.783    -8.793     2.115
             EXP(estimate)          0.03548       16.16   0.0001518       8.292


bounds 5 level 95@

      Profile likelihood bounds for parameter 5 (dose)

                  MLE     0.0139

               97.5% lower bound not found last estimate      -6.53 Deviance         0
               97.5% upper bound     0.04688


 *** WARNING: Parameter dose changed by 1.8% MLE may be infinite or may not exist


!profile 5@

bounds 6 level 95@

      Profile likelihood bounds for parameter 6 (dose)

                  MLE     -3.339    exp(MLE)    0.03548

               97.5% lower bound      -9.361
                       exp(bound)  8.597e-05
               97.5% upper bound       73.84
                       exp(bound)  1.172e+32


!profile 6@

!!!!!!!!!!!!!!!!!!!!!!!!!!!!!!!!!
!MULTIPLICATIVE MODEL - LINEAR  !
!!!!!!!!!!!!!!!!!!!!!!!!!!!!!!!!!

RRISK@


linear 1 dose@


loglinear 1@


fit@

          Iter  Step      Deviance

             0     0      199.268
             1     0      194.225
             2     0      194.188
             3     0      194.188
             4     0      194.188
             5     0      194.188

Piece-wise exponential regression
Additive excess relative risk T0 * (1 + T1 + T2 + ...)

Using (radiotherapy /= 1) & (chemotherapy /=1) & (Case_leuk ==0) & (tumour == 0)

Number_cells_MN is used for cases
Number_cells_scored is used for person years


                            Parameter Summary Table

 # Name                            Estimate     Std.Err.  Test Stat.  P value
-- ----------------------------   ----------   ---------  ----------  --------
Log-linear term 0
 1 %CON.....................         -5.910      0.1174     -50.35    < 0.001
 2 age_cen..................        0.04101     0.01871      2.192     0.0284
 3 age_cen2.................     -0.0005845    0.001021    -0.5723      > 0.5
 4 age_cen3.................     -0.0002600   0.0001044     -2.489     0.0128

Linear term 1
 5 dose.....................          1.099      0.9248      1.188      0.235

            Records used           97

                Deviance      194.188
                     AIC      204.188
            Pearson Chi2      232.752      Degrees of freedom      92


ci level 95@
                                       95% Confidence Bounds

 # Name                           Estimate    Std. Err.      Lower       Upper
-- ----------------------------  ----------   ---------    --------    --------

Log-linear term 0
 1 %CON.....................        -5.910     0.1174    -6.140    -5.680
             EXP(estimate)         0.002712       1.125    0.002154    0.003413

 2 age_cen..................       0.04101    0.01871  0.004339   0.07769
             EXP(estimate)            1.042       1.019       1.004       1.081

 3 age_cen2.................    -0.0005845   0.001021 -0.002587  0.001417
             EXP(estimate)           0.9994       1.001      0.9974       1.001

 4 age_cen3.................    -0.0002600  0.0001044-0.0004647-5.530e-05
             EXP(estimate)           0.9997       1.000      0.9995      0.9999


Linear term 1
 5 dose.....................         1.099     0.9248   -0.7136     2.912


bounds 5 level 95@

      Profile likelihood bounds for parameter 5 (dose)

                  MLE      1.099

               97.5% lower bound      -0.399
               97.5% upper bound       3.463


!profile 5@

!!!!!!!!!!!!!!!!!!!!!!!!!!!!!!!!!!!!!!!!!!!!
!MULTIPLICATIVE MODEL - LINEAR-EXPONENTIAL !
!!!!!!!!!!!!!!!!!!!!!!!!!!!!!!!!!!!!!!!!!!!!

loglinear 1 dose@


fit@

          Iter  Step      Deviance

             0     0      194.188
             1     0      193.736
             2     0      193.267
             3     0      193.249
             4     0      193.249
             5     0      193.249

Piece-wise exponential regression
Additive excess relative risk T0 * (1 + T1 + T2 + ...)

Using (radiotherapy /= 1) & (chemotherapy /=1) & (Case_leuk ==0) & (tumour == 0)

Number_cells_MN is used for cases
Number_cells_scored is used for person years


                            Parameter Summary Table

 # Name                            Estimate     Std.Err.  Test Stat.  P value
-- ----------------------------   ----------   ---------  ----------  --------
Log-linear term 0
 1 %CON.....................         -5.969      0.1377     -43.35    < 0.001
 2 age_cen..................        0.04369     0.01893      2.308      0.021
 3 age_cen2.................     -0.0006162    0.001025    -0.6012      > 0.5
 4 age_cen3.................     -0.0002597   0.0001046     -2.482     0.0131

Linear term 1
 5 dose.....................          5.387       6.144     0.8768      0.381

Log-linear term 1
 6 dose.....................         -3.617       3.208     -1.128       0.26

            Records used           97

                Deviance      193.249
                     AIC      205.249
            Pearson Chi2      231.263      Degrees of freedom      91


ci level 95@
                                       95% Confidence Bounds

 # Name                           Estimate    Std. Err.      Lower       Upper
-- ----------------------------  ----------   ---------    --------    --------

Log-linear term 0
 1 %CON.....................        -5.969     0.1377    -6.239    -5.699
             EXP(estimate)         0.002557       1.148    0.001952    0.003349

 2 age_cen..................       0.04369    0.01893  0.006589   0.08079
             EXP(estimate)            1.045       1.019       1.007       1.084

 3 age_cen2.................    -0.0006162   0.001025 -0.002625  0.001393
             EXP(estimate)           0.9994       1.001      0.9974       1.001

 4 age_cen3.................    -0.0002597  0.0001046-0.0004647-5.463e-05
             EXP(estimate)           0.9997       1.000      0.9995      0.9999


Linear term 1
 5 dose.....................         5.387      6.144    -6.655     17.43


Log-linear term 1
 6 dose.....................        -3.617      3.208    -9.905     2.671
             EXP(estimate)          0.02685       24.74   4.990e-05       14.45


bounds 5 level 95@

      Profile likelihood bounds for parameter 5 (dose)

                  MLE      5.387

               97.5% lower bound not found last estimate      -2.23 Deviance    29.608
               97.5% upper bound       23.15


!profile 5@

bounds 6 level 95@

      Profile likelihood bounds for parameter 6 (dose)

                  MLE     -3.617    exp(MLE)    0.02685

               97.5% lower bound not found last estimate     -393.7 Deviance   193.345
               97.5% upper bound not found last estimate      162.7 Deviance   166.069


!profile 6@

quit@
