# Supplementary material for: Buccal mucosa micronuclei counts in relation to exposure to low dose-rate radiation from the Chornobyl nuclear accident and other medical and occupational radiation exposures
Source: Environ Health. 2017 Jun 23;16:70. doi: 10.1186/s12940-017-0273-x (PMC5481966; doi:10.1186/s12940-017-0273-x)
Supplement: Additional file 1: — Data files (Excel, text) and other R and Epicure files used in the analysis. (ZIP 3032 kb) [file 12940_2017_273_MOESM1_ESM.zip › Ukraine MN micronucleus step-AIC model test.R]

#Fit background model to Ukraine micronucleus data by step AIC
#Last modified by MP little 2016-6-18, based on database generated rev 2016-6-9
#Test model

#Set output to 20 digits
options(digits=20)

#Remove old R objects
rm(list = ls())
ls()

#Read in Ukraine data
Ukraine.data<-read.table("Micro_22122015 (rev 2016-6-9)(master).csv",header=TRUE,sep=",")

#set treatment contrasts (not strictly needed in R)
options(contrasts=c("contr.treatment","contr.treatment"))  

attach(Ukraine.data)  # This means you can call columns directly without
				 # having to keep typing Ukraine.data[,"data"] etc

#load MASS library (needed for stepAIC, addterm)
library(MASS)

#Column names of Ukraine.data
names(Ukraine.data)

numrow<-nrow(Ukraine.data)

numrow

Ukraine.data[1:3,]

Ukraine.data[,1]

#Decimal julian year function
juliany.num<-function(yr,mon,dy) {
juliany.num<-as.numeric(julian(ISOdate(year=yr,month=mon,day=dy),origin=as.Date("1900-01-01")))/365.2425+1900
   }

#Test juliany.num
d1<-juliany.num(1900,1,1)
d1

d2<-juliany.num(1970,7,2)
d2

d3<-juliany.num(1986,4,26)
d3

d4<-juliany.num(2003,4,9)
d4

#Sample date in Gregorian years, with missing dates set to mean date in non-missing of 2003/4/9
buccal_samp_date_jul <- ifelse(Buccal_date_year < 0,juliany.num(2003,4,9),juliany.num(Buccal_date_year,Buccal_date_month,Buccal_date_day))

buccal_samp_date_jul

#Dates in julian years of birth in buccal sample
birth_date_jul <- ifelse(m_birth < 0,juliany.num(y_birth,7,2),juliany.num(y_birth,m_birth,d_birth))

birth_date_jul

age_samp <- buccal_samp_date_jul - birth_date_jul

age_samp

no_tumour <- (radtx != 1) & (chemotx !=1) & (Case_leuk ==0) & (tumour == 0)

no_tumour_new <- (radtx != 1) & (chemotx !=1) & (Case_leuk ==0) & (tumor_new != 1)

Ukraine.data <- cbind(Ukraine.data, no_tumour, no_tumour_new, age_samp)

Ukraine.data$no_tumour[1:30]

t <- which(no_tumour == 0)

t
#  [1]  28  33  35  42  55  69  71  76  78  85  86 106 107 110

id[t]
#  [1]  251270  280780  367040  434620  615040  710780  750170  801560  847740
# [10]  921740  944700 1084150 1098800 1104460

t_new <- which(no_tumour_new == 0)

t_new
#  [1]   3  13  28  33  35  38  40  42  45  46  55  59  65  68  71  74  76  78  86
# [20]  91  93 101 106 107 109 110 111

id[t_new]
#  [1]   15960  150100  251270  280780  367040  403310  431820  434620  458350
# [10]  500070  615040  633250  692670  704580  750170  791310  801560  847740
# [19]  944700  981590  996470 1035380 1084150 1098800 1101910 1104460 1105350

Ukraine.data.nc <- subset(Ukraine.data, Ukraine.data$no_tumour == 1)

Ukraine.data.nc_new <- subset(Ukraine.data, Ukraine.data$no_tumour_new == 1)

Ukraine.data.nc$age_samp[1:30]

mean(age_samp)
# [1] 60.532756004942286

mean(Ukraine.data.nc$age_samp)
# [1] 59.893296425217841  

mean(Ukraine.data.nc_new$age_samp)
# [1] 59.559516394358994
  
#Centre at mean age in non-tumour sample
age_cen <- age_samp - 59.559516394358994  

age_cen2 <- age_cen*age_cen
age_cen3 <- age_cen2*age_cen
age_cen4 <- age_cen3*age_cen
age_cen5 <- age_cen4*age_cen
age_cen6 <- age_cen5*age_cen
age_cen7 <- age_cen6*age_cen
age_cen8 <- age_cen7*age_cen

any_smoke <- (sm_reg == 1) 

any_alcohol <- (alc >= 1) 

dose <- Mean_total/1000
dose2 <- dose*dose

#MN rate per number of cells scored
Number_cells_rate <- Number_cells_MN / Number_cells_scored

#Missing value codes set for various continuous variables
days_act_MIS<-ifelse(days_act < 0,1,0)
number1_MIS<-ifelse(number1 < 0,1,0)
duration_MIS<-ifelse(duration < 0,1,0)
duration_act_MIS<-ifelse(duration_act < 0,1,0)
days_MIS<-ifelse(days < 0,1,0)
tse_MIS<-ifelse(tse < 0,1,0)
age_MIS<-ifelse(age < 0,1,0)
age_x_MIS<-ifelse(age_x < 0,1,0)
liqtype_MIS<-ifelse(liqtype < 0,1,0)
time_int_ch_MIS<-ifelse(time_int_ch < 0,1,0)
num_miss_MIS<-ifelse(num_miss < 0,1,0)
x_dental_n_MIS<-ifelse(x_dental_n < 0,1,0)
x_bone_n_MIS<-ifelse(x_bone_n < 0,1,0)
x_chest_n_MIS<-ifelse(x_chest_n < 0,1,0)
sm_pday_MIS<-ifelse(sm_pday < 0,1,0)


#Positive part set for various continuous variables
days_act_NON_ZERO <- pmax(days_act,0)
number1_NON_ZERO <- pmax(number1,0)
duration_NON_ZERO <- pmax(duration,0)
duration_act_NON_ZERO <- pmax(duration_act,0)
days_NON_ZERO <- pmax(days,0)
tse_NON_ZERO <- pmax(tse,0)
age_NON_ZERO <- pmax(age,0)
age_x_NON_ZERO <- pmax(age_x,0)
liqtype_NON_ZERO <- pmax(liqtype,0)
time_int_ch_NON_ZERO <- pmax(time_int_ch,0)
num_miss_NON_ZERO <- pmax(num_miss,0)
x_dental_n_NON_ZERO <- pmax(x_dental_n,0)
x_bone_n_NON_ZERO <- pmax(x_bone_n,0)
x_chest_n_NON_ZERO <- pmax(x_chest_n,0)
sm_pday_NON_ZERO <- pmax(sm_pday,0)

time_int_ch_fac<-(time_int_ch > 0) + (time_int_ch > 6) + (time_int_ch > 10) + (time_int_ch > 20) 

#Bind all these variables to data
Ukraine.data<-cbind(Ukraine.data,age_cen,age_cen2,age_cen3,age_cen4,age_cen5,age_cen6,age_cen7,age_cen8,any_smoke,any_alcohol,dose,dose2,buccal_samp_date_jul,birth_date_jul,
days_act_NON_ZERO, days_act_MIS, 
number1_NON_ZERO, number1_MIS, 
duration_NON_ZERO, duration_MIS, 
duration_act_NON_ZERO, duration_act_MIS, 
days_NON_ZERO, days_MIS, 
tse_NON_ZERO, tse_MIS, 
age_NON_ZERO, age_MIS, 
age_x_NON_ZERO, age_x_MIS, 
liqtype_NON_ZERO, liqtype_MIS, 
time_int_ch_NON_ZERO, time_int_ch_MIS, 
num_miss_NON_ZERO, num_miss_MIS, 
x_dental_n_NON_ZERO, x_dental_n_MIS, 
x_bone_n_NON_ZERO, x_bone_n_MIS, 
x_chest_n_NON_ZERO, x_chest_n_MIS, 
sm_pday_NON_ZERO, sm_pday_MIS, time_int_ch_fac) 

#Summary of variables
summary(factor(first))
summary(days_act)
summary(factor(Case_leuk))
summary(factor(Year_first_exposed))
summary(factor(Year_last_exposed))
summary(factor(proxy))
summary(factor(proxy_str))
summary(number1)
summary(factor(first_year))
summary(duration)
summary(duration_act)
summary(days)
summary(tse)
summary(factor(radiation))
summary(factor(industry))
summary(factor(oil))
summary(factor(chemical))
summary(factor(petroleum))
summary(factor(pesticides))
summary(factor(solvents))
summary(factor(other_chemical))
summary(age)
summary(age_x)
summary(factor(subtype))
summary(factor(subtypecll))
summary(factor(subtypecll_str))
summary(factor(y_dx))
summary(factor(reference))
summary(factor(y_int))
summary(liqtype)
summary(factor(flag1))
summary(factor(flag2))
summary(factor(flag_definite))
summary(factor(phase))
summary(factor(COM1_EXP1))
summary(factor(COM2_EXP1))
summary(factor(COM3_EXP1))
summary(factor(QUES1))
summary(factor(QUES2))
summary(factor(liquid))
summary(factor(exp))
summary(time_int_ch)
summary(factor(set))
summary(factor(t11))
summary(factor(t1515))
summary(factor(t12))
summary(factor(t22))
summary(factor(liqtype_recode))
summary(num_miss)
summary(factor(rad_exp))
summary(factor(rad_radiography))
summary(factor(rad_nuclear))
summary(factor(rad_army))
summary(factor(rad_other))
summary(factor(haz_exp))
summary(factor(haz_chem))
summary(factor(haz_el))
summary(factor(haz_road))
summary(factor(haz_other))
summary(factor(chem_exp))
summary(factor(chem_petrol))
summary(factor(chem_pest))
summary(factor(chem_solv))
summary(factor(chem_other))
summary(factor(oblast))
summary(factor(educ))
summary(factor(urban))
summary(factor(tumour))
summary(factor(tumor_new))
summary(factor(radtx))
summary(factor(chemotx))
summary(factor(radtx_other))
summary(factor(x_dental))
summary(x_dental_n)
summary(factor(x_bone))
summary(x_bone_n)
summary(factor(x_chest))
summary(x_chest_n)
summary(factor(x_other))
summary(factor(x_other_n))
summary(factor(fam_cancer))
summary(factor(sm_reg))
summary(sm_pday)
summary(factor(alc))

#Rederive no-tumour subsets (because variables have been added)
Ukraine.data.nc <- subset(Ukraine.data, Ukraine.data$no_tumour == 1)

Ukraine.data.nc_new <- subset(Ukraine.data, Ukraine.data$no_tumour_new == 1)

################################################
#Test analysis for micronucleus, all data      #
################################################

testmodel_MN.null<-glm(formula = Number_cells_MN ~ offset(log(Number_cells_scored)), 
    family = poisson, data = Ukraine.data)

summary(testmodel_MN.null)

testmodel_MN.opt<-glm(formula = Number_cells_MN ~ factor(rad_radiography) + factor(x_other) + 
    factor(chemotx) + factor(flag2) + factor(COM1_EXP1) +
    age_cen + age_cen2 + age_cen3 + age_cen4 + age_cen5 + age_cen6 + age_cen7 + 
    factor(exp) + factor(y_int) + factor(rad_army) + factor(haz_exp) + 
    factor(haz_el) + x_dental_n_MIS + num_miss_NON_ZERO + factor(haz_road) + 
    sm_pday_NON_ZERO + x_bone_n_MIS + offset(log(Number_cells_scored)), 
    family = poisson, data = Ukraine.data)

summary(testmodel_MN.opt)

######################################################
#Test analysis for micronucleus, no tumour data      #
######################################################

testmodel_MN.nc.opt<-glm(formula = Number_cells_MN ~ factor(rad_army) + factor(x_other) + 
    factor(COM1_EXP1) + factor(exp) + factor(x_bone) + sm_pday_NON_ZERO + 
    factor(y_int) +
    age_cen + age_cen2 + age_cen3 + age_cen4 + age_cen5 + age_cen6 + age_cen7 + 
    factor(rad_radiography) + factor(industry) + 
    factor(haz_el) + number1_NON_ZERO + factor(haz_road) + factor(oil) + 
    x_dental_n_MIS + offset(log(Number_cells_scored)), family = poisson, data = Ukraine.data.nc)

summary(testmodel_MN.nc.opt)

#Save workspace image
save.image("Ukraine MN micronucleus step-AIC model test.RData")

#Quit
q()
