# Supplementary material for: Buccal mucosa micronuclei counts in relation to exposure to low dose-rate radiation from the Chornobyl nuclear accident and other medical and occupational radiation exposures
Source: Environ Health. 2017 Jun 23;16:70. doi: 10.1186/s12940-017-0273-x (PMC5481966; doi:10.1186/s12940-017-0273-x)
Supplement: Additional file 1: — Data files (Excel, text) and other R and Epicure files used in the analysis. (ZIP 3032 kb) [file 12940_2017_273_MOESM1_ESM.zip › Ukraine MN micronucleus step-AIC model test.txt]

R version 3.2.2 (2015-08-14) -- "Fire Safety"
Copyright (C) 2015 The R Foundation for Statistical Computing
Platform: x86_64-w64-mingw32/x64 (64-bit)

R is free software and comes with ABSOLUTELY NO WARRANTY.
You are welcome to redistribute it under certain conditions.
Type 'license()' or 'licence()' for distribution details.

  Natural language support but running in an English locale

R is a collaborative project with many contributors.
Type 'contributors()' for more information and
'citation()' on how to cite R or R packages in publications.

Type 'demo()' for some demos, 'help()' for on-line help, or
'help.start()' for an HTML browser interface to help.
Type 'q()' to quit R.

[Previously saved workspace restored]

> #Fit background model to Ukraine micronucleus data by step AIC
> #Last modified by MP little 2016-6-18, based on database generated rev 2016-6-9
> #Test model
> 
> #Set output to 20 digits
> options(digits=20)
> 
> #Remove old R objects
> rm(list = ls())
> ls()
character(0)
> 
> #Read in Ukraine data
> Ukraine.data<-read.table("Micro_22122015 (rev 2016-6-9)(master).csv",header=TRUE,sep=",")
> 
> #set treatment contrasts (not strictly needed in R)
> options(contrasts=c("contr.treatment","contr.treatment"))  
> 
> attach(Ukraine.data)  # This means you can call columns directly without
>  # having to keep typing Ukraine.data[,"data"] etc
> 
> #load MASS library (needed for stepAIC, addterm)
> library(MASS)
> 
> #Column names of Ukraine.data
> names(Ukraine.data)
  [1] "id"                  "stratum"             "Number_cells_scored"
  [4] "Number_cells_MN"     "MN_1000"             "d_birth"            
  [7] "m_birth"             "y_birth"             "first"              
 [10] "days_act"            "Mean86"              "Mean87"             
 [13] "Mean88"              "Mean89"              "Mean90"             
 [16] "Mean_total"          "Buccal_date_year"    "Buccal_date_month"  
 [19] "Buccal_date_day"     "Case_leuk"           "Year_first_exposed" 
 [22] "Year_last_exposed"   "proxy"               "proxy_str"          
 [25] "number1"             "first_year"          "duration"           
 [28] "duration_act"        "days"                "tse"                
 [31] "radiation"           "industry"            "oil"                
 [34] "chemical"            "petroleum"           "pesticides"         
 [37] "solvents"            "other_chemical"      "age"                
 [40] "age_x"               "subtype"             "subtypecll"         
 [43] "subtypecll_str"      "y_dx"                "reference"          
 [46] "y_int"               "liqtype"             "flag1"              
 [49] "flag2"               "flag_definite"       "phase"              
 [52] "COM1_EXP1"           "COM2_EXP1"           "COM3_EXP1"          
 [55] "QUES1"               "QUES2"               "liquid"             
 [58] "liquid_proxy"        "exp"                 "time_int_ch"        
 [61] "set"                 "t11"                 "t1515"              
 [64] "t12"                 "t22"                 "liqtype_recode"     
 [67] "num_miss"            "rad_exp"             "rad_radiography"    
 [70] "rad_nuclear"         "rad_army"            "rad_other"          
 [73] "haz_exp"             "haz_chem"            "haz_el"             
 [76] "haz_road"            "haz_other"           "chem_exp"           
 [79] "chem_petrol"         "chem_pest"           "chem_solv"          
 [82] "chem_other"          "oblast"              "educ"               
 [85] "urban"               "tumour"              "tumor_new"          
 [88] "radtx"               "chemotx"             "radtx_other"        
 [91] "x_dental"            "x_dental_n"          "x_bone"             
 [94] "x_bone_n"            "x_chest"             "x_chest_n"          
 [97] "x_other"             "x_other_n"           "fam_cancer"         
[100] "sm_reg"              "sm_pday"             "alc"                
> 
> numrow<-nrow(Ukraine.data)
> 
> numrow
[1] 111
> 
> Ukraine.data[1:3,]
     id stratum Number_cells_scored Number_cells_MN MN_1000 d_birth m_birth
1 14610   10032                1000               3       3       1      10
2 14630   10018                 500               0       0      11      12
3 15960   10025                 300               0       0      19       9
  y_birth first days_act             Mean86              Mean87 Mean88 Mean89
1    1946     3       33  0.000000000000000  3.1699999999999999      0      0
2    1938     1       55 29.800000000000001  0.0000000000000000      0      0
3    1948     3        6  0.000000000000000 59.0000000000000000      0      0
  Mean90          Mean_total Buccal_date_year Buccal_date_month Buccal_date_day
1      0  3.1699999999999999             2002                12              17
2      0 29.8000000000000007             2003                 2              11
3      0 59.0000000000000000             2002                11              22
  Case_leuk Year_first_exposed Year_last_exposed proxy proxy_str number1
1         0               1987              1987     0         0       1
2         0               1986              1986     0         0       1
3         0               1987              1987     0         1       1
  first_year duration duration_act days tse radiation industry oil chemical
1       1987        1            1   29   8         0        0   0        1
2       1986        3            2   91  13         0        0   0        0
3       1987        0            0    6   7         1        0   0        1
  petroleum pesticides solvents other_chemical age age_x subtype subtypecll
1         1          0        0              0  48    40       1          0
2         0          0        0              0  60    47       1          0
3         0          1        0              0  46    38       1          0
  subtypecll_str y_dx reference y_int liqtype flag1 flag2 flag_definite phase
1              1   -1      1994  2002       8     1     0             0     1
2              1   -1      1999  2003       4     0     0             1     1
3              1   -1      1994  2002       8     0     0             0     1
  COM1_EXP1 COM2_EXP1 COM3_EXP1 QUES1 QUES2 liquid liquid_proxy exp time_int_ch
1         1         0         0     2     2      1           -1   1          -1
2         1         0         0     2     3      1           -1   1          -1
3         1         0         0     2     2      1           -1   1          -1
  set t11 t1515 t12 t22 liqtype_recode num_miss rad_exp rad_radiography
1   0   0     0   0   0              4        1       2               2
2   0   0     0   0   0              1        1       2               2
3   0   0     0   0   0              4        1       1              -1
  rad_nuclear rad_army rad_other haz_exp haz_chem haz_el haz_road haz_other
1           2        2         2       2        2      2        2         2
2           2        2         2       2        2      2        2         2
3          -1       -1         1       2        2      2        2         2
  chem_exp chem_petrol chem_pest chem_solv chem_other oblast educ urban tumour
1        1           1         2         2          2     10    2     2      0
2        2           2         2         2          2     10    2     3      0
3        1           2         1         2          2     10    3     3      0
  tumor_new radtx chemotx radtx_other x_dental x_dental_n x_bone x_bone_n
1         2     2       2           2        2         -1      1        3
2         2     2       2           2        2         -1      1        1
3         1     2       2           2        2         -1      2       -1
  x_chest x_chest_n x_other x_other_n fam_cancer sm_reg sm_pday alc
1       1         2       2        -1          2      2      -1   3
2       1        10       1         1          2      2      -1   1
3       1         3       2        -1          2      1       7   1
> 
> Ukraine.data[,1]
  [1]   14610   14630   15960   24850   44310   77810   79170   96100   96410
 [10]  120460  127600  133750  150100  150330  159760  162770  184790  191510
 [19]  193950  202070  202330  217250  217520  232910  235730  239190  250640
 [28]  251270  253970  258570  266220  278570  280780  282200  367040  367700
 [37]  377690  403310  423870  431820  432800  434620  435820  442160  458350
 [46]  500070  505570  526680  534040  583410  586970  589560  591540  595190
 [55]  615040  618080  618740  624060  633250  646150  646630  652050  676030
 [64]  692370  692670  694910  695240  704580  710780  746090  750170  750400
 [73]  751010  791310  797180  801560  827500  847740  848070  874080  881090
 [82]  891880  893120  897410  921740  944700  944850  948840  959100  965360
 [91]  981590  994010  996470  997220 1002050 1012800 1020530 1026750 1032090
[100] 1033010 1035380 1051730 1065940 1068190 1076550 1084150 1098800 1100450
[109] 1101910 1104460 1105350
> 
> #Decimal julian year function
> juliany.num<-function(yr,mon,dy) {
+ juliany.num<-as.numeric(julian(ISOdate(year=yr,month=mon,day=dy),origin=as.Date("1900-01-01")))/365.2425+1900
+    }
> 
> #Test juliany.num
> d1<-juliany.num(1900,1,1)
> d1
[1] 1900.0013689535035
> 
> d2<-juliany.num(1970,7,2)
> d2
[1] 1970.4997364764506
> 
> d3<-juliany.num(1986,4,26)
> d3
[1] 1986.3166252558233
> 
> d4<-juliany.num(2003,4,9)
> d4
[1] 2003.2697454430961
> 
> #Sample date in Gregorian years, with missing dates set to mean date in non-missing of 2003/4/9
> buccal_samp_date_jul <- ifelse(Buccal_date_year < 0,juliany.num(2003,4,9),juliany.num(Buccal_date_year,Buccal_date_month,Buccal_date_day))
> 
> buccal_samp_date_jul
  [1] 2002.9603619513064 2003.1136847436976 2002.8919142761315
  [4] 2003.1355879997536 2004.0993312662135 2003.1027331156697
  [7] 2003.1520154417956 2003.4093787004524 2002.9822652073622
 [10] 2003.1410638137675 2004.1403998713183 2003.0534507895438
 [13] 2003.2943866061589 2003.0780919526069 2002.8973900901456
 [16] 2003.1383259067607 2003.0999952086627 2003.6174596329836
 [19] 2003.3902133514034 2002.8891763691247 2002.8700110200757
 [22] 2004.0527868470947 2004.0527868470947 2003.6968589361863
 [25] 2003.1930840469004 2003.2314147449981 2003.1164226507046
 [28] 2003.0726161385928 2003.1328500927466 2003.0370233475021
 [31] 2003.2697454430961 2003.1273742787325 2003.1547533488024
 [34] 2003.0616645105649 2003.8857745196685 2003.1136847436976
 [37] 2004.1349240573045 2003.1383259067607 2003.4778263756270
 [40] 2003.1684428838375 2003.0589266035579 2003.1355879997536
 [43] 2003.0424991615159 2002.9411966022574 2002.8727489270827
 [46] 2002.9521482302853 2003.0424991615159 2003.1383259067607
 [49] 2003.2122493959494 2003.0452370685230 2003.3080761411939
 [52] 2003.0205959054601 2003.0972573016556 2003.2697454430961
 [55] 2003.1328500927466 2003.1547533488024 2003.6229354469976
 [58] 2003.2012977679212 2003.1684428838375 2002.9904789283833
 [61] 2004.1102828942414 2003.6119838189695 2004.1376619643113
 [64] 2003.2697454430961 2003.2423663730262 2003.0616645105649
 [67] 2002.8973900901456 2003.2697454430961 2003.9377947528012
 [70] 2003.0534507895438 2002.9576240442993 2003.0616645105649
 [73] 2003.0972573016556 2003.2177252099632 2003.2697454430961
 [76] 2002.9302449742295 2003.0397612545089 2003.0561886965509
 [79] 2003.3080761411939 2003.5873426559067 2002.9275070672225
 [82] 2003.2067735819353 2002.9028659041596 2003.3874754443966
 [85] 2003.2149873029562 2004.1650410343814 2004.1184966152625
 [88] 2004.0993312662135 2003.2697454430961 2003.1547533488024
 [91] 2003.0726161385928 2002.8837005551106 2003.1301121857396
 [94] 2003.2368905590122 2004.0938554521995 2004.1376619643113
 [97] 2003.1328500927466 2003.1383259067607 2002.9576240442993
[100] 2003.0616645105649 2003.6174596329836 2004.0527868470947
[103] 2002.8864384621177 2003.0424991615159 2003.2971245131660
[106] 2003.3108140482009 2003.3819996303826 2002.8891763691247
[109] 2003.2505800940471 2002.9685756723272 2003.1027331156697
> 
> #Dates in julian years of birth in buccal sample
> birth_date_jul <- ifelse(m_birth < 0,juliany.num(y_birth,7,2),juliany.num(y_birth,m_birth,d_birth))
> 
> birth_date_jul
  [1] 1946.7483931908253 1938.9426203139010 1948.7169483288501
  [4] 1957.4207547040664 1946.9345708673004 1936.5551654038070
  [7] 1928.7493925268827 1946.0858196951340 1953.2618739604509
 [10] 1950.2474383457566 1950.2830311368475 1947.9120036687955
 [13] 1937.5928321594556 1937.4148682040016 1929.4968411397906
 [16] 1958.5241312278829 1954.5514281607425 1946.0639164390782
 [19] 1949.4014250805972 1948.7799201900107 1942.5210647720351
 [22] 1953.2591360534439 1953.2700876814720 1947.5615515719010
 [25] 1950.3131481139244 1937.2916623886870 1958.0340458736318
 [28] 1937.5408119263229 1958.5515102979527 1951.4986618479504
 [31] 1935.0055100378515 1957.3523070288918 1957.2920730747380
 [34] 1954.0805081555404 1929.3736353244763 1938.0226835595529
 [37] 1950.2748174158264 1955.5425504972723 1952.5062116265221
 [40] 1936.0021081883954 1955.6274256144891 1937.3108277377360
 [43] 1955.5945707304052 1949.8805588068201 1923.3283366530457
 [46] 1954.8745011875671 1953.8313586179045 1952.0216020862852
 [49] 1945.8969041116518 1936.3854151693738 1928.0156334490100
 [52] 1936.7331293592613 1938.4005147265173 1929.7624181194685
 [55] 1929.3845869525042 1954.5377386257076 1936.4429112165205
 [58] 1932.7795916411699 1946.3541345818189 1935.7967651628712
 [61] 1935.1205021321450 1936.6947986611635 1936.8809763376387
 [64] 1932.3524781480796 1942.8578273338946 1943.6299171098653
 [67] 1926.8492850640328 1950.5157532324415 1936.4620765655695
 [70] 1940.0980170708501 1932.6235309417716 1936.2923263311361
 [73] 1931.0930409248649 1932.9466039685963 1950.0530469482603
 [76] 1957.1497019103747 1950.6909792808888 1935.9144951641717
 [79] 1946.7566069118463 1956.4953421357043 1959.1894426305810
 [82] 1936.7659842433452 1957.1223228403048 1937.4340335530503
 [85] 1936.5004072636673 1931.3120734854240 1935.0383649219355
 [88] 1937.7379412308260 1948.6868313517732 1943.6901510640191
 [91] 1927.8568348426045 1935.2573974824945 1928.5550011293867
 [94] 1937.4395093670644 1946.1515294633018 1934.7755258492646
 [97] 1940.6072677741502 1938.2335023990911 1938.1869579799722
[100] 1943.9858450207739 1946.2528320225604 1953.3467490776675
[103] 1932.2758167518841 1940.3471666084861 1932.0841632613949
[106] 1946.4992436531893 1928.5002429892468 1940.7030945193947
[109] 1937.9569737913853 1940.9549819640376 1937.1958356434425
> 
> age_samp <- buccal_samp_date_jul - birth_date_jul
> 
> age_samp
  [1] 56.211968760481113 64.171064429796616 54.174965947281407
  [4] 45.714833295687185 57.164760398913131 66.547567711862712
  [7] 74.402622914912854 57.323559005318430 49.720391246911277
 [10] 52.893625468010896 53.857368734470811 55.141447120748353
 [13] 65.701554446703312 65.663223748605333 73.400548950354960
 [16] 44.614194678877766 48.548567047920187 57.553543193905398
 [19] 53.988788270806253 54.109256179114027 60.348946248040647
 [22] 50.793650793650841 50.782699165622716 56.135307364285381
 [25] 52.879935932975968 65.939752356311146 45.082376777072795
 [28] 65.531804212269890 44.581339794793848 51.538361499551684
 [31] 68.264235405244563 45.775067249840731 45.862680274064360
 [34] 48.981156355024495 74.512139195192276 65.091001184144716
 [37] 53.860106641478069 47.595775409488397 50.971614749104901
 [40] 67.166334695442174 47.431500989068809 65.824760262017662
 [43] 47.447928431110768 53.060637795437287 79.544412274037086
 [46] 48.077647042718127 49.211140543611464 51.116723820475499
 [49] 57.315345284297564 66.659821899149165 75.292442692183840
 [52] 66.287466546198857 64.696742575138387 73.507327323627578
 [55] 73.748263140242443 48.617014723094826 67.180024230477102
 [58] 70.421706126751360 56.814308302018617 67.193713765512030
 [61] 68.989780762096416 66.917185157805989 67.256685626672606
 [64] 70.917267295016472 60.384539039131596 59.431747400699578
 [67] 76.048105026112808 52.753992210654587 67.475718187231678
 [70] 62.955433718693712 70.334093102527731 66.769338179428814
 [73] 72.004216376790737 70.271121241366927 53.216698494835782
 [76] 45.780543063854793 52.348781973620135 67.141693532379122
 [79] 56.551469229347504 47.092000520202419 43.738064436641480
 [82] 66.440789338590093 45.780543063854793 65.953441891346301
 [85] 66.714580039288876 72.852967548957395 69.080131693327075
 [88] 66.361390035387558 54.582914091322891 59.464602284783268
 [91] 75.215781295988336 67.626303072616111 74.575111056352853
 [94] 65.797381191947807 57.942325988897665 69.362136115046724
 [97] 62.525582318596435 64.904823507669562 64.770666064327088
[100] 59.075819489791002 57.364627610423213 50.706037769427212
[103] 70.610621710233545 62.695332553029857 71.212961251771048
[106] 56.811570395011586 74.881756641135780 62.186081849730044
[109] 65.293606302661829 62.013593708289591 65.906897472227229
> 
> no_tumour <- (radtx != 1) & (chemotx !=1) & (Case_leuk ==0) & (tumour == 0)
> 
> no_tumour_new <- (radtx != 1) & (chemotx !=1) & (Case_leuk ==0) & (tumor_new != 1)
> 
> Ukraine.data <- cbind(Ukraine.data, no_tumour, no_tumour_new, age_samp)
> 
> Ukraine.data$no_tumour[1:30]
 [1]  TRUE  TRUE  TRUE  TRUE  TRUE  TRUE  TRUE  TRUE  TRUE  TRUE  TRUE  TRUE
[13]  TRUE  TRUE  TRUE  TRUE  TRUE  TRUE  TRUE  TRUE  TRUE  TRUE  TRUE  TRUE
[25]  TRUE  TRUE  TRUE FALSE  TRUE  TRUE
> 
> t <- which(no_tumour == 0)
> 
> t
 [1]  28  33  35  42  55  69  71  76  78  85  86 106 107 110
> #  [1]  28  33  35  42  55  69  71  76  78  85  86 106 107 110
> 
> id[t]
 [1]  251270  280780  367040  434620  615040  710780  750170  801560  847740
[10]  921740  944700 1084150 1098800 1104460
> #  [1]  251270  280780  367040  434620  615040  710780  750170  801560  847740
> # [10]  921740  944700 1084150 1098800 1104460
> 
> t_new <- which(no_tumour_new == 0)
> 
> t_new
 [1]   3  13  28  33  35  38  40  42  45  46  55  59  65  68  71  74  76  78  86
[20]  91  93 101 106 107 109 110 111
> #  [1]   3  13  28  33  35  38  40  42  45  46  55  59  65  68  71  74  76  78  86
> # [20]  91  93 101 106 107 109 110 111
> 
> id[t_new]
 [1]   15960  150100  251270  280780  367040  403310  431820  434620  458350
[10]  500070  615040  633250  692670  704580  750170  791310  801560  847740
[19]  944700  981590  996470 1035380 1084150 1098800 1101910 1104460 1105350
> #  [1]   15960  150100  251270  280780  367040  403310  431820  434620  458350
> # [10]  500070  615040  633250  692670  704580  750170  791310  801560  847740
> # [19]  944700  981590  996470 1035380 1084150 1098800 1101910 1104460 1105350
> 
> Ukraine.data.nc <- subset(Ukraine.data, Ukraine.data$no_tumour == 1)
> 
> Ukraine.data.nc_new <- subset(Ukraine.data, Ukraine.data$no_tumour_new == 1)
> 
> Ukraine.data.nc$age_samp[1:30]
 [1] 56.211968760481113 64.171064429796616 54.174965947281407 45.714833295687185
 [5] 57.164760398913131 66.547567711862712 74.402622914912854 57.323559005318430
 [9] 49.720391246911277 52.893625468010896 53.857368734470811 55.141447120748353
[13] 65.701554446703312 65.663223748605333 73.400548950354960 44.614194678877766
[17] 48.548567047920187 57.553543193905398 53.988788270806253 54.109256179114027
[21] 60.348946248040647 50.793650793650841 50.782699165622716 56.135307364285381
[25] 52.879935932975968 65.939752356311146 45.082376777072795 44.581339794793848
[29] 51.538361499551684 68.264235405244563
> 
> mean(age_samp)
[1] 60.532756004942286
> # [1] 60.532756004942286
> 
> mean(Ukraine.data.nc$age_samp)
[1] 59.893296425217841
> # [1] 59.893296425217841  
> 
> mean(Ukraine.data.nc_new$age_samp)
[1] 59.559516394358994
> # [1] 59.559516394358994
>   
> #Centre at mean age in non-tumour sample
> age_cen <- age_samp - 59.559516394358994  
> 
> age_cen2 <- age_cen*age_cen
> age_cen3 <- age_cen2*age_cen
> age_cen4 <- age_cen3*age_cen
> age_cen5 <- age_cen4*age_cen
> age_cen6 <- age_cen5*age_cen
> age_cen7 <- age_cen6*age_cen
> age_cen8 <- age_cen7*age_cen
> 
> any_smoke <- (sm_reg == 1) 
> 
> any_alcohol <- (alc >= 1) 
> 
> dose <- Mean_total/1000
> dose2 <- dose*dose
> 
> #MN rate per number of cells scored
> Number_cells_rate <- Number_cells_MN / Number_cells_scored
> 
> #Missing value codes set for various continuous variables
> days_act_MIS<-ifelse(days_act < 0,1,0)
> number1_MIS<-ifelse(number1 < 0,1,0)
> duration_MIS<-ifelse(duration < 0,1,0)
> duration_act_MIS<-ifelse(duration_act < 0,1,0)
> days_MIS<-ifelse(days < 0,1,0)
> tse_MIS<-ifelse(tse < 0,1,0)
> age_MIS<-ifelse(age < 0,1,0)
> age_x_MIS<-ifelse(age_x < 0,1,0)
> liqtype_MIS<-ifelse(liqtype < 0,1,0)
> time_int_ch_MIS<-ifelse(time_int_ch < 0,1,0)
> num_miss_MIS<-ifelse(num_miss < 0,1,0)
> x_dental_n_MIS<-ifelse(x_dental_n < 0,1,0)
> x_bone_n_MIS<-ifelse(x_bone_n < 0,1,0)
> x_chest_n_MIS<-ifelse(x_chest_n < 0,1,0)
> sm_pday_MIS<-ifelse(sm_pday < 0,1,0)
> 
> 
> #Positive part set for various continuous variables
> days_act_NON_ZERO <- pmax(days_act,0)
> number1_NON_ZERO <- pmax(number1,0)
> duration_NON_ZERO <- pmax(duration,0)
> duration_act_NON_ZERO <- pmax(duration_act,0)
> days_NON_ZERO <- pmax(days,0)
> tse_NON_ZERO <- pmax(tse,0)
> age_NON_ZERO <- pmax(age,0)
> age_x_NON_ZERO <- pmax(age_x,0)
> liqtype_NON_ZERO <- pmax(liqtype,0)
> time_int_ch_NON_ZERO <- pmax(time_int_ch,0)
> num_miss_NON_ZERO <- pmax(num_miss,0)
> x_dental_n_NON_ZERO <- pmax(x_dental_n,0)
> x_bone_n_NON_ZERO <- pmax(x_bone_n,0)
> x_chest_n_NON_ZERO <- pmax(x_chest_n,0)
> sm_pday_NON_ZERO <- pmax(sm_pday,0)
> 
> time_int_ch_fac<-(time_int_ch > 0) + (time_int_ch > 6) + (time_int_ch > 10) + (time_int_ch > 20) 
> 
> #Bind all these variables to data
> Ukraine.data<-cbind(Ukraine.data,age_cen,age_cen2,age_cen3,age_cen4,age_cen5,age_cen6,age_cen7,age_cen8,any_smoke,any_alcohol,dose,dose2,buccal_samp_date_jul,birth_date_jul,
+ days_act_NON_ZERO, days_act_MIS, 
+ number1_NON_ZERO, number1_MIS, 
+ duration_NON_ZERO, duration_MIS, 
+ duration_act_NON_ZERO, duration_act_MIS, 
+ days_NON_ZERO, days_MIS, 
+ tse_NON_ZERO, tse_MIS, 
+ age_NON_ZERO, age_MIS, 
+ age_x_NON_ZERO, age_x_MIS, 
+ liqtype_NON_ZERO, liqtype_MIS, 
+ time_int_ch_NON_ZERO, time_int_ch_MIS, 
+ num_miss_NON_ZERO, num_miss_MIS, 
+ x_dental_n_NON_ZERO, x_dental_n_MIS, 
+ x_bone_n_NON_ZERO, x_bone_n_MIS, 
+ x_chest_n_NON_ZERO, x_chest_n_MIS, 
+ sm_pday_NON_ZERO, sm_pday_MIS, time_int_ch_fac) 
> 
> #Summary of variables
> summary(factor(first))
-1  1  2  3  4  5  6 
 2 58 25 16  6  2  2 
> summary(days_act)
               Min.             1st Qu.              Median                Mean 
   0.00000000000000   11.00000000000000   26.00000000000000  134.24324324324326 
            3rd Qu.                Max. 
  92.50000000000000 1711.00000000000000 
> summary(factor(Case_leuk))
 -1   0   1 
  1 107   3 
> summary(factor(Year_first_exposed))
  -1 1986 1987 1988 1990 
   3   83   17    6    2 
> summary(factor(Year_last_exposed))
  -1 1986 1987 1988 1990 
   3   54   24   16   14 
> summary(factor(proxy))
 -1   0 
  1 110 
> summary(factor(proxy_str))
-1  0  1 
 1 49 61 
> summary(number1)
               Min.             1st Qu.              Median                Mean 
-1.0000000000000000  1.0000000000000000  1.0000000000000000  1.5855855855855856 
            3rd Qu.                Max. 
 2.0000000000000000 11.0000000000000000 
> summary(factor(first_year))
1986 1987 1988 1989 1990 
  85   16    6    2    2 
> summary(duration)
               Min.             1st Qu.              Median                Mean 
-1.0000000000000000  0.0000000000000000  1.0000000000000000  3.2342342342342341 
            3rd Qu.                Max. 
 3.0000000000000000 47.0000000000000000 
> summary(duration_act)
               Min.             1st Qu.              Median                Mean 
-1.0000000000000000  0.0000000000000000  1.0000000000000000  1.7837837837837838 
            3rd Qu.                Max. 
 2.0000000000000000 23.0000000000000000 
> summary(days)
               Min.             1st Qu.              Median                Mean 
  -1.00000000000000   15.00000000000000   57.00000000000000  230.09909909909911 
            3rd Qu.                Max. 
 195.50000000000000 1711.00000000000000 
> summary(tse)
               Min.             1st Qu.              Median                Mean 
-1.0000000000000000  6.0000000000000000  9.0000000000000000  8.3153153153153152 
            3rd Qu.                Max. 
11.0000000000000000 15.0000000000000000 
> summary(factor(radiation))
-1  0  1 
 2 91 18 
> summary(factor(industry))
-1  0  1 
 1 90 20 
> summary(factor(oil))
 -1   0   1 
  1 105   5 
> summary(factor(chemical))
-1  0  1 
 1 81 29 
> summary(factor(petroleum))
-1  0  1 
 1 97 13 
> summary(factor(pesticides))
-1  0  1 
 1 99 11 
> summary(factor(solvents))
 -1   0   1 
  1 107   3 
> summary(factor(other_chemical))
 -1   0   1 
  1 100  10 
> summary(age)
   Min. 1st Qu.  Median    Mean 3rd Qu.    Max. 
   -1.0    44.0    53.0    52.0    61.5    70.0 
> summary(age_x)
              Min.            1st Qu.             Median               Mean 
-1.000000000000000 36.500000000000000 45.000000000000000 43.612612612612615 
           3rd Qu.               Max. 
50.000000000000000 63.000000000000000 
> summary(factor(subtype))
 -1   1   4   6 
  1 107   2   1 
> summary(factor(subtypecll))
 -1   0   1 
  1 108   2 
> summary(factor(subtypecll_str))
-1  0  1 
 1 51 59 
> summary(factor(y_dx))
  -1 1987 1994 1997 
 108    1    1    1 
> summary(factor(reference))
  -1 1987 1989 1990 1991 1992 1993 1994 1995 1996 1997 1998 1999 2000 
   1    4    5    1   13    4    7   18   11   11    9    8   13    6 
> summary(factor(y_int))
  -1 2002 2003 2004 
   1   25   72   13 
> summary(liqtype)
               Min.             1st Qu.              Median                Mean 
-1.0000000000000000  3.0000000000000000  4.0000000000000000  5.4594594594594597 
            3rd Qu.                Max. 
 8.0000000000000000 11.0000000000000000 
> summary(factor(flag1))
-1  0  1 
 1 85 25 
> summary(factor(flag2))
 -1   0   1 
  1 108   2 
> summary(factor(flag_definite))
-1  0  1 
 1 57 53 
> summary(factor(phase))
 -1   1   2 
  1 108   2 
> summary(factor(COM1_EXP1))
 -1   0   1   2   3 
  1   2 104   3   1 
> summary(factor(COM2_EXP1))
-1  0  1  2  4 
 1 79 27  3  1 
> summary(factor(COM3_EXP1))
-1  0  1  2 
 1 99 10  1 
> summary(factor(QUES1))
-1  0  1  2  3 
 1  1  2 83 24 
> summary(factor(QUES2))
-1  1  2  3  4 
 1  6 45 54  5 
> summary(factor(liquid))
 -1   1 
  1 110 
> summary(factor(exp))
-1  1  2 
 1 52 58 
> summary(time_int_ch)
                Min.              1st Qu.               Median 
-1.00000000000000000 -1.00000000000000000 -1.00000000000000000 
                Mean              3rd Qu.                 Max. 
-0.69937596733333329 -1.00000000000000000 15.25359343000000045 
> summary(factor(set))
 -1   0   1 
  1 107   3 
> summary(factor(t11))
 -1   0 
  1 110 
> summary(factor(t1515))
 -1   0 
  1 110 
> summary(factor(t12))
 -1   0 
  1 110 
> summary(factor(t22))
 -1   0   1 
  1 109   1 
> summary(factor(liqtype_recode))
-1  1  2  3  4 
 1 36  3 26 45 
> summary(num_miss)
               Min.             1st Qu.              Median                Mean 
 1.0000000000000000  1.0000000000000000  1.0000000000000000  1.5405405405405406 
            3rd Qu.                Max. 
 2.0000000000000000 10.0000000000000000 
> summary(factor(rad_exp))
-1  1  2 
 1 16 94 
> summary(factor(rad_radiography))
 -1   1   2 
  3   1 107 
> summary(factor(rad_nuclear))
 -1   1   2 
  3   6 102 
> summary(factor(rad_army))
 -1   1   2 
  2   6 103 
> summary(factor(rad_other))
 -1   1   2 
  2   3 106 
> summary(factor(haz_exp))
 1  2 
18 93 
> summary(factor(haz_chem))
  1   2 
  3 108 
> summary(factor(haz_el))
  1   2 
  1 110 
> summary(factor(haz_road))
  1   2 
  2 109 
> summary(factor(haz_other))
 1  2 
13 98 
> summary(factor(chem_exp))
 1  2 
27 84 
> summary(factor(chem_petrol))
  1   2 
 11 100 
> summary(factor(chem_pest))
  1   2 
  9 102 
> summary(factor(chem_solv))
  1   2 
  1 110 
> summary(factor(chem_other))
  1   2 
  8 103 
> summary(factor(oblast))
 4 10 20 25 26 
 1 30 18  6 56 
> summary(factor(educ))
 1  2  3  4 
18 44 17 32 
> summary(factor(urban))
 1  2  3 
83 16 12 
> summary(factor(tumour))
 -1   0   1 
  1 100  10 
> summary(factor(tumor_new))
 1  2 
27 84 
> summary(factor(radtx))
  1   2 
  1 110 
> summary(factor(chemotx))
  1   2 
  2 109 
> summary(factor(radtx_other))
 -1   1   2 
  1   1 109 
> summary(factor(x_dental))
 1  2 
65 46 
> summary(x_dental_n)
               Min.             1st Qu.              Median                Mean 
-1.0000000000000000 -1.0000000000000000  1.0000000000000000  1.6126126126126126 
            3rd Qu.                Max. 
 3.0000000000000000 10.0000000000000000 
> summary(factor(x_bone))
-1  1  2 
 1 48 62 
> summary(x_bone_n)
                Min.              1st Qu.               Median 
-1.00000000000000000 -1.00000000000000000 -1.00000000000000000 
                Mean              3rd Qu.                 Max. 
 0.54054054054054057  2.00000000000000000 15.00000000000000000 
> summary(factor(x_chest))
-1  1  2 
 2 55 54 
> summary(x_chest_n)
               Min.             1st Qu.              Median                Mean 
-1.0000000000000000 -1.0000000000000000 -1.0000000000000000  1.6216216216216217 
            3rd Qu.                Max. 
 3.0000000000000000 40.0000000000000000 
> summary(factor(x_other))
-1  1  2 
 1 33 77 
> summary(factor(x_other_n))
-1  1  2  3  4  5  6 
79 17  6  3  3  2  1 
> summary(factor(fam_cancer))
 1  2 
30 81 
> summary(factor(sm_reg))
 1  2 
73 38 
> summary(sm_pday)
              Min.            1st Qu.             Median               Mean 
-1.000000000000000 -1.000000000000000 10.000000000000000  9.423423423423424 
           3rd Qu.               Max. 
20.000000000000000 45.000000000000000 
> summary(factor(alc))
 1  2  3  4  5  6 
25 28 27 21  8  2 
> 
> #Rederive no-tumour subsets (because variables have been added)
> Ukraine.data.nc <- subset(Ukraine.data, Ukraine.data$no_tumour == 1)
> 
> Ukraine.data.nc_new <- subset(Ukraine.data, Ukraine.data$no_tumour_new == 1)
> 
> ################################################
> #Test analysis for micronucleus, all data      #
> ################################################
> 
> testmodel_MN.null<-glm(formula = Number_cells_MN ~ offset(log(Number_cells_scored)), 
+     family = poisson, data = Ukraine.data)
> 
> summary(testmodel_MN.null)

Call:
glm(formula = Number_cells_MN ~ offset(log(Number_cells_scored)), 
    family = poisson, data = Ukraine.data)

Deviance Residuals: 
                 Min                    1Q                Median  
-2.36002775233595985  -1.23342281444148205  -0.35037223692335601  
                  3Q                   Max  
 1.06679025186934284   2.96967337115026808  

Coefficients:
                         Estimate            Std. Error             z value
(Intercept) -5.883555702676549259  0.072356756535395833 -81.313149999999993
              Pr(>|z|)    
(Intercept) < 2.22e-16 ***
---
Signif. codes:  
0 ‘***’ 0.001 ‘**’ 0.01 ‘*’ 0.050000000000000003 ‘.’ 0.10000000000000001 ‘ ’ 1

(Dispersion parameter for poisson family taken to be 1)

    Null deviance: 225.36808636783817  on 110  degrees of freedom
Residual deviance: 225.36808636783817  on 110  degrees of freedom
AIC: 434.24224752380468

Number of Fisher Scoring iterations: 5

> 
> testmodel_MN.opt<-glm(formula = Number_cells_MN ~ factor(rad_radiography) + factor(x_other) + 
+     factor(chemotx) + factor(flag2) + factor(COM1_EXP1) +
+     age_cen + age_cen2 + age_cen3 + age_cen4 + age_cen5 + age_cen6 + age_cen7 + 
+     factor(exp) + factor(y_int) + factor(rad_army) + factor(haz_exp) + 
+     factor(haz_el) + x_dental_n_MIS + num_miss_NON_ZERO + factor(haz_road) + 
+     sm_pday_NON_ZERO + x_bone_n_MIS + offset(log(Number_cells_scored)), 
+     family = poisson, data = Ukraine.data)
> 
> summary(testmodel_MN.opt)

Call:
glm(formula = Number_cells_MN ~ factor(rad_radiography) + factor(x_other) + 
    factor(chemotx) + factor(flag2) + factor(COM1_EXP1) + age_cen + 
    age_cen2 + age_cen3 + age_cen4 + age_cen5 + age_cen6 + age_cen7 + 
    factor(exp) + factor(y_int) + factor(rad_army) + factor(haz_exp) + 
    factor(haz_el) + x_dental_n_MIS + num_miss_NON_ZERO + factor(haz_road) + 
    sm_pday_NON_ZERO + x_bone_n_MIS + offset(log(Number_cells_scored)), 
    family = poisson, data = Ukraine.data)

Deviance Residuals: 
                    Min                       1Q                   Median  
-2.14737434537153015768  -0.81491884231327937904  -0.00024734685175826203  
                     3Q                      Max  
 0.51358124611656630343   2.72046992258852915469  

Coefficients: (3 not defined because of singularities)
                                        Estimate              Std. Error
(Intercept)              -2.2745938661278025e+01  3.4678590666963919e+03
factor(rad_radiography)1  1.8714154421530431e+01  3.4678587049271860e+03
factor(rad_radiography)2  1.7093270991648186e+01  3.4678586563996796e+03
factor(x_other)1          1.7868850176364546e+01  3.4678585667698117e+03
factor(x_other)2          1.7441476834903373e+01  3.4678585636125576e+03
factor(chemotx)2         -1.8895961256394915e+00  6.7032882635129420e-01
factor(flag2)0            9.4589862577978898e-02  9.2581657383876459e-01
factor(flag2)1           -1.7263177390707888e+01  1.4053621722681573e+03
factor(COM1_EXP1)0       -1.9103412920347917e+01  2.4453244276573182e+03
factor(COM1_EXP1)1       -1.4668135065368995e+00  5.3631834837891612e-01
factor(COM1_EXP1)2       -1.0307847159395886e+00  8.1096790928872187e-01
factor(COM1_EXP1)3                            NA                      NA
age_cen                  -7.9072143085793287e-02  5.2961907131737422e-02
age_cen2                 -1.0947491771304755e-03  8.3766035583728807e-03
age_cen3                  2.3484480384446749e-03  1.2957037132985232e-03
age_cen4                  1.5986966536200839e-05  8.0684928192935139e-05
age_cen5                 -1.5755226360841320e-05  8.6117360758251843e-06
age_cen6                 -6.8593549118393809e-08  2.1464891365882528e-07
age_cen7                  2.6389548199020233e-08  1.7076876854143496e-08
factor(exp)1             -8.0960969350509282e-01  2.1045584368112599e-01
factor(exp)2                                  NA                      NA
factor(y_int)2002         7.1611902693182361e-01  3.3312482909249352e-01
factor(y_int)2003         3.0871215355755799e-01  2.7035590520815472e-01
factor(y_int)2004                             NA                      NA
factor(rad_army)1        -1.7020183009019568e+01  3.4678587466439121e+03
factor(rad_army)2        -1.5763152434027379e+01  3.4678588019973158e+03
factor(haz_exp)2          4.9753589298656420e-01  2.6572703711922058e-01
factor(haz_el)2          -1.4399111939731106e+00  7.8442636966037937e-01
x_dental_n_MIS            4.4202849983872716e-01  1.8074329874492495e-01
num_miss_NON_ZERO         2.3107056890724476e-01  7.0929475950599868e-02
factor(haz_road)2         1.4238864641730486e+00  6.2885373329185190e-01
sm_pday_NON_ZERO          1.4420428944026681e-02  7.9832397519029267e-03
x_bone_n_MIS              3.5273305278867551e-01  1.7862560336605476e-01
                                        z value   Pr(>|z|)    
(Intercept)              -0.0065599999999999999 0.99476665    
factor(rad_radiography)1  0.0054000000000000003 0.99569427    
factor(rad_radiography)2  0.0049300000000000004 0.99606720    
factor(x_other)1          0.0051500000000000001 0.99588875    
factor(x_other)2          0.0050299999999999997 0.99598708    
factor(chemotx)2         -2.8189099999999998047 0.00481871 ** 
factor(flag2)0            0.1021699999999999969 0.91862244    
factor(flag2)1           -0.0122799999999999992 0.99019920    
factor(COM1_EXP1)0       -0.0078100000000000001 0.99376681    
factor(COM1_EXP1)1       -2.7349700000000001232 0.00623863 ** 
factor(COM1_EXP1)2       -1.2710500000000000131 0.20370913    
factor(COM1_EXP1)3                           NA         NA    
age_cen                  -1.4930000000000001048 0.13543711    
age_cen2                 -0.1306900000000000006 0.89601952    
age_cen3                  1.8124899999999999345 0.06991075 .  
age_cen4                  0.1981400000000000106 0.84293500    
age_cen5                 -1.8295099999999999696 0.06732378 .  
age_cen6                 -0.3195600000000000107 0.74930069    
age_cen7                  1.5453399999999999359 0.12226451    
factor(exp)1             -3.8469299999999999606 0.00011961 ***
factor(exp)2                                 NA         NA    
factor(y_int)2002         2.1497000000000001663 0.03157881 *  
factor(y_int)2003         1.1418699999999999406 0.25350674    
factor(y_int)2004                            NA         NA    
factor(rad_army)1        -0.0049100000000000003 0.99608401    
factor(rad_army)2        -0.0045500000000000002 0.99637323    
factor(haz_exp)2          1.8723600000000000243 0.06115722 .  
factor(haz_el)2          -1.8356200000000000294 0.06641341 .  
x_dental_n_MIS            2.4456099999999998396 0.01446054 *  
num_miss_NON_ZERO         3.2577500000000001457 0.00112299 ** 
factor(haz_road)2         2.2642600000000001614 0.02355831 *  
sm_pday_NON_ZERO          1.8063400000000000567 0.07086557 .  
x_bone_n_MIS              1.9747099999999999653 0.04830152 *  
---
Signif. codes:  
0 ‘***’ 0.001 ‘**’ 0.01 ‘*’ 0.050000000000000003 ‘.’ 0.10000000000000001 ‘ ’ 1

(Dispersion parameter for poisson family taken to be 1)

    Null deviance: 225.36808636783817  on 110  degrees of freedom
Residual deviance: 114.32742597544714  on  81  degrees of freedom
AIC: 381.20158713141365

Number of Fisher Scoring iterations: 15

> 
> ######################################################
> #Test analysis for micronucleus, no tumour data      #
> ######################################################
> 
> testmodel_MN.nc.opt<-glm(formula = Number_cells_MN ~ factor(rad_army) + factor(x_other) + 
+     factor(COM1_EXP1) + factor(exp) + factor(x_bone) + sm_pday_NON_ZERO + 
+     factor(y_int) +
+     age_cen + age_cen2 + age_cen3 + age_cen4 + age_cen5 + age_cen6 + age_cen7 + 
+     factor(rad_radiography) + factor(industry) + 
+     factor(haz_el) + number1_NON_ZERO + factor(haz_road) + factor(oil) + 
+     x_dental_n_MIS + offset(log(Number_cells_scored)), family = poisson, data = Ukraine.data.nc)
> 
> summary(testmodel_MN.nc.opt)

Call:
glm(formula = Number_cells_MN ~ factor(rad_army) + factor(x_other) + 
    factor(COM1_EXP1) + factor(exp) + factor(x_bone) + sm_pday_NON_ZERO + 
    factor(y_int) + age_cen + age_cen2 + age_cen3 + age_cen4 + 
    age_cen5 + age_cen6 + age_cen7 + factor(rad_radiography) + 
    factor(industry) + factor(haz_el) + number1_NON_ZERO + factor(haz_road) + 
    factor(oil) + x_dental_n_MIS + offset(log(Number_cells_scored)), 
    family = poisson, data = Ukraine.data.nc)

Deviance Residuals: 
                    Min                       1Q                   Median  
-1.99289154524144751512  -0.77454742948101218403  -0.00024734685891011497  
                     3Q                      Max  
 0.56137610146895722263   2.96837783053534343125  

Coefficients:
                                        Estimate              Std. Error
(Intercept)              -5.9269845845956056e+01  5.4703190955560331e+03
factor(rad_army)1        -1.6839536761659318e+01  3.4678587565117009e+03
factor(rad_army)2        -1.5584521317563169e+01  3.4678588368884280e+03
factor(x_other)1          1.7853753322130721e+01  3.4678586467802620e+03
factor(x_other)2          1.7291602376114700e+01  3.4678586427572191e+03
factor(COM1_EXP1)1        1.7615629686037956e+01  2.4232830895896586e+03
factor(COM1_EXP1)2        1.8061031897386830e+01  2.4232831660864704e+03
factor(COM1_EXP1)3        1.9341803327265680e+01  2.4232831438175758e+03
factor(exp)2              1.0061867099040291e+00  2.4034670071202757e-01
factor(x_bone)1           1.6529247524385703e+01  3.4678585470091957e+03
factor(x_bone)2           1.7034156621211128e+01  3.4678585484256710e+03
sm_pday_NON_ZERO          2.1634311087858609e-02  8.7978380156297931e-03
factor(y_int)2003        -5.1463469679833440e-01  2.5424747114331131e-01
factor(y_int)2004        -8.6117793849890900e-01  3.5133161459623719e-01
age_cen                  -9.4803881405240958e-02  5.8729168545200910e-02
age_cen2                  1.0777201768740758e-03  9.1068468961723152e-03
age_cen3                  2.7371035960671673e-03  1.4525761511905155e-03
age_cen4                 -2.1539299825720700e-05  8.7775345892601690e-05
age_cen5                 -1.6735311572530425e-05  9.5896527445900952e-06
age_cen6                  4.8487176640388923e-08  2.3310891333746267e-07
age_cen7                  2.4922837521687998e-08  1.8762948803303572e-08
factor(rad_radiography)1  1.8588847772128229e+01  3.4678587382972819e+03
factor(rad_radiography)2  1.6911371205718940e+01  3.4678586923214216e+03
factor(industry)1        -8.0468817706992446e-01  3.1685099898024333e-01
factor(haz_el)2          -1.5558249496071288e+00  8.0349715802504829e-01
number1_NON_ZERO          2.1883020492166588e-01  7.0333992194247422e-02
factor(haz_road)2         9.6036474222608259e-01  1.1804410920849298e+00
factor(oil)1              2.1137193550058115e+00  8.7017491085573073e-01
x_dental_n_MIS            4.1439202882236309e-01  2.1118411506674134e-01
                                        z value   Pr(>|z|)    
(Intercept)              -0.0108299999999999993  0.9913552    
factor(rad_army)1        -0.0048599999999999997  0.9961256    
factor(rad_army)2        -0.0044900000000000001  0.9964143    
factor(x_other)1          0.0051500000000000001  0.9958922    
factor(x_other)2          0.0049899999999999996  0.9960216    
factor(COM1_EXP1)1        0.0072700000000000004  0.9942000    
factor(COM1_EXP1)2        0.0074500000000000000  0.9940533    
factor(COM1_EXP1)3        0.0079799999999999992  0.9936316    
factor(exp)2              4.1863999999999998991 2.8342e-05 ***
factor(x_bone)1           0.0047699999999999999  0.9961970    
factor(x_bone)2           0.0049100000000000003  0.9960808    
sm_pday_NON_ZERO          2.4590499999999999581  0.0139306 *  
factor(y_int)2003        -2.0241500000000001158  0.0429549 *  
factor(y_int)2004        -2.4511799999999999145  0.0142388 *  
age_cen                  -1.6142600000000000282  0.1064720    
age_cen2                  0.1183400000000000007  0.9057969    
age_cen3                  1.8843099999999999294  0.0595231 .  
age_cen4                 -0.2453899999999999970  0.8061535    
age_cen5                 -1.7451399999999999135  0.0809600 .  
age_cen6                  0.2079999999999999905  0.8352272    
age_cen7                  1.3283000000000000362  0.1840788    
factor(rad_radiography)1  0.0053600000000000002  0.9957231    
factor(rad_radiography)2  0.0048799999999999998  0.9961090    
factor(industry)1        -2.5396399999999998975  0.0110966 *  
factor(haz_el)2          -1.9363200000000000411  0.0528289 .  
number1_NON_ZERO          3.1112999999999999545  0.0018627 ** 
factor(haz_road)2         0.8135599999999999499  0.4158946    
factor(oil)1              2.4290699999999998404  0.0151374 *  
x_dental_n_MIS            1.9622299999999999187  0.0497356 *  
---
Signif. codes:  
0 ‘***’ 0.001 ‘**’ 0.01 ‘*’ 0.050000000000000003 ‘.’ 0.10000000000000001 ‘ ’ 1

(Dispersion parameter for poisson family taken to be 1)

    Null deviance: 203.862945525780106  on 96  degrees of freedom
Residual deviance:  97.025814081554273  on 68  degrees of freedom
AIC: 334.17367759049722

Number of Fisher Scoring iterations: 15

> 
> #Save workspace image
> save.image("Ukraine MN micronucleus step-AIC model test.RData")
> 
> 
