# Supplementary material for: Buccal mucosa micronuclei counts in relation to exposure to low dose-rate radiation from the Chornobyl nuclear accident and other medical and occupational radiation exposures
Source: Environ Health. 2017 Jun 23;16:70. doi: 10.1186/s12940-017-0273-x (PMC5481966; doi:10.1186/s12940-017-0273-x)
Supplement: Additional file 1: — Data files (Excel, text) and other R and Epicure files used in the analysis. (ZIP 3032 kb) [file 12940_2017_273_MOESM1_ESM.zip › Ukraine MN micronucleus step-AIC model.R]

#Fit background model to Ukraine micronucleus data by step AIC
#Last modified by MP little 2016-7-4, based on database generated rev 2016-6-9

#Set output to 20 digits
options(digits=20)

#Remove old R objects
rm(list = ls())
ls()

#Read in Ukraine data
Ukraine.data<-read.table("Micro_22122015 (rev 2016-6-9)(master).csv",header=TRUE,sep=",")

#set treatment contrasts (not strictly needed in R)
options(contrasts=c("contr.treatment","contr.treatment"))  

attach(Ukraine.data)  # This means you can call columns directly without
				 # having to keep typing Ukraine.data[,"data"] etc

#load MASS library (needed for stepAIC, addterm)
library(MASS)

#Column names of Ukraine.data
names(Ukraine.data)

numrow<-nrow(Ukraine.data)

numrow

Ukraine.data[1:3,]

Ukraine.data[,1]

#Decimal julian year function
juliany.num<-function(yr,mon,dy) {
juliany.num<-as.numeric(julian(ISOdate(year=yr,month=mon,day=dy),origin=as.Date("1900-01-01")))/365.2425+1900
   }

#Sample date in Gregorian years, with missing dates set to mean date in non-missing of 2003/4/9
buccal_samp_date_jul <- ifelse(Buccal_date_year < 0,juliany.num(2003,4,9),juliany.num(Buccal_date_year,Buccal_date_month,Buccal_date_day))

#Dates in julian years of birth in buccal sample
birth_date_jul <- ifelse(m_birth < 0,juliany.num(y_birth,7,2),juliany.num(y_birth,m_birth,d_birth))

age_samp <- buccal_samp_date_jul - birth_date_jul

no_tumour <- (radtx != 1) & (chemotx !=1) & (Case_leuk ==0) & (tumour == 0)

no_tumour_new <- (radtx != 1) & (chemotx !=1) & (Case_leuk ==0) & (tumor_new != 1)

no_tumour_final <- (radtx != 1) & (chemotx !=1) & (Case_leuk ==0)

Ukraine.data <- cbind(Ukraine.data, no_tumour, no_tumour_new, no_tumour_final, age_samp)

Ukraine.data$no_tumour[1:30]

t <- which(no_tumour == 0)

t
#  [1]  28  33  35  42  55  69  71  76  78  85  86 106 107 110

id[t]
#  [1]  251270  280780  367040  434620  615040  710780  750170  801560  847740
# [10]  921740  944700 1084150 1098800 1104460

t_new <- which(no_tumour_new == 0)

t_new
#  [1]   3  13  28  33  35  38  40  42  45  46  55  59  65  68  71  74  76  78  86
# [20]  91  93 101 106 107 109 110 111

id[t_new]
#  [1]   15960  150100  251270  280780  367040  403310  431820  434620  458350
# [10]  500070  615040  633250  692670  704580  750170  791310  801560  847740
# [19]  944700  981590  996470 1035380 1084150 1098800 1101910 1104460 1105350

t_final <- which(no_tumour_final == 0)

t_final
#  [1]  35  78  86 106 107 110

id[t_final]
# [1]  367040  847740  944700 1084150 1098800 1104460

Ukraine.data.nc <- subset(Ukraine.data, Ukraine.data$no_tumour == 1)

Ukraine.data.nc_new <- subset(Ukraine.data, Ukraine.data$no_tumour_new == 1)

Ukraine.data.nc_final <- subset(Ukraine.data, Ukraine.data$no_tumour_final == 1)

Ukraine.data.nc$age_samp[1:30]

mean(age_samp)
# [1] 60.532756004942286

mean(Ukraine.data.nc$age_samp)
# [1] 59.893296425217841  

mean(Ukraine.data.nc_new$age_samp)
# [1] 59.559516394358994
  
mean(Ukraine.data.nc_final$age_samp)
# [1] 60.104020909786932

#Centre at mean age in non-tumour sample (final version)
age_cen <- age_samp - 60.104020909786932  

age_cen2 <- age_cen*age_cen
age_cen3 <- age_cen2*age_cen
age_cen4 <- age_cen3*age_cen
age_cen5 <- age_cen4*age_cen
age_cen6 <- age_cen5*age_cen
age_cen7 <- age_cen6*age_cen
age_cen8 <- age_cen7*age_cen

any_smoke <- (sm_reg == 1) 

any_alcohol <- (alc >= 1) 

dose <- Mean_total/1000
dose2 <- dose*dose

#MN rate per number of cells scored
Number_cells_rate <- Number_cells_MN / Number_cells_scored

#Missing value codes set for various continuous variables
days_act_MIS<-ifelse(days_act < 0,1,0)
number1_MIS<-ifelse(number1 < 0,1,0)
duration_MIS<-ifelse(duration < 0,1,0)
duration_act_MIS<-ifelse(duration_act < 0,1,0)
days_MIS<-ifelse(days < 0,1,0)
tse_MIS<-ifelse(tse < 0,1,0)
age_MIS<-ifelse(age < 0,1,0)
age_x_MIS<-ifelse(age_x < 0,1,0)
liqtype_MIS<-ifelse(liqtype < 0,1,0)
time_int_ch_MIS<-ifelse(time_int_ch < 0,1,0)
num_miss_MIS<-ifelse(num_miss < 0,1,0)
x_dental_n_MIS<-ifelse(x_dental_n < 0,1,0)
x_bone_n_MIS<-ifelse(x_bone_n < 0,1,0)
x_chest_n_MIS<-ifelse(x_chest_n < 0,1,0)
sm_pday_MIS<-ifelse(sm_pday < 0,1,0)


#Positive part set for various continuous variables
days_act_NON_ZERO <- pmax(days_act,0)
number1_NON_ZERO <- pmax(number1,0)
duration_NON_ZERO <- pmax(duration,0)
duration_act_NON_ZERO <- pmax(duration_act,0)
days_NON_ZERO <- pmax(days,0)
tse_NON_ZERO <- pmax(tse,0)
age_NON_ZERO <- pmax(age,0)
age_x_NON_ZERO <- pmax(age_x,0)
liqtype_NON_ZERO <- pmax(liqtype,0)
time_int_ch_NON_ZERO <- pmax(time_int_ch,0)
num_miss_NON_ZERO <- pmax(num_miss,0)
x_dental_n_NON_ZERO <- pmax(x_dental_n,0)
x_bone_n_NON_ZERO <- pmax(x_bone_n,0)
x_chest_n_NON_ZERO <- pmax(x_chest_n,0)
sm_pday_NON_ZERO <- pmax(sm_pday,0)

time_int_ch_fac<-(time_int_ch > 0) + (time_int_ch > 6) + (time_int_ch > 10) + (time_int_ch > 20) 

#Bind all these variables to data
Ukraine.data<-cbind(Ukraine.data,age_cen,age_cen2,age_cen3,age_cen4,age_cen5,age_cen6,age_cen7,age_cen8,any_smoke,any_alcohol,dose,dose2,buccal_samp_date_jul,birth_date_jul,
days_act_NON_ZERO, days_act_MIS, 
number1_NON_ZERO, number1_MIS, 
duration_NON_ZERO, duration_MIS, 
duration_act_NON_ZERO, duration_act_MIS, 
days_NON_ZERO, days_MIS, 
tse_NON_ZERO, tse_MIS, 
age_NON_ZERO, age_MIS, 
age_x_NON_ZERO, age_x_MIS, 
liqtype_NON_ZERO, liqtype_MIS, 
time_int_ch_NON_ZERO, time_int_ch_MIS, 
num_miss_NON_ZERO, num_miss_MIS, 
x_dental_n_NON_ZERO, x_dental_n_MIS, 
x_bone_n_NON_ZERO, x_bone_n_MIS, 
x_chest_n_NON_ZERO, x_chest_n_MIS, 
sm_pday_NON_ZERO, sm_pday_MIS, time_int_ch_fac) 

#Summary of variables
summary(factor(first))
summary(days_act)
summary(factor(Case_leuk))
summary(factor(Year_first_exposed))
summary(factor(Year_last_exposed))
summary(factor(proxy))
summary(factor(proxy_str))
summary(number1)
summary(factor(first_year))
summary(duration)
summary(duration_act)
summary(days)
summary(tse)
summary(factor(radiation))
summary(factor(industry))
summary(factor(oil))
summary(factor(chemical))
summary(factor(petroleum))
summary(factor(pesticides))
summary(factor(solvents))
summary(factor(other_chemical))
summary(age)
summary(age_x)
summary(factor(subtype))
summary(factor(subtypecll))
summary(factor(subtypecll_str))
summary(factor(y_dx))
summary(factor(reference))
summary(factor(y_int))
summary(liqtype)
summary(factor(flag1))
summary(factor(flag2))
summary(factor(flag_definite))
summary(factor(phase))
summary(factor(COM1_EXP1))
summary(factor(COM2_EXP1))
summary(factor(COM3_EXP1))
summary(factor(QUES1))
summary(factor(QUES2))
summary(factor(liquid))
summary(factor(exp))
summary(time_int_ch)
summary(factor(set))
summary(factor(t11))
summary(factor(t1515))
summary(factor(t12))
summary(factor(t22))
summary(factor(liqtype_recode))
summary(num_miss)
summary(factor(rad_exp))
summary(factor(rad_radiography))
summary(factor(rad_nuclear))
summary(factor(rad_army))
summary(factor(rad_other))
summary(factor(haz_exp))
summary(factor(haz_chem))
summary(factor(haz_el))
summary(factor(haz_road))
summary(factor(haz_other))
summary(factor(chem_exp))
summary(factor(chem_petrol))
summary(factor(chem_pest))
summary(factor(chem_solv))
summary(factor(chem_other))
summary(factor(oblast))
summary(factor(educ))
summary(factor(urban))
summary(factor(tumour))
summary(factor(tumor_new))
summary(factor(radtx))
summary(factor(chemotx))
summary(factor(radtx_other))
summary(factor(x_dental))
summary(x_dental_n)
summary(factor(x_bone))
summary(x_bone_n)
summary(factor(x_chest))
summary(x_chest_n)
summary(factor(x_other))
summary(factor(x_other_n))
summary(factor(fam_cancer))
summary(factor(sm_reg))
summary(sm_pday)
summary(factor(alc))

#Rederive no-tumour subsets (because variables have been added)
Ukraine.data.nc <- subset(Ukraine.data, Ukraine.data$no_tumour == 1)

Ukraine.data.nc_new <- subset(Ukraine.data, Ukraine.data$no_tumour_new == 1)

Ukraine.data.nc_final <- subset(Ukraine.data, Ukraine.data$no_tumour_final == 1)

################################################
#Step AIC analysis for micronucleus, all data  #
################################################

### problems with factor(x_bone) + factor(x_other_n), step AIC fails using these variables
stepmodel_MN<-step(glm(Number_cells_MN ~ offset(log(Number_cells_scored)),family=poisson,data=Ukraine.data),direction='both',
 scope = ~ age_cen + age_cen2 + age_cen3 + age_cen4 + age_cen5 + age_cen6 + age_cen7+ age_cen8 +
factor(first) +
days_act_NON_ZERO + days_act_MIS +
factor(Case_leuk) +
factor(Year_first_exposed) +
factor(Year_last_exposed) +
factor(proxy) +
factor(proxy_str) +
number1_NON_ZERO + number1_MIS +
factor(first_year) +
duration_NON_ZERO + duration_MIS +
duration_act_NON_ZERO + duration_act_MIS +
days_NON_ZERO + days_MIS +
tse_NON_ZERO + tse_MIS +
factor(radiation) +
factor(industry) +
factor(oil) +
factor(chemical) +
factor(petroleum) +
factor(pesticides) +
factor(solvents) +
factor(other_chemical) +
age_NON_ZERO + age_MIS +
age_x_NON_ZERO + age_x_MIS +
factor(subtype) +
factor(subtypecll) +
factor(subtypecll_str) +
factor(y_dx) +
factor(reference) +
factor(y_int) +
liqtype_NON_ZERO + liqtype_MIS +
factor(flag1) +
factor(flag2) +
factor(flag_definite) +
factor(phase) +
factor(COM1_EXP1) +
factor(COM2_EXP1) +
factor(COM3_EXP1) +
factor(QUES1) +
factor(QUES2) +
factor(liquid) +
factor(exp) +
time_int_ch_NON_ZERO + time_int_ch_MIS +
factor(set) +
factor(t11) +
factor(t1515) +
factor(t12) +
factor(t22) +
factor(liqtype_recode) +
num_miss_NON_ZERO + num_miss_MIS +
factor(rad_exp) +
factor(rad_radiography) +
factor(rad_nuclear) +
factor(rad_army) +
factor(rad_other) +
factor(haz_exp) +
factor(haz_chem) +
factor(haz_el) +
factor(haz_road) +
factor(haz_other) +
factor(chem_exp) +
factor(chem_petrol) +
factor(chem_pest) +
factor(chem_solv) +
factor(chem_other) +
factor(oblast) +
factor(educ) +
factor(urban) +
#factor(tumour) + #not to be used
#factor(tumor_new) + #not to be used
factor(radtx) +
factor(chemotx) +
factor(radtx_other) +
factor(x_dental) +
x_dental_n_NON_ZERO + x_dental_n_MIS +
#factor(x_bone) + #problem with convergence using this variable
x_bone_n_NON_ZERO + x_bone_n_MIS +
factor(x_chest) +
x_chest_n_NON_ZERO + x_chest_n_MIS +
factor(x_other) +
#factor(x_other_n) + #problem with convergence using this variable
factor(fam_cancer) +
factor(sm_reg) +
sm_pday_NON_ZERO + sm_pday_MIS +
factor(alc))

stepmodel_MN

summary(stepmodel_MN)

stepmodel_MN.opt<-glm(formula = Number_cells_MN ~ factor(rad_radiography) + factor(x_other) + 
    factor(chemotx) + factor(flag2) + factor(COM1_EXP1) + age_cen7 + 
    factor(exp) + factor(y_int) + factor(rad_army) + factor(haz_exp) + 
    factor(haz_el) + x_dental_n_MIS + num_miss_NON_ZERO + factor(haz_road) + 
    sm_pday_NON_ZERO + x_bone_n_MIS + offset(log(Number_cells_scored)), 
    family = poisson, data = Ukraine.data)

summary(stepmodel_MN.opt)

stepmodel_MN.opt.ql<-glm(formula = Number_cells_MN ~ factor(rad_radiography) + factor(x_other) + 
    factor(chemotx) + factor(flag2) + factor(COM1_EXP1) + age_cen7 + 
    factor(exp) + factor(y_int) + factor(rad_army) + factor(haz_exp) + 
    factor(haz_el) + x_dental_n_MIS + num_miss_NON_ZERO + factor(haz_road) + 
    sm_pday_NON_ZERO + x_bone_n_MIS + offset(log(Number_cells_scored)), family=quasi(link="log",var="mu"), data = Ukraine.data)

summary(stepmodel_MN.opt.ql)

#Linear model in dose, Poisson variance
stepmodel_MN.opt.dose<-update(stepmodel_MN.opt, . ~ . + Ukraine.data$dose)

summary(stepmodel_MN.opt.dose)

#confint(stepmodel_MN.opt.dose)

#Linear model in dose, quasi-likelihood variance
stepmodel_MN.opt.ql.dose<-update(stepmodel_MN.opt.ql, . ~ . + Ukraine.data$dose)

summary(stepmodel_MN.opt.ql.dose)

#confint(stepmodel_MN.opt.ql.dose)

######################################################
#Step AIC analysis for micronucleus, no tumour data  #
######################################################

#Summary of variables in non-tumour data
summary(factor(Ukraine.data.nc$first))
summary(factor(Ukraine.data.nc$Case_leuk))
summary(factor(Ukraine.data.nc$Year_first_exposed))
summary(factor(Ukraine.data.nc$Year_last_exposed))
summary(factor(Ukraine.data.nc$proxy))
summary(factor(Ukraine.data.nc$proxy_str))
summary(factor(Ukraine.data.nc$first_year))
summary(factor(Ukraine.data.nc$radiation))
summary(factor(Ukraine.data.nc$industry))
summary(factor(Ukraine.data.nc$oil))
summary(factor(Ukraine.data.nc$chemical))
summary(factor(Ukraine.data.nc$petroleum))
summary(factor(Ukraine.data.nc$pesticides))
summary(factor(Ukraine.data.nc$solvents))
summary(factor(Ukraine.data.nc$other_chemical))
summary(factor(Ukraine.data.nc$subtype))
summary(factor(Ukraine.data.nc$subtypecll))
summary(factor(Ukraine.data.nc$subtypecll_str))
summary(factor(Ukraine.data.nc$y_dx))
summary(factor(Ukraine.data.nc$reference))
summary(factor(Ukraine.data.nc$y_int))
summary(factor(Ukraine.data.nc$flag1))
summary(factor(Ukraine.data.nc$flag2))
summary(factor(Ukraine.data.nc$flag_definite))
summary(factor(Ukraine.data.nc$phase))
summary(factor(Ukraine.data.nc$COM1_EXP1))
summary(factor(Ukraine.data.nc$COM2_EXP1))
summary(factor(Ukraine.data.nc$COM3_EXP1))
summary(factor(Ukraine.data.nc$QUES1))
summary(factor(Ukraine.data.nc$QUES2))
summary(factor(Ukraine.data.nc$liquid))
summary(factor(Ukraine.data.nc$exp))
summary(factor(Ukraine.data.nc$set))
summary(factor(Ukraine.data.nc$t11))
summary(factor(Ukraine.data.nc$t1515))
summary(factor(Ukraine.data.nc$t12))
summary(factor(Ukraine.data.nc$t22))
summary(factor(Ukraine.data.nc$liqtype_recode))
summary(factor(Ukraine.data.nc$rad_exp))
summary(factor(Ukraine.data.nc$rad_radiography))
summary(factor(Ukraine.data.nc$rad_nuclear))
summary(factor(Ukraine.data.nc$rad_army))
summary(factor(Ukraine.data.nc$rad_other))
summary(factor(Ukraine.data.nc$haz_exp))
summary(factor(Ukraine.data.nc$haz_chem))
summary(factor(Ukraine.data.nc$haz_el))
summary(factor(Ukraine.data.nc$haz_road))
summary(factor(Ukraine.data.nc$haz_other))
summary(factor(Ukraine.data.nc$chem_exp))
summary(factor(Ukraine.data.nc$chem_petrol))
summary(factor(Ukraine.data.nc$chem_pest))
summary(factor(Ukraine.data.nc$chem_solv))
summary(factor(Ukraine.data.nc$chem_other))
summary(factor(Ukraine.data.nc$oblast))
summary(factor(Ukraine.data.nc$educ))
summary(factor(Ukraine.data.nc$urban))
summary(factor(Ukraine.data.nc$tumour))
summary(factor(Ukraine.data.nc$tumor_new))
summary(factor(Ukraine.data.nc$radtx))
summary(factor(Ukraine.data.nc$chemotx))
summary(factor(Ukraine.data.nc$radtx_other))
summary(factor(Ukraine.data.nc$x_dental))
summary(factor(Ukraine.data.nc$x_bone))
summary(factor(Ukraine.data.nc$x_chest))
summary(factor(Ukraine.data.nc$x_other))
summary(factor(Ukraine.data.nc$x_other_n))
summary(factor(Ukraine.data.nc$fam_cancer))
summary(factor(Ukraine.data.nc$sm_reg))
summary(factor(Ukraine.data.nc$alc))

stepmodel_MN.nc<-step(glm(Number_cells_MN ~ offset(log(Number_cells_scored)),family=poisson,data=Ukraine.data.nc),direction='both',
 scope = ~ age_cen + age_cen2 + age_cen3 + age_cen4 + age_cen5 + age_cen6 + age_cen7+ age_cen8 +
factor(first) +
days_act_NON_ZERO + days_act_MIS +
#factor(Case_leuk) + #trivial variable for this subset
factor(Year_first_exposed) +
factor(Year_last_exposed) +
#factor(proxy) + #trivial variable for this subset
factor(proxy_str) +
number1_NON_ZERO + number1_MIS +
factor(first_year) +
duration_NON_ZERO + duration_MIS +
duration_act_NON_ZERO + duration_act_MIS +
days_NON_ZERO + days_MIS +
tse_NON_ZERO + tse_MIS +
factor(radiation) +
factor(industry) +
factor(oil) +
factor(chemical) +
factor(petroleum) +
factor(pesticides) +
#factor(solvents) +  #trivial variable for this subset
factor(other_chemical) +
age_NON_ZERO + age_MIS +
age_x_NON_ZERO + age_x_MIS +
#factor(subtype) +  #trivial variable for this subset
#factor(subtypecll) + #trivial variable for this subset
factor(subtypecll_str) +
#factor(y_dx) + #trivial variable for this subset
factor(reference) +
factor(y_int) +
liqtype_NON_ZERO + liqtype_MIS +
factor(flag1) +
#factor(flag2) + #trivial variable for this subset
factor(flag_definite) +
#factor(phase) + #trivial variable for this subset
factor(COM1_EXP1) +
factor(COM2_EXP1) +
factor(COM3_EXP1) +
factor(QUES1) +
factor(QUES2) +
#factor(liquid) + #trivial variable for this subset
factor(exp) +
time_int_ch_NON_ZERO + time_int_ch_MIS +
#factor(set) + #trivial variable for this subset
#factor(t11) + #trivial variable for this subset
#factor(t1515) + #trivial variable for this subset
#factor(t12) + #trivial variable for this subset
factor(t22) +
factor(liqtype_recode) +
num_miss_NON_ZERO + num_miss_MIS +
factor(rad_exp) +
factor(rad_radiography) +
factor(rad_nuclear) +
factor(rad_army) +
factor(rad_other) +
factor(haz_exp) +
factor(haz_chem) +
factor(haz_el) +
factor(haz_road) +
factor(haz_other) +
factor(chem_exp) +
factor(chem_petrol) +
factor(chem_pest) +
#factor(chem_solv) + #trivial variable for this subset
factor(chem_other) +
factor(oblast) +
factor(educ) +
factor(urban) +
#factor(tumour) + #not to be used
#factor(tumor_new) + #not to be used
#factor(radtx) + #trivial variable for this subset
#factor(chemotx) + #trivial variable for this subset
factor(radtx_other) +
factor(x_dental) +
x_dental_n_NON_ZERO + x_dental_n_MIS +
factor(x_bone) +
x_bone_n_NON_ZERO + x_bone_n_MIS +
factor(x_chest) +
x_chest_n_NON_ZERO + x_chest_n_MIS +
factor(x_other) +
factor(x_other_n) +
factor(fam_cancer) +
factor(sm_reg) +
sm_pday_NON_ZERO + sm_pday_MIS +
factor(alc))

stepmodel_MN.nc

summary(stepmodel_MN.nc)

stepmodel_MN.nc.opt<-glm(formula = Number_cells_MN ~ factor(rad_army) + factor(x_other) + 
    factor(COM1_EXP1) + factor(exp) + factor(x_bone) + sm_pday_NON_ZERO + 
    factor(y_int) + age_cen7 + factor(rad_radiography) + factor(industry) + 
    factor(haz_el) + number1_NON_ZERO + factor(haz_road) + factor(oil) + 
    x_dental_n_MIS + offset(log(Number_cells_scored)), family = poisson, data = Ukraine.data.nc)

summary(stepmodel_MN.nc.opt)

stepmodel_MN.nc.opt.ql<-glm(formula = Number_cells_MN ~ factor(rad_army) + factor(x_other) + 
    factor(COM1_EXP1) + factor(exp) + factor(x_bone) + sm_pday_NON_ZERO + 
    factor(y_int) + age_cen7 + factor(rad_radiography) + factor(industry) + 
    factor(haz_el) + number1_NON_ZERO + factor(haz_road) + factor(oil) + 
    x_dental_n_MIS + offset(log(Number_cells_scored)), family=quasi(link="log",var="mu"), data = Ukraine.data.nc)

summary(stepmodel_MN.nc.opt.ql)

#Linear model in dose, Poisson variance
stepmodel_MN.nc.opt.dose<-update(stepmodel_MN.nc.opt, . ~ . + Ukraine.data.nc$dose)

summary(stepmodel_MN.nc.opt.dose)

#confint(stepmodel_MN.nc.opt.dose)

#Linear model in dose, quasi-likelihood variance
stepmodel_MN.nc.opt.ql.dose<-update(stepmodel_MN.nc.opt.ql, . ~ . + Ukraine.data.nc$dose)

summary(stepmodel_MN.nc.opt.ql.dose)

#confint(stepmodel_MN.nc.opt.ql.dose)

######################################################################################
#Step AIC analysis for micronucleus, no tumour data, using new definition of tumour  #
######################################################################################

#Summary of variables in non-tumour data
summary(factor(Ukraine.data.nc_new$first))
summary(factor(Ukraine.data.nc_new$Case_leuk))
summary(factor(Ukraine.data.nc_new$Year_first_exposed))
summary(factor(Ukraine.data.nc_new$Year_last_exposed))
summary(factor(Ukraine.data.nc_new$proxy))
summary(factor(Ukraine.data.nc_new$proxy_str))
summary(factor(Ukraine.data.nc_new$first_year))
summary(factor(Ukraine.data.nc_new$radiation))
summary(factor(Ukraine.data.nc_new$industry))
summary(factor(Ukraine.data.nc_new$oil))
summary(factor(Ukraine.data.nc_new$chemical))
summary(factor(Ukraine.data.nc_new$petroleum))
summary(factor(Ukraine.data.nc_new$pesticides))
summary(factor(Ukraine.data.nc_new$solvents))
summary(factor(Ukraine.data.nc_new$other_chemical))
summary(factor(Ukraine.data.nc_new$subtype))
summary(factor(Ukraine.data.nc_new$subtypecll))
summary(factor(Ukraine.data.nc_new$subtypecll_str))
summary(factor(Ukraine.data.nc_new$y_dx))
summary(factor(Ukraine.data.nc_new$reference))
summary(factor(Ukraine.data.nc_new$y_int))
summary(factor(Ukraine.data.nc_new$flag1))
summary(factor(Ukraine.data.nc_new$flag2))
summary(factor(Ukraine.data.nc_new$flag_definite))
summary(factor(Ukraine.data.nc_new$phase))
summary(factor(Ukraine.data.nc_new$COM1_EXP1))
summary(factor(Ukraine.data.nc_new$COM2_EXP1))
summary(factor(Ukraine.data.nc_new$COM3_EXP1))
summary(factor(Ukraine.data.nc_new$QUES1))
summary(factor(Ukraine.data.nc_new$QUES2))
summary(factor(Ukraine.data.nc_new$liquid))
summary(factor(Ukraine.data.nc_new$exp))
summary(factor(Ukraine.data.nc_new$set))
summary(factor(Ukraine.data.nc_new$t11))
summary(factor(Ukraine.data.nc_new$t1515))
summary(factor(Ukraine.data.nc_new$t12))
summary(factor(Ukraine.data.nc_new$t22))
summary(factor(Ukraine.data.nc_new$liqtype_recode))
summary(factor(Ukraine.data.nc_new$rad_exp))
summary(factor(Ukraine.data.nc_new$rad_radiography))
summary(factor(Ukraine.data.nc_new$rad_nuclear))
summary(factor(Ukraine.data.nc_new$rad_army))
summary(factor(Ukraine.data.nc_new$rad_other))
summary(factor(Ukraine.data.nc_new$haz_exp))
summary(factor(Ukraine.data.nc_new$haz_chem))
summary(factor(Ukraine.data.nc_new$haz_el))
summary(factor(Ukraine.data.nc_new$haz_road))
summary(factor(Ukraine.data.nc_new$haz_other))
summary(factor(Ukraine.data.nc_new$chem_exp))
summary(factor(Ukraine.data.nc_new$chem_petrol))
summary(factor(Ukraine.data.nc_new$chem_pest))
summary(factor(Ukraine.data.nc_new$chem_solv))
summary(factor(Ukraine.data.nc_new$chem_other))
summary(factor(Ukraine.data.nc_new$oblast))
summary(factor(Ukraine.data.nc_new$educ))
summary(factor(Ukraine.data.nc_new$urban))
summary(factor(Ukraine.data.nc_new$tumour))
summary(factor(Ukraine.data.nc_new$tumor_new))
summary(factor(Ukraine.data.nc_new$radtx))
summary(factor(Ukraine.data.nc_new$chemotx))
summary(factor(Ukraine.data.nc_new$radtx_other))
summary(factor(Ukraine.data.nc_new$x_dental))
summary(factor(Ukraine.data.nc_new$x_bone))
summary(factor(Ukraine.data.nc_new$x_chest))
summary(factor(Ukraine.data.nc_new$x_other))
summary(factor(Ukraine.data.nc_new$x_other_n))
summary(factor(Ukraine.data.nc_new$fam_cancer))
summary(factor(Ukraine.data.nc_new$sm_reg))
summary(factor(Ukraine.data.nc_new$alc))

stepmodel_MN.nc_new<-step(glm(Number_cells_MN ~ offset(log(Number_cells_scored)),family=poisson,data=Ukraine.data.nc_new),direction='both',
 scope = ~ age_cen + age_cen2 + age_cen3 + age_cen4 + age_cen5 + age_cen6 + age_cen7+ age_cen8 +
factor(first) +
days_act_NON_ZERO + days_act_MIS +
#factor(Case_leuk) + #trivial variable for this subset
factor(Year_first_exposed) +
factor(Year_last_exposed) +
#factor(proxy) + #trivial variable for this subset
factor(proxy_str) +
number1_NON_ZERO + number1_MIS +
factor(first_year) +
duration_NON_ZERO + duration_MIS +
duration_act_NON_ZERO + duration_act_MIS +
days_NON_ZERO + days_MIS +
tse_NON_ZERO + tse_MIS +
factor(radiation) +
factor(industry) +
factor(oil) +
factor(chemical) +
factor(petroleum) +
factor(pesticides) +
factor(solvents) +
factor(other_chemical) +
age_NON_ZERO + age_MIS +
age_x_NON_ZERO + age_x_MIS +
#factor(subtype) + #trivial variable for this subset
#factor(subtypecll) + #trivial variable for this subset
factor(subtypecll_str) +
#factor(y_dx) + #trivial variable for this subset
factor(reference) +
factor(y_int) +
liqtype_NON_ZERO + liqtype_MIS +
factor(flag1) +
factor(flag2) +
factor(flag_definite) +
factor(phase) +
factor(COM1_EXP1) +
factor(COM2_EXP1) +
factor(COM3_EXP1) +
factor(QUES1) +
factor(QUES2) +
#factor(liquid) + #trivial variable for this subset
factor(exp) +
time_int_ch_NON_ZERO + time_int_ch_MIS +
#factor(set) + #trivial variable for this subset
#factor(t11) + #trivial variable for this subset
#factor(t1515) + #trivial variable for this subset
#factor(t12) + #trivial variable for this subset
factor(t22) +
factor(liqtype_recode) +
num_miss_NON_ZERO + num_miss_MIS +
factor(rad_exp) +
factor(rad_radiography) +
factor(rad_nuclear) +
factor(rad_army) +
factor(rad_other) +
factor(haz_exp) +
factor(haz_chem) +
factor(haz_el) +
#factor(haz_road) + #trivial variable for this subset
factor(haz_other) +
factor(chem_exp) +
factor(chem_petrol) +
factor(chem_pest) +
#factor(chem_solv) + #trivial variable for this subset
factor(chem_other) +
factor(oblast) +
factor(educ) +
factor(urban) +
#factor(tumour) + #not to be used
#factor(tumor_new) + #not to be used
#factor(radtx) + #trivial variable for this subset
#factor(chemotx) + #trivial variable for this subset
factor(radtx_other) +
factor(x_dental) +
x_dental_n_NON_ZERO + x_dental_n_MIS +
factor(x_bone) +
x_bone_n_NON_ZERO + x_bone_n_MIS +
factor(x_chest) +
x_chest_n_NON_ZERO + x_chest_n_MIS +
factor(x_other) +
factor(x_other_n) +
factor(fam_cancer) +
factor(sm_reg) +
sm_pday_NON_ZERO + sm_pday_MIS +
factor(alc))

stepmodel_MN.nc_new

summary(stepmodel_MN.nc_new)

stepmodel_MN.nc_new.opt<-glm(formula = Number_cells_MN ~ factor(pesticides) + factor(rad_army) + 
    factor(exp) + factor(COM1_EXP1) + factor(x_bone) + sm_pday_NON_ZERO + 
    factor(rad_radiography) + x_dental_n_NON_ZERO + factor(other_chemical) + 
    factor(haz_other) + factor(x_other_n) + factor(COM3_EXP1) + 
    factor(QUES2) + x_bone_n_MIS + factor(flag1) + factor(rad_other) + 
    tse_NON_ZERO + liqtype_NON_ZERO + offset(log(Number_cells_scored)), family = poisson, data = Ukraine.data.nc_new)

summary(stepmodel_MN.nc_new.opt)

stepmodel_MN.nc_new.opt.ql<-glm(formula = Number_cells_MN ~ factor(pesticides) + factor(rad_army) + 
    factor(exp) + factor(COM1_EXP1) + factor(x_bone) + sm_pday_NON_ZERO + 
    factor(rad_radiography) + x_dental_n_NON_ZERO + factor(other_chemical) + 
    factor(haz_other) + factor(x_other_n) + factor(COM3_EXP1) + 
    factor(QUES2) + x_bone_n_MIS + factor(flag1) + factor(rad_other) + 
    tse_NON_ZERO + liqtype_NON_ZERO + offset(log(Number_cells_scored)), family=quasi(link="log",var="mu"), data = Ukraine.data.nc_new)

summary(stepmodel_MN.nc_new.opt.ql)

#Linear model in dose, Poisson variance
stepmodel_MN.nc_new.opt.dose<-update(stepmodel_MN.nc_new.opt, . ~ . + Ukraine.data.nc_new$dose)

summary(stepmodel_MN.nc_new.opt.dose)

#confint(stepmodel_MN.nc_new.opt.dose)

#Linear model in dose, quasi-likelihood variance
stepmodel_MN.nc_new.opt.ql.dose<-update(stepmodel_MN.nc_new.opt.ql, . ~ . + Ukraine.data.nc_new$dose)

summary(stepmodel_MN.nc_new.opt.ql.dose)

#confint(stepmodel_MN.nc_new.opt.ql.dose)

########################################################################################
#Step AIC analysis for micronucleus, no tumour data, using final definition of tumour  #
########################################################################################

#Summary of variables in non-tumour data
summary(factor(Ukraine.data.nc_final$first))
summary(factor(Ukraine.data.nc_final$Case_leuk))
summary(factor(Ukraine.data.nc_final$Year_first_exposed))
summary(factor(Ukraine.data.nc_final$Year_last_exposed))
summary(factor(Ukraine.data.nc_final$proxy))
summary(factor(Ukraine.data.nc_final$proxy_str))
summary(factor(Ukraine.data.nc_final$first_year))
summary(factor(Ukraine.data.nc_final$radiation))
summary(factor(Ukraine.data.nc_final$industry))
summary(factor(Ukraine.data.nc_final$oil))
summary(factor(Ukraine.data.nc_final$chemical))
summary(factor(Ukraine.data.nc_final$petroleum))
summary(factor(Ukraine.data.nc_final$pesticides))
summary(factor(Ukraine.data.nc_final$solvents))
summary(factor(Ukraine.data.nc_final$other_chemical))
summary(factor(Ukraine.data.nc_final$subtype))
summary(factor(Ukraine.data.nc_final$subtypecll))
summary(factor(Ukraine.data.nc_final$subtypecll_str))
summary(factor(Ukraine.data.nc_final$y_dx))
summary(factor(Ukraine.data.nc_final$reference))
summary(factor(Ukraine.data.nc_final$y_int))
summary(factor(Ukraine.data.nc_final$flag1))
summary(factor(Ukraine.data.nc_final$flag2))
summary(factor(Ukraine.data.nc_final$flag_definite))
summary(factor(Ukraine.data.nc_final$phase))
summary(factor(Ukraine.data.nc_final$COM1_EXP1))
summary(factor(Ukraine.data.nc_final$COM2_EXP1))
summary(factor(Ukraine.data.nc_final$COM3_EXP1))
summary(factor(Ukraine.data.nc_final$QUES1))
summary(factor(Ukraine.data.nc_final$QUES2))
summary(factor(Ukraine.data.nc_final$liquid))
summary(factor(Ukraine.data.nc_final$exp))
summary(factor(Ukraine.data.nc_final$set))
summary(factor(Ukraine.data.nc_final$t11))
summary(factor(Ukraine.data.nc_final$t1515))
summary(factor(Ukraine.data.nc_final$t12))
summary(factor(Ukraine.data.nc_final$t22))
summary(factor(Ukraine.data.nc_final$liqtype_recode))
summary(factor(Ukraine.data.nc_final$rad_exp))
summary(factor(Ukraine.data.nc_final$rad_radiography))
summary(factor(Ukraine.data.nc_final$rad_nuclear))
summary(factor(Ukraine.data.nc_final$rad_army))
summary(factor(Ukraine.data.nc_final$rad_other))
summary(factor(Ukraine.data.nc_final$haz_exp))
summary(factor(Ukraine.data.nc_final$haz_chem))
summary(factor(Ukraine.data.nc_final$haz_el))
summary(factor(Ukraine.data.nc_final$haz_road))
summary(factor(Ukraine.data.nc_final$haz_other))
summary(factor(Ukraine.data.nc_final$chem_exp))
summary(factor(Ukraine.data.nc_final$chem_petrol))
summary(factor(Ukraine.data.nc_final$chem_pest))
summary(factor(Ukraine.data.nc_final$chem_solv))
summary(factor(Ukraine.data.nc_final$chem_other))
summary(factor(Ukraine.data.nc_final$oblast))
summary(factor(Ukraine.data.nc_final$educ))
summary(factor(Ukraine.data.nc_final$urban))
summary(factor(Ukraine.data.nc_final$radtx))
summary(factor(Ukraine.data.nc_final$chemotx))
summary(factor(Ukraine.data.nc_final$radtx_other))
summary(factor(Ukraine.data.nc_final$x_dental))
summary(factor(Ukraine.data.nc_final$x_bone))
summary(factor(Ukraine.data.nc_final$x_chest))
summary(factor(Ukraine.data.nc_final$x_other))
summary(factor(Ukraine.data.nc_final$x_other_n))
summary(factor(Ukraine.data.nc_final$fam_cancer))
summary(factor(Ukraine.data.nc_final$sm_reg))
summary(factor(Ukraine.data.nc_final$alc))

stepmodel_MN.nc_final<-step(glm(Number_cells_MN ~ offset(log(Number_cells_scored)),family=poisson,data=Ukraine.data.nc_final),direction='both',
 scope = ~ age_cen + age_cen2 + age_cen3 + age_cen4 + age_cen5 + age_cen6 + age_cen7+ age_cen8 +
factor(first) +
days_act_NON_ZERO + days_act_MIS +
#factor(Case_leuk) + #trivial variable for this subset
factor(Year_first_exposed) +
factor(Year_last_exposed) +
#factor(proxy) +  #trivial variable for this subset
factor(proxy_str) +
number1_NON_ZERO + number1_MIS +
factor(first_year) +
duration_NON_ZERO + duration_MIS +
duration_act_NON_ZERO + duration_act_MIS +
days_NON_ZERO + days_MIS +
tse_NON_ZERO + tse_MIS +
factor(radiation) +
factor(industry) +
factor(oil) +
factor(chemical) +
factor(petroleum) +
factor(pesticides) +
factor(solvents) +
factor(other_chemical) +
age_NON_ZERO + age_MIS +
age_x_NON_ZERO + age_x_MIS +
#factor(subtype) +  #trivial variable for this subset
#factor(subtypecll) +  #trivial variable for this subset
factor(subtypecll_str) +
#factor(y_dx) +  #trivial variable for this subset
factor(reference) +
factor(y_int) +
liqtype_NON_ZERO + liqtype_MIS +
factor(flag1) +
factor(flag2) +
factor(flag_definite) +
factor(phase) +
factor(COM1_EXP1) +
factor(COM2_EXP1) +
factor(COM3_EXP1) +
factor(QUES1) +
factor(QUES2) +
#factor(liquid) + #trivial variable for this subset
factor(exp) +
time_int_ch_NON_ZERO + time_int_ch_MIS +
#factor(set) +  #trivial variable for this subset
#factor(t11) +  #trivial variable for this subset
#factor(t1515) +  #trivial variable for this subset
#factor(t12) +  #trivial variable for this subset
factor(t22) +
factor(liqtype_recode) +
num_miss_NON_ZERO + num_miss_MIS +
factor(rad_exp) +
factor(rad_radiography) +
factor(rad_nuclear) +
factor(rad_army) +
factor(rad_other) +
factor(haz_exp) +
factor(haz_chem) +
factor(haz_el) +
factor(haz_road) +
factor(haz_other) +
factor(chem_exp) +
factor(chem_petrol) +
factor(chem_pest) +
#factor(chem_solv) + #trivial variable for this subset
factor(chem_other) +
factor(oblast) +
factor(educ) +
factor(urban) +
#factor(tumour) + #not used
#factor(tumor_new) + #not used
#factor(radtx) + #trivial variable for this subset
#factor(chemotx) + #trivial variable for this subset
factor(radtx_other) +
factor(x_dental) +
x_dental_n_NON_ZERO + x_dental_n_MIS +
factor(x_bone) +
x_bone_n_NON_ZERO + x_bone_n_MIS +
factor(x_chest) +
x_chest_n_NON_ZERO + x_chest_n_MIS +
factor(x_other) +
factor(x_other_n) +
factor(fam_cancer) +
factor(sm_reg) +
sm_pday_NON_ZERO + sm_pday_MIS +
factor(alc))

stepmodel_MN.nc_final

summary(stepmodel_MN.nc_final)

stepmodel_MN.nc_final.opt<-glm(formula = Number_cells_MN ~ factor(x_other_n) + factor(rad_army) + 
    factor(COM1_EXP1) + age_cen5 + factor(exp) + x_dental_n_MIS + 
    factor(x_bone) + factor(industry) + sm_pday_NON_ZERO + num_miss_NON_ZERO + 
    factor(haz_road) + factor(rad_radiography) + factor(other_chemical) + 
    factor(flag_definite) + factor(haz_chem) + offset(log(Number_cells_scored)), family = poisson, data = Ukraine.data.nc_final)

summary(stepmodel_MN.nc_final.opt)

stepmodel_MN.nc_final.opt.ql<-glm(formula = Number_cells_MN ~ factor(x_other_n) + factor(rad_army) + 
    factor(COM1_EXP1) + age_cen5 + factor(exp) + x_dental_n_MIS + 
    factor(x_bone) + factor(industry) + sm_pday_NON_ZERO + num_miss_NON_ZERO + 
    factor(haz_road) + factor(rad_radiography) + factor(other_chemical) + 
    factor(flag_definite) + factor(haz_chem) + offset(log(Number_cells_scored)), family=quasi(link="log",var="mu"), data = Ukraine.data.nc_final)

summary(stepmodel_MN.nc_final.opt.ql)

#Linear model in dose, Poisson variance
stepmodel_MN.nc_final.opt.dose<-update(stepmodel_MN.nc_final.opt, . ~ . + Ukraine.data.nc_final$dose)

summary(stepmodel_MN.nc_final.opt.dose)

#confint(stepmodel_MN.nc_final.opt.dose)

#Linear model in dose, quasi-likelihood variance
stepmodel_MN.nc_final.opt.ql.dose<-update(stepmodel_MN.nc_final.opt.ql, . ~ . + Ukraine.data.nc_final$dose)

summary(stepmodel_MN.nc_final.opt.ql.dose)

#confint(stepmodel_MN.nc_final.opt.ql.dose)

#Save workspace image
save.image("Ukraine MN micronucleus step-AIC model.RData")

#Quit
q()
