# Supplementary material for: Buccal mucosa micronuclei counts in relation to exposure to low dose-rate radiation from the Chornobyl nuclear accident and other medical and occupational radiation exposures
Source: Environ Health. 2017 Jun 23;16:70. doi: 10.1186/s12940-017-0273-x (PMC5481966; doi:10.1186/s12940-017-0273-x)
Supplement: Additional file 1: — Data files (Excel, text) and other R and Epicure files used in the analysis. (ZIP 3032 kb) [file 12940_2017_273_MOESM1_ESM.zip › Ukraine MN micronucleus step-AIC model.txt]

R version 3.2.2 (2015-08-14) -- "Fire Safety"
Copyright (C) 2015 The R Foundation for Statistical Computing
Platform: x86_64-w64-mingw32/x64 (64-bit)

R is free software and comes with ABSOLUTELY NO WARRANTY.
You are welcome to redistribute it under certain conditions.
Type 'license()' or 'licence()' for distribution details.

  Natural language support but running in an English locale

R is a collaborative project with many contributors.
Type 'contributors()' for more information and
'citation()' on how to cite R or R packages in publications.

Type 'demo()' for some demos, 'help()' for on-line help, or
'help.start()' for an HTML browser interface to help.
Type 'q()' to quit R.

[Previously saved workspace restored]

> #Fit background model to Ukraine micronucleus data by step AIC
> #Last modified by MP little 2016-7-4, based on database generated rev 2016-6-9
> 
> #Set output to 20 digits
> options(digits=20)
> 
> #Remove old R objects
> rm(list = ls())
> ls()
character(0)
> 
> #Read in Ukraine data
> Ukraine.data<-read.table("Micro_22122015 (rev 2016-6-9)(master).csv",header=TRUE,sep=",")
> 
> #set treatment contrasts (not strictly needed in R)
> options(contrasts=c("contr.treatment","contr.treatment"))  
> 
> attach(Ukraine.data)  # This means you can call columns directly without
>  # having to keep typing Ukraine.data[,"data"] etc
> 
> #load MASS library (needed for stepAIC, addterm)
> library(MASS)
> 
> #Column names of Ukraine.data
> names(Ukraine.data)
  [1] "id"                  "stratum"             "Number_cells_scored"
  [4] "Number_cells_MN"     "MN_1000"             "d_birth"            
  [7] "m_birth"             "y_birth"             "first"              
 [10] "days_act"            "Mean86"              "Mean87"             
 [13] "Mean88"              "Mean89"              "Mean90"             
 [16] "Mean_total"          "Buccal_date_year"    "Buccal_date_month"  
 [19] "Buccal_date_day"     "Case_leuk"           "Year_first_exposed" 
 [22] "Year_last_exposed"   "proxy"               "proxy_str"          
 [25] "number1"             "first_year"          "duration"           
 [28] "duration_act"        "days"                "tse"                
 [31] "radiation"           "industry"            "oil"                
 [34] "chemical"            "petroleum"           "pesticides"         
 [37] "solvents"            "other_chemical"      "age"                
 [40] "age_x"               "subtype"             "subtypecll"         
 [43] "subtypecll_str"      "y_dx"                "reference"          
 [46] "y_int"               "liqtype"             "flag1"              
 [49] "flag2"               "flag_definite"       "phase"              
 [52] "COM1_EXP1"           "COM2_EXP1"           "COM3_EXP1"          
 [55] "QUES1"               "QUES2"               "liquid"             
 [58] "liquid_proxy"        "exp"                 "time_int_ch"        
 [61] "set"                 "t11"                 "t1515"              
 [64] "t12"                 "t22"                 "liqtype_recode"     
 [67] "num_miss"            "rad_exp"             "rad_radiography"    
 [70] "rad_nuclear"         "rad_army"            "rad_other"          
 [73] "haz_exp"             "haz_chem"            "haz_el"             
 [76] "haz_road"            "haz_other"           "chem_exp"           
 [79] "chem_petrol"         "chem_pest"           "chem_solv"          
 [82] "chem_other"          "oblast"              "educ"               
 [85] "urban"               "tumour"              "tumor_new"          
 [88] "radtx"               "chemotx"             "radtx_other"        
 [91] "x_dental"            "x_dental_n"          "x_bone"             
 [94] "x_bone_n"            "x_chest"             "x_chest_n"          
 [97] "x_other"             "x_other_n"           "fam_cancer"         
[100] "sm_reg"              "sm_pday"             "alc"                
> 
> numrow<-nrow(Ukraine.data)
> 
> numrow
[1] 111
> 
> Ukraine.data[1:3,]
     id stratum Number_cells_scored Number_cells_MN MN_1000 d_birth m_birth
1 14610   10032                1000               3       3       1      10
2 14630   10018                 500               0       0      11      12
3 15960   10025                 300               0       0      19       9
  y_birth first days_act             Mean86              Mean87 Mean88 Mean89
1    1946     3       33  0.000000000000000  3.1699999999999999      0      0
2    1938     1       55 29.800000000000001  0.0000000000000000      0      0
3    1948     3        6  0.000000000000000 59.0000000000000000      0      0
  Mean90          Mean_total Buccal_date_year Buccal_date_month Buccal_date_day
1      0  3.1699999999999999             2002                12              17
2      0 29.8000000000000007             2003                 2              11
3      0 59.0000000000000000             2002                11              22
  Case_leuk Year_first_exposed Year_last_exposed proxy proxy_str number1
1         0               1987              1987     0         0       1
2         0               1986              1986     0         0       1
3         0               1987              1987     0         1       1
  first_year duration duration_act days tse radiation industry oil chemical
1       1987        1            1   29   8         0        0   0        1
2       1986        3            2   91  13         0        0   0        0
3       1987        0            0    6   7         1        0   0        1
  petroleum pesticides solvents other_chemical age age_x subtype subtypecll
1         1          0        0              0  48    40       1          0
2         0          0        0              0  60    47       1          0
3         0          1        0              0  46    38       1          0
  subtypecll_str y_dx reference y_int liqtype flag1 flag2 flag_definite phase
1              1   -1      1994  2002       8     1     0             0     1
2              1   -1      1999  2003       4     0     0             1     1
3              1   -1      1994  2002       8     0     0             0     1
  COM1_EXP1 COM2_EXP1 COM3_EXP1 QUES1 QUES2 liquid liquid_proxy exp time_int_ch
1         1         0         0     2     2      1           -1   1          -1
2         1         0         0     2     3      1           -1   1          -1
3         1         0         0     2     2      1           -1   1          -1
  set t11 t1515 t12 t22 liqtype_recode num_miss rad_exp rad_radiography
1   0   0     0   0   0              4        1       2               2
2   0   0     0   0   0              1        1       2               2
3   0   0     0   0   0              4        1       1              -1
  rad_nuclear rad_army rad_other haz_exp haz_chem haz_el haz_road haz_other
1           2        2         2       2        2      2        2         2
2           2        2         2       2        2      2        2         2
3          -1       -1         1       2        2      2        2         2
  chem_exp chem_petrol chem_pest chem_solv chem_other oblast educ urban tumour
1        1           1         2         2          2     10    2     2      0
2        2           2         2         2          2     10    2     3      0
3        1           2         1         2          2     10    3     3      0
  tumor_new radtx chemotx radtx_other x_dental x_dental_n x_bone x_bone_n
1         2     2       2           2        2         -1      1        3
2         2     2       2           2        2         -1      1        1
3         1     2       2           2        2         -1      2       -1
  x_chest x_chest_n x_other x_other_n fam_cancer sm_reg sm_pday alc
1       1         2       2        -1          2      2      -1   3
2       1        10       1         1          2      2      -1   1
3       1         3       2        -1          2      1       7   1
> 
> Ukraine.data[,1]
  [1]   14610   14630   15960   24850   44310   77810   79170   96100   96410
 [10]  120460  127600  133750  150100  150330  159760  162770  184790  191510
 [19]  193950  202070  202330  217250  217520  232910  235730  239190  250640
 [28]  251270  253970  258570  266220  278570  280780  282200  367040  367700
 [37]  377690  403310  423870  431820  432800  434620  435820  442160  458350
 [46]  500070  505570  526680  534040  583410  586970  589560  591540  595190
 [55]  615040  618080  618740  624060  633250  646150  646630  652050  676030
 [64]  692370  692670  694910  695240  704580  710780  746090  750170  750400
 [73]  751010  791310  797180  801560  827500  847740  848070  874080  881090
 [82]  891880  893120  897410  921740  944700  944850  948840  959100  965360
 [91]  981590  994010  996470  997220 1002050 1012800 1020530 1026750 1032090
[100] 1033010 1035380 1051730 1065940 1068190 1076550 1084150 1098800 1100450
[109] 1101910 1104460 1105350
> 
> #Decimal julian year function
> juliany.num<-function(yr,mon,dy) {
+ juliany.num<-as.numeric(julian(ISOdate(year=yr,month=mon,day=dy),origin=as.Date("1900-01-01")))/365.2425+1900
+    }
> 
> #Sample date in Gregorian years, with missing dates set to mean date in non-missing of 2003/4/9
> buccal_samp_date_jul <- ifelse(Buccal_date_year < 0,juliany.num(2003,4,9),juliany.num(Buccal_date_year,Buccal_date_month,Buccal_date_day))
> 
> #Dates in julian years of birth in buccal sample
> birth_date_jul <- ifelse(m_birth < 0,juliany.num(y_birth,7,2),juliany.num(y_birth,m_birth,d_birth))
> 
> age_samp <- buccal_samp_date_jul - birth_date_jul
> 
> no_tumour <- (radtx != 1) & (chemotx !=1) & (Case_leuk ==0) & (tumour == 0)
> 
> no_tumour_new <- (radtx != 1) & (chemotx !=1) & (Case_leuk ==0) & (tumor_new != 1)
> 
> no_tumour_final <- (radtx != 1) & (chemotx !=1) & (Case_leuk ==0)
> 
> Ukraine.data <- cbind(Ukraine.data, no_tumour, no_tumour_new, no_tumour_final, age_samp)
> 
> Ukraine.data$no_tumour[1:30]
 [1]  TRUE  TRUE  TRUE  TRUE  TRUE  TRUE  TRUE  TRUE  TRUE  TRUE  TRUE  TRUE
[13]  TRUE  TRUE  TRUE  TRUE  TRUE  TRUE  TRUE  TRUE  TRUE  TRUE  TRUE  TRUE
[25]  TRUE  TRUE  TRUE FALSE  TRUE  TRUE
> 
> t <- which(no_tumour == 0)
> 
> t
 [1]  28  33  35  42  55  69  71  76  78  85  86 106 107 110
> #  [1]  28  33  35  42  55  69  71  76  78  85  86 106 107 110
> 
> id[t]
 [1]  251270  280780  367040  434620  615040  710780  750170  801560  847740
[10]  921740  944700 1084150 1098800 1104460
> #  [1]  251270  280780  367040  434620  615040  710780  750170  801560  847740
> # [10]  921740  944700 1084150 1098800 1104460
> 
> t_new <- which(no_tumour_new == 0)
> 
> t_new
 [1]   3  13  28  33  35  38  40  42  45  46  55  59  65  68  71  74  76  78  86
[20]  91  93 101 106 107 109 110 111
> #  [1]   3  13  28  33  35  38  40  42  45  46  55  59  65  68  71  74  76  78  86
> # [20]  91  93 101 106 107 109 110 111
> 
> id[t_new]
 [1]   15960  150100  251270  280780  367040  403310  431820  434620  458350
[10]  500070  615040  633250  692670  704580  750170  791310  801560  847740
[19]  944700  981590  996470 1035380 1084150 1098800 1101910 1104460 1105350
> #  [1]   15960  150100  251270  280780  367040  403310  431820  434620  458350
> # [10]  500070  615040  633250  692670  704580  750170  791310  801560  847740
> # [19]  944700  981590  996470 1035380 1084150 1098800 1101910 1104460 1105350
> 
> t_final <- which(no_tumour_final == 0)
> 
> t_final
[1]  35  78  86 106 107 110
> #  [1]  35  78  86 106 107 110
> 
> id[t_final]
[1]  367040  847740  944700 1084150 1098800 1104460
> # [1]  367040  847740  944700 1084150 1098800 1104460
> 
> Ukraine.data.nc <- subset(Ukraine.data, Ukraine.data$no_tumour == 1)
> 
> Ukraine.data.nc_new <- subset(Ukraine.data, Ukraine.data$no_tumour_new == 1)
> 
> Ukraine.data.nc_final <- subset(Ukraine.data, Ukraine.data$no_tumour_final == 1)
> 
> Ukraine.data.nc$age_samp[1:30]
 [1] 56.211968760481113 64.171064429796616 54.174965947281407 45.714833295687185
 [5] 57.164760398913131 66.547567711862712 74.402622914912854 57.323559005318430
 [9] 49.720391246911277 52.893625468010896 53.857368734470811 55.141447120748353
[13] 65.701554446703312 65.663223748605333 73.400548950354960 44.614194678877766
[17] 48.548567047920187 57.553543193905398 53.988788270806253 54.109256179114027
[21] 60.348946248040647 50.793650793650841 50.782699165622716 56.135307364285381
[25] 52.879935932975968 65.939752356311146 45.082376777072795 44.581339794793848
[29] 51.538361499551684 68.264235405244563
> 
> mean(age_samp)
[1] 60.532756004942286
> # [1] 60.532756004942286
> 
> mean(Ukraine.data.nc$age_samp)
[1] 59.893296425217841
> # [1] 59.893296425217841  
> 
> mean(Ukraine.data.nc_new$age_samp)
[1] 59.559516394358994
> # [1] 59.559516394358994
>   
> mean(Ukraine.data.nc_final$age_samp)
[1] 60.104020909786932
> # [1] 60.104020909786932
> 
> #Centre at mean age in non-tumour sample (final version)
> age_cen <- age_samp - 60.104020909786932  
> 
> age_cen2 <- age_cen*age_cen
> age_cen3 <- age_cen2*age_cen
> age_cen4 <- age_cen3*age_cen
> age_cen5 <- age_cen4*age_cen
> age_cen6 <- age_cen5*age_cen
> age_cen7 <- age_cen6*age_cen
> age_cen8 <- age_cen7*age_cen
> 
> any_smoke <- (sm_reg == 1) 
> 
> any_alcohol <- (alc >= 1) 
> 
> dose <- Mean_total/1000
> dose2 <- dose*dose
> 
> #MN rate per number of cells scored
> Number_cells_rate <- Number_cells_MN / Number_cells_scored
> 
> #Missing value codes set for various continuous variables
> days_act_MIS<-ifelse(days_act < 0,1,0)
> number1_MIS<-ifelse(number1 < 0,1,0)
> duration_MIS<-ifelse(duration < 0,1,0)
> duration_act_MIS<-ifelse(duration_act < 0,1,0)
> days_MIS<-ifelse(days < 0,1,0)
> tse_MIS<-ifelse(tse < 0,1,0)
> age_MIS<-ifelse(age < 0,1,0)
> age_x_MIS<-ifelse(age_x < 0,1,0)
> liqtype_MIS<-ifelse(liqtype < 0,1,0)
> time_int_ch_MIS<-ifelse(time_int_ch < 0,1,0)
> num_miss_MIS<-ifelse(num_miss < 0,1,0)
> x_dental_n_MIS<-ifelse(x_dental_n < 0,1,0)
> x_bone_n_MIS<-ifelse(x_bone_n < 0,1,0)
> x_chest_n_MIS<-ifelse(x_chest_n < 0,1,0)
> sm_pday_MIS<-ifelse(sm_pday < 0,1,0)
> 
> 
> #Positive part set for various continuous variables
> days_act_NON_ZERO <- pmax(days_act,0)
> number1_NON_ZERO <- pmax(number1,0)
> duration_NON_ZERO <- pmax(duration,0)
> duration_act_NON_ZERO <- pmax(duration_act,0)
> days_NON_ZERO <- pmax(days,0)
> tse_NON_ZERO <- pmax(tse,0)
> age_NON_ZERO <- pmax(age,0)
> age_x_NON_ZERO <- pmax(age_x,0)
> liqtype_NON_ZERO <- pmax(liqtype,0)
> time_int_ch_NON_ZERO <- pmax(time_int_ch,0)
> num_miss_NON_ZERO <- pmax(num_miss,0)
> x_dental_n_NON_ZERO <- pmax(x_dental_n,0)
> x_bone_n_NON_ZERO <- pmax(x_bone_n,0)
> x_chest_n_NON_ZERO <- pmax(x_chest_n,0)
> sm_pday_NON_ZERO <- pmax(sm_pday,0)
> 
> time_int_ch_fac<-(time_int_ch > 0) + (time_int_ch > 6) + (time_int_ch > 10) + (time_int_ch > 20) 
> 
> #Bind all these variables to data
> Ukraine.data<-cbind(Ukraine.data,age_cen,age_cen2,age_cen3,age_cen4,age_cen5,age_cen6,age_cen7,age_cen8,any_smoke,any_alcohol,dose,dose2,buccal_samp_date_jul,birth_date_jul,
+ days_act_NON_ZERO, days_act_MIS, 
+ number1_NON_ZERO, number1_MIS, 
+ duration_NON_ZERO, duration_MIS, 
+ duration_act_NON_ZERO, duration_act_MIS, 
+ days_NON_ZERO, days_MIS, 
+ tse_NON_ZERO, tse_MIS, 
+ age_NON_ZERO, age_MIS, 
+ age_x_NON_ZERO, age_x_MIS, 
+ liqtype_NON_ZERO, liqtype_MIS, 
+ time_int_ch_NON_ZERO, time_int_ch_MIS, 
+ num_miss_NON_ZERO, num_miss_MIS, 
+ x_dental_n_NON_ZERO, x_dental_n_MIS, 
+ x_bone_n_NON_ZERO, x_bone_n_MIS, 
+ x_chest_n_NON_ZERO, x_chest_n_MIS, 
+ sm_pday_NON_ZERO, sm_pday_MIS, time_int_ch_fac) 
> 
> #Summary of variables
> summary(factor(first))
-1  1  2  3  4  5  6 
 2 58 25 16  6  2  2 
> summary(days_act)
               Min.             1st Qu.              Median                Mean 
   0.00000000000000   11.00000000000000   26.00000000000000  134.24324324324326 
            3rd Qu.                Max. 
  92.50000000000000 1711.00000000000000 
> summary(factor(Case_leuk))
 -1   0   1 
  1 107   3 
> summary(factor(Year_first_exposed))
  -1 1986 1987 1988 1990 
   3   83   17    6    2 
> summary(factor(Year_last_exposed))
  -1 1986 1987 1988 1990 
   3   54   24   16   14 
> summary(factor(proxy))
 -1   0 
  1 110 
> summary(factor(proxy_str))
-1  0  1 
 1 49 61 
> summary(number1)
               Min.             1st Qu.              Median                Mean 
-1.0000000000000000  1.0000000000000000  1.0000000000000000  1.5855855855855856 
            3rd Qu.                Max. 
 2.0000000000000000 11.0000000000000000 
> summary(factor(first_year))
1986 1987 1988 1989 1990 
  85   16    6    2    2 
> summary(duration)
               Min.             1st Qu.              Median                Mean 
-1.0000000000000000  0.0000000000000000  1.0000000000000000  3.2342342342342341 
            3rd Qu.                Max. 
 3.0000000000000000 47.0000000000000000 
> summary(duration_act)
               Min.             1st Qu.              Median                Mean 
-1.0000000000000000  0.0000000000000000  1.0000000000000000  1.7837837837837838 
            3rd Qu.                Max. 
 2.0000000000000000 23.0000000000000000 
> summary(days)
               Min.             1st Qu.              Median                Mean 
  -1.00000000000000   15.00000000000000   57.00000000000000  230.09909909909911 
            3rd Qu.                Max. 
 195.50000000000000 1711.00000000000000 
> summary(tse)
               Min.             1st Qu.              Median                Mean 
-1.0000000000000000  6.0000000000000000  9.0000000000000000  8.3153153153153152 
            3rd Qu.                Max. 
11.0000000000000000 15.0000000000000000 
> summary(factor(radiation))
-1  0  1 
 2 91 18 
> summary(factor(industry))
-1  0  1 
 1 90 20 
> summary(factor(oil))
 -1   0   1 
  1 105   5 
> summary(factor(chemical))
-1  0  1 
 1 81 29 
> summary(factor(petroleum))
-1  0  1 
 1 97 13 
> summary(factor(pesticides))
-1  0  1 
 1 99 11 
> summary(factor(solvents))
 -1   0   1 
  1 107   3 
> summary(factor(other_chemical))
 -1   0   1 
  1 100  10 
> summary(age)
   Min. 1st Qu.  Median    Mean 3rd Qu.    Max. 
   -1.0    44.0    53.0    52.0    61.5    70.0 
> summary(age_x)
              Min.            1st Qu.             Median               Mean 
-1.000000000000000 36.500000000000000 45.000000000000000 43.612612612612615 
           3rd Qu.               Max. 
50.000000000000000 63.000000000000000 
> summary(factor(subtype))
 -1   1   4   6 
  1 107   2   1 
> summary(factor(subtypecll))
 -1   0   1 
  1 108   2 
> summary(factor(subtypecll_str))
-1  0  1 
 1 51 59 
> summary(factor(y_dx))
  -1 1987 1994 1997 
 108    1    1    1 
> summary(factor(reference))
  -1 1987 1989 1990 1991 1992 1993 1994 1995 1996 1997 1998 1999 2000 
   1    4    5    1   13    4    7   18   11   11    9    8   13    6 
> summary(factor(y_int))
  -1 2002 2003 2004 
   1   25   72   13 
> summary(liqtype)
               Min.             1st Qu.              Median                Mean 
-1.0000000000000000  3.0000000000000000  4.0000000000000000  5.4594594594594597 
            3rd Qu.                Max. 
 8.0000000000000000 11.0000000000000000 
> summary(factor(flag1))
-1  0  1 
 1 85 25 
> summary(factor(flag2))
 -1   0   1 
  1 108   2 
> summary(factor(flag_definite))
-1  0  1 
 1 57 53 
> summary(factor(phase))
 -1   1   2 
  1 108   2 
> summary(factor(COM1_EXP1))
 -1   0   1   2   3 
  1   2 104   3   1 
> summary(factor(COM2_EXP1))
-1  0  1  2  4 
 1 79 27  3  1 
> summary(factor(COM3_EXP1))
-1  0  1  2 
 1 99 10  1 
> summary(factor(QUES1))
-1  0  1  2  3 
 1  1  2 83 24 
> summary(factor(QUES2))
-1  1  2  3  4 
 1  6 45 54  5 
> summary(factor(liquid))
 -1   1 
  1 110 
> summary(factor(exp))
-1  1  2 
 1 52 58 
> summary(time_int_ch)
                Min.              1st Qu.               Median 
-1.00000000000000000 -1.00000000000000000 -1.00000000000000000 
                Mean              3rd Qu.                 Max. 
-0.69937596733333329 -1.00000000000000000 15.25359343000000045 
> summary(factor(set))
 -1   0   1 
  1 107   3 
> summary(factor(t11))
 -1   0 
  1 110 
> summary(factor(t1515))
 -1   0 
  1 110 
> summary(factor(t12))
 -1   0 
  1 110 
> summary(factor(t22))
 -1   0   1 
  1 109   1 
> summary(factor(liqtype_recode))
-1  1  2  3  4 
 1 36  3 26 45 
> summary(num_miss)
               Min.             1st Qu.              Median                Mean 
 1.0000000000000000  1.0000000000000000  1.0000000000000000  1.5405405405405406 
            3rd Qu.                Max. 
 2.0000000000000000 10.0000000000000000 
> summary(factor(rad_exp))
-1  1  2 
 1 16 94 
> summary(factor(rad_radiography))
 -1   1   2 
  3   1 107 
> summary(factor(rad_nuclear))
 -1   1   2 
  3   6 102 
> summary(factor(rad_army))
 -1   1   2 
  2   6 103 
> summary(factor(rad_other))
 -1   1   2 
  2   3 106 
> summary(factor(haz_exp))
 1  2 
18 93 
> summary(factor(haz_chem))
  1   2 
  3 108 
> summary(factor(haz_el))
  1   2 
  1 110 
> summary(factor(haz_road))
  1   2 
  2 109 
> summary(factor(haz_other))
 1  2 
13 98 
> summary(factor(chem_exp))
 1  2 
27 84 
> summary(factor(chem_petrol))
  1   2 
 11 100 
> summary(factor(chem_pest))
  1   2 
  9 102 
> summary(factor(chem_solv))
  1   2 
  1 110 
> summary(factor(chem_other))
  1   2 
  8 103 
> summary(factor(oblast))
 4 10 20 25 26 
 1 30 18  6 56 
> summary(factor(educ))
 1  2  3  4 
18 44 17 32 
> summary(factor(urban))
 1  2  3 
83 16 12 
> summary(factor(tumour))
 -1   0   1 
  1 100  10 
> summary(factor(tumor_new))
 1  2 
27 84 
> summary(factor(radtx))
  1   2 
  1 110 
> summary(factor(chemotx))
  1   2 
  2 109 
> summary(factor(radtx_other))
 -1   1   2 
  1   1 109 
> summary(factor(x_dental))
 1  2 
65 46 
> summary(x_dental_n)
               Min.             1st Qu.              Median                Mean 
-1.0000000000000000 -1.0000000000000000  1.0000000000000000  1.6126126126126126 
            3rd Qu.                Max. 
 3.0000000000000000 10.0000000000000000 
> summary(factor(x_bone))
-1  1  2 
 1 48 62 
> summary(x_bone_n)
                Min.              1st Qu.               Median 
-1.00000000000000000 -1.00000000000000000 -1.00000000000000000 
                Mean              3rd Qu.                 Max. 
 0.54054054054054057  2.00000000000000000 15.00000000000000000 
> summary(factor(x_chest))
-1  1  2 
 2 55 54 
> summary(x_chest_n)
               Min.             1st Qu.              Median                Mean 
-1.0000000000000000 -1.0000000000000000 -1.0000000000000000  1.6216216216216217 
            3rd Qu.                Max. 
 3.0000000000000000 40.0000000000000000 
> summary(factor(x_other))
-1  1  2 
 1 33 77 
> summary(factor(x_other_n))
-1  1  2  3  4  5  6 
79 17  6  3  3  2  1 
> summary(factor(fam_cancer))
 1  2 
30 81 
> summary(factor(sm_reg))
 1  2 
73 38 
> summary(sm_pday)
              Min.            1st Qu.             Median               Mean 
-1.000000000000000 -1.000000000000000 10.000000000000000  9.423423423423424 
           3rd Qu.               Max. 
20.000000000000000 45.000000000000000 
> summary(factor(alc))
 1  2  3  4  5  6 
25 28 27 21  8  2 
> 
> #Rederive no-tumour subsets (because variables have been added)
> Ukraine.data.nc <- subset(Ukraine.data, Ukraine.data$no_tumour == 1)
> 
> Ukraine.data.nc_new <- subset(Ukraine.data, Ukraine.data$no_tumour_new == 1)
> 
> Ukraine.data.nc_final <- subset(Ukraine.data, Ukraine.data$no_tumour_final == 1)
> 
> ################################################
> #Step AIC analysis for micronucleus, all data  #
> ################################################
> 
> ### problems with factor(x_bone) + factor(x_other_n), step AIC fails using these variables
> stepmodel_MN<-step(glm(Number_cells_MN ~ offset(log(Number_cells_scored)),family=poisson,data=Ukraine.data),direction='both',
+  scope = ~ age_cen + age_cen2 + age_cen3 + age_cen4 + age_cen5 + age_cen6 + age_cen7+ age_cen8 +
+ factor(first) +
+ days_act_NON_ZERO + days_act_MIS +
+ factor(Case_leuk) +
+ factor(Year_first_exposed) +
+ factor(Year_last_exposed) +
+ factor(proxy) +
+ factor(proxy_str) +
+ number1_NON_ZERO + number1_MIS +
+ factor(first_year) +
+ duration_NON_ZERO + duration_MIS +
+ duration_act_NON_ZERO + duration_act_MIS +
+ days_NON_ZERO + days_MIS +
+ tse_NON_ZERO + tse_MIS +
+ factor(radiation) +
+ factor(industry) +
+ factor(oil) +
+ factor(chemical) +
+ factor(petroleum) +
+ factor(pesticides) +
+ factor(solvents) +
+ factor(other_chemical) +
+ age_NON_ZERO + age_MIS +
+ age_x_NON_ZERO + age_x_MIS +
+ factor(subtype) +
+ factor(subtypecll) +
+ factor(subtypecll_str) +
+ factor(y_dx) +
+ factor(reference) +
+ factor(y_int) +
+ liqtype_NON_ZERO + liqtype_MIS +
+ factor(flag1) +
+ factor(flag2) +
+ factor(flag_definite) +
+ factor(phase) +
+ factor(COM1_EXP1) +
+ factor(COM2_EXP1) +
+ factor(COM3_EXP1) +
+ factor(QUES1) +
+ factor(QUES2) +
+ factor(liquid) +
+ factor(exp) +
+ time_int_ch_NON_ZERO + time_int_ch_MIS +
+ factor(set) +
+ factor(t11) +
+ factor(t1515) +
+ factor(t12) +
+ factor(t22) +
+ factor(liqtype_recode) +
+ num_miss_NON_ZERO + num_miss_MIS +
+ factor(rad_exp) +
+ factor(rad_radiography) +
+ factor(rad_nuclear) +
+ factor(rad_army) +
+ factor(rad_other) +
+ factor(haz_exp) +
+ factor(haz_chem) +
+ factor(haz_el) +
+ factor(haz_road) +
+ factor(haz_other) +
+ factor(chem_exp) +
+ factor(chem_petrol) +
+ factor(chem_pest) +
+ factor(chem_solv) +
+ factor(chem_other) +
+ factor(oblast) +
+ factor(educ) +
+ factor(urban) +
+ #factor(tumour) + #not to be used
+ #factor(tumor_new) + #not to be used
+ factor(radtx) +
+ factor(chemotx) +
+ factor(radtx_other) +
+ factor(x_dental) +
+ x_dental_n_NON_ZERO + x_dental_n_MIS +
+ #factor(x_bone) + #problem with convergence using this variable
+ x_bone_n_NON_ZERO + x_bone_n_MIS +
+ factor(x_chest) +
+ x_chest_n_NON_ZERO + x_chest_n_MIS +
+ factor(x_other) +
+ #factor(x_other_n) + #problem with convergence using this variable
+ factor(fam_cancer) +
+ factor(sm_reg) +
+ sm_pday_NON_ZERO + sm_pday_MIS +
+ factor(alc))
Start:  AIC=434.24000000000001
Number_cells_MN ~ offset(log(Number_cells_scored))

                             Df           Deviance                AIC
+ factor(rad_radiography)     2 213.00744906634486 425.88161022231134
+ factor(x_other)             2 214.11182104879333 426.98598220475981
+ factor(chemotx)             1 216.98219969831936 427.85636085428587
+ factor(first_year)          4 212.61833981118548 429.49250096715195
+ factor(exp)                 2 216.77428008478680 429.64844124075330
+ tse_NON_ZERO                1 219.37089623481671 430.24505739078324
+ factor(COM1_EXP1)           4 213.61840270961767 430.49256386558420
+ factor(Year_first_exposed)  4 213.79359237847302 430.66775353443950
+ x_dental_n_MIS              1 219.88502626492846 430.75918742089493
+ factor(rad_nuclear)         2 218.10448347890272 430.97864463486923
+ factor(x_dental)            1 220.36091140149597 431.23507255746244
+ factor(subtypecll_str)      2 218.49072108057132 431.36488223653782
+ age_cen7                    1 220.53360974934290 431.40777090530941
+ factor(oblast)              4 214.67250953579722 431.54667069176372
+ factor(rad_army)            2 218.78057532500648 431.65473648097299
+ factor(haz_el)              1 220.90939658209308 431.78355773805959
+ factor(flag2)               2 219.17340511479364 432.04756627076017
+ factor(phase)               2 219.17340511479364 432.04756627076017
+ age_cen5                    1 221.35493251551867 432.22909367148520
+ x_chest_n_MIS               1 221.49606776360579 432.37022891957230
+ factor(rad_other)           2 219.55109337894399 432.42525453491049
+ factor(first)               6 212.50704500805213 433.38120616401864
+ factor(industry)            2 220.54226569888979 433.41642685485630
+ sm_pday_MIS                 1 222.55245675782163 433.42661791378816
+ factor(haz_exp)             1 222.74512994388604 433.61929109985255
+ x_bone_n_MIS                1 222.76984468157963 433.64400583754616
+ factor(x_chest)             2 220.86380337865387 433.73796453462035
+ days_act_NON_ZERO           1 223.07090906307380 433.94507021904030
<none>                          225.36808636783817 434.24224752380468
+ factor(radtx_other)         2 221.42034615985477 434.29450731582131
+ age_cen3                    1 223.42643103400607 434.30059218997258
+ x_dental_n_NON_ZERO         1 223.64872274676756 434.52288390273407
+ factor(pesticides)          2 221.67635616352229 434.55051731948879
+ factor(haz_other)           1 223.81431932624892 434.68848048221543
+ factor(sm_reg)              1 224.02606604260043 434.90022719856694
+ x_bone_n_NON_ZERO           1 224.02929457088354 434.90345572685004
+ age_NON_ZERO                1 224.20798469009901 435.08214584606549
+ sm_pday_NON_ZERO            1 224.21795717548218 435.09211833144866
+ factor(chem_pest)           1 224.23302085551029 435.10718201147677
+ factor(chem_solv)           1 224.25160924825460 435.12577040422110
+ factor(radtx)               1 224.25160924825460 435.12577040422110
+ factor(haz_road)            1 224.29301642695967 435.16717758292617
+ duration_NON_ZERO           1 224.41588224958394 435.29004340555048
+ factor(chem_exp)            1 224.47344483140085 435.34760598736739
+ x_chest_n_NON_ZERO          1 224.60097917402516 435.47514032999163
+ factor(flag1)               2 222.68235060238629 435.55651175835283
+ factor(reference)          13 200.75132446638642 435.62548562235293
+ liqtype_NON_ZERO            1 224.79097252515359 435.66513368112010
+ days_NON_ZERO               1 224.79815742854689 435.67231858451339
+ age_cen8                    1 224.94160987649985 435.81577103246639
+ factor(oil)                 2 222.95678577895350 435.83094693492001
+ factor(solvents)            2 222.98561257034766 435.85977372631419
+ duration_act_NON_ZERO       1 225.03669675397211 435.91085790993861
+ factor(chem_other)          1 225.04126734544121 435.91542850140775
+ num_miss_NON_ZERO           1 225.04695267120138 435.92111382716791
+ factor(chem_petrol)         1 225.09697735761520 435.97113851358171
+ age_cen6                    1 225.12427668700894 435.99843784297548
+ factor(chemical)            2 223.12702349289515 436.00118464886168
+ factor(proxy)               1 225.13289279715656 436.00705395312309
+ number1_MIS                 1 225.13289279715656 436.00705395312309
+ duration_MIS                1 225.13289279715656 436.00705395312309
+ duration_act_MIS            1 225.13289279715656 436.00705395312309
+ days_MIS                    1 225.13289279715656 436.00705395312309
+ tse_MIS                     1 225.13289279715656 436.00705395312309
+ age_MIS                     1 225.13289279715656 436.00705395312309
+ age_x_MIS                   1 225.13289279715656 436.00705395312309
+ liqtype_MIS                 1 225.13289279715656 436.00705395312309
+ factor(liquid)              1 225.13289279715656 436.00705395312309
+ factor(t11)                 1 225.13289279715656 436.00705395312309
+ factor(t1515)               1 225.13289279715656 436.00705395312309
+ factor(t12)                 1 225.13289279715656 436.00705395312309
+ factor(fam_cancer)          1 225.18655549278319 436.06071664874969
+ age_cen4                    1 225.24990616348359 436.12406731945009
+ number1_NON_ZERO            1 225.25107464964464 436.12523580561117
+ age_x_NON_ZERO              1 225.26678498229333 436.14094613825984
+ factor(flag_definite)       2 223.27797520775840 436.15213636372494
+ age_cen                     1 225.32005761656256 436.19421877252910
+ factor(haz_chem)            1 225.33464244768936 436.20880360365584
+ age_cen2                    1 225.35866402630856 436.23282518227506
+ time_int_ch_NON_ZERO        1 225.36377514057747 436.23793629654398
+ time_int_ch_MIS             1 225.36392990178840 436.23809105775490
+ factor(alc)                 5 217.42889176263151 436.30305291859804
+ factor(other_chemical)      2 223.50453672651400 436.37869788248054
+ factor(rad_exp)             2 223.53030938864416 436.40447054461066
+ factor(radiation)           2 223.78878049337607 436.66294164934254
+ factor(educ)                3 222.14983667905977 437.02399783502631
+ factor(QUES1)               4 220.27294980592842 437.14711096189490
+ factor(Year_last_exposed)   4 220.30595691058730 437.18011806655380
+ factor(t22)                 2 224.88915211778524 437.76331327375175
+ factor(proxy_str)           2 224.98228130613526 437.85644246210177
+ factor(urban)               2 225.01132818563241 437.88548934159894
+ factor(subtypecll)          2 225.10842757160964 437.98258872757617
+ factor(petroleum)           2 225.11049496318850 437.98465611915503
+ factor(Case_leuk)           2 225.12991694882459 438.00407810479112
+ factor(set)                 2 225.12991694882459 438.00407810479112
+ factor(y_int)               3 223.25670292636084 438.13086408232732
+ factor(COM3_EXP1)           3 224.39881823123588 439.27297938720238
+ factor(subtype)             3 225.09147702084863 439.96563817681510
+ factor(y_dx)                3 225.22253225211546 440.09669340808193
+ factor(liqtype_recode)      4 223.34944039614643 440.22360155211294
+ factor(QUES2)               4 223.54483007282136 440.41899122878783
+ factor(COM2_EXP1)           4 223.58627779365051 440.46043894961701

Step:  AIC=425.88
Number_cells_MN ~ factor(rad_radiography) + offset(log(Number_cells_scored))

                             Df           Deviance                AIC
+ factor(x_other)             2 202.42247503706392 419.29663619303045
+ factor(chemotx)             1 204.74867598430359 419.62283714027012
+ factor(first_year)          4 199.82520850557290 420.69936966153944
+ factor(COM1_EXP1)           4 200.95224935703712 421.82641051300368
+ factor(Year_first_exposed)  4 201.20622240629331 422.08038356225984
+ factor(exp)                 2 205.58316814232776 422.45732929829433
+ x_dental_n_MIS              1 207.80772404583263 422.68188520179916
+ age_cen7                    1 208.16922839337607 423.04338954934258
+ factor(x_dental)            1 208.27210388714195 423.14626504310849
+ factor(haz_el)              1 208.60341119376346 423.47757234973000
+ factor(flag2)               2 206.73385315984410 423.60801431581064
+ factor(phase)               2 206.73385315984410 423.60801431581064
+ age_cen5                    1 209.01619538641074 423.89035654237728
+ factor(subtypecll_str)      2 207.10979470211217 423.98395585807873
+ x_dental_n_NON_ZERO         1 209.19994539248572 424.07410654845228
+ tse_NON_ZERO                1 209.45571508215977 424.32987623812630
+ sm_pday_MIS                 1 209.45657214207117 424.33073329803767
+ x_bone_n_MIS                1 209.67790328625077 424.55206444221733
+ factor(first)               6 199.72340597458526 424.59756713055179
+ factor(industry)            2 207.73821888197702 424.61238003794358
+ factor(haz_exp)             1 210.05320781699311 424.92736897295964
+ factor(oblast)              4 204.10253234617653 424.97669350214306
+ days_act_NON_ZERO           1 210.38204296685123 425.25620412281773
+ x_chest_n_MIS               1 210.69646447323169 425.57062562919822
<none>                          213.00744906634486 425.88161022231139
+ factor(radtx_other)         2 209.05175803524912 425.92591919121566
+ age_cen3                    1 211.10877508094379 425.98293623691029
+ factor(sm_reg)              1 211.18685136742087 426.06101252338738
+ factor(haz_other)           1 211.24970120105777 426.12386235702434
+ x_bone_n_NON_ZERO           1 211.29541446753350 426.16957562350001
+ factor(pesticides)          2 209.77999129187890 426.65415244784543
+ factor(alc)                 5 203.82493173098734 426.69909288695385
+ factor(haz_road)            1 211.85043503250063 426.72459618846716
+ factor(chem_solv)           1 211.91391764659821 426.78807880256477
+ factor(radtx)               1 211.91391764659821 426.78807880256477
+ x_chest_n_NON_ZERO          1 211.95995073380917 426.83411188977573
+ duration_NON_ZERO           1 211.98991168645441 426.86407284242091
+ liqtype_NON_ZERO            1 212.06549619656684 426.93965735253335
+ factor(chem_exp)            1 212.10942135360642 426.98358250957295
+ sm_pday_NON_ZERO            1 212.15338971038969 427.02755086635625
+ factor(chem_pest)           1 212.18419151564356 427.05835267161012
+ age_NON_ZERO                1 212.19129619429555 427.06545735026208
+ factor(flag_definite)       2 210.20292543140144 427.07708658736794
+ factor(x_chest)             2 210.21717185463331 427.09133301059984
+ days_NON_ZERO               1 212.48256372637630 427.35672488234286
+ age_cen8                    1 212.48568148343227 427.35984263939883
+ factor(oil)                 2 210.50382901848451 427.37799017445104
+ factor(rad_army)            2 210.54100521606415 427.41516637203068
+ factor(solvents)            2 210.56983236927874 427.44399352524528
+ factor(chem_other)          1 212.60019378248282 427.47435493844932
+ age_cen6                    1 212.66090017833469 427.53506133430119
+ duration_act_NON_ZERO       1 212.75217742551587 427.62633858148240
+ factor(chemical)            2 210.75249839202999 427.62665954799650
+ age_cen4                    1 212.78588059751192 427.66004175347848
+ factor(proxy)               1 212.79140292887686 427.66556408484337
+ number1_MIS                 1 212.79140292887686 427.66556408484337
+ duration_MIS                1 212.79140292887686 427.66556408484337
+ duration_act_MIS            1 212.79140292887686 427.66556408484337
+ days_MIS                    1 212.79140292887686 427.66556408484337
+ tse_MIS                     1 212.79140292887686 427.66556408484337
+ age_MIS                     1 212.79140292887686 427.66556408484337
+ age_x_MIS                   1 212.79140292887686 427.66556408484337
+ liqtype_MIS                 1 212.79140292887686 427.66556408484337
+ factor(liquid)              1 212.79140292887686 427.66556408484337
+ factor(t11)                 1 212.79140292887686 427.66556408484337
+ factor(t1515)               1 212.79140292887686 427.66556408484337
+ factor(t12)                 1 212.79140292887686 427.66556408484337
+ num_miss_NON_ZERO           1 212.79498566424687 427.66914682021343
+ factor(chem_petrol)         1 212.80958516358453 427.68374631955106
+ age_x_NON_ZERO              1 212.88276805206095 427.75692920802749
+ age_cen                     1 212.94792693154494 427.82208808751147
+ age_cen2                    1 212.95274199177626 427.82690314774277
+ number1_NON_ZERO            1 212.95456243708486 427.82872359305139
+ factor(haz_chem)            1 212.96255267025631 427.83671382622288
+ factor(other_chemical)      2 210.97322301678892 427.84738417275548
+ factor(fam_cancer)          1 212.97384665132120 427.84800780728773
+ factor(rad_nuclear)         1 212.98346032806987 427.85762148403637
+ time_int_ch_MIS             1 212.99442377294591 427.86858492891247
+ time_int_ch_NON_ZERO        1 213.00705393857447 427.88121509454101
+ factor(flag1)               2 211.08837679501787 427.96253795098437
+ factor(rad_exp)             2 211.21291309105368 428.08707424702021
+ factor(radiation)           2 211.28768617125249 428.16184732721899
+ factor(QUES1)               4 207.76747751274192 428.64163866870842
+ factor(Year_last_exposed)   4 208.34095963104281 429.21512078700937
+ factor(proxy_str)           2 212.40923031627463 429.28339147224119
+ factor(rad_other)           2 212.46815174003152 429.34231289599802
+ factor(t22)                 2 212.52162333716311 429.39578449312967
+ factor(petroleum)           2 212.73793854073435 429.61209969670085
+ factor(subtypecll)          2 212.75244505202039 429.62660620798692
+ factor(educ)                3 210.77265934920101 429.64682050516751
+ factor(Case_leuk)           2 212.78052029704486 429.65468145301139
+ factor(set)                 2 212.78052029704486 429.65468145301139
+ factor(urban)               2 212.79380497475537 429.66796613072188
+ factor(y_int)               3 211.04333345918741 429.91749461515394
+ factor(COM3_EXP1)           3 212.16744659341336 431.04160774937986
+ factor(subtype)             3 212.74208036906890 431.61624152503543
+ factor(y_dx)                3 212.85302612327300 431.72718727923950
+ factor(liqtype_recode)      4 211.00478459792529 431.87894575389180
+ factor(reference)          13 193.08870519556552 431.96286635153206
+ factor(COM2_EXP1)           4 211.76990059702206 432.64406175298859
+ factor(QUES2)               4 212.57132778217326 433.44548893813976
- factor(rad_radiography)     2 225.36808636783817 434.24224752380474

Step:  AIC=419.30000000000001
Number_cells_MN ~ factor(rad_radiography) + factor(x_other) + 
    offset(log(Number_cells_scored))

                             Df           Deviance                AIC
+ factor(chemotx)             1 195.65549818187944 414.52965933784594
+ x_dental_n_MIS              1 195.76843944885556 414.64260060482206
+ factor(flag2)               2 193.81560173606539 414.68976289203192
+ factor(phase)               2 193.81560173606539 414.68976289203192
+ factor(x_dental)            1 196.21358367489918 415.08774483086574
+ factor(COM1_EXP1)           4 190.62918505773695 415.50334621370348
+ age_cen7                    1 198.08594962871982 416.96011078468632
+ tse_NON_ZERO                1 198.29297744238869 417.16713859835522
+ factor(haz_el)              1 199.00942697403616 417.88358813000269
+ age_cen5                    1 199.06044737403951 417.93460853000602
+ x_dental_n_NON_ZERO         1 199.08006581802269 417.95422697398919
+ factor(exp)                 2 197.09912256734617 417.97328372331270
+ factor(first_year)          4 193.29749235433050 418.17165351029701
+ factor(subtypecll_str)      2 197.31458300786687 418.18874416383341
+ factor(industry)            2 197.54135834411841 418.41551950008494
+ sm_pday_MIS                 1 199.81856734052002 418.69272849648655
+ days_act_NON_ZERO           1 199.84645240734179 418.72061356330835
+ factor(pesticides)          2 197.87452169577517 418.74868285174171
+ factor(flag_definite)       2 198.20624679121119 419.08040794717772
+ x_bone_n_MIS                1 200.26809772178464 419.14225887775115
+ factor(radiation)           2 198.29578034240595 419.16994149837251
+ factor(solvents)            2 198.30372333982723 419.17788449579376
+ factor(haz_road)            1 200.38326209807764 419.25742325404417
<none>                          202.42247503706392 419.29663619303045
+ factor(haz_exp)             1 200.45484156133179 419.32900271729829
+ x_chest_n_MIS               1 200.71344622982429 419.58760738579082
+ factor(radtx_other)         1 200.97275102070162 419.84691217666818
+ factor(sm_reg)              1 201.06012184727459 419.93428300324115
+ factor(oil)                 2 199.07603053593681 419.95019169190334
+ factor(chem_solv)           1 201.13729004102186 420.01145119698839
+ factor(radtx)               1 201.13729004102186 420.01145119698839
+ age_cen3                    1 201.16562925564364 420.03979041161017
+ x_chest_n_NON_ZERO          1 201.26650909660412 420.14067025257066
+ x_bone_n_NON_ZERO           1 201.27499578910201 420.14915694506851
+ factor(Year_first_exposed)  4 195.34168335159717 420.21584450756370
+ factor(oblast)              4 195.39685957511711 420.27102073108364
+ factor(chem_pest)           1 201.50147612865396 420.37563728462050
+ factor(rad_army)            2 199.50937229034628 420.38353344631281
+ duration_NON_ZERO           1 201.54997216030119 420.42413331626773
+ sm_pday_NON_ZERO            1 201.57510917458654 420.44927033055308
+ factor(haz_other)           1 201.72929785523255 420.60345901119911
+ factor(x_chest)             2 199.74086073479620 420.61502189076270
+ factor(rad_exp)             2 199.89511833501604 420.76927949098257
+ days_NON_ZERO               1 201.93242838381926 420.80658953978582
+ liqtype_NON_ZERO            1 201.97347983346896 420.84764098943549
+ age_NON_ZERO                1 201.98419807100453 420.85835922697106
+ num_miss_NON_ZERO           1 202.01444488798714 420.88860604395370
+ factor(proxy)               1 202.02972989903668 420.90389105500321
+ number1_MIS                 1 202.02972989903665 420.90389105500321
+ duration_MIS                1 202.02972989903665 420.90389105500321
+ duration_act_MIS            1 202.02972989903665 420.90389105500321
+ days_MIS                    1 202.02972989903665 420.90389105500321
+ tse_MIS                     1 202.02972989903665 420.90389105500321
+ age_MIS                     1 202.02972989903665 420.90389105500321
+ age_x_MIS                   1 202.02972989903665 420.90389105500321
+ liqtype_MIS                 1 202.02972989903665 420.90389105500321
+ factor(liquid)              1 202.02972989903668 420.90389105500321
+ factor(t11)                 1 202.02972989903668 420.90389105500321
+ factor(t1515)               1 202.02972989903668 420.90389105500321
+ factor(t12)                 1 202.02972989903668 420.90389105500321
+ factor(chem_exp)            1 202.11715443673677 420.99131559270330
+ factor(chem_petrol)         1 202.12553564128297 420.99969679724950
+ number1_NON_ZERO            1 202.19428432578317 421.06844548174968
+ factor(other_chemical)      2 200.25032249710725 421.12448365307375
+ age_cen8                    1 202.28647929438441 421.16064045035091
+ factor(chem_other)          1 202.29206528889009 421.16622644485665
+ time_int_ch_MIS             1 202.32154562442406 421.19570678039059
+ duration_act_NON_ZERO       1 202.34194999930688 421.21611115527344
+ age_cen2                    1 202.35968524240349 421.23384639837002
+ factor(fam_cancer)          1 202.36112302373243 421.23528417969897
+ age_cen                     1 202.37399870511675 421.24815986108331
+ factor(flag1)               2 200.38936610596591 421.26352726193244
+ age_cen6                    1 202.39186156557517 421.26602272154173
+ factor(rad_nuclear)         1 202.40365531430805 421.27781647027462
+ time_int_ch_NON_ZERO        1 202.41720542131381 421.29136657728031
+ age_x_NON_ZERO              1 202.42124741906233 421.29540857502889
+ factor(haz_chem)            1 202.42215411061281 421.29631526657931
+ age_cen4                    1 202.42239612438414 421.29655728035067
+ factor(chemical)            2 200.59143929390808 421.46560044987461
+ factor(urban)               2 200.78001175384739 421.65417290981395
+ factor(t22)                 2 200.91283849904551 421.78699965501204
+ factor(first)               6 192.91346059076244 421.78762174672897
+ factor(QUES1)               4 196.93508577524793 421.80924693121449
+ factor(educ)                3 199.12634623897924 422.00050739494577
+ factor(proxy_str)           2 201.63399927017196 422.50816042613849
+ factor(subtypecll)          2 201.70833423750452 422.58249539347105
+ factor(petroleum)           2 201.90537299803938 422.77953415400589
+ factor(Case_leuk)           2 201.93518240237637 422.80934355834290
+ factor(set)                 2 201.93518240237637 422.80934355834290
+ factor(y_int)               3 199.98373499151526 422.85789614748182
+ factor(rad_other)           2 202.13600718930738 423.01016834527388
+ factor(alc)                 5 196.78595703939101 423.66011819535754
+ factor(Year_last_exposed)   4 199.01760724919464 423.89176840516120
+ factor(COM3_EXP1)           3 201.06577984736688 423.93994100333339
+ factor(y_dx)                3 201.23050658000136 424.10466773596789
+ factor(subtype)             3 201.60457202864097 424.47873318460751
+ factor(QUES2)               4 200.34739711319364 425.22155826916014
+ factor(COM2_EXP1)           4 200.51040677793080 425.38456793389730
+ factor(liqtype_recode)      4 200.86787313894129 425.74203429490785
- factor(x_other)             2 213.00744906634486 425.88161022231139
- factor(rad_radiography)     2 214.11182104879333 426.98598220475986
+ factor(reference)          13 185.71435354130045 428.58851469726699

Step:  AIC=414.52999999999997
Number_cells_MN ~ factor(rad_radiography) + factor(x_other) + 
    factor(chemotx) + offset(log(Number_cells_scored))

                             Df           Deviance                AIC
+ factor(flag2)               2 187.39116470545829 410.26532586142480
+ factor(phase)               2 187.39116470545829 410.26532586142480
+ factor(COM1_EXP1)           4 183.79593544700126 410.67009660296776
+ x_dental_n_MIS              1 190.19380086591707 411.06796202188355
+ tse_NON_ZERO                1 190.39041659772730 411.26457775369380
+ factor(rad_army)            2 188.52350510312630 411.39766625909283
+ factor(x_dental)            1 190.61207064381148 411.48623179977801
+ age_cen7                    1 191.12882366688379 412.00298482285029
+ factor(radiation)           2 189.67178292011243 412.54594407607897
+ age_cen5                    1 191.98296811153929 412.85712926750580
+ factor(haz_el)              1 192.09194225586305 412.96610341182952
+ factor(solvents)            2 190.42062426557163 413.29478542153811
+ x_dental_n_NON_ZERO         1 192.52410961112014 413.39827076708661
+ factor(pesticides)          2 190.67485430572887 413.54901546169538
+ factor(industry)            2 190.72731781186786 413.60147896783440
+ factor(exp)                 2 191.17537169947613 414.04953285544264
+ factor(subtypecll_str)      2 191.20021548218867 414.07437663815517
+ factor(oil)                 2 191.49076841395629 414.36492956992277
+ days_act_NON_ZERO           1 193.49567582168910 414.36983697765561
+ factor(haz_exp)             1 193.55936667258780 414.43352782855430
+ sm_pday_MIS                 1 193.57764109863902 414.45180225460552
<none>                          195.65549818187944 414.52965933784594
+ factor(haz_road)            1 193.84374165385188 414.71790280981838
+ factor(rad_exp)             2 191.98626041430134 414.86042157026782
+ age_cen3                    1 194.02946894711826 414.90363010308477
+ x_bone_n_MIS                1 194.04603537055314 414.92019652651965
+ factor(radtx_other)         1 194.18836943675242 415.06253059271893
+ factor(flag_definite)       2 192.21269154367144 415.08685269963792
+ factor(chem_pest)           1 194.36324719880901 415.23740835477554
+ duration_NON_ZERO           1 194.49319823727282 415.36735939323933
+ x_chest_n_MIS               1 194.55523575413292 415.42939691009940
+ x_chest_n_NON_ZERO          1 194.55710949179826 415.43127064776479
+ age_NON_ZERO                1 194.62908554421207 415.50324670017858
+ factor(first_year)          4 188.63563842992929 415.50979958589579
+ factor(sm_reg)              1 194.66670651875990 415.54086767472643
+ x_bone_n_NON_ZERO           1 194.80674327048476 415.68090442645126
+ sm_pday_NON_ZERO            1 194.89740522184900 415.77156637781547
+ factor(haz_other)           1 195.08058819220486 415.95474934817139
+ factor(oblast)              4 189.11129353865053 415.98545469461703
+ num_miss_NON_ZERO           1 195.16427915482004 416.03844031078654
+ factor(proxy)               1 195.25217673027271 416.12633788623918
+ number1_MIS                 1 195.25217673027271 416.12633788623918
+ duration_MIS                1 195.25217673027271 416.12633788623918
+ duration_act_MIS            1 195.25217673027271 416.12633788623918
+ days_MIS                    1 195.25217673027271 416.12633788623918
+ tse_MIS                     1 195.25217673027271 416.12633788623918
+ age_MIS                     1 195.25217673027271 416.12633788623918
+ age_x_MIS                   1 195.25217673027271 416.12633788623918
+ liqtype_MIS                 1 195.25217673027271 416.12633788623918
+ factor(liquid)              1 195.25217673027271 416.12633788623918
+ factor(t11)                 1 195.25217673027271 416.12633788623918
+ factor(t1515)               1 195.25217673027271 416.12633788623918
+ factor(t12)                 1 195.25217673027271 416.12633788623918
+ factor(chem_petrol)         1 195.25668931375026 416.13085046971673
+ days_NON_ZERO               1 195.33470783571735 416.20886899168386
+ factor(chem_exp)            1 195.33606430630897 416.21022546227550
+ number1_NON_ZERO            1 195.36340023030934 416.23756138627584
+ duration_act_NON_ZERO       1 195.42596316760478 416.30012432357125
+ liqtype_NON_ZERO            1 195.44074905862860 416.31491021459510
+ factor(haz_chem)            1 195.47299449982478 416.34715565579131
+ factor(fam_cancer)          1 195.48191278093464 416.35607393690111
+ age_cen8                    1 195.53987256451921 416.41403372048569
+ factor(chem_other)          1 195.58118878296742 416.45534993893392
+ age_x_NON_ZERO              1 195.59193356473082 416.46609472069736
+ age_cen2                    1 195.59646196723895 416.47062312320543
+ time_int_ch_MIS             1 195.60023009001574 416.47439124598225
+ age_cen6                    1 195.63563464001427 416.50979579598078
+ time_int_ch_NON_ZERO        1 195.63962263521032 416.51378379117682
+ age_cen                     1 195.64924905561759 416.52341021158406
+ factor(chem_solv)           1 195.65074503942421 416.52490619539071
+ factor(radtx)               1 195.65074503942421 416.52490619539071
+ factor(rad_nuclear)         1 195.65471611110939 416.52887726707593
+ age_cen4                    1 195.65498900833961 416.52915016430609
+ factor(x_chest)             2 193.72970488505118 416.60386604101768
+ factor(other_chemical)      2 193.77013931320698 416.64430046917346
+ factor(chemical)            2 193.85602565883880 416.73018681480528
+ factor(Year_first_exposed)  4 189.96028300012131 416.83444415608778
+ factor(flag1)               2 193.96677638256674 416.84093753853324
+ factor(urban)               2 194.21262861100917 417.08678976697570
+ factor(t22)                 2 194.30164334444871 417.17580450041521
+ factor(QUES1)               4 190.34904006690579 417.22320122287226
+ factor(y_int)               3 192.78570367837548 417.65986483434199
+ factor(subtypecll)          2 195.02248918307978 417.89665033904629
+ factor(proxy_str)           2 195.13239168080679 418.00655283677327
+ factor(petroleum)           2 195.19553664019728 418.06969779616378
+ factor(Case_leuk)           2 195.20177958835743 418.07594074432393
+ factor(set)                 2 195.20177958835743 418.07594074432393
+ factor(rad_other)           2 195.37585331992608 418.25001447589261
+ factor(educ)                3 194.07463745972643 418.94879861569291
+ factor(COM3_EXP1)           3 194.17490660163691 419.04906775760344
+ factor(first)               6 188.30606247505304 419.18022363101954
- factor(chemotx)             1 202.42247503706392 419.29663619303039
+ factor(Year_last_exposed)   4 192.61868019868376 419.49284135465030
+ factor(y_dx)                3 194.62990404981201 419.50406520577849
+ factor(alc)                 5 190.72638316979859 419.60054432576510
- factor(x_other)             2 204.74867598430359 419.62283714027012
+ factor(subtype)             3 194.91066847651692 419.78482963248342
+ factor(COM2_EXP1)           4 193.74320317606609 420.61736433203259
+ factor(liqtype_recode)      4 193.99637681684598 420.87053797281249
+ factor(QUES2)               4 195.07552061593626 421.94968177190276
- factor(rad_radiography)     2 207.31608080364833 422.19024195961481
+ factor(reference)          13 177.46066485807293 422.33482601403944

Step:  AIC=410.26999999999998
Number_cells_MN ~ factor(rad_radiography) + factor(x_other) + 
    factor(chemotx) + factor(flag2) + offset(log(Number_cells_scored))

                             Df           Deviance                AIC
+ factor(COM1_EXP1)           3 176.00397739673375 404.87813855270031
+ tse_NON_ZERO                1 180.17908109042142 405.05324224638798
+ factor(rad_army)            2 179.84733583496106 406.72149699092762
+ age_cen7                    1 182.54422553515920 407.41838669112576
+ factor(exp)                 1 182.55224183262621 407.42640298859277
+ factor(flag_definite)       1 182.85512067487801 407.72928183084457
+ x_dental_n_MIS              1 182.95170157675111 407.82586273271767
+ factor(x_dental)            1 183.31770377291127 408.19186492887786
+ age_cen5                    1 183.45077884167119 408.32493999763778
+ x_dental_n_NON_ZERO         1 183.99167272231958 408.86583387828614
+ factor(haz_el)              1 184.01717191893823 408.89133307490476
+ factor(subtypecll_str)      1 184.44242822706281 409.31658938302940
+ sm_pday_MIS                 1 184.90876083944192 409.78292199540851
+ x_bone_n_MIS                1 185.02465952097043 409.89882067693702
+ factor(industry)            1 185.05597511991706 409.93013627588363
+ factor(haz_exp)             1 185.05597511991709 409.93013627588368
+ days_act_NON_ZERO           1 185.08593871244443 409.96009986841102
+ factor(radiation)           2 183.15560257326999 410.02976372923655
+ factor(rad_exp)             2 183.15560257327004 410.02976372923661
+ factor(haz_road)            1 185.31141319853074 410.18557435449731
<none>                          187.39116470545829 410.26532586142486
+ age_cen3                    1 185.75907260972505 410.63323376569161
+ x_chest_n_MIS               1 185.79878921639602 410.67295037236261
+ factor(QUES1)               3 181.90398917849404 410.77815033446063
+ factor(radtx_other)         1 185.91173863889725 410.78589979486378
+ factor(pesticides)          1 185.99629678567513 410.87045794164169
+ factor(chem_pest)           1 185.99629678567510 410.87045794164169
+ factor(sm_reg)              1 186.10708822712087 410.98124938308740
+ sm_pday_NON_ZERO            1 186.19179337508245 411.06595453104899
+ factor(t22)                 1 186.22169006859494 411.09585122456150
+ x_bone_n_NON_ZERO           1 186.25290070717909 411.12706186314563
+ x_chest_n_NON_ZERO          1 186.40708849900824 411.28124965497477
+ duration_NON_ZERO           1 186.47762260583082 411.35178376179738
+ factor(haz_other)           1 186.73931764777265 411.61347880373921
+ liqtype_NON_ZERO            1 186.77854092073454 411.65270207670108
+ factor(x_chest)             2 184.84490296248799 411.71906411845453
+ age_NON_ZERO                1 186.86871607457820 411.74287723054476
+ factor(proxy_str)           1 186.95176025665123 411.82592141261779
+ factor(chemical)            1 186.96389982201285 411.83806097797941
+ factor(chem_exp)            1 186.96389982201288 411.83806097797947
+ days_NON_ZERO               1 186.98065200892256 411.85481316488915
+ num_miss_NON_ZERO           1 186.99932941848968 411.87349057445624
+ factor(flag1)               1 187.02391636892051 411.89807752488707
+ factor(subtypecll)          1 187.04747197542048 411.92163313138701
+ factor(petroleum)           1 187.06921856234072 411.94337971830726
+ factor(chem_petrol)         1 187.06921856234069 411.94337971830726
+ factor(oblast)              4 181.08400069675659 411.95816185272315
+ number1_NON_ZERO            1 187.11206328944030 411.98622444540683
+ age_cen8                    1 187.22606322511018 412.10022438107671
+ factor(oil)                 1 187.23700151142233 412.11116266738890
+ factor(haz_chem)            1 187.23700151142233 412.11116266738890
+ factor(y_int)               2 185.24794143124174 412.12210258720830
+ factor(other_chemical)      1 187.26562396766053 412.13978512362712
+ factor(chem_other)          1 187.26562396766056 412.13978512362712
+ duration_act_NON_ZERO       1 187.28111322859664 412.15527438456320
+ factor(Case_leuk)           1 187.28871321314989 412.16287436911648
+ time_int_ch_MIS             1 187.28871321314989 412.16287436911648
+ factor(set)                 1 187.28871321314989 412.16287436911648
+ age_x_NON_ZERO              1 187.30405279782775 412.17821395379428
+ age_cen6                    1 187.32920600709511 412.20336716306167
+ factor(first_year)          4 181.35470825328770 412.22886940925423
+ factor(fam_cancer)          1 187.36640422244707 412.24056537841363
+ age_cen                     1 187.37003077879302 412.24419193475956
+ factor(rad_nuclear)         1 187.37104883729907 412.24520999326563
+ age_cen4                    1 187.37551513126110 412.24967628722766
+ age_cen2                    1 187.37625098297326 412.25041213893985
+ time_int_ch_NON_ZERO        1 187.38386623124805 412.25802738721461
+ factor(solvents)            1 187.39102829361687 412.26518944958343
+ factor(chem_solv)           1 187.39102829361690 412.26518944958343
+ factor(radtx)               1 187.39102829361690 412.26518944958343
+ factor(urban)               2 185.69752521207474 412.57168636804130
+ factor(educ)                3 184.25296794411469 413.12712910008122
+ factor(COM3_EXP1)           2 186.41559740672471 413.28975856269130
+ factor(subtype)             2 186.93839955443536 413.81256071040195
+ factor(rad_other)           2 187.09954232132964 413.97370347729623
+ factor(Year_first_exposed)  4 183.21087246078395 414.08503361675048
- factor(flag2)               2 195.65549818187944 414.52965933784600
- factor(chemotx)             1 193.81560173606539 414.68976289203192
+ factor(COM2_EXP1)           3 186.00276830542717 414.87692946139373
+ factor(y_dx)                3 186.11548611651847 414.98964727248506
+ factor(liqtype_recode)      3 186.24099765531381 415.11515881128037
+ factor(alc)                 5 182.75317066797174 415.62733182393833
+ factor(first)               6 180.76830283554281 415.64246399150937
+ factor(QUES2)               3 187.31245196427071 416.18661312023727
+ factor(Year_last_exposed)   4 185.54404129551676 416.41820245148335
- factor(x_other)             2 198.58049027840039 417.45465143436695
+ factor(reference)          12 170.79029546978481 417.66445662575137
- factor(rad_radiography)     2 199.03161586456628 417.90577702053281

Step:  AIC=404.88
Number_cells_MN ~ factor(rad_radiography) + factor(x_other) + 
    factor(chemotx) + factor(flag2) + factor(COM1_EXP1) + offset(log(Number_cells_scored))

                             Df           Deviance                AIC
+ tse_NON_ZERO                1 169.68846071016560 400.56262186613219
+ factor(rad_army)            2 168.07222997900416 400.94639113497072
+ age_cen7                    1 170.17966168639268 401.05382284235924
+ age_cen5                    1 170.63145937517410 401.50562053114066
+ sm_pday_MIS                 1 170.91823134518773 401.79239250115427
+ factor(exp)                 1 171.20699090309719 402.08115205906375
+ factor(flag_definite)       1 171.57097454471781 402.44513570068438
+ factor(haz_el)              1 172.60033161727250 403.47449277323904
+ x_dental_n_MIS              1 172.60761193022654 403.48177308619313
+ x_bone_n_MIS                1 172.61474596575536 403.48890712172192
+ factor(subtypecll_str)      1 172.66877279483330 403.54293395079986
+ factor(sm_reg)              1 172.72413462856204 403.59829578452860
+ age_cen3                    1 172.91355069687563 403.78771185284222
+ factor(x_dental)            1 172.93754147213761 403.81170262810417
+ x_dental_n_NON_ZERO         1 173.12540260010417 403.99956375607076
+ factor(radiation)           2 171.42566248043244 404.29982363639897
+ factor(rad_exp)             2 171.42566248043244 404.29982363639897
+ sm_pday_NON_ZERO            1 173.68884182301994 404.56300297898650
+ factor(industry)            1 173.70589029392738 404.58005144989397
+ factor(haz_exp)             1 173.70589029392741 404.58005144989397
+ factor(haz_road)            1 173.96852809542821 404.84268925139475
<none>                          176.00397739673375 404.87813855270031
+ x_bone_n_NON_ZERO           1 174.15842887710278 405.03259003306937
+ factor(chemical)            1 174.30075922454600 405.17492038051256
+ factor(chem_exp)            1 174.30075922454600 405.17492038051256
+ x_chest_n_MIS               1 174.30784102400492 405.18200217997151
+ factor(QUES1)               3 170.33485905174703 405.20902020771359
+ factor(radtx_other)         1 174.52132984152931 405.39549099749587
+ age_NON_ZERO                1 174.59117543461699 405.46533659058355
+ factor(pesticides)          1 174.64539706878080 405.51955822474736
+ factor(chem_pest)           1 174.64539706878077 405.51955822474736
+ duration_NON_ZERO           1 174.68411901083533 405.55828016680186
+ factor(t22)                 1 174.86885812623208 405.74301928219865
+ days_act_NON_ZERO           1 174.88359473434622 405.75775589031275
+ factor(x_chest)             2 173.02059848484336 405.89475964080992
+ x_chest_n_NON_ZERO          1 175.02327129699947 405.89743245296603
+ factor(oblast)              4 169.32978799543997 406.20394915140650
+ factor(haz_other)           1 175.36961656004939 406.24377771601598
+ liqtype_NON_ZERO            1 175.47045076370162 406.34461191966818
+ factor(proxy_str)           1 175.57991277480082 406.45407393076738
+ duration_act_NON_ZERO       1 175.64440549006238 406.51856664602894
+ num_miss_NON_ZERO           1 175.67371354624595 406.54787470221254
+ factor(subtypecll)          1 175.67972344156124 406.55388459752783
+ factor(first_year)          4 169.69363976203243 406.56780091799897
+ number1_NON_ZERO            1 175.70102665176080 406.57518780772739
+ age_cen8                    1 175.75934060351565 406.63350175948221
+ age_cen6                    1 175.84480620701748 406.71896736298402
+ factor(oil)                 1 175.84787585089148 406.72203700685805
+ factor(haz_chem)            1 175.84787585089146 406.72203700685805
+ age_cen                     1 175.84951038644709 406.72367154241363
+ days_NON_ZERO               1 175.87412990120569 406.74829105717225
+ factor(chem_other)          1 175.88964949842736 406.76381065439392
+ factor(other_chemical)      1 175.88964949842739 406.76381065439398
+ age_cen4                    1 175.89195471800392 406.76611587397048
+ factor(Case_leuk)           1 175.91128966037300 406.78545081633956
+ factor(set)                 1 175.91128966037300 406.78545081633956
+ time_int_ch_MIS             1 175.91128966037306 406.78545081633962
+ factor(petroleum)           1 175.92813063311863 406.80229178908519
+ factor(chem_petrol)         1 175.92813063311863 406.80229178908519
+ age_x_NON_ZERO              1 175.93741260802307 406.81157376398960
+ factor(fam_cancer)          1 175.96911126342215 406.84327241938871
+ factor(rad_nuclear)         1 175.98935999146121 406.86352114742778
+ time_int_ch_NON_ZERO        1 175.99486550137371 406.86902665734027
+ age_cen2                    1 175.99755917473220 406.87172033069874
+ factor(flag1)               1 176.00074853510452 406.87490969107108
+ factor(solvents)            1 176.00362039599125 406.87778155195781
+ factor(chem_solv)           1 176.00362039599125 406.87778155195781
+ factor(radtx)               1 176.00362039599125 406.87778155195781
+ factor(y_int)               2 174.04266926389170 406.91683041985823
+ factor(urban)               2 174.78215651819065 407.65631767415721
+ factor(COM3_EXP1)           2 175.09512926409485 407.96929042006138
+ factor(reference)          12 155.56746537729367 408.44162653326021
+ factor(subtype)             2 175.56968867103413 408.44384982700069
+ factor(Year_first_exposed)  4 171.57225432676844 408.44641548273501
+ factor(rad_other)           2 175.76696769219174 408.64112884815830
- factor(chemotx)             1 182.48047912039928 409.35464027636584
+ factor(COM2_EXP1)           3 174.67942178172439 409.55358293769098
+ factor(educ)                3 174.74621901371071 409.62038016967728
+ factor(y_dx)                3 174.76375896532184 409.63792012128840
+ factor(liqtype_recode)      3 174.79148156167517 409.66564271764173
+ factor(first)               6 169.23474195544043 410.10890311140702
- factor(COM1_EXP1)           3 187.39116470545829 410.26532586142486
+ factor(alc)                 5 171.39483360950109 410.26899476546765
+ factor(Year_last_exposed)   4 173.71153702257462 410.58569817854118
- factor(flag2)               1 183.79593544700126 410.67009660296782
+ factor(QUES2)               3 175.82547413934034 410.69963529530690
- factor(x_other)             2 186.74144464146588 411.61560579743241
- factor(rad_radiography)     2 187.72258992812615 412.59675108409272

Step:  AIC=400.56
Number_cells_MN ~ factor(rad_radiography) + factor(x_other) + 
    factor(chemotx) + factor(flag2) + factor(COM1_EXP1) + tse_NON_ZERO + 
    offset(log(Number_cells_scored))

                             Df           Deviance                AIC
+ age_cen7                    1 164.34106873650694 397.21522989247347
+ age_cen5                    1 164.70602330943143 397.58018446539796
+ factor(rad_army)            2 163.29582008927767 398.16998124524423
+ factor(exp)                 1 165.89950500676119 398.77366616272775
+ sm_pday_MIS                 1 166.24596309787978 399.12012425384631
+ x_bone_n_MIS                1 166.44784040723695 399.32200156320346
+ factor(industry)            1 166.50471296343432 399.37887411940085
+ factor(haz_exp)             1 166.50471296343432 399.37887411940085
+ factor(flag_definite)       1 166.77567785946457 399.64983901543110
+ age_cen3                    1 166.77762211773523 399.65178327370177
+ factor(haz_el)              1 166.83392697829152 399.70808813425805
+ factor(sm_reg)              1 167.27916138817531 400.15332254414182
+ liqtype_NON_ZERO            1 167.53625422637973 400.41041538234629
+ factor(haz_other)           1 167.62479591696990 400.49895707293643
+ sm_pday_NON_ZERO            1 167.63439409401383 400.50855524998036
+ factor(chem_pest)           1 167.67444433921546 400.54860549518196
+ factor(pesticides)          1 167.67444433921548 400.54860549518202
<none>                          169.68846071016560 400.56262186613213
+ x_chest_n_NON_ZERO          1 167.71117690467074 400.58533806063724
+ factor(subtypecll_str)      1 168.03484592982511 400.90900708579164
+ factor(chemical)            1 168.05882510096680 400.93298625693330
+ factor(chem_exp)            1 168.05882510096686 400.93298625693342
+ x_dental_n_NON_ZERO         1 168.19479039723967 401.06895155320620
+ factor(haz_road)            1 168.23381474627135 401.10797590223785
+ duration_NON_ZERO           1 168.29480969004032 401.16897084600686
+ factor(radtx_other)         1 168.30148674700357 401.17564790297013
+ x_bone_n_NON_ZERO           1 168.37045972614274 401.24462088210930
+ x_dental_n_MIS              1 168.39044258034912 401.26460373631562
+ factor(radiation)           2 166.40671270914851 401.28087386511504
+ factor(rad_exp)             2 166.40671270914851 401.28087386511504
+ factor(x_dental)            1 168.62610539908945 401.50026655505599
+ factor(QUES1)               3 164.72918835391874 401.60334950988528
+ days_act_NON_ZERO           1 168.74355624288938 401.61771739885592
+ number1_NON_ZERO            1 168.79964715501450 401.67380831098103
+ num_miss_NON_ZERO           1 168.90195689382361 401.77611804979017
+ age_cen8                    1 169.02989045703166 401.90405161299816
+ x_chest_n_MIS               1 169.14312859800239 402.01728975396895
+ age_cen6                    1 169.22073048529441 402.09489164126092
+ factor(t22)                 1 169.34512789360406 402.21928904957059
+ duration_act_NON_ZERO       1 169.40109116420410 402.27525232017064
+ age_cen4                    1 169.42953053235766 402.30369168832419
+ factor(Case_leuk)           1 169.44435342376963 402.31851457973619
+ time_int_ch_MIS             1 169.44435342376966 402.31851457973619
+ factor(set)                 1 169.44435342376963 402.31851457973619
+ factor(subtypecll)          1 169.51306187888608 402.38722303485258
+ factor(fam_cancer)          1 169.55516418641173 402.42932534237826
+ factor(proxy_str)           1 169.58282863186361 402.45698978783014
+ time_int_ch_NON_ZERO        1 169.59000170387714 402.46416285984367
+ factor(petroleum)           1 169.59461420242692 402.46877535839349
+ factor(chem_petrol)         1 169.59461420242698 402.46877535839349
+ factor(other_chemical)      1 169.60150860985900 402.47566976582550
+ factor(chem_other)          1 169.60150860985897 402.47566976582550
+ age_x_NON_ZERO              1 169.61485722188382 402.48901837785036
+ age_cen                     1 169.61803035331002 402.49219150927655
+ factor(rad_nuclear)         1 169.62368111824910 402.49784227421560
+ age_NON_ZERO                1 169.63481957121553 402.50898072718206
+ days_NON_ZERO               1 169.64104126632765 402.51520242229418
+ factor(flag1)               1 169.66031098525303 402.53447214121957
+ factor(solvents)            1 169.66630749851080 402.54046865447731
+ factor(chem_solv)           1 169.66630749851080 402.54046865447731
+ factor(radtx)               1 169.66630749851080 402.54046865447731
+ age_cen2                    1 169.68280246229816 402.55696361826472
+ factor(oil)                 1 169.68762864188051 402.56178979784704
+ factor(haz_chem)            1 169.68762864188051 402.56178979784704
+ factor(urban)               2 167.70199134672458 402.57615250269112
+ factor(x_chest)             2 168.05930064218927 402.93346179815580
+ factor(COM3_EXP1)           2 168.25517157032104 403.12933272628754
+ factor(liqtype_recode)      3 166.68619624381080 403.56035739977733
+ factor(y_int)               2 168.90181933280905 403.77598048877559
+ factor(first_year)          4 165.19243395864160 404.06659511460816
+ factor(rad_other)           2 169.39624129095304 404.27040244691955
+ factor(subtype)             2 169.44386604240691 404.31802719837344
+ factor(oblast)              4 165.45599400440116 404.33015516036767
+ factor(COM2_EXP1)           3 167.77137998022692 404.64554113619346
- tse_NON_ZERO                1 176.00397739673375 404.87813855270031
- factor(COM1_EXP1)           3 180.17908109042142 405.05324224638798
- factor(rad_radiography)     2 178.38391287251460 405.25807402848113
+ factor(Year_first_exposed)  4 166.47770936630087 405.35187052226740
+ factor(educ)                3 168.49175222416270 405.36591338012920
+ factor(y_dx)                3 168.79960889844560 405.67377005441210
+ factor(QUES2)               3 169.33055624660301 406.20471740256954
- factor(chemotx)             1 177.34184766072670 406.21600881669326
+ factor(alc)                 5 165.67187625412015 406.54603741008668
+ factor(first)               6 164.79817538304272 407.67233653900928
+ factor(Year_last_exposed)   4 169.32265854791035 408.19681970387688
- factor(x_other)             2 181.48399864659177 408.35815980255830
- factor(flag2)               1 179.62469811674094 408.49885927270748
+ factor(reference)          12 153.97401252189016 408.84817367785672

Step:  AIC=397.22000000000003
Number_cells_MN ~ factor(rad_radiography) + factor(x_other) + 
    factor(chemotx) + factor(flag2) + factor(COM1_EXP1) + tse_NON_ZERO + 
    age_cen7 + offset(log(Number_cells_scored))

                             Df           Deviance                AIC
+ factor(exp)                 1 159.00465497526650 393.87881613123307
+ factor(rad_army)            2 157.06849064233998 393.94265179830654
+ age_NON_ZERO                1 161.23089763336139 396.10505878932793
+ age_cen                     1 161.31896796191526 396.19312911788177
+ factor(haz_el)              1 161.42594854779620 396.30010970376270
+ factor(industry)            1 161.43785712216840 396.31201827813493
+ factor(haz_exp)             1 161.43785712216840 396.31201827813493
+ age_x_NON_ZERO              1 161.46736430077328 396.34152545673982
+ liqtype_NON_ZERO            1 161.89628460515723 396.77044576112377
+ x_bone_n_MIS                1 161.91753669040094 396.79169784636747
+ factor(flag_definite)       1 162.15625809888684 397.03041925485337
+ x_dental_n_MIS              1 162.30114902783416 397.17531018380066
+ sm_pday_MIS                 1 162.32695294983617 397.20111410580273
<none>                          164.34106873650694 397.21522989247347
+ x_dental_n_NON_ZERO         1 162.52873577244034 397.40289692840690
+ factor(pesticides)          1 162.54601556450265 397.42017672046916
+ factor(chem_pest)           1 162.54601556450265 397.42017672046916
+ factor(x_dental)            1 162.59998279450585 397.47414395047235
+ factor(haz_other)           1 162.61637890028135 397.49054005624788
+ x_chest_n_MIS               1 162.62117578682020 397.49533694278671
+ factor(chemical)            1 162.64592220971548 397.52008336568201
+ factor(chem_exp)            1 162.64592220971548 397.52008336568201
+ factor(radiation)           2 160.72659184719015 397.60075300315668
+ factor(rad_exp)             2 160.72659184719015 397.60075300315668
+ factor(haz_road)            1 162.79732320525108 397.67148436121761
+ sm_pday_NON_ZERO            1 162.91818349014042 397.79234464610693
+ factor(radtx_other)         1 162.94111835550078 397.81527951146734
+ number1_NON_ZERO            1 163.02630890923120 397.90047006519774
+ factor(QUES1)               3 159.05162039289073 397.92578154885723
+ x_bone_n_NON_ZERO           1 163.05206872682157 397.92622988278811
+ factor(sm_reg)              1 163.14322173556306 398.01738289152956
+ num_miss_NON_ZERO           1 163.17128856820713 398.04544972417364
+ x_chest_n_NON_ZERO          1 163.18592955524321 398.06009071120974
+ duration_NON_ZERO           1 163.24908122714160 398.12324238310816
+ factor(x_chest)             2 161.42524695136871 398.29940810733524
+ days_act_NON_ZERO           1 163.64412211373065 398.51828326969718
+ age_cen3                    1 163.72701485114669 398.60117600711322
+ factor(t22)                 1 163.75831554041000 398.63247669637656
+ factor(liqtype_recode)      3 159.85367592006776 398.72783707603429
+ factor(urban)               2 162.09070728971903 398.96486844568557
+ factor(subtypecll_str)      1 164.14785448622285 399.02201564218939
+ factor(petroleum)           1 164.16700588572431 399.04116704169087
+ factor(chem_petrol)         1 164.16700588572431 399.04116704169087
+ age_cen8                    1 164.19641199437635 399.07057315034285
+ factor(Case_leuk)           1 164.23564957132655 399.10981072729305
+ time_int_ch_MIS             1 164.23564957132652 399.10981072729305
+ factor(set)                 1 164.23564957132655 399.10981072729305
+ duration_act_NON_ZERO       1 164.24182721200592 399.11598836797248
+ factor(proxy_str)           1 164.26793280467444 399.14209396064098
+ factor(other_chemical)      1 164.26956228509499 399.14372344106152
+ factor(chem_other)          1 164.26956228509502 399.14372344106152
+ factor(subtypecll)          1 164.28652347234865 399.16068462831515
+ factor(solvents)            1 164.29798331048855 399.17214446645505
+ factor(chem_solv)           1 164.29798331048855 399.17214446645505
+ factor(radtx)               1 164.29798331048855 399.17214446645505
+ factor(flag1)               1 164.29943141792805 399.17359257389455
+ factor(rad_nuclear)         1 164.30238603683372 399.17654719280029
+ age_cen6                    1 164.31685480379255 399.19101595975906
+ time_int_ch_NON_ZERO        1 164.31926903117025 399.19343018713676
+ factor(fam_cancer)          1 164.32759798397558 399.20175913994211
+ age_cen5                    1 164.33303786120288 399.20719901716939
+ age_cen2                    1 164.33652250495865 399.21068366092516
+ age_cen4                    1 164.33838420738761 399.21254536335414
+ days_NON_ZERO               1 164.33840310686284 399.21256426282935
+ factor(oil)                 1 164.33941639441628 399.21357755038281
+ factor(haz_chem)            1 164.33941639441630 399.21357755038287
+ factor(COM3_EXP1)           2 163.29839593693731 400.17255709290384
+ factor(y_int)               2 163.45380195892858 400.32796311489511
- age_cen7                    1 169.68846071016560 400.56262186613213
+ factor(oblast)              4 159.73633159755298 400.61049275351951
+ factor(first_year)          4 159.77569668523171 400.64985784119824
+ factor(COM2_EXP1)           3 161.78100581764883 400.65516697361534
+ factor(rad_other)           2 164.04955796861807 400.92371912458464
- tse_NON_ZERO                1 170.17966168639268 401.05382284235918
+ factor(educ)                3 162.19363033493673 401.06779149090323
+ factor(subtype)             2 164.23273305992558 401.10689421589211
+ factor(Year_first_exposed)  4 160.94226242024274 401.81642357620927
+ factor(y_dx)                3 163.14961834145649 402.02377949742299
- factor(rad_radiography)     2 173.17518159344533 402.04934274941184
- factor(COM1_EXP1)           3 175.71649381388497 402.59065496985147
+ factor(QUES2)               3 164.01618820072429 402.89034935669082
- factor(chemotx)             1 172.13587261278573 403.01003376875224
+ factor(Year_last_exposed)   4 163.21190143333504 404.08606258930160
+ factor(first)               6 159.36215575927798 404.23631691524452
- factor(x_other)             2 175.73002603467458 404.60418719064114
+ factor(alc)                 5 161.76124715975371 404.63540831572027
- factor(flag2)               1 174.04258765530972 404.91674881127625
+ factor(reference)          12 150.21132446907677 407.08548562504330

Step:  AIC=393.88
Number_cells_MN ~ factor(rad_radiography) + factor(x_other) + 
    factor(chemotx) + factor(flag2) + factor(COM1_EXP1) + tse_NON_ZERO + 
    age_cen7 + factor(exp) + offset(log(Number_cells_scored))

                             Df           Deviance                AIC
+ factor(y_int)               2 151.52730521610232 390.40146637206885
+ factor(rad_army)            2 151.75218442942864 390.62634558539520
+ x_dental_n_MIS              1 155.09384297984647 391.96800413581303
+ factor(flag_definite)       1 155.23684995434306 392.11101111030962
+ factor(x_dental)            1 155.48165309195753 392.35581424792406
+ factor(industry)            1 155.57582271013351 392.44998386610007
+ factor(haz_exp)             1 155.57582271013354 392.44998386610007
+ age_NON_ZERO                1 155.97022207608777 392.84438323205433
+ x_bone_n_MIS                1 156.00783990236846 392.88200105833505
+ age_cen                     1 156.00821049749811 392.88237165346470
+ age_x_NON_ZERO              1 156.11281251163035 392.98697366759689
+ factor(haz_el)              1 156.39735022677215 393.27151138273871
+ x_dental_n_NON_ZERO         1 156.51781325583863 393.39197441180522
+ factor(radiation)           2 154.64067375698929 393.51483491295585
+ factor(rad_exp)             2 154.64067375698929 393.51483491295585
+ factor(haz_other)           1 156.76065833728094 393.63481949324751
+ x_bone_n_NON_ZERO           1 156.86735726695954 393.74151842292611
<none>                          159.00465497526650 393.87881613123307
+ factor(haz_road)            1 157.21644162831939 394.09060278428592
+ sm_pday_MIS                 1 157.26809858313962 394.14225973910618
+ factor(QUES1)               3 153.32804271634592 394.20220387231245
+ sm_pday_NON_ZERO            1 157.41758491368938 394.29174606965591
+ num_miss_NON_ZERO           1 157.69435668421025 394.56851784017681
+ number1_NON_ZERO            1 157.72805601017023 394.60221716613682
+ liqtype_NON_ZERO            1 157.74071054460470 394.61487170057126
+ x_chest_n_MIS               1 157.79975990257756 394.67392105854412
+ factor(sm_reg)              1 157.81718129472077 394.69134245068733
+ factor(chem_pest)           1 157.88326907455846 394.75743023052502
+ factor(pesticides)          1 157.88326907455848 394.75743023052507
+ x_chest_n_NON_ZERO          1 157.92552255529930 394.79968371126586
+ factor(chem_exp)            1 157.94916588063197 394.82332703659853
+ factor(chemical)            1 157.94916588063199 394.82332703659858
+ factor(radtx_other)         1 158.02981359090472 394.90397474687131
+ days_act_NON_ZERO           1 158.03282525061624 394.90698640658280
+ age_cen3                    1 158.41429177831202 395.28845293427855
+ factor(subtypecll)          1 158.64436702706442 395.51852818303098
+ duration_NON_ZERO           1 158.66534362621084 395.53950478217740
+ factor(x_chest)             2 156.69099042330171 395.56515157926827
+ factor(subtypecll_str)      1 158.70880918660274 395.58297034256930
+ factor(other_chemical)      1 158.74872649111200 395.62288764707853
+ factor(chem_other)          1 158.74872649111202 395.62288764707858
+ time_int_ch_MIS             1 158.82493462811848 395.69909578408505
+ factor(Case_leuk)           1 158.82493462811851 395.69909578408510
+ factor(set)                 1 158.82493462811851 395.69909578408510
+ factor(t22)                 1 158.83914953862484 395.71331069459143
+ age_cen8                    1 158.85414978768529 395.72831094365188
+ factor(petroleum)           1 158.93333352062683 395.80749467659336
+ factor(chem_petrol)         1 158.93333352062683 395.80749467659336
+ duration_act_NON_ZERO       1 158.93371799642381 395.80787915239034
+ factor(rad_nuclear)         1 158.96082929485621 395.83499045082277
+ factor(flag1)               1 158.97653641705750 395.85069757302404
+ days_NON_ZERO               1 158.97917747259712 395.85333862856368
+ factor(proxy_str)           1 158.98186860716913 395.85602976313567
+ age_cen6                    1 158.98405633097971 395.85821748694627
+ factor(chem_solv)           1 158.98461031140025 395.85877146736681
+ factor(radtx)               1 158.98461031140025 395.85877146736681
+ factor(solvents)            1 158.98461031140027 395.85877146736686
+ factor(oil)                 1 158.98825062730819 395.86241178327475
+ factor(haz_chem)            1 158.98825062730816 395.86241178327475
+ factor(fam_cancer)          1 158.99638836503544 395.87054952100198
+ age_cen4                    1 158.99802831531039 395.87218947127695
+ age_cen5                    1 158.99922158456928 395.87338274053582
+ time_int_ch_NON_ZERO        1 159.00199655202579 395.87615770799232
+ age_cen2                    1 159.00449086903191 395.87865202499847
+ factor(liqtype_recode)      3 155.20981485708930 396.08397601305586
+ factor(urban)               2 157.69853152749445 396.57269268346101
+ factor(COM3_EXP1)           2 157.71212523007478 396.58628638604137
+ factor(first_year)          4 153.75534259662498 396.62950375259152
- tse_NON_ZERO                1 163.88724583652089 396.76140699248742
- factor(exp)                 1 164.34106873650694 397.21522989247353
+ factor(COM2_EXP1)           3 156.54155907696142 397.41572023292798
+ factor(subtype)             2 158.61883310952015 397.49299426548669
+ factor(educ)                3 156.68254221031088 397.55670336627747
+ factor(rad_other)           2 158.74736482253081 397.62152597849740
- factor(rad_radiography)     2 166.91685734580750 397.79101850177403
+ factor(Year_first_exposed)  4 155.27175463701548 398.14591579298201
+ factor(y_dx)                3 157.59781047808136 398.47197163404792
- factor(chemotx)             1 165.69022926165329 398.56439041761985
- age_cen7                    1 165.89950500676119 398.77366616272775
- factor(x_other)             2 168.29540636854961 399.16956752451620
+ factor(QUES2)               3 158.45261655221066 399.32677770817725
+ factor(first)               6 152.60951589710436 399.48367705307089
- factor(COM1_EXP1)           3 170.75371233616721 399.62787349213374
+ factor(oblast)              4 156.84927481064204 399.72343596660858
+ factor(Year_last_exposed)   4 157.75859763593002 400.63275879189655
+ factor(alc)                 5 156.57461624162974 401.44877739759630
- factor(flag2)               1 169.46457001439254 402.33873117035910
+ factor(reference)          12 147.96784626378320 406.84200741974973

Step:  AIC=390.39999999999998
Number_cells_MN ~ factor(rad_radiography) + factor(x_other) + 
    factor(chemotx) + factor(flag2) + factor(COM1_EXP1) + tse_NON_ZERO + 
    age_cen7 + factor(exp) + factor(y_int) + offset(log(Number_cells_scored))

                             Df           Deviance                AIC
+ factor(rad_army)            2 144.56526306007916 387.43942421604572
+ factor(flag_definite)       1 148.29580356545625 389.16996472142279
+ x_dental_n_MIS              1 148.40534966640345 389.27951082236996
+ x_chest_n_MIS               1 148.67076458883102 389.54492574479752
+ factor(haz_exp)             1 148.68308976031469 389.55725091628119
+ factor(industry)            1 148.68308976031472 389.55725091628125
+ factor(haz_road)            1 148.72611759904626 389.60027875501282
+ factor(x_dental)            1 148.78490169071671 389.65906284668324
+ factor(haz_el)              1 148.83680038310146 389.71096153906797
+ factor(radiation)           2 146.91188151101974 389.78604266698630
+ factor(rad_exp)             2 146.91188151101980 389.78604266698630
+ age_cen                     1 149.15590711651964 390.03006827248618
+ factor(x_chest)             2 147.22468795880923 390.09884911477576
+ age_NON_ZERO                1 149.29425273360758 390.16841388957414
+ x_dental_n_NON_ZERO         1 149.38744748062382 390.26160863659038
- tse_NON_ZERO                1 153.38789702289500 390.26205817886154
+ age_x_NON_ZERO              1 149.41186510320784 390.28602625917438
<none>                          151.52730521610232 390.40146637206885
+ sm_pday_MIS                 1 149.55500655115031 390.42916770711685
+ x_bone_n_NON_ZERO           1 149.70600971763761 390.58017087360417
+ x_bone_n_MIS                1 149.80979672458801 390.68395788055454
+ factor(sm_reg)              1 149.83845627128434 390.71261742725085
+ factor(haz_other)           1 150.05616371673386 390.93032487270040
+ days_act_NON_ZERO           1 150.06042376744904 390.93458492341557
+ sm_pday_NON_ZERO            1 150.10745189908943 390.98161305505596
+ factor(pesticides)          1 150.42634249265305 391.30050364861961
+ factor(chem_pest)           1 150.42634249265305 391.30050364861961
+ num_miss_NON_ZERO           1 150.61814842512860 391.49230958109513
+ duration_act_NON_ZERO       1 150.68249435224968 391.55665550821618
+ factor(QUES1)               3 146.69914293012485 391.57330408609141
+ number1_NON_ZERO            1 150.73858585629787 391.61274701226444
+ liqtype_NON_ZERO            1 150.81059206067553 391.68475321664209
+ factor(chemical)            1 150.84680999864131 391.72097115460781
+ factor(chem_exp)            1 150.84680999864131 391.72097115460781
+ age_cen3                    1 150.87824708925095 391.75240824521745
+ factor(subtypecll)          1 151.00065327751076 391.87481443347730
+ factor(Case_leuk)           1 151.09936402100013 391.97352517696663
+ time_int_ch_MIS             1 151.09936402100013 391.97352517696663
+ factor(set)                 1 151.09936402100013 391.97352517696663
+ days_NON_ZERO               1 151.11130267943551 391.98546383540202
+ factor(rad_nuclear)         1 151.18181623576766 392.05597739173419
+ x_chest_n_NON_ZERO          1 151.21567270824292 392.08983386420948
+ age_cen4                    1 151.22443925747967 392.09860041344621
+ factor(oil)                 1 151.27999819389893 392.15415934986549
+ factor(haz_chem)            1 151.27999819389896 392.15415934986549
+ factor(COM3_EXP1)           2 149.28855929321423 392.16272044918077
+ duration_NON_ZERO           1 151.32180738091046 392.19596853687699
+ age_cen2                    1 151.32628177143104 392.20044292739760
+ factor(subtypecll_str)      1 151.35598588294314 392.23014703890965
+ factor(fam_cancer)          1 151.37062999017283 392.24479114613939
+ age_cen6                    1 151.38290422012852 392.25706537609506
+ factor(flag1)               1 151.38413206613120 392.25829322209773
+ factor(radtx_other)         1 151.41221276934627 392.28637392531277
+ factor(solvents)            1 151.42865167330572 392.30281282927228
+ factor(chem_solv)           1 151.42865167330572 392.30281282927228
+ factor(radtx)               1 151.42865167330572 392.30281282927228
+ age_cen5                    1 151.42914145003377 392.30330260600033
+ time_int_ch_NON_ZERO        1 151.43234740633753 392.30650856230409
+ factor(other_chemical)      1 151.45541790456826 392.32957906053480
+ factor(chem_other)          1 151.45541790456824 392.32957906053480
+ age_cen8                    1 151.49436890544277 392.36853006140927
+ factor(t22)                 1 151.51593934392469 392.39010049989122
+ factor(petroleum)           1 151.51748428684002 392.39164544280652
+ factor(chem_petrol)         1 151.51748428683999 392.39164544280652
+ factor(proxy_str)           1 151.52064603518693 392.39480719115346
+ factor(urban)               2 150.47603119539409 393.35019235136065
+ factor(COM2_EXP1)           3 148.61066824234612 393.48482939831263
+ factor(educ)                3 148.83736694324432 393.71152809921085
+ factor(subtype)             2 150.99427956123012 393.86844071719668
- factor(y_int)               2 159.00465497526650 393.87881613123307
+ factor(liqtype_recode)      3 149.11846575450704 393.99262691047358
+ factor(rad_other)           2 151.16409293886716 394.03825409483369
+ factor(first_year)          4 147.57226402150280 394.44642517746934
+ factor(y_dx)                3 149.85618274930943 394.73034390527596
- factor(chemotx)             1 157.90444372915576 394.77860488512226
- factor(rad_radiography)     2 160.13946886480934 395.01363002077585
- factor(COM1_EXP1)           3 162.45887105094815 395.33303220691471
+ factor(Year_first_exposed)  4 148.73463780826023 395.60879896422676
+ factor(QUES2)               3 150.76930097571233 395.64346213167886
- factor(x_other)             2 160.96708236585869 395.84124352182522
+ factor(oblast)              4 149.55212834366105 396.42628949962761
+ factor(first)               6 145.88592280181393 396.76008395778047
+ factor(Year_last_exposed)   4 150.13692583469688 397.01108699066344
- age_cen7                    1 160.78014574965451 397.65430690562107
+ factor(alc)                 5 149.15358940864661 398.02775056461314
- factor(flag2)               1 161.27629260502033 398.15045376098686
- factor(exp)                 1 163.45380195892858 400.32796311489511
+ factor(reference)          12 140.94805728554496 403.82221844151150

Step:  AIC=387.44
Number_cells_MN ~ factor(rad_radiography) + factor(x_other) + 
    factor(chemotx) + factor(flag2) + factor(COM1_EXP1) + tse_NON_ZERO + 
    age_cen7 + factor(exp) + factor(y_int) + factor(rad_army) + 
    offset(log(Number_cells_scored))

                             Df           Deviance                AIC
+ factor(industry)            1 140.47403701630208 385.34819817226855
+ factor(haz_exp)             1 140.47403701630208 385.34819817226855
+ factor(flag_definite)       1 140.81449458107738 385.68865573704386
+ x_dental_n_MIS              1 141.02566746895860 385.89982862492514
+ factor(haz_road)            1 141.28127467109016 386.15543582705664
+ factor(x_dental)            1 141.40925890123768 386.28342005720418
- tse_NON_ZERO                1 145.64638155568252 386.52054271164900
+ x_dental_n_NON_ZERO         1 141.93816524012163 386.81232639608811
+ factor(haz_el)              1 141.94820403162964 386.82236518759612
+ factor(pesticides)          1 142.48042384049569 387.35458499646222
+ factor(chem_pest)           1 142.48042384049569 387.35458499646222
<none>                          144.56526306007916 387.43942421604567
+ x_chest_n_MIS               1 142.72504000413403 387.59920116010051
+ x_bone_n_MIS                1 142.86950498465873 387.74366614062524
+ factor(haz_other)           1 143.01043044868993 387.88459160465641
+ days_act_NON_ZERO           1 143.15226090018473 388.02642205615120
+ age_cen                     1 143.16357932578259 388.03774048174910
+ x_bone_n_NON_ZERO           1 143.18132813971653 388.05548929568306
+ sm_pday_MIS                 1 143.19751723524300 388.07167839120950
+ age_NON_ZERO                1 143.30464876455699 388.17880992052346
+ factor(QUES1)               3 139.31692946639029 388.19109062235680
+ factor(x_chest)             2 141.37337012829013 388.24753128425664
+ sm_pday_NON_ZERO            1 143.40145078308052 388.27561193904705
+ age_x_NON_ZERO              1 143.40345305581658 388.27761421178309
+ factor(sm_reg)              1 143.49258066911077 388.36674182507727
+ factor(solvents)            1 143.73718953452766 388.61135069049419
+ factor(chem_solv)           1 143.73718953452766 388.61135069049419
+ factor(radtx)               1 143.73718953452766 388.61135069049419
+ factor(subtypecll)          1 143.85762028617464 388.73178144214114
+ factor(rad_nuclear)         1 143.88975492377506 388.76391607974153
- factor(rad_radiography)     2 149.91176963612753 388.78593079209406
+ liqtype_NON_ZERO            1 144.03710129508957 388.91126245105607
+ factor(Case_leuk)           1 144.04520050698684 388.91936166295335
+ time_int_ch_MIS             1 144.04520050698684 388.91936166295335
+ factor(set)                 1 144.04520050698684 388.91936166295335
+ x_chest_n_NON_ZERO          1 144.10030778149689 388.97446893746337
+ factor(petroleum)           1 144.10204876714118 388.97620992310772
+ factor(chem_petrol)         1 144.10204876714118 388.97620992310772
+ num_miss_NON_ZERO           1 144.10439456028280 388.97855571624928
+ number1_NON_ZERO            1 144.14285825857220 389.01701941453871
+ days_NON_ZERO               1 144.16023276051206 389.03439391647856
+ factor(chemical)            1 144.21231535912537 389.08647651509187
+ factor(chem_exp)            1 144.21231535912540 389.08647651509193
+ duration_act_NON_ZERO       1 144.21757928821404 389.09174044418057
+ age_cen4                    1 144.32811857373648 389.20227972970298
+ age_cen3                    1 144.33043226587142 389.20459342183790
+ factor(subtypecll_str)      1 144.35575696670222 389.22991812266872
+ age_cen2                    1 144.36656345970761 389.24072461567414
+ factor(radtx_other)         1 144.44892272275342 389.32308387871990
+ duration_NON_ZERO           1 144.45254433776782 389.32670549373432
+ time_int_ch_NON_ZERO        1 144.46562180884149 389.33978296480802
+ factor(t22)                 1 144.49082468443177 389.36498584039828
+ age_cen6                    1 144.50705566318041 389.38121681914691
+ factor(oil)                 1 144.51109815770076 389.38525931366723
+ factor(haz_chem)            1 144.51109815770073 389.38525931366723
+ factor(fam_cancer)          1 144.53607368278162 389.41023483874812
+ factor(other_chemical)      1 144.54370066187869 389.41786181784516
+ factor(chem_other)          1 144.54370066187863 389.41786181784516
+ factor(flag1)               1 144.54765141758676 389.42181257355327
+ factor(proxy_str)           1 144.56210386958321 389.43626502554969
+ age_cen5                    1 144.56423975759915 389.43840091356566
+ age_cen8                    1 144.56492376681902 389.43908492278553
+ factor(COM3_EXP1)           2 142.69778406854539 389.57194522451186
+ factor(urban)               2 143.29282236815442 390.16698352412095
- factor(rad_army)            2 151.52730521610232 390.40146637206885
+ factor(radiation)           2 143.56244621674693 390.43660737271341
+ factor(rad_exp)             2 143.56244621674691 390.43660737271341
- factor(y_int)               2 151.75218442942864 390.62634558539514
+ factor(subtype)             2 143.85739130335426 390.73155245932077
+ factor(liqtype_recode)      3 141.90950639046218 390.78366754642866
+ factor(rad_other)           2 144.02633402530262 390.90049518126909
+ factor(educ)                3 142.10442843579875 390.97858959176529
+ factor(COM2_EXP1)           3 142.38016713380011 391.25432828976659
+ factor(first_year)          4 140.43929816395828 391.31345931992479
+ factor(y_dx)                3 142.54920243875966 391.42336359472620
+ factor(Year_first_exposed)  4 141.73703950549694 392.61120066146344
- factor(COM1_EXP1)           3 155.96944910685576 392.84361026282227
+ factor(QUES2)               3 144.07823534393495 392.95239649990145
+ factor(first)               6 138.29122967507334 393.16539083103987
+ factor(Year_last_exposed)   4 142.67637427486835 393.55053543083488
- factor(x_other)             2 154.96589177751642 393.84005293348292
+ factor(oblast)              4 143.26634314380945 394.14050429977596
+ factor(alc)                 5 141.66714679919946 394.54130795516596
- factor(flag2)               1 154.41918642331504 395.29334757928154
- age_cen7                    1 154.87342749945915 395.74758865542566
- factor(chemotx)             1 155.49042258535499 396.36458374132150
- factor(exp)                 1 156.23756211386214 397.11172326982864
+ factor(reference)          12 134.52790238129401 401.40206353726052

Step:  AIC=385.35000000000002
Number_cells_MN ~ factor(rad_radiography) + factor(x_other) + 
    factor(chemotx) + factor(flag2) + factor(COM1_EXP1) + tse_NON_ZERO + 
    age_cen7 + factor(exp) + factor(y_int) + factor(rad_army) + 
    factor(industry) + offset(log(Number_cells_scored))

                             Df           Deviance                AIC
+ factor(haz_el)              1 136.62182398426307 383.49598514022961
+ x_dental_n_NON_ZERO         1 136.89552597995126 383.76968713591782
+ x_dental_n_MIS              1 136.91011474513050 383.78427590109703
+ factor(x_dental)            1 137.27497258531929 384.14913374128582
+ factor(flag_definite)       1 137.54695893887168 384.42112009483822
- tse_NON_ZERO                1 141.99384209551499 384.86800325148153
<none>                          140.47403701630208 385.34819817226861
+ num_miss_NON_ZERO           1 138.48801269099908 385.36217384696562
+ x_bone_n_MIS                1 138.58038080398700 385.45454195995353
+ x_bone_n_NON_ZERO           1 138.69214569580060 385.56630685176714
+ number1_NON_ZERO            1 138.72664741375897 385.60080856972547
+ factor(pesticides)          1 138.98001211358718 385.85417326955371
+ factor(chem_pest)           1 138.98001211358718 385.85417326955371
- factor(rad_radiography)     2 145.12228656514912 385.99644772111566
+ sm_pday_NON_ZERO            1 139.12733670461705 386.00149786058358
+ x_chest_n_MIS               1 139.15884235494298 386.03300351090951
+ days_act_NON_ZERO           1 139.30840127587942 386.18256243184595
+ age_NON_ZERO                1 139.51630432367753 386.39046547964404
+ age_cen                     1 139.51763517909609 386.39179633506262
+ factor(QUES1)               3 135.51935466250387 386.39351581847041
+ age_x_NON_ZERO              1 139.54323163655334 386.41739279251988
+ factor(haz_road)            1 139.57093206751074 386.44509322347727
+ factor(x_chest)             2 137.76718983361889 386.64135098958542
+ sm_pday_MIS                 1 139.77745762680638 386.65161878277291
+ age_cen4                    1 139.79204163973199 386.66620279569850
+ x_chest_n_NON_ZERO          1 139.88262499331412 386.75678614928063
+ factor(sm_reg)              1 139.90014101661484 386.77430217258137
+ age_cen2                    1 139.91354271436322 386.78770387032978
+ factor(petroleum)           1 139.96759460987928 386.84175576584585
+ factor(chem_petrol)         1 139.96759460987928 386.84175576584585
+ liqtype_NON_ZERO            1 140.03096759838391 386.90512875435047
+ factor(haz_other)           1 140.04366618669528 386.91782734266178
+ factor(solvents)            1 140.08992377077263 386.96408492673913
+ factor(chem_solv)           1 140.08992377077260 386.96408492673913
+ factor(radtx)               1 140.08992377077260 386.96408492673913
+ factor(subtypecll_str)      1 140.11858508913502 386.99274624510156
+ age_cen6                    1 140.12556188046949 386.99972303643602
+ factor(flag1)               1 140.13952598481310 387.01368714077967
+ factor(COM3_EXP1)           2 138.14058354948958 387.01474470545611
+ duration_act_NON_ZERO       1 140.14610442649928 387.02026558246581
+ days_NON_ZERO               1 140.16188238450763 387.03604354047417
+ factor(rad_nuclear)         1 140.20641590415994 387.08057706012647
+ age_cen3                    1 140.21499437082400 387.08915552679053
+ duration_NON_ZERO           1 140.28514951451768 387.15931067048422
+ factor(chemical)            1 140.30118800632590 387.17534916229243
+ factor(chem_exp)            1 140.30118800632602 387.17534916229255
+ factor(t22)                 1 140.36217929347890 387.23634044944544
+ factor(oil)                 1 140.36342557085840 387.23758672682493
+ factor(haz_chem)            1 140.36342557085840 387.23758672682493
+ age_cen8                    1 140.37555285434325 387.24971401030979
+ factor(Case_leuk)           1 140.37847483450125 387.25263599046775
+ factor(set)                 1 140.37847483450125 387.25263599046775
+ time_int_ch_MIS             1 140.37847483450128 387.25263599046781
+ factor(radtx_other)         1 140.40660394962276 387.28076510558930
+ factor(subtypecll)          1 140.42099154848546 387.29515270445199
+ factor(other_chemical)      1 140.42911751848780 387.30327867445430
+ factor(chem_other)          1 140.42911751848783 387.30327867445436
+ time_int_ch_NON_ZERO        1 140.43154811275906 387.30570926872559
+ factor(proxy_str)           1 140.44488592380955 387.31904707977606
+ age_cen5                    1 140.45411631405801 387.32827747002455
+ factor(fam_cancer)          1 140.46055623769556 387.33471739366212
- factor(industry)            1 144.56526306007916 387.43942421604572
- factor(y_int)               2 147.00342683613385 387.87758799210042
+ factor(rad_exp)             2 139.68432063765712 388.55848179362363
+ factor(radiation)           2 139.68432063765718 388.55848179362374
+ factor(educ)                3 137.69080039893794 388.56496155490447
+ factor(urban)               2 139.74659358943538 388.62075474540188
+ factor(rad_other)           2 139.92636552960923 388.80052668557573
+ factor(COM2_EXP1)           3 138.08983275725745 388.96399391322399
+ factor(subtype)             2 140.37689326689872 389.25105442286525
+ factor(liqtype_recode)      3 138.62567554710230 389.49983670306881
- factor(rad_army)            2 148.68308976031472 389.55725091628125
- factor(flag2)               1 147.20886239585079 390.08302355181729
+ factor(QUES2)               3 139.50896077585907 390.38312193182560
- factor(COM1_EXP1)           3 151.53332927280755 390.40749042877405
- factor(x_other)             2 149.54512856583440 390.41928972180096
+ factor(y_dx)                3 140.01222183544439 390.88638299141093
+ factor(first_year)          4 138.39420067327580 391.26836182924234
+ factor(Year_last_exposed)   4 138.64229802752661 391.51645918349311
+ factor(Year_first_exposed)  4 139.07629219621057 391.95045335217708
+ factor(oblast)              4 139.23176683063818 392.10592798660468
+ factor(alc)                 5 137.73166678021940 392.60582793618596
- age_cen7                    1 150.73948467813116 393.61364583409772
+ factor(first)               6 137.29503619174443 394.16919734771096
- factor(exp)                 1 152.32241222860745 395.19657338457398
- factor(chemotx)             1 152.36475245109403 395.23891360706057
+ factor(reference)          12 128.35468027003060 397.22884142599713

Step:  AIC=383.5
Number_cells_MN ~ factor(rad_radiography) + factor(x_other) + 
    factor(chemotx) + factor(flag2) + factor(COM1_EXP1) + tse_NON_ZERO + 
    age_cen7 + factor(exp) + factor(y_int) + factor(rad_army) + 
    factor(industry) + factor(haz_el) + offset(log(Number_cells_scored))

                             Df           Deviance                AIC
+ x_dental_n_MIS              1 132.56311894042230 381.43728009638880
+ factor(x_dental)            1 132.95065744090721 381.82481859687374
+ x_dental_n_NON_ZERO         1 133.04316624579332 381.91732740175985
- tse_NON_ZERO                1 137.95341415168309 382.82757530764962
+ factor(flag_definite)       1 134.35241273406768 383.22657389003422
<none>                          136.62182398426307 383.49598514022961
+ num_miss_NON_ZERO           1 134.83921349004757 383.71337464601413
+ x_chest_n_MIS               1 134.88938118582578 383.76354234179234
+ x_bone_n_NON_ZERO           1 134.92917357623159 383.80333473219810
+ x_bone_n_MIS                1 134.94103077673981 383.81519193270634
+ number1_NON_ZERO            1 135.06463248937712 383.93879364534365
+ factor(pesticides)          1 135.28455436398650 384.15871551995303
+ factor(chem_pest)           1 135.28455436398647 384.15871551995303
+ sm_pday_NON_ZERO            1 135.29897124817091 384.17313240413745
- factor(rad_radiography)     2 141.30612638737855 384.18028754334512
+ days_act_NON_ZERO           1 135.64864889328021 384.52281004924674
+ factor(QUES1)               3 131.88020075651517 384.75436191248173
+ factor(subtypecll_str)      1 135.88240114942823 384.75656230539477
+ age_cen4                    1 135.95214114697828 384.82630230294478
+ age_NON_ZERO                1 135.96444673389198 384.83860788985851
+ age_x_NON_ZERO              1 135.98851647382565 384.86267762979219
+ age_cen                     1 136.01537627721200 384.88953743317853
+ age_cen2                    1 136.06575788629485 384.93991904226141
+ factor(petroleum)           1 136.07663676707847 384.95079792304500
+ factor(chem_petrol)         1 136.07663676707844 384.95079792304500
+ sm_pday_MIS                 1 136.09157519528355 384.96573635125009
+ factor(haz_road)            1 136.09283128353437 384.96699243950093
+ x_chest_n_NON_ZERO          1 136.18228948841096 385.05645064437749
+ factor(sm_reg)              1 136.19270405264226 385.06686520860876
+ factor(x_chest)             2 134.19429505708123 385.06845621304774
+ factor(solvents)            1 136.23627535173742 385.11043650770398
+ factor(chem_solv)           1 136.23627535173742 385.11043650770398
+ factor(radtx)               1 136.23627535173742 385.11043650770398
+ age_cen6                    1 136.27161284652286 385.14577400248936
+ factor(flag1)               1 136.30371115242735 385.17787230839389
+ liqtype_NON_ZERO            1 136.31487941462998 385.18904057059649
+ days_NON_ZERO               1 136.37900257506089 385.25316373102743
+ duration_act_NON_ZERO       1 136.41897407250968 385.29313522847622
+ age_cen3                    1 136.43580695240908 385.30996810837564
+ factor(haz_other)           1 136.44663380293736 385.32079495890389
+ factor(rad_nuclear)         1 136.46173463709809 385.33589579306465
+ factor(oil)                 1 136.47166024583993 385.34582140180646
+ factor(haz_chem)            1 136.47166024583993 385.34582140180646
- factor(haz_el)              1 140.47403701630208 385.34819817226861
+ duration_NON_ZERO           1 136.49929810824204 385.37345926420858
+ factor(proxy_str)           1 136.50890203638994 385.38306319235647
+ age_cen8                    1 136.51714021165301 385.39130136761958
+ factor(t22)                 1 136.52070299697780 385.39486415294436
+ factor(chemical)            1 136.52450989845732 385.39867105442386
+ factor(chem_exp)            1 136.52450989845735 385.39867105442386
+ factor(radtx_other)         1 136.56158222259157 385.43574337855807
+ factor(Case_leuk)           1 136.58394636283697 385.45810751880350
+ factor(set)                 1 136.58394636283697 385.45810751880350
+ time_int_ch_MIS             1 136.58394636283700 385.45810751880356
+ time_int_ch_NON_ZERO        1 136.59587209943354 385.47003325540004
+ factor(other_chemical)      1 136.60607206257242 385.48023321853896
+ factor(chem_other)          1 136.60607206257248 385.48023321853901
+ age_cen5                    1 136.60922883997839 385.48338999594489
+ factor(fam_cancer)          1 136.61560701593268 385.48976817189919
+ factor(subtypecll)          1 136.61747699512728 385.49163815109381
+ factor(COM3_EXP1)           2 134.73437277612709 385.60853393209362
- factor(y_int)               2 143.19822885814565 386.07239001411222
+ factor(educ)                3 133.78296014932056 386.65712130528709
+ factor(radiation)           2 135.91845597241579 386.79261712838229
+ factor(rad_exp)             2 135.91845597241579 386.79261712838229
- factor(industry)            1 141.94820403162964 386.82236518759618
+ factor(rad_other)           2 136.06570508143594 386.93986623740250
+ factor(urban)               2 136.09257872802360 386.96673988399016
- factor(x_other)             2 144.44896625191299 387.32312740787950
+ factor(COM2_EXP1)           3 134.53289612866143 387.40705728462797
+ factor(subtype)             2 136.55895871383254 387.43311986979904
+ factor(liqtype_recode)      3 134.61277431457631 387.48693547054285
- factor(flag2)               1 142.66261231300072 387.53677346896723
+ factor(QUES2)               3 134.72728272855255 387.60144388451909
- factor(rad_army)            2 144.97523095409397 387.84939211006053
- factor(COM1_EXP1)           3 147.68463095632058 388.55879211228711
+ factor(y_dx)                3 136.35560509099463 389.22976624696116
+ factor(first_year)          4 134.74981482179408 389.62397597776061
+ factor(Year_last_exposed)   4 134.90874567592275 389.78290683188925
+ factor(oblast)              4 135.07967805940305 389.95383921536961
+ factor(Year_first_exposed)  4 135.24190524503788 390.11606640100445
+ factor(alc)                 5 133.92889509129552 390.80305624726202
- age_cen7                    1 146.90779967024901 391.78196082621554
- factor(exp)                 1 148.03632382936291 392.91048498532945
+ factor(first)               6 134.09869548351554 392.97285663948207
- factor(chemotx)             1 148.79587749727608 393.67003865324261
+ factor(reference)          12 123.90202565271731 394.77618680868386

Step:  AIC=381.44
Number_cells_MN ~ factor(rad_radiography) + factor(x_other) + 
    factor(chemotx) + factor(flag2) + factor(COM1_EXP1) + tse_NON_ZERO + 
    age_cen7 + factor(exp) + factor(y_int) + factor(rad_army) + 
    factor(industry) + factor(haz_el) + x_dental_n_MIS + offset(log(Number_cells_scored))

                             Df           Deviance                AIC
- tse_NON_ZERO                1 132.73404852854628 379.60820968451276
+ num_miss_NON_ZERO           1 129.94447978922591 380.81864094519244
+ number1_NON_ZERO            1 130.16157978588691 381.03574094185342
<none>                          132.56311894042230 381.43728009638880
+ factor(pesticides)          1 131.08754867541603 381.96170983138256
+ factor(chem_pest)           1 131.08754867541603 381.96170983138256
+ x_bone_n_MIS                1 131.12249701431125 381.99665817027778
+ sm_pday_NON_ZERO            1 131.14394966505813 382.01811082102461
+ x_bone_n_NON_ZERO           1 131.20013717651202 382.07429833247852
+ factor(COM3_EXP1)           2 129.46162069004507 382.33578184601157
+ x_chest_n_MIS               1 131.55730800255876 382.43146915852526
+ days_act_NON_ZERO           1 131.62752447437475 382.50168563034129
+ factor(subtypecll_str)      1 131.64745249045350 382.52161364642001
+ factor(flag_definite)       1 131.69019619236124 382.56435734832775
+ age_cen                     1 131.81629465324647 382.69045580921295
+ age_cen2                    1 131.81737577093210 382.69153692689861
+ age_x_NON_ZERO              1 131.82597235481478 382.70013351078126
+ age_NON_ZERO                1 131.84605021306464 382.72021136903118
+ age_cen4                    1 131.84743136260553 382.72159251857204
+ factor(flag1)               1 131.87856956074700 382.75273071671347
+ factor(haz_road)            1 131.99233236951540 382.86649352548193
+ factor(chemical)            1 132.00458738656019 382.87874854252669
+ factor(chem_exp)            1 132.00458738656022 382.87874854252675
- factor(rad_radiography)     2 138.04903271324940 382.92319386921588
- factor(y_int)               2 138.10202188442679 382.97618304039327
+ factor(x_dental)            1 132.13672583645661 383.01088699242314
+ factor(oil)                 1 132.13804045397211 383.01220160993864
+ factor(haz_chem)            1 132.13804045397214 383.01220160993864
+ x_dental_n_NON_ZERO         1 132.15873529252454 383.03289644849104
+ factor(chem_other)          1 132.16607717479303 383.04023833075951
+ factor(other_chemical)      1 132.16607717479306 383.04023833075956
+ x_chest_n_NON_ZERO          1 132.18124871414727 383.05540987011375
+ age_cen6                    1 132.20408853866212 383.07824969462865
+ factor(petroleum)           1 132.25075335438237 383.12491451034884
+ factor(chem_petrol)         1 132.25075335438237 383.12491451034884
+ sm_pday_MIS                 1 132.28696358959809 383.16112474556462
+ factor(radtx_other)         1 132.34036324402112 383.21452439998762
+ duration_act_NON_ZERO       1 132.35836193408596 383.23252309005250
+ liqtype_NON_ZERO            1 132.40625259659569 383.28041375256220
+ factor(sm_reg)              1 132.40704036440346 383.28120152036996
+ factor(solvents)            1 132.45566996419504 383.32983112016154
+ factor(chem_solv)           1 132.45566996419504 383.32983112016154
+ factor(radtx)               1 132.45566996419504 383.32983112016154
+ age_cen8                    1 132.45591949336696 383.33008064933347
+ factor(haz_other)           1 132.47416326677782 383.34832442274433
+ age_cen3                    1 132.47479517579308 383.34895633175961
+ days_NON_ZERO               1 132.47738035046009 383.35154150642660
+ factor(t22)                 1 132.51483650290777 383.38899765887425
+ factor(subtypecll)          1 132.52180725902031 383.39596841498678
+ factor(fam_cancer)          1 132.52698044829870 383.40114160426521
+ time_int_ch_NON_ZERO        1 132.53623653896818 383.41039769493466
+ factor(QUES1)               3 128.55442020442746 383.42858136039399
+ age_cen5                    1 132.55641956772556 383.43058072369206
+ factor(proxy_str)           1 132.56013674309230 383.43429789905883
+ factor(Case_leuk)           1 132.56278885656585 383.43695001253235
+ time_int_ch_MIS             1 132.56278885656585 383.43695001253235
+ factor(set)                 1 132.56278885656585 383.43695001253235
+ duration_NON_ZERO           1 132.56291630588200 383.43707746184850
+ factor(rad_nuclear)         1 132.56303034846164 383.43719150442814
- x_dental_n_MIS              1 136.62182398426307 383.49598514022955
+ factor(urban)               2 130.72943083080435 383.60359198677088
+ factor(x_chest)             2 130.74094667727766 383.61510783324417
- factor(haz_el)              1 136.91011474513050 383.78427590109698
+ factor(educ)                3 129.54940695623776 384.42356811220429
- factor(flag2)               1 137.67967092063586 384.55383207660236
+ factor(COM2_EXP1)           3 129.76291617884684 384.63707733481334
+ factor(rad_other)           2 131.94601720087164 384.82017835683814
+ factor(radiation)           2 131.94843839833604 384.82259955430254
+ factor(rad_exp)             2 131.94843839833607 384.82259955430254
- factor(industry)            1 137.94864523071800 384.82280638668453
+ factor(subtype)             2 132.38810881828744 385.26226997425397
- factor(x_other)             2 140.40713953059796 385.28130068656446
+ factor(QUES2)               3 130.42915119811053 385.30331235407704
- factor(COM1_EXP1)           3 142.54391776801199 385.41807892397850
+ factor(liqtype_recode)      3 130.83463191662116 385.70879307258770
- factor(rad_army)            2 141.31989196542560 386.19405312139213
+ factor(first_year)          4 130.33717649318382 387.21133764915032
+ factor(y_dx)                3 132.37553174917309 387.24969290513957
+ factor(Year_last_exposed)   4 130.39308438997909 387.26724554594557
+ factor(Year_first_exposed)  4 130.73187829947813 387.60603945544460
+ factor(oblast)              4 131.81542672423936 388.68958788020586
+ factor(alc)                 5 130.08706937541297 388.96123053137944
- factor(chemotx)             1 143.07034190445847 389.94450306042495
+ factor(first)               6 129.88403393373378 390.75819508970028
- age_cen7                    1 144.84289093257453 391.71705208854104
- factor(exp)                 1 145.52236644969614 392.39652760566264
+ factor(reference)          12 121.39330484550405 394.26746600147055

Step:  AIC=379.61000000000001
Number_cells_MN ~ factor(rad_radiography) + factor(x_other) + 
    factor(chemotx) + factor(flag2) + factor(COM1_EXP1) + age_cen7 + 
    factor(exp) + factor(y_int) + factor(rad_army) + factor(industry) + 
    factor(haz_el) + x_dental_n_MIS + offset(log(Number_cells_scored))

                             Df           Deviance                AIC
+ num_miss_NON_ZERO           1 130.30234871506880 379.17650987103536
+ number1_NON_ZERO            1 130.57751322055972 379.45167437652628
<none>                          132.73404852854628 379.60820968451281
+ sm_pday_NON_ZERO            1 131.28669393586597 380.16085509183250
+ x_bone_n_MIS                1 131.31912625233483 380.19328740830133
+ factor(pesticides)          1 131.32904516270213 380.20320631866866
+ factor(chem_pest)           1 131.32904516270213 380.20320631866866
+ x_bone_n_NON_ZERO           1 131.33227336961846 380.20643452558500
+ x_chest_n_MIS               1 131.62337162687061 380.49753278283714
+ factor(subtypecll_str)      1 131.67399779729854 380.54815895326510
+ factor(COM3_EXP1)           2 129.71533443630742 380.58949559227392
+ factor(flag_definite)       1 131.79173003643379 380.66589119240030
+ days_act_NON_ZERO           1 131.79476411865133 380.66892527461789
+ age_cen2                    1 131.95186797697559 380.82602913294215
+ factor(flag1)               1 131.97760487954284 380.85176603550940
+ age_x_NON_ZERO              1 132.02807851584944 380.90223967181601
+ age_cen                     1 132.05288634685479 380.92704750282132
+ age_cen4                    1 132.05302723003112 380.92718838599762
+ factor(haz_road)            1 132.05800774476040 380.93216890072694
+ factor(chemical)            1 132.17016325090259 381.04432440686912
+ factor(chem_exp)            1 132.17016325090262 381.04432440686912
+ factor(chem_other)          1 132.32161402033509 381.19577517630159
+ factor(other_chemical)      1 132.32161402033512 381.19577517630165
+ factor(oil)                 1 132.35375387062498 381.22791502659152
+ factor(haz_chem)            1 132.35375387062501 381.22791502659152
+ factor(x_dental)            1 132.35783349603290 381.23199465199946
+ x_dental_n_NON_ZERO         1 132.35884861674643 381.23300977271299
+ sm_pday_MIS                 1 132.38551055327747 381.25967170924400
+ factor(petroleum)           1 132.40570980042594 381.27987095639247
+ factor(chem_petrol)         1 132.40570980042594 381.27987095639247
+ age_NON_ZERO                1 132.43412183978759 381.30828299575410
+ age_cen6                    1 132.43731224752383 381.31147340349037
+ x_chest_n_NON_ZERO          1 132.44862606194678 381.32278721791329
+ factor(radtx_other)         1 132.51322115897145 381.38738231493801
+ factor(sm_reg)              1 132.53474292352109 381.40890407948763
+ duration_act_NON_ZERO       1 132.54236101940523 381.41652217537177
+ tse_NON_ZERO                1 132.56311894042227 381.43728009638880
+ factor(haz_other)           1 132.58613780024359 381.46029895621012
+ factor(solvents)            1 132.61591970097723 381.49008085694379
+ factor(chem_solv)           1 132.61591970097723 381.49008085694379
+ factor(radtx)               1 132.61591970097723 381.49008085694379
+ days_NON_ZERO               1 132.63737627690830 381.51153743287483
+ factor(t22)                 1 132.65761983836458 381.53178099433114
+ liqtype_NON_ZERO            1 132.65913770948870 381.53329886545521
+ age_cen3                    1 132.66118219140068 381.53534334736719
+ age_cen8                    1 132.66879300617913 381.54295416214563
+ factor(subtypecll)          1 132.67320750112447 381.54736865709100
+ time_int_ch_NON_ZERO        1 132.68121879022348 381.55537994618999
- factor(rad_radiography)     2 138.69008008823508 381.56424124420164
+ factor(fam_cancer)          1 132.70088069501108 381.57504185097764
+ age_cen5                    1 132.72185080781210 381.59601196377866
+ factor(rad_nuclear)         1 132.72623807207302 381.60039922803958
+ factor(Case_leuk)           1 132.73218568105548 381.60634683702199
+ factor(set)                 1 132.73218568105548 381.60634683702199
+ time_int_ch_MIS             1 132.73218568105551 381.60634683702204
+ factor(proxy_str)           1 132.73373356640451 381.60789472237104
+ duration_NON_ZERO           1 132.73404526504999 381.60820642101652
+ factor(QUES1)               3 128.73942585760275 381.61358701356926
+ factor(x_chest)             2 130.84812558569385 381.72228674166035
+ factor(urban)               2 130.95457406126351 381.82873521723002
- factor(y_int)               2 139.13037286498849 382.00453402095502
- factor(haz_el)              1 137.18282617949478 382.05698733546132
- factor(flag2)               1 137.70345383858552 382.57761499455205
+ factor(educ)                3 129.82555050922724 382.69971166519377
+ factor(COM2_EXP1)           3 129.90821704987158 382.78237820583809
- x_dental_n_MIS              1 137.95341415168309 382.82757530764962
- factor(industry)            1 137.99022833291883 382.86438948888537
+ factor(rad_other)           2 132.13568345365638 383.00984460962292
+ factor(radiation)           2 132.13913856424864 383.01329972021517
+ factor(rad_exp)             2 132.13913856424864 383.01329972021517
+ factor(subtype)             2 132.45603823985863 383.33019939582516
+ factor(QUES2)               3 130.52547859834769 383.39963975431419
- factor(x_other)             2 140.55751399716027 383.43167515312678
- factor(COM1_EXP1)           3 142.81092242109321 383.68508357705974
+ factor(liqtype_recode)      3 131.22778885831713 384.10195001428366
- factor(rad_army)            2 141.94972858128446 384.82388973725097
+ factor(y_dx)                3 132.44072275227217 385.31488390823870
+ factor(Year_last_exposed)   4 130.51989623684213 385.39405739280869
+ factor(first_year)          4 130.85703735279469 385.73119850876122
+ factor(Year_first_exposed)  4 131.28666524892964 386.16082640489617
+ factor(oblast)              4 131.92866768260711 386.80282883857365
+ factor(alc)                 5 130.15222262228997 387.02638377825650
- factor(chemotx)             1 143.10516827763652 387.97932943360308
+ factor(first)               6 130.35642215802574 389.23058331399227
- age_cen7                    1 145.68929658090681 390.56345773687337
- factor(exp)                 1 147.25514613047923 392.12930728644574
+ factor(reference)          12 121.70149620427618 392.57565736024270

Step:  AIC=379.18000000000001
Number_cells_MN ~ factor(rad_radiography) + factor(x_other) + 
    factor(chemotx) + factor(flag2) + factor(COM1_EXP1) + age_cen7 + 
    factor(exp) + factor(y_int) + factor(rad_army) + factor(industry) + 
    factor(haz_el) + x_dental_n_MIS + num_miss_NON_ZERO + offset(log(Number_cells_scored))

                             Df           Deviance                AIC
+ factor(haz_road)            1 126.26389079177424 377.13805194774079
+ days_act_NON_ZERO           1 128.01811172327868 378.89227287924524
<none>                          130.30234871506880 379.17650987103536
+ sm_pday_NON_ZERO            1 128.30632047437214 379.18048163033870
+ factor(flag_definite)       1 128.51044965375937 379.38461080972593
+ factor(haz_other)           1 128.71482384582092 379.58898500178748
- num_miss_NON_ZERO           1 132.73404852854628 379.60820968451287
+ x_chest_n_MIS               1 128.76777349775901 379.64193465372557
+ age_cen2                    1 129.05656822508979 379.93072938105638
+ x_bone_n_MIS                1 129.06336360135197 379.93752475731856
+ x_bone_n_NON_ZERO           1 129.09266765816440 379.96682881413096
+ factor(subtypecll_str)      1 129.12682087602545 380.00098203199201
+ days_NON_ZERO               1 129.22955482644096 380.10371598240749
+ factor(pesticides)          1 129.24481925515761 380.11898041112420
+ factor(chem_pest)           1 129.24481925515761 380.11898041112420
+ age_cen4                    1 129.30166607068577 380.17582722665236
+ sm_pday_MIS                 1 129.48899600754956 380.36315716351612
+ factor(oil)                 1 129.58193503474524 380.45609619071183
+ factor(haz_chem)            1 129.58193503474524 380.45609619071183
+ factor(sm_reg)              1 129.64452966102454 380.51869081699112
+ age_cen                     1 129.76098567758478 380.63514683355135
+ age_x_NON_ZERO              1 129.76511405790123 380.63927521386779
+ factor(x_chest)             2 127.78998828844080 380.66414944440737
+ factor(petroleum)           1 129.84401950735943 380.71818066332600
+ factor(chem_petrol)         1 129.84401950735946 380.71818066332605
+ age_cen6                    1 129.87181133440416 380.74597249037072
+ tse_NON_ZERO                1 129.94447978922594 380.81864094519250
+ factor(flag1)               1 129.94524529197562 380.81940644794219
+ factor(x_dental)            1 129.96592453142378 380.84008568739034
+ factor(radtx_other)         1 129.98830477421785 380.86246593018438
+ factor(educ)                3 125.99636559717534 380.87052675314192
+ factor(subtypecll)          1 130.00051821777561 380.87467937374220
+ factor(rad_nuclear)         1 130.00231156889603 380.87647272486259
- factor(rad_radiography)     2 136.02707475826114 380.90123591422770
+ factor(chemical)            1 130.06714951519930 380.94131067116587
+ factor(chem_exp)            1 130.06714951519933 380.94131067116587
+ x_dental_n_NON_ZERO         1 130.07022736688421 380.94438852285077
+ factor(other_chemical)      1 130.09020825084744 380.96436940681400
+ factor(chem_other)          1 130.09020825084744 380.96436940681400
+ x_chest_n_NON_ZERO          1 130.12508017682876 380.99924133279535
+ duration_act_NON_ZERO       1 130.13049374206264 381.00465489802923
+ age_NON_ZERO                1 130.16930883843011 381.04346999439667
+ liqtype_NON_ZERO            1 130.18993141040008 381.06409256636664
+ age_cen8                    1 130.20663781329023 381.08079896925676
+ factor(solvents)            1 130.22267004989661 381.09683120586317
+ factor(chem_solv)           1 130.22267004989661 381.09683120586317
+ factor(radtx)               1 130.22267004989661 381.09683120586317
+ age_cen3                    1 130.23781243448329 381.11197359044985
+ factor(t22)                 1 130.27263801857049 381.14679917453702
+ number1_NON_ZERO            1 130.27304407563147 381.14720523159804
+ time_int_ch_NON_ZERO        1 130.27382151550029 381.14798267146682
+ time_int_ch_MIS             1 130.28129156759502 381.15545272356155
+ factor(Case_leuk)           1 130.28129156759505 381.15545272356161
+ factor(set)                 1 130.28129156759505 381.15545272356161
+ age_cen5                    1 130.28828358834903 381.16244474431562
+ duration_NON_ZERO           1 130.29036004936532 381.16452120533188
+ factor(proxy_str)           1 130.30087405551339 381.17503521147995
+ factor(fam_cancer)          1 130.30219531844048 381.17635647440704
- factor(flag2)               1 134.45357116531133 381.32773232127789
+ factor(QUES1)               3 126.47024846162350 381.34440961759003
- factor(y_int)               2 136.48477350979132 381.35893466575789
- factor(haz_el)              1 134.63450370233923 381.50866485830579
+ factor(urban)               2 129.02035472128242 381.89451587724898
+ factor(COM3_EXP1)           2 129.02586412809970 381.90002528406626
+ factor(radiation)           2 129.49344594460280 382.36760710056933
+ factor(rad_exp)             2 129.49344594460285 382.36760710056944
+ factor(subtype)             2 129.60726392561907 382.48142508158560
+ factor(rad_other)           2 129.68241576713726 382.55657692310382
- factor(COM1_EXP1)           3 139.90373694756175 382.77789810352829
- factor(x_other)             2 138.26071439919897 383.13487555516554
+ factor(QUES2)               3 128.56136757814048 383.43552873410704
- x_dental_n_MIS              1 136.70366023532728 383.57782139129381
+ factor(COM2_EXP1)           3 128.99863214386716 383.87279329983369
- factor(rad_army)            2 139.11953937565244 383.99370053161897
+ factor(liqtype_recode)      3 129.43697002052917 384.31113117649573
- factor(industry)            1 137.49713424616323 384.37129540212982
+ factor(y_dx)                3 129.53273683607333 384.40689799203989
+ factor(first_year)          4 128.37010438982423 385.24426554579077
+ factor(Year_last_exposed)   4 128.94862070766436 385.82278186363089
+ factor(Year_first_exposed)  4 129.08760965110770 385.96177080707423
+ factor(oblast)              4 129.42399862419563 386.29815978016222
+ factor(alc)                 5 128.56363541076595 387.43779656673252
- factor(chemotx)             1 140.62399889978266 387.49816005574922
+ factor(first)               6 127.73840397856881 388.61256513453537
+ factor(reference)          12 118.60149766856945 391.47565882453603
- age_cen7                    1 144.63778981407592 391.51195097004245
- factor(exp)                 1 145.36153060623437 392.23569176220093

Step:  AIC=377.13999999999999
Number_cells_MN ~ factor(rad_radiography) + factor(x_other) + 
    factor(chemotx) + factor(flag2) + factor(COM1_EXP1) + age_cen7 + 
    factor(exp) + factor(y_int) + factor(rad_army) + factor(industry) + 
    factor(haz_el) + x_dental_n_MIS + num_miss_NON_ZERO + factor(haz_road) + 
    offset(log(Number_cells_scored))

                             Df           Deviance                AIC
+ sm_pday_NON_ZERO            1 123.70483765480625 376.57899881077276
+ days_act_NON_ZERO           1 124.26351690029425 377.13767805626077
<none>                          126.26389079177424 377.13805194774079
+ x_bone_n_MIS                1 124.38346921348958 377.25763036945614
+ factor(flag_definite)       1 124.69801954398720 377.57218069995372
- factor(industry)            1 128.73400945280568 377.60817060877218
+ sm_pday_MIS                 1 124.77463894187815 377.64880009784468
+ age_cen2                    1 124.79771616909957 377.67187732506613
+ x_bone_n_NON_ZERO           1 124.81101447374508 377.68517562971158
+ factor(sm_reg)              1 124.94902515230251 377.82318630826904
+ factor(pesticides)          1 124.97519560504715 377.84935676101367
+ factor(chem_pest)           1 124.97519560504716 377.84935676101372
+ age_cen4                    1 125.11482691666781 377.98898807263436
- factor(haz_el)              1 129.26456319306078 378.13872434902731
+ x_chest_n_MIS               1 125.36232245371824 378.23648360968480
+ days_NON_ZERO               1 125.51902784344406 378.39318899941060
+ liqtype_NON_ZERO            1 125.60934061700932 378.48350177297584
+ factor(subtypecll_str)      1 125.64262272317485 378.51678387914137
+ duration_act_NON_ZERO       1 125.74700628814821 378.62116744411475
+ age_cen6                    1 125.74706820744348 378.62122936341001
+ time_int_ch_MIS             1 125.79087172418471 378.66503288015122
+ factor(Case_leuk)           1 125.79087172418473 378.66503288015127
+ factor(set)                 1 125.79087172418473 378.66503288015127
+ factor(oil)                 1 125.83035254092781 378.70451369689431
+ factor(haz_chem)            1 125.83035254092781 378.70451369689431
+ factor(haz_other)           1 125.83035254092782 378.70451369689437
+ factor(chemical)            1 125.88161866387335 378.75577981983986
+ factor(chem_exp)            1 125.88161866387337 378.75577981983992
+ time_int_ch_NON_ZERO        1 125.89050380143543 378.76466495740198
+ factor(radtx_other)         1 125.90742635181141 378.78158750777794
+ x_dental_n_NON_ZERO         1 125.90868979684828 378.78285095281478
+ factor(x_dental)            1 125.91733628246615 378.79149743843266
+ factor(chem_petrol)         1 125.94172269383883 378.81588384980535
+ factor(petroleum)           1 125.94172269383887 378.81588384980540
+ x_chest_n_NON_ZERO          1 125.95347585739106 378.82763701335762
- factor(rad_radiography)     2 131.97476617044080 378.84892732640731
+ factor(educ)                3 121.97908596845808 378.85324712442463
+ factor(other_chemical)      1 126.01227220823442 378.88643336420097
+ factor(chem_other)          1 126.01227220823442 378.88643336420097
+ factor(flag1)               1 126.08978431702434 378.96394547299087
+ factor(chem_solv)           1 126.10497970524281 378.97914086120932
+ factor(radtx)               1 126.10497970524281 378.97914086120932
+ factor(solvents)            1 126.10497970524284 378.97914086120937
+ age_cen5                    1 126.13175715576598 379.00591831173250
+ age_cen                     1 126.13782602298670 379.01198717895323
+ factor(subtypecll)          1 126.14267572839428 379.01683688436083
+ age_cen8                    1 126.14308021799073 379.01724137395729
+ factor(proxy_str)           1 126.15601465522609 379.03017581119263
+ number1_NON_ZERO            1 126.17392226172204 379.04808341768859
+ age_x_NON_ZERO              1 126.17848013199367 379.05264128796023
+ factor(x_chest)             2 124.18015792680076 379.05431908276728
+ duration_NON_ZERO           1 126.18595260931330 379.06011376527982
+ factor(rad_nuclear)         1 126.20069444171246 379.07485559767900
+ tse_NON_ZERO                1 126.21066421099901 379.08482536696556
+ age_NON_ZERO                1 126.23885980915863 379.11302096512514
+ factor(t22)                 1 126.25334117691490 379.12750233288142
+ age_cen3                    1 126.26090980187209 379.13507095783859
+ factor(fam_cancer)          1 126.26170318164689 379.13586433761344
- factor(haz_road)            1 130.30234871506880 379.17650987103536
+ factor(urban)               2 124.58823130795270 379.46239246391923
+ factor(QUES1)               3 122.97842524046749 379.85258639643405
- factor(flag2)               1 131.31160605165164 380.18576720761814
+ factor(COM3_EXP1)           2 125.55793044087147 380.43209159683801
- factor(COM1_EXP1)           3 135.56383852939499 380.43799968536155
+ factor(rad_other)           2 125.58799961550268 380.46216077146920
+ factor(radiation)           2 125.60691849462444 380.48107965059097
+ factor(rad_exp)             2 125.60691849462447 380.48107965059103
+ factor(subtype)             2 125.65338649542096 380.52754765138752
- factor(y_int)               2 133.80517601732191 380.67933717328845
- factor(rad_army)            2 134.05291149561617 380.92707265158271
- num_miss_NON_ZERO           1 132.05800774476040 380.93216890072694
+ factor(y_dx)                3 124.15829490588412 381.03245606185067
+ factor(Year_first_exposed)  4 123.07001672324624 381.94417787921276
+ factor(QUES2)               3 125.07844978118922 381.95261093715578
+ factor(liqtype_recode)      3 125.30629321680424 382.18045437277078
+ factor(COM2_EXP1)           3 125.31652452709976 382.19068568306631
+ factor(first_year)          4 123.65181731375132 382.52597846971787
- x_dental_n_MIS              1 133.70289761011466 382.57705876608122
+ factor(Year_last_exposed)   4 123.79569459935178 382.66985575531828
- factor(x_other)             2 136.14126298090963 383.01542413687616
+ factor(reference)          12 109.59419833176645 384.46835948773298
- factor(chemotx)             1 135.71875134852215 384.59291250448871
+ factor(oblast)              4 125.74110587582852 384.61526703179504
+ factor(alc)                 5 124.74932127034846 385.62348242631498
+ factor(first)               6 123.49564552844447 386.36980668441100
- age_cen7                    1 142.35536950778635 391.22953066375288
- factor(exp)                 1 142.81097256265491 391.68513371862144

Step:  AIC=376.57999999999998
Number_cells_MN ~ factor(rad_radiography) + factor(x_other) + 
    factor(chemotx) + factor(flag2) + factor(COM1_EXP1) + age_cen7 + 
    factor(exp) + factor(y_int) + factor(rad_army) + factor(industry) + 
    factor(haz_el) + x_dental_n_MIS + num_miss_NON_ZERO + factor(haz_road) + 
    sm_pday_NON_ZERO + offset(log(Number_cells_scored))

                             Df           Deviance                AIC
+ x_bone_n_MIS                1 120.63510247148483 375.50926362745133
<none>                          123.70483765480625 376.57899881077276
+ x_bone_n_NON_ZERO           1 121.86122343112139 376.73538458708788
+ factor(flag_definite)       1 121.92746032632036 376.80162148228686
+ days_act_NON_ZERO           1 122.20150508730767 377.07566624327421
- sm_pday_NON_ZERO            1 126.26389079177424 377.13805194774079
+ x_chest_n_MIS               1 122.47587883423570 377.35003999020216
- factor(industry)            1 126.51658417567170 377.39074533163819
+ liqtype_NON_ZERO            1 122.60309776440039 377.47725892036692
- factor(haz_el)              1 126.60947968189006 377.48364083785657
+ factor(pesticides)          1 122.72444760569785 377.59860876166431
+ factor(chem_pest)           1 122.72444760569786 377.59860876166437
+ age_cen2                    1 122.77409713206488 377.64825828803134
+ age_cen4                    1 122.96233942636704 377.83650058233354
+ factor(oil)                 1 123.08741604773626 377.96157720370275
+ factor(haz_chem)            1 123.08741604773623 377.96157720370275
+ factor(haz_other)           1 123.08741604773627 377.96157720370275
+ factor(subtypecll_str)      1 123.21289221777310 378.08705337373965
+ x_chest_n_NON_ZERO          1 123.27748365692406 378.15164481289059
+ days_NON_ZERO               1 123.27912576645689 378.15328692242338
+ factor(petroleum)           1 123.28254388824331 378.15670504420984
+ factor(chem_petrol)         1 123.28254388824332 378.15670504420984
+ age_cen6                    1 123.41091415063356 378.28507530660011
+ factor(radtx_other)         1 123.42294179971282 378.29710295567929
+ factor(Case_leuk)           1 123.46309277591322 378.33725393187973
+ time_int_ch_MIS             1 123.46309277591322 378.33725393187973
+ factor(set)                 1 123.46309277591322 378.33725393187973
+ factor(x_dental)            1 123.46626587117544 378.34042702714191
+ factor(fam_cancer)          1 123.47584070225889 378.35000185822537
+ duration_act_NON_ZERO       1 123.50050119467940 378.37466235064591
+ age_cen5                    1 123.50835853853225 378.38251969449880
+ time_int_ch_NON_ZERO        1 123.51082641405958 378.38498757002606
+ factor(x_chest)             2 121.52327359244056 378.39743474840702
+ factor(solvents)            1 123.53565036742737 378.40981152339384
+ factor(chem_solv)           1 123.53565036742738 378.40981152339384
+ factor(radtx)               1 123.53565036742738 378.40981152339384
+ factor(flag1)               1 123.56600764763847 378.44016880360493
+ factor(chemical)            1 123.58719100311819 378.46135215908470
+ factor(chem_exp)            1 123.58719100311819 378.46135215908470
+ x_dental_n_NON_ZERO         1 123.60101529639140 378.47517645235791
+ factor(other_chemical)      1 123.60812636185985 378.48228751782631
+ factor(chem_other)          1 123.60812636185983 378.48228751782631
+ age_cen8                    1 123.66594632024174 378.54010747620828
+ factor(subtypecll)          1 123.66618238433975 378.54034354030625
+ tse_NON_ZERO                1 123.67027598420761 378.54443714017407
+ age_cen3                    1 123.67633879251784 378.55049994848434
+ age_cen                     1 123.67799672174289 378.55215787770942
+ factor(proxy_str)           1 123.68568907279150 378.55985022875802
+ number1_NON_ZERO            1 123.68737093521530 378.56153209118179
+ age_x_NON_ZERO              1 123.68866146398180 378.56282261994829
+ duration_NON_ZERO           1 123.69572406930058 378.56988522526706
+ factor(t22)                 1 123.69612289412373 378.57028405009021
+ sm_pday_MIS                 1 123.69999790087995 378.57415905684650
+ factor(sm_reg)              1 123.70455444211399 378.57871559808052
+ factor(rad_nuclear)         1 123.70467929328102 378.57884044924754
+ age_NON_ZERO                1 123.70471991024704 378.57888106621351
+ factor(urban)               2 121.84570619660425 378.71986735257076
- factor(rad_radiography)     2 129.87307625879708 378.74723741476362
+ factor(QUES1)               3 120.26328549657892 379.13744665254546
- factor(haz_road)            1 128.30632047437214 379.18048163033865
+ factor(educ)                3 120.31985968657722 379.19402084254375
+ factor(COM3_EXP1)           2 122.63636782879757 379.51052898476405
+ factor(Year_first_exposed)  4 118.75357690797217 379.62773806393864
+ factor(rad_other)           2 122.94444085022774 379.81860200619428
- factor(rad_army)            2 130.97784188500890 379.85200304097543
+ factor(radiation)           2 123.01349657023262 379.88765772619911
+ factor(rad_exp)             2 123.01349657023263 379.88765772619911
+ factor(first_year)          4 119.20819228600359 380.08235344197010
- factor(y_int)               2 131.21454168235414 380.08870283832061
- factor(flag2)               1 129.27026622959588 380.14442738556238
+ factor(subtype)             2 123.34597347057316 380.22013462653968
- factor(COM1_EXP1)           3 134.08357606361358 380.95773721958005
+ factor(liqtype_recode)      3 122.13732576236872 381.01148691833521
+ factor(COM2_EXP1)           3 122.15421727530324 381.02837843126974
+ factor(y_dx)                3 122.27049602799389 381.14465718396036
- num_miss_NON_ZERO           1 130.50033499078734 381.37449614675381
+ factor(QUES2)               3 122.53097983034478 381.40514098631127
- x_dental_n_MIS              1 131.36263648946732 382.23679764543385
+ factor(Year_last_exposed)   4 121.66381109163149 382.53797224759796
- factor(x_other)             2 134.51403583904175 383.38819699500823
- factor(chemotx)             1 132.59628158089831 383.47044273686481
+ factor(oblast)              4 122.95388885723564 383.82805001320219
+ factor(first)               6 119.02871922476599 383.90288038073254
+ factor(alc)                 5 122.32453001829485 385.19869117426140
+ factor(reference)          12 109.58105593273154 386.45521708869808
- age_cen7                    1 138.60468650452881 389.47884766049532
- factor(exp)                 1 141.00191943228279 391.87608058824929

Step:  AIC=375.50999999999999
Number_cells_MN ~ factor(rad_radiography) + factor(x_other) + 
    factor(chemotx) + factor(flag2) + factor(COM1_EXP1) + age_cen7 + 
    factor(exp) + factor(y_int) + factor(rad_army) + factor(industry) + 
    factor(haz_el) + x_dental_n_MIS + num_miss_NON_ZERO + factor(haz_road) + 
    sm_pday_NON_ZERO + x_bone_n_MIS + offset(log(Number_cells_scored))

                             Df           Deviance                AIC
<none>                          120.63510247148483 375.50926362745133
+ days_act_NON_ZERO           1 119.11361418864740 375.98777534461391
- factor(haz_el)              1 123.15440328471702 376.02856444068357
- factor(industry)            1 123.27412363244218 376.14828478840866
+ x_chest_n_MIS               1 119.32270689470568 376.19686805067215
+ factor(pesticides)          1 119.52072369802579 376.39488485399227
+ factor(chem_pest)           1 119.52072369802582 376.39488485399232
+ age_cen2                    1 119.66808923955860 376.54225039552512
+ factor(flag_definite)       1 119.69896685255920 376.57312800852571
- x_bone_n_MIS                1 123.70483765480625 376.57899881077276
+ liqtype_NON_ZERO            1 119.76264473255603 376.63680588852253
+ factor(oil)                 1 119.88568593052243 376.75984708648889
+ factor(haz_chem)            1 119.88568593052243 376.75984708648889
+ factor(haz_other)           1 119.88568593052241 376.75984708648889
+ age_cen4                    1 119.95353829115346 376.82769944711993
+ days_NON_ZERO               1 120.05217934069316 376.92634049665969
+ factor(QUES1)               3 116.21240671142965 377.08656786739618
+ factor(other_chemical)      1 120.21669625653496 377.09085741250146
+ factor(chem_other)          1 120.21669625653492 377.09085741250146
+ age_cen5                    1 120.22767660569870 377.10183776166525
+ x_chest_n_NON_ZERO          1 120.24203062921967 377.11619178518617
+ factor(x_chest)             2 118.26446181623427 377.13862297220078
+ factor(chem_petrol)         1 120.27557687228125 377.14973802824773
+ factor(petroleum)           1 120.27557687228128 377.14973802824778
+ factor(subtypecll_str)      1 120.27752773026141 377.15168888622793
+ factor(chemical)            1 120.29559280385544 377.16975395982195
+ factor(chem_exp)            1 120.29559280385547 377.16975395982195
- sm_pday_NON_ZERO            1 124.38346921348958 377.25763036945608
+ age_cen6                    1 120.39283251374451 377.26699366971104
+ duration_act_NON_ZERO       1 120.40046056971035 377.27462172567687
+ factor(solvents)            1 120.40077314900745 377.27493430497395
+ factor(chem_solv)           1 120.40077314900748 377.27493430497395
+ factor(radtx)               1 120.40077314900748 377.27493430497395
+ factor(fam_cancer)          1 120.49608852817057 377.37024968413709
+ factor(radtx_other)         1 120.49689724786386 377.37105840383038
+ factor(x_dental)            1 120.50730283239542 377.38146398836193
+ duration_NON_ZERO           1 120.51101157533779 377.38517273130429
+ age_cen3                    1 120.52503850089661 377.39919965686312
- factor(rad_radiography)     2 126.55663278284379 377.43079393881033
+ factor(rad_nuclear)         1 120.56184396662897 377.43600512259547
+ factor(proxy_str)           1 120.56254734049665 377.43670849646315
+ factor(sm_reg)              1 120.56601121954357 377.44017237551009
+ factor(t22)                 1 120.56626615977139 377.44042731573791
+ number1_NON_ZERO            1 120.58144842942261 377.45560958538908
+ x_bone_n_NON_ZERO           1 120.59516084300358 377.46932199897009
+ sm_pday_MIS                 1 120.59649523579971 377.47065639176617
+ tse_NON_ZERO                1 120.59740622642525 377.47156738239175
+ factor(COM3_EXP1)           2 118.60839094933065 377.48255210529715
+ age_cen8                    1 120.61613252959970 377.49029368556620
+ age_NON_ZERO                1 120.61806873814552 377.49222989411203
+ factor(Case_leuk)           1 120.62130600333538 377.49546715930188
+ time_int_ch_MIS             1 120.62130600333538 377.49546715930188
+ factor(set)                 1 120.62130600333538 377.49546715930188
+ factor(subtypecll)          1 120.62293848238022 377.49709963834675
+ time_int_ch_NON_ZERO        1 120.62934771816978 377.50350887413629
+ factor(flag1)               1 120.62960633090395 377.50376748687046
+ x_dental_n_NON_ZERO         1 120.63195353673981 377.50611469270632
+ age_x_NON_ZERO              1 120.63440295928208 377.50856411524859
+ age_cen                     1 120.63509175226349 377.50925290823000
+ factor(urban)               2 118.85712409752392 377.73128525349046
- factor(y_int)               2 127.03896668528341 377.91312784124989
+ factor(rad_other)           2 119.51973981985789 378.39390097582441
+ factor(radiation)           2 119.63690593974307 378.51106709570956
+ factor(rad_exp)             2 119.63690593974306 378.51106709570956
- factor(rad_army)            2 127.74370172523631 378.61786288120277
+ factor(educ)                3 117.90901165372001 378.78317280968656
+ factor(Year_first_exposed)  4 115.93744267594496 378.81160383191150
- factor(haz_road)            1 126.24815119335192 379.12231234931846
+ factor(first_year)          4 116.36004670245131 379.23420785841779
+ factor(subtype)             2 120.50350056876727 379.37766172473380
+ factor(COM2_EXP1)           3 118.55262808714129 379.42678924310781
- factor(flag2)               1 126.94671388478665 379.82087504075315
+ factor(QUES2)               3 119.05591466462218 379.93007582058868
+ factor(y_dx)                3 119.31096391113248 380.18512506709897
+ factor(liqtype_recode)      3 119.60650417447889 380.48066533044539
- num_miss_NON_ZERO           1 127.79353628979845 380.66769744576493
- x_dental_n_MIS              1 128.15243179571067 381.02659295167717
- factor(chemotx)             1 128.38178723479217 381.25594839075870
- factor(COM1_EXP1)           3 132.43490315933528 381.30906431530178
+ factor(Year_last_exposed)   4 118.93170580664608 381.80586696261258
- factor(x_other)             2 130.95450023498034 381.82866139094688
+ factor(oblast)              4 120.16768772243596 383.04184887840245
+ factor(first)               6 116.20550467867805 383.07966583464452
+ factor(reference)          12 105.60847076339134 384.48263191935780
+ factor(alc)                 5 119.71751412626328 384.59167528222974
- age_cen7                    1 133.20335556925249 386.07751672521897
- factor(exp)                 1 137.70960027942948 390.58376143539601
> 
> stepmodel_MN

Call:  glm(formula = Number_cells_MN ~ factor(rad_radiography) + factor(x_other) + 
    factor(chemotx) + factor(flag2) + factor(COM1_EXP1) + age_cen7 + 
    factor(exp) + factor(y_int) + factor(rad_army) + factor(industry) + 
    factor(haz_el) + x_dental_n_MIS + num_miss_NON_ZERO + factor(haz_road) + 
    sm_pday_NON_ZERO + x_bone_n_MIS + offset(log(Number_cells_scored)), 
    family = poisson, data = Ukraine.data)

Coefficients:
             (Intercept)  factor(rad_radiography)1  factor(rad_radiography)2  
 -2.2784095774073837e+01    1.8619738303834570e+01    1.7011891455645934e+01  
        factor(x_other)1          factor(x_other)2          factor(chemotx)2  
  1.7888660950423230e+01    1.7406828580971190e+01   -1.9157032033801922e+00  
          factor(flag2)0            factor(flag2)1        factor(COM1_EXP1)0  
  2.3198863790238231e-01   -1.6571671583907481e+01   -1.8825235935188218e+01  
      factor(COM1_EXP1)1        factor(COM1_EXP1)2        factor(COM1_EXP1)3  
 -1.2115356786026112e+00   -5.8395579275093656e-01                        NA  
                age_cen7              factor(exp)1              factor(exp)2  
 -2.3371824202318670e-09   -8.1262180304496079e-01                        NA  
       factor(y_int)2002         factor(y_int)2003         factor(y_int)2004  
  7.0621672127189616e-01    1.8590565745262061e-01                        NA  
       factor(rad_army)1         factor(rad_army)2         factor(industry)0  
 -1.6987833428086940e+01   -1.5781973821223264e+01    3.9909891989657426e-01  
       factor(industry)1           factor(haz_el)2            x_dental_n_MIS  
                      NA   -1.4504713191672898e+00    4.4445873640793221e-01  
       num_miss_NON_ZERO         factor(haz_road)2          sm_pday_NON_ZERO  
  2.0968724954971360e-01    1.3904354314994647e+00    1.5359395573952194e-02  
            x_bone_n_MIS  
  2.9070652161884930e-01  

Degrees of Freedom: 110 Total (i.e. Null);  87 Residual
Null Deviance:      225.36808636783817 
Residual Deviance: 120.63510247148481   AIC: 375.50926362745133
> 
> summary(stepmodel_MN)

Call:
glm(formula = Number_cells_MN ~ factor(rad_radiography) + factor(x_other) + 
    factor(chemotx) + factor(flag2) + factor(COM1_EXP1) + age_cen7 + 
    factor(exp) + factor(y_int) + factor(rad_army) + factor(industry) + 
    factor(haz_el) + x_dental_n_MIS + num_miss_NON_ZERO + factor(haz_road) + 
    sm_pday_NON_ZERO + x_bone_n_MIS + offset(log(Number_cells_scored)), 
    family = poisson, data = Ukraine.data)

Deviance Residuals: 
                    Min                       1Q                   Median  
-2.2026717246677907e+00  -7.9130399770905280e-01  -9.0768402384650999e-05  
                     3Q                      Max  
 5.3729398622377378e-01   2.5748012669056592e+00  

Coefficients: (4 not defined because of singularities)
                                        Estimate              Std. Error
(Intercept)              -2.2784095774073837e+01  3.4678591160376759e+03
factor(rad_radiography)1  1.8619738303834570e+01  3.4678587279350145e+03
factor(rad_radiography)2  1.7011891455645934e+01  3.4678586789544015e+03
factor(x_other)1          1.7888660950423230e+01  3.4678585888844955e+03
factor(x_other)2          1.7406828580971190e+01  3.4678585873719330e+03
factor(chemotx)2         -1.9157032033801922e+00  6.2338113074163781e-01
factor(flag2)0            2.3198863790238231e-01  9.1011352501692178e-01
factor(flag2)1           -1.6571671583907481e+01  1.4105392884642229e+03
factor(COM1_EXP1)0       -1.8825235935188218e+01  2.4270938040893211e+03
factor(COM1_EXP1)1       -1.2115356786026112e+00  4.8026109803547845e-01
factor(COM1_EXP1)2       -5.8395579275093656e-01  7.6856738779804923e-01
factor(COM1_EXP1)3                            NA                      NA
age_cen7                 -2.3371824202318670e-09  7.6419235408075705e-10
factor(exp)1             -8.1262180304496090e-01  2.0282100359262098e-01
factor(exp)2                                  NA                      NA
factor(y_int)2002         7.0621672127189616e-01  3.2870459477729108e-01
factor(y_int)2003         1.8590565745262061e-01  2.6377389872320484e-01
factor(y_int)2004                             NA                      NA
factor(rad_army)1        -1.6987833428086940e+01  3.4678587740682733e+03
factor(rad_army)2        -1.5781973821223264e+01  3.4678588217877868e+03
factor(industry)0         3.9909891989657426e-01  2.5786736084606010e-01
factor(industry)1                             NA                      NA
factor(haz_el)2          -1.4504713191672898e+00  7.7496982703842032e-01
x_dental_n_MIS            4.4445873640793221e-01  1.6159310957469508e-01
num_miss_NON_ZERO         2.0968724954971357e-01  7.0801079530722955e-02
factor(haz_road)2         1.3904354314994647e+00  6.2352001586584405e-01
sm_pday_NON_ZERO          1.5359395573952196e-02  7.8089765914439732e-03
x_bone_n_MIS              2.9070652161884930e-01  1.6735994474649896e-01
                                        z value  Pr(>|z|)    
(Intercept)              -0.0065700000000000003 0.9947579    
factor(rad_radiography)1  0.0053699999999999998 0.9957160    
factor(rad_radiography)2  0.0049100000000000003 0.9960859    
factor(x_other)1          0.0051599999999999997 0.9958842    
factor(x_other)2          0.0050200000000000002 0.9959951    
factor(chemotx)2         -3.0730900000000000993 0.0021186 ** 
factor(flag2)0            0.2549000000000000155 0.7987997    
factor(flag2)1           -0.0117500000000000000 0.9906263    
factor(COM1_EXP1)0       -0.0077600000000000004 0.9938114    
factor(COM1_EXP1)1       -2.5226600000000001245 0.0116471 *  
factor(COM1_EXP1)2       -0.7598000000000000309 0.4473755    
factor(COM1_EXP1)3                           NA        NA    
age_cen7                 -3.0583700000000000330 0.0022255 ** 
factor(exp)1             -4.0065999999999997172  6.16e-05 ***
factor(exp)2                                 NA        NA    
factor(y_int)2002         2.1484800000000001674 0.0316753 *  
factor(y_int)2003         0.7047900000000000276 0.4809399    
factor(y_int)2004                            NA        NA    
factor(rad_army)1        -0.0048999999999999998 0.9960915    
factor(rad_army)2        -0.0045500000000000002 0.9963689    
factor(industry)0         1.5476900000000000102 0.1216968    
factor(industry)1                            NA        NA    
factor(haz_el)2          -1.8716500000000000359 0.0612552 .  
x_dental_n_MIS            2.7504800000000000360 0.0059508 ** 
num_miss_NON_ZERO         2.9616400000000000503 0.0030601 ** 
factor(haz_road)2         2.2299799999999998512 0.0257490 *  
sm_pday_NON_ZERO          1.9668900000000000272 0.0491959 *  
x_bone_n_MIS              1.7370099999999999429 0.0823847 .  
---
Signif. codes:  
0 �***� 0.001 �**� 0.01 �*� 0.050000000000000003 �.� 0.10000000000000001 � � 1

(Dispersion parameter for poisson family taken to be 1)

    Null deviance: 225.36808636783817  on 110  degrees of freedom
Residual deviance: 120.63510247148483  on  87  degrees of freedom
AIC: 375.50926362745133

Number of Fisher Scoring iterations: 15

> 
> stepmodel_MN.opt<-glm(formula = Number_cells_MN ~ factor(rad_radiography) + factor(x_other) + 
+     factor(chemotx) + factor(flag2) + factor(COM1_EXP1) + age_cen7 + 
+     factor(exp) + factor(y_int) + factor(rad_army) + factor(haz_exp) + 
+     factor(haz_el) + x_dental_n_MIS + num_miss_NON_ZERO + factor(haz_road) + 
+     sm_pday_NON_ZERO + x_bone_n_MIS + offset(log(Number_cells_scored)), 
+     family = poisson, data = Ukraine.data)
> 
> summary(stepmodel_MN.opt)

Call:
glm(formula = Number_cells_MN ~ factor(rad_radiography) + factor(x_other) + 
    factor(chemotx) + factor(flag2) + factor(COM1_EXP1) + age_cen7 + 
    factor(exp) + factor(y_int) + factor(rad_army) + factor(haz_exp) + 
    factor(haz_el) + x_dental_n_MIS + num_miss_NON_ZERO + factor(haz_road) + 
    sm_pday_NON_ZERO + x_bone_n_MIS + offset(log(Number_cells_scored)), 
    family = poisson, data = Ukraine.data)

Deviance Residuals: 
                    Min                       1Q                   Median  
-2.2026717246677885e+00  -7.9130399770904536e-01  -9.0768402384760002e-05  
                     3Q                      Max  
 5.3729398622377489e-01   2.5748012669056708e+00  

Coefficients: (3 not defined because of singularities)
                                        Estimate              Std. Error
(Intercept)              -2.3183194728587914e+01  3.4678591433375677e+03
factor(rad_radiography)1  1.8619738305733986e+01  3.4678587006879166e+03
factor(rad_radiography)2  1.7011891457545342e+01  3.4678586517073009e+03
factor(x_other)1          1.7888660985040786e+01  3.4678586625560592e+03
factor(x_other)2          1.7406828615588740e+01  3.4678586610434963e+03
factor(chemotx)2         -1.9157032033802068e+00  6.2338113074164347e-01
factor(flag2)0            6.3108755779894921e-01  8.8371477781165886e-01
factor(flag2)1           -1.6571671583905090e+01  1.4105392884625267e+03
factor(COM1_EXP1)0       -1.8825235935188282e+01  2.4270938040894271e+03
factor(COM1_EXP1)1       -1.2115356786026001e+00  4.8026109803548372e-01
factor(COM1_EXP1)2       -5.8395579275093290e-01  7.6856738779805778e-01
factor(COM1_EXP1)3                            NA                      NA
age_cen7                 -2.3371824202318592e-09  7.6419235408076863e-10
factor(exp)1             -8.1262180304495901e-01  2.0282100359262351e-01
factor(exp)2                                  NA                      NA
factor(y_int)2002         7.0621672127190005e-01  3.2870459477729530e-01
factor(y_int)2003         1.8590565745261858e-01  2.6377389872320789e-01
factor(y_int)2004                             NA                      NA
factor(rad_army)1        -1.6987833429986388e+01  3.4678587468211795e+03
factor(rad_army)2        -1.5781973823122700e+01  3.4678587945406916e+03
factor(haz_exp)2          3.9909891989657981e-01  2.5786736084606282e-01
factor(haz_el)2          -1.4504713191672929e+00  7.7496982703843276e-01
x_dental_n_MIS            4.4445873640793382e-01  1.6159310957469686e-01
num_miss_NON_ZERO         2.0968724954971299e-01  7.0801079530723565e-02
factor(haz_road)2         1.3904354314994556e+00  6.2352001586585148e-01
sm_pday_NON_ZERO          1.5359395573951976e-02  7.8089765914440669e-03
x_bone_n_MIS              2.9070652161884530e-01  1.6735994474650104e-01
                                        z value  Pr(>|z|)    
(Intercept)              -0.0066899999999999998 0.9946661    
factor(rad_radiography)1  0.0053699999999999998 0.9957160    
factor(rad_radiography)2  0.0049100000000000003 0.9960859    
factor(x_other)1          0.0051599999999999997 0.9958842    
factor(x_other)2          0.0050200000000000002 0.9959951    
factor(chemotx)2         -3.0730900000000000993 0.0021186 ** 
factor(flag2)0            0.7141300000000000425 0.4751466    
factor(flag2)1           -0.0117500000000000000 0.9906263    
factor(COM1_EXP1)0       -0.0077600000000000004 0.9938114    
factor(COM1_EXP1)1       -2.5226600000000001245 0.0116471 *  
factor(COM1_EXP1)2       -0.7598000000000000309 0.4473755    
factor(COM1_EXP1)3                           NA        NA    
age_cen7                 -3.0583700000000000330 0.0022255 ** 
factor(exp)1             -4.0065999999999997172  6.16e-05 ***
factor(exp)2                                 NA        NA    
factor(y_int)2002         2.1484800000000001674 0.0316753 *  
factor(y_int)2003         0.7047900000000000276 0.4809399    
factor(y_int)2004                            NA        NA    
factor(rad_army)1        -0.0048999999999999998 0.9960915    
factor(rad_army)2        -0.0045500000000000002 0.9963689    
factor(haz_exp)2          1.5476900000000000102 0.1216968    
factor(haz_el)2          -1.8716500000000000359 0.0612552 .  
x_dental_n_MIS            2.7504800000000000360 0.0059508 ** 
num_miss_NON_ZERO         2.9616400000000000503 0.0030601 ** 
factor(haz_road)2         2.2299799999999998512 0.0257490 *  
sm_pday_NON_ZERO          1.9668900000000000272 0.0491959 *  
x_bone_n_MIS              1.7370099999999999429 0.0823847 .  
---
Signif. codes:  
0 �***� 0.001 �**� 0.01 �*� 0.050000000000000003 �.� 0.10000000000000001 � � 1

(Dispersion parameter for poisson family taken to be 1)

    Null deviance: 225.36808636783817  on 110  degrees of freedom
Residual deviance: 120.63510247148479  on  87  degrees of freedom
AIC: 375.50926362745133

Number of Fisher Scoring iterations: 15

> 
> stepmodel_MN.opt.ql<-glm(formula = Number_cells_MN ~ factor(rad_radiography) + factor(x_other) + 
+     factor(chemotx) + factor(flag2) + factor(COM1_EXP1) + age_cen7 + 
+     factor(exp) + factor(y_int) + factor(rad_army) + factor(haz_exp) + 
+     factor(haz_el) + x_dental_n_MIS + num_miss_NON_ZERO + factor(haz_road) + 
+     sm_pday_NON_ZERO + x_bone_n_MIS + offset(log(Number_cells_scored)), family=quasi(link="log",var="mu"), data = Ukraine.data)
> 
> summary(stepmodel_MN.opt.ql)

Call:
glm(formula = Number_cells_MN ~ factor(rad_radiography) + factor(x_other) + 
    factor(chemotx) + factor(flag2) + factor(COM1_EXP1) + age_cen7 + 
    factor(exp) + factor(y_int) + factor(rad_army) + factor(haz_exp) + 
    factor(haz_el) + x_dental_n_MIS + num_miss_NON_ZERO + factor(haz_road) + 
    sm_pday_NON_ZERO + x_bone_n_MIS + offset(log(Number_cells_scored)), 
    family = quasi(link = "log", var = "mu"), data = Ukraine.data)

Deviance Residuals: 
                    Min                       1Q                   Median  
-2.2026717246678134e+00  -7.9130399770905746e-01  -9.0883735500154003e-05  
                     3Q                      Max  
 5.3729398622379365e-01   2.5748012669056517e+00  

Coefficients: (3 not defined because of singularities)
                                        Estimate              Std. Error
(Intercept)              -2.3183194379023458e+01  4.4412043069762494e+03
factor(rad_radiography)1  1.8619738315389952e+01  4.4412038949073794e+03
factor(rad_radiography)2  1.7011891467201316e+01  4.4412038321790733e+03
factor(x_other)1          1.7888660635476359e+01  4.4412036912508147e+03
factor(x_other)2          1.7406828266024338e+01  4.4412036893137174e+03
factor(chemotx)2         -1.9157032033802177e+00  7.9834934095043963e-01
factor(flag2)0            6.3108755779893189e-01  1.1317524314775511e+00
factor(flag2)1           -1.6569131935713038e+01  1.8041516033863556e+03
factor(COM1_EXP1)0       -1.8824118659523791e+01  3.1065851863111166e+03
factor(COM1_EXP1)1       -1.2115356786025882e+00  6.1505892975061383e-01
factor(COM1_EXP1)2       -5.8395579275092013e-01  9.8428591637765006e-01
factor(COM1_EXP1)3                            NA                      NA
age_cen7                 -2.3371824202318596e-09  9.7868291507947389e-10
factor(exp)1             -8.1262180304495824e-01  2.5974802021410509e-01
factor(exp)2                                  NA                      NA
factor(y_int)2002         7.0621672127190505e-01  4.2096413199967453e-01
factor(y_int)2003         1.8590565745262047e-01  3.3780893873874729e-01
factor(y_int)2004                             NA                      NA
factor(rad_army)1        -1.6987833439642355e+01  4.4412039539891502e+03
factor(rad_army)2        -1.5781973832778663e+01  4.4412040151023903e+03
factor(haz_exp)2          3.9909891989658069e-01  3.3024457660303169e-01
factor(haz_el)2          -1.4504713191673086e+00  9.9248536755762695e-01
x_dental_n_MIS            4.4445873640793615e-01  2.0694843999768420e-01
num_miss_NON_ZERO         2.0968724954971224e-01  9.0673253318859157e-02
factor(haz_road)2         1.3904354314994483e+00  7.9852720781538322e-01
sm_pday_NON_ZERO          1.5359395573951759e-02  1.0000770007036596e-02
x_bone_n_MIS              2.9070652161884153e-01  2.1433388821184776e-01
                                        t value  Pr(>|t|)   
(Intercept)              -0.0052199999999999998 0.9958470   
factor(rad_radiography)1  0.0041900000000000001 0.9966645   
factor(rad_radiography)2  0.0038300000000000001 0.9969525   
factor(x_other)1          0.0040299999999999997 0.9967954   
factor(x_other)2          0.0039199999999999999 0.9968818   
factor(chemotx)2         -2.3995799999999998242 0.0185476 * 
factor(flag2)0            0.5576200000000000045 0.5785360   
factor(flag2)1           -0.0091800000000000007 0.9926934   
factor(COM1_EXP1)0       -0.0060600000000000003 0.9951792   
factor(COM1_EXP1)1       -1.9697899999999999299 0.0520439 . 
factor(COM1_EXP1)2       -0.5932800000000000296 0.5545339   
factor(COM1_EXP1)3                           NA        NA   
age_cen7                 -2.3880900000000000460 0.0190998 * 
factor(exp)1             -3.1284999999999998366 0.0023907 **
factor(exp)2                                 NA        NA   
factor(y_int)2002         1.6776199999999998891 0.0970111 . 
factor(y_int)2003         0.5503299999999999859 0.5835048   
factor(y_int)2004                            NA        NA   
factor(rad_army)1        -0.0038300000000000001 0.9969568   
factor(rad_army)2        -0.0035500000000000002 0.9971728   
factor(haz_exp)2          1.2084999999999999076 0.2301314   
factor(haz_el)2          -1.4614499999999999158 0.1474936   
x_dental_n_MIS            2.1476799999999998114 0.0345200 * 
num_miss_NON_ZERO         2.3125599999999999490 0.0231075 * 
factor(haz_road)2         1.7412499999999999645 0.0851747 . 
sm_pday_NON_ZERO          1.5358199999999999630 0.1282112   
x_bone_n_MIS              1.3563300000000000356 0.1785052   
---
Signif. codes:  
0 �***� 0.001 �**� 0.01 �*� 0.050000000000000003 �.� 0.10000000000000001 � � 1

(Dispersion parameter for quasi family taken to be 1.6401313783734333)

    Null deviance: 225.36808636783815  on 110  degrees of freedom
Residual deviance: 120.63510247256480  on  87  degrees of freedom
AIC: NA

Number of Fisher Scoring iterations: 15

> 
> #Linear model in dose, Poisson variance
> stepmodel_MN.opt.dose<-update(stepmodel_MN.opt, . ~ . + Ukraine.data$dose)
> 
> summary(stepmodel_MN.opt.dose)

Call:
glm(formula = Number_cells_MN ~ factor(rad_radiography) + factor(x_other) + 
    factor(chemotx) + factor(flag2) + factor(COM1_EXP1) + age_cen7 + 
    factor(exp) + factor(y_int) + factor(rad_army) + factor(haz_exp) + 
    factor(haz_el) + x_dental_n_MIS + num_miss_NON_ZERO + factor(haz_road) + 
    sm_pday_NON_ZERO + x_bone_n_MIS + Ukraine.data$dose + offset(log(Number_cells_scored)), 
    family = poisson, data = Ukraine.data)

Deviance Residuals: 
                    Min                       1Q                   Median  
-2.16355336953919019649  -0.77386023149803451204  -0.00024734683476051301  
                     3Q                      Max  
 0.57231408135884398458   2.51798773951607568478  

Coefficients: (3 not defined because of singularities)
                                        Estimate              Std. Error
(Intercept)              -2.3033280936528410e+01  3.4678591366283854e+03
factor(rad_radiography)1  1.8726134394151760e+01  3.4678587182518540e+03
factor(rad_radiography)2  1.7067254194053433e+01  3.4678586670268469e+03
factor(x_other)1          1.7870996036528865e+01  3.4678586481634734e+03
factor(x_other)2          1.7392915610965240e+01  3.4678586466517982e+03
factor(chemotx)2         -1.9231824680316467e+00  6.2139638650702567e-01
factor(flag2)0            6.4661671480127769e-01  8.8400544441448115e-01
factor(flag2)1           -1.6507661840863257e+01  1.4017360920526987e+03
factor(COM1_EXP1)0       -1.8828926646105899e+01  2.4232380404110208e+03
factor(COM1_EXP1)1       -1.2400778519848512e+00  4.8227237754617863e-01
factor(COM1_EXP1)2       -5.6778142703341505e-01  7.6901945551718209e-01
factor(COM1_EXP1)3                            NA                      NA
age_cen7                 -2.3075220626048881e-09  7.6545937027176600e-10
factor(exp)1             -7.8983122807316608e-01  2.0516965424519590e-01
factor(exp)2                                  NA                      NA
factor(y_int)2002         6.7070556228327582e-01  3.3211517685490249e-01
factor(y_int)2003         1.5691804855371955e-01  2.6656882123902703e-01
factor(y_int)2004                             NA                      NA
factor(rad_army)1        -1.7021142341257072e+01  3.4678587618787687e+03
factor(rad_army)2        -1.5837230591972205e+01  3.4678588099799126e+03
factor(haz_exp)2          3.7762918434211151e-01  2.5982559393508281e-01
factor(haz_el)2          -1.4966293085440436e+00  7.7811235888976382e-01
x_dental_n_MIS            4.5122604564086088e-01  1.6208103499779450e-01
num_miss_NON_ZERO         1.9594506287057986e-01  7.4837469889854277e-02
factor(haz_road)2         1.3292328312774506e+00  6.3265201173476671e-01
sm_pday_NON_ZERO          1.5481552962706299e-02  7.8323506610224036e-03
x_bone_n_MIS              3.0879311968223161e-01  1.6912371792284692e-01
Ukraine.data$dose         4.3019704785890905e-01  5.6060308553392679e-01
                                        z value   Pr(>|z|)    
(Intercept)              -0.0066400000000000001 0.99470054    
factor(rad_radiography)1  0.0054000000000000003 0.99569151    
factor(rad_radiography)2  0.0049199999999999999 0.99607318    
factor(x_other)1          0.0051500000000000001 0.99588826    
factor(x_other)2          0.0050200000000000002 0.99599826    
factor(chemotx)2         -3.0949399999999998023 0.00196855 ** 
factor(flag2)0            0.7314599999999999991 0.46449678    
factor(flag2)1           -0.0117800000000000005 0.99060386    
factor(COM1_EXP1)0       -0.0077700000000000000 0.99380038    
factor(COM1_EXP1)1       -2.5713200000000000500 0.01013109 *  
factor(COM1_EXP1)2       -0.7383199999999999763 0.46032082    
factor(COM1_EXP1)3                           NA         NA    
age_cen7                 -3.0145599999999999064 0.00257354 ** 
factor(exp)1             -3.8496500000000000163 0.00011829 ***
factor(exp)2                                 NA         NA    
factor(y_int)2002         2.0194999999999998508 0.04343560 *  
factor(y_int)2003         0.5886599999999999611 0.55609027    
factor(y_int)2004                            NA         NA    
factor(rad_army)1        -0.0049100000000000003 0.99608379    
factor(rad_army)2        -0.0045700000000000003 0.99635618    
factor(haz_exp)2          1.4533899999999999597 0.14611415    
factor(haz_el)2          -1.9234100000000000641 0.05442854 .  
x_dental_n_MIS            2.7839499999999999247 0.00537008 ** 
num_miss_NON_ZERO         2.6182699999999998752 0.00883756 ** 
factor(haz_road)2         2.1010499999999998622 0.03563667 *  
sm_pday_NON_ZERO          1.9766200000000000436 0.04808500 *  
x_bone_n_MIS              1.8258399999999999075 0.06787413 .  
Ukraine.data$dose         0.7673799999999999510 0.44285408    
---
Signif. codes:  
0 �***� 0.001 �**� 0.01 �*� 0.050000000000000003 �.� 0.10000000000000001 � � 1

(Dispersion parameter for poisson family taken to be 1)

    Null deviance: 225.36808636783817  on 110  degrees of freedom
Residual deviance: 120.06466367306409  on  86  degrees of freedom
AIC: 376.93882482903064

Number of Fisher Scoring iterations: 15

> 
> #confint(stepmodel_MN.opt.dose)
> 
> #Linear model in dose, quasi-likelihood variance
> stepmodel_MN.opt.ql.dose<-update(stepmodel_MN.opt.ql, . ~ . + Ukraine.data$dose)
> 
> summary(stepmodel_MN.opt.ql.dose)

Call:
glm(formula = Number_cells_MN ~ factor(rad_radiography) + factor(x_other) + 
    factor(chemotx) + factor(flag2) + factor(COM1_EXP1) + age_cen7 + 
    factor(exp) + factor(y_int) + factor(rad_army) + factor(haz_exp) + 
    factor(haz_el) + x_dental_n_MIS + num_miss_NON_ZERO + factor(haz_road) + 
    sm_pday_NON_ZERO + x_bone_n_MIS + Ukraine.data$dose + offset(log(Number_cells_scored)), 
    family = quasi(link = "log", var = "mu"), data = Ukraine.data)

Deviance Residuals: 
                    Min                       1Q                   Median  
-2.16355336953919108467  -0.77386023149803551124  -0.00024734684407413802  
                     3Q                      Max  
 0.57231408135882078092   2.51798773951606813526  

Coefficients: (3 not defined because of singularities)
                                        Estimate              Std. Error
(Intercept)              -2.3033280643145677e+01  4.4921918360773570e+03
factor(rad_radiography)1  1.8726134429401736e+01  4.4921914413254844e+03
factor(rad_radiography)2  1.7067254229303433e+01  4.4921913749696851e+03
factor(x_other)1          1.7870995743146146e+01  4.4921912033301405e+03
factor(x_other)2          1.7392915317582535e+01  4.4921912013719530e+03
factor(chemotx)2         -1.9231824680316616e+00  8.0494384366177585e-01
factor(flag2)0            6.4661671480126937e-01  1.1451221083611136e+00
factor(flag2)1           -1.6505661694040736e+01  1.8139645241851968e+03
factor(COM1_EXP1)0       -1.8827679422131279e+01  3.1370548087449565e+03
factor(COM1_EXP1)1       -1.2400778519848359e+00  6.2472552094483236e-01
factor(COM1_EXP1)2       -5.6778142703340650e-01  9.9617167047637722e-01
factor(COM1_EXP1)3                            NA                      NA
age_cen7                 -2.3075220626048922e-09  9.9156001073163430e-10
factor(exp)1             -7.8983122807316497e-01  2.6577246613729638e-01
factor(exp)2                                  NA                      NA
factor(y_int)2002         6.7070556228327949e-01  4.3021503311033787e-01
factor(y_int)2003         1.5691804855371930e-01  3.4530765905266636e-01
factor(y_int)2004                             NA                      NA
factor(rad_army)1        -1.7021142376507068e+01  4.4921914978388777e+03
factor(rad_army)2        -1.5837230627222185e+01  4.4921915601480869e+03
factor(haz_exp)2          3.7762918434211507e-01  3.3657262386004549e-01
factor(haz_el)2          -1.4966293085440523e+00  1.0079504267577277e+00
x_dental_n_MIS            4.5122604564086327e-01  2.0995637266101069e-01
num_miss_NON_ZERO         1.9594506287057911e-01  9.6942888583053721e-02
factor(haz_road)2         1.3292328312774413e+00  8.1952414446554600e-01
sm_pday_NON_ZERO          1.5481552962706015e-02  1.0145862742180205e-02
x_bone_n_MIS              3.0879311968222461e-01  2.1907931638335151e-01
Ukraine.data$dose         4.3019704785890461e-01  7.2619347688016156e-01
                                        t value  Pr(>|t|)   
(Intercept)              -0.0051300000000000000 0.9959208   
factor(rad_radiography)1  0.0041700000000000001 0.9966836   
factor(rad_radiography)2  0.0038000000000000000 0.9969774   
factor(x_other)1          0.0039800000000000000 0.9968350   
factor(x_other)2          0.0038700000000000002 0.9969197   
factor(chemotx)2         -2.3892099999999998339 0.0190708 * 
factor(flag2)0            0.5646700000000000053 0.5737678   
factor(flag2)1           -0.0091000000000000004 0.9927610   
factor(COM1_EXP1)0       -0.0060000000000000001 0.9952253   
factor(COM1_EXP1)1       -1.9850000000000000977 0.0503320 . 
factor(COM1_EXP1)2       -0.5699600000000000222 0.5701885   
factor(COM1_EXP1)3                           NA        NA   
age_cen7                 -2.3271600000000001174 0.0223066 * 
factor(exp)1             -2.9718300000000001937 0.0038382 **
factor(exp)2                                 NA        NA   
factor(y_int)2002         1.5589999999999999414 0.1226688   
factor(y_int)2003         0.4544300000000000006 0.6506645   
factor(y_int)2004                            NA        NA   
factor(rad_army)1        -0.0037900000000000000 0.9969856   
factor(rad_army)2        -0.0035300000000000002 0.9971952   
factor(haz_exp)2          1.1219799999999999773 0.2649920   
factor(haz_el)2          -1.4848200000000000287 0.1412467   
x_dental_n_MIS            2.1491400000000000503 0.0344328 * 
num_miss_NON_ZERO         2.0212400000000001477 0.0463645 * 
factor(haz_road)2         1.6219600000000000684 0.1084732   
sm_pday_NON_ZERO          1.5259000000000000341 0.1307046   
x_bone_n_MIS              1.4094999999999999751 0.1622923   
Ukraine.data$dose         0.5924000000000000377 0.5551371   
---
Signif. codes:  
0 �***� 0.001 �**� 0.01 �*� 0.050000000000000003 �.� 0.10000000000000001 � � 1

(Dispersion parameter for quasi family taken to be 1.6780068116133742)

    Null deviance: 225.36808636783815  on 110  degrees of freedom
Residual deviance: 120.06466367397019  on  86  degrees of freedom
AIC: NA

Number of Fisher Scoring iterations: 15

> 
> #confint(stepmodel_MN.opt.ql.dose)
> 
> 
> ######################################################
> #Step AIC analysis for micronucleus, no tumour data  #
> ######################################################
> 
> #Summary of variables in non-tumour data
> summary(factor(Ukraine.data.nc$first))
-1  1  2  3  4  5  6 
 1 51 20 15  6  2  2 
> summary(factor(Ukraine.data.nc$Case_leuk))
 0 
97 
> summary(factor(Ukraine.data.nc$Year_first_exposed))
  -1 1986 1987 1988 1990 
   2   72   15    6    2 
> summary(factor(Ukraine.data.nc$Year_last_exposed))
  -1 1986 1987 1988 1990 
   2   48   21   16   10 
> summary(factor(Ukraine.data.nc$proxy))
 0 
97 
> summary(factor(Ukraine.data.nc$proxy_str))
 0  1 
44 53 
> summary(factor(Ukraine.data.nc$first_year))
1986 1987 1988 1989 1990 
  72   15    6    2    2 
> summary(factor(Ukraine.data.nc$radiation))
-1  0  1 
 1 83 13 
> summary(factor(Ukraine.data.nc$industry))
 0  1 
83 14 
> summary(factor(Ukraine.data.nc$oil))
 0  1 
95  2 
> summary(factor(Ukraine.data.nc$chemical))
 0  1 
72 25 
> summary(factor(Ukraine.data.nc$petroleum))
 0  1 
87 10 
> summary(factor(Ukraine.data.nc$pesticides))
 0  1 
89  8 
> summary(factor(Ukraine.data.nc$solvents))
 0 
97 
> summary(factor(Ukraine.data.nc$other_chemical))
 0  1 
89  8 
> summary(factor(Ukraine.data.nc$subtype))
 1 
97 
> summary(factor(Ukraine.data.nc$subtypecll))
 0 
97 
> summary(factor(Ukraine.data.nc$subtypecll_str))
 0  1 
46 51 
> summary(factor(Ukraine.data.nc$y_dx))
-1 
97 
> summary(factor(Ukraine.data.nc$reference))
1987 1989 1990 1991 1992 1993 1994 1995 1996 1997 1998 1999 2000 
   3    3    1   12    4    7   15   10   10    8    7   12    5 
> summary(factor(Ukraine.data.nc$y_int))
2002 2003 2004 
  22   63   12 
> summary(factor(Ukraine.data.nc$flag1))
 0  1 
75 22 
> summary(factor(Ukraine.data.nc$flag2))
 0 
97 
> summary(factor(Ukraine.data.nc$flag_definite))
 0  1 
51 46 
> summary(factor(Ukraine.data.nc$phase))
 1 
97 
> summary(factor(Ukraine.data.nc$COM1_EXP1))
 0  1  2  3 
 2 91  3  1 
> summary(factor(Ukraine.data.nc$COM2_EXP1))
 0  1  2 
71 23  3 
> summary(factor(Ukraine.data.nc$COM3_EXP1))
 0  1 
88  9 
> summary(factor(Ukraine.data.nc$QUES1))
 0  1  2  3 
 1  1 73 22 
> summary(factor(Ukraine.data.nc$QUES2))
 1  2  3  4 
 5 40 47  5 
> summary(factor(Ukraine.data.nc$liquid))
 1 
97 
> summary(factor(Ukraine.data.nc$exp))
 1  2 
44 53 
> summary(factor(Ukraine.data.nc$set))
 0 
97 
> summary(factor(Ukraine.data.nc$t11))
 0 
97 
> summary(factor(Ukraine.data.nc$t1515))
 0 
97 
> summary(factor(Ukraine.data.nc$t12))
 0 
97 
> summary(factor(Ukraine.data.nc$t22))
 0  1 
96  1 
> summary(factor(Ukraine.data.nc$liqtype_recode))
 1  2  3  4 
33  3 25 36 
> summary(factor(Ukraine.data.nc$rad_exp))
-1  1  2 
 1 13 83 
> summary(factor(Ukraine.data.nc$rad_radiography))
-1  1  2 
 3  1 93 
> summary(factor(Ukraine.data.nc$rad_nuclear))
-1  1  2 
 3  4 90 
> summary(factor(Ukraine.data.nc$rad_army))
-1  1  2 
 2  5 90 
> summary(factor(Ukraine.data.nc$rad_other))
-1  1  2 
 2  3 92 
> summary(factor(Ukraine.data.nc$haz_exp))
 1  2 
14 83 
> summary(factor(Ukraine.data.nc$haz_chem))
 1  2 
 2 95 
> summary(factor(Ukraine.data.nc$haz_el))
 1  2 
 1 96 
> summary(factor(Ukraine.data.nc$haz_road))
 1  2 
 1 96 
> summary(factor(Ukraine.data.nc$haz_other))
 1  2 
11 86 
> summary(factor(Ukraine.data.nc$chem_exp))
 1  2 
25 72 
> summary(factor(Ukraine.data.nc$chem_petrol))
 1  2 
10 87 
> summary(factor(Ukraine.data.nc$chem_pest))
 1  2 
 8 89 
> summary(factor(Ukraine.data.nc$chem_solv))
 2 
97 
> summary(factor(Ukraine.data.nc$chem_other))
 1  2 
 8 89 
> summary(factor(Ukraine.data.nc$oblast))
 4 10 20 25 26 
 1 28 14  6 48 
> summary(factor(Ukraine.data.nc$educ))
 1  2  3  4 
15 42 14 26 
> summary(factor(Ukraine.data.nc$urban))
 1  2  3 
71 15 11 
> summary(factor(Ukraine.data.nc$tumour))
 0 
97 
> summary(factor(Ukraine.data.nc$tumor_new))
 1  2 
15 82 
> summary(factor(Ukraine.data.nc$radtx))
 2 
97 
> summary(factor(Ukraine.data.nc$chemotx))
 2 
97 
> summary(factor(Ukraine.data.nc$radtx_other))
-1  1  2 
 1  1 95 
> summary(factor(Ukraine.data.nc$x_dental))
 1  2 
57 40 
> summary(factor(Ukraine.data.nc$x_bone))
-1  1  2 
 1 43 53 
> summary(factor(Ukraine.data.nc$x_chest))
-1  1  2 
 2 45 50 
> summary(factor(Ukraine.data.nc$x_other))
-1  1  2 
 1 29 67 
> summary(factor(Ukraine.data.nc$x_other_n))
-1  1  2  3  4  5  6 
69 15  5  3  3  1  1 
> summary(factor(Ukraine.data.nc$fam_cancer))
 1  2 
27 70 
> summary(factor(Ukraine.data.nc$sm_reg))
 1  2 
62 35 
> summary(factor(Ukraine.data.nc$alc))
 1  2  3  4  5  6 
22 23 23 20  7  2 
> 
> stepmodel_MN.nc<-step(glm(Number_cells_MN ~ offset(log(Number_cells_scored)),family=poisson,data=Ukraine.data.nc),direction='both',
+  scope = ~ age_cen + age_cen2 + age_cen3 + age_cen4 + age_cen5 + age_cen6 + age_cen7+ age_cen8 +
+ factor(first) +
+ days_act_NON_ZERO + days_act_MIS +
+ #factor(Case_leuk) + #trivial variable for this subset
+ factor(Year_first_exposed) +
+ factor(Year_last_exposed) +
+ #factor(proxy) + #trivial variable for this subset
+ factor(proxy_str) +
+ number1_NON_ZERO + number1_MIS +
+ factor(first_year) +
+ duration_NON_ZERO + duration_MIS +
+ duration_act_NON_ZERO + duration_act_MIS +
+ days_NON_ZERO + days_MIS +
+ tse_NON_ZERO + tse_MIS +
+ factor(radiation) +
+ factor(industry) +
+ factor(oil) +
+ factor(chemical) +
+ factor(petroleum) +
+ factor(pesticides) +
+ #factor(solvents) +  #trivial variable for this subset
+ factor(other_chemical) +
+ age_NON_ZERO + age_MIS +
+ age_x_NON_ZERO + age_x_MIS +
+ #factor(subtype) +  #trivial variable for this subset
+ #factor(subtypecll) + #trivial variable for this subset
+ factor(subtypecll_str) +
+ #factor(y_dx) + #trivial variable for this subset
+ factor(reference) +
+ factor(y_int) +
+ liqtype_NON_ZERO + liqtype_MIS +
+ factor(flag1) +
+ #factor(flag2) + #trivial variable for this subset
+ factor(flag_definite) +
+ #factor(phase) + #trivial variable for this subset
+ factor(COM1_EXP1) +
+ factor(COM2_EXP1) +
+ factor(COM3_EXP1) +
+ factor(QUES1) +
+ factor(QUES2) +
+ #factor(liquid) + #trivial variable for this subset
+ factor(exp) +
+ time_int_ch_NON_ZERO + time_int_ch_MIS +
+ #factor(set) + #trivial variable for this subset
+ #factor(t11) + #trivial variable for this subset
+ #factor(t1515) + #trivial variable for this subset
+ #factor(t12) + #trivial variable for this subset
+ factor(t22) +
+ factor(liqtype_recode) +
+ num_miss_NON_ZERO + num_miss_MIS +
+ factor(rad_exp) +
+ factor(rad_radiography) +
+ factor(rad_nuclear) +
+ factor(rad_army) +
+ factor(rad_other) +
+ factor(haz_exp) +
+ factor(haz_chem) +
+ factor(haz_el) +
+ factor(haz_road) +
+ factor(haz_other) +
+ factor(chem_exp) +
+ factor(chem_petrol) +
+ factor(chem_pest) +
+ #factor(chem_solv) + #trivial variable for this subset
+ factor(chem_other) +
+ factor(oblast) +
+ factor(educ) +
+ factor(urban) +
+ #factor(tumour) + #not to be used
+ #factor(tumor_new) + #not to be used
+ #factor(radtx) + #trivial variable for this subset
+ #factor(chemotx) + #trivial variable for this subset
+ factor(radtx_other) +
+ factor(x_dental) +
+ x_dental_n_NON_ZERO + x_dental_n_MIS +
+ factor(x_bone) +
+ x_bone_n_NON_ZERO + x_bone_n_MIS +
+ factor(x_chest) +
+ x_chest_n_NON_ZERO + x_chest_n_MIS +
+ factor(x_other) +
+ factor(x_other_n) +
+ factor(fam_cancer) +
+ factor(sm_reg) +
+ sm_pday_NON_ZERO + sm_pday_MIS +
+ factor(alc))
Start:  AIC=385.00999999999999
Number_cells_MN ~ offset(log(Number_cells_scored))

                             Df           Deviance                AIC
+ factor(rad_army)            2 188.94122971522927 374.08909322417225
+ factor(x_other)             2 189.75186021618765 374.89972372513063
+ factor(x_other_n)           6 182.10593225777055 375.25379576671355
+ factor(rad_radiography)     2 191.50716103860293 376.65502454754591
+ tse_NON_ZERO                1 195.11458104319809 378.26244455214106
+ factor(exp)                 1 195.15902821647276 378.30689172541577
+ factor(COM1_EXP1)           3 192.33933038322490 379.48719389216785
+ factor(rad_nuclear)         2 196.60729145125259 381.75515496019557
+ factor(oblast)              4 193.08932849483992 382.23719200378287
+ factor(reference)          12 177.30787079682756 382.45573430577053
+ age_cen7                    1 199.35130203749168 382.49916554643465
+ factor(haz_el)              1 199.39473933321597 382.54260284215894
+ factor(x_bone)              2 197.66500036636594 382.81286387530895
+ x_chest_n_MIS               1 199.85569840856752 383.00356191751052
+ factor(rad_other)           2 198.04735918330312 383.19522269224609
+ age_cen5                    1 200.21034558616324 383.35820909510619
+ factor(Year_first_exposed)  4 194.30840769017234 383.45627119911535
+ factor(first_year)          4 194.30840769017237 383.45627119911535
+ x_bone_n_MIS                1 200.39594157303404 383.54380508197698
+ factor(subtypecll_str)      1 200.42300775143320 383.57087126037618
+ x_dental_n_MIS              1 200.50002707175847 383.64789058070141
+ factor(x_dental)            1 200.89872697943611 384.04659048837908
+ sm_pday_MIS                 1 201.11772198387865 384.26558549282163
+ factor(x_chest)             2 199.17631642870523 384.32417993764818
+ x_dental_n_NON_ZERO         1 201.28590166574133 384.43376517468431
+ factor(industry)            1 201.29029827684838 384.43816178579135
+ factor(haz_exp)             1 201.29029827684838 384.43816178579135
+ days_act_NON_ZERO           1 201.58673630438312 384.73459981332610
+ liqtype_NON_ZERO            1 201.78005095503221 384.92791446397518
<none>                          203.86294552578011 385.01080903472308
+ factor(radtx_other)         2 199.91609518238803 385.06395869133098
+ factor(flag1)               1 201.99027171303618 385.13813522197916
+ factor(radiation)           2 200.00196436617350 385.14982787511644
+ factor(rad_exp)             2 200.00196436617347 385.14982787511644
+ duration_NON_ZERO           1 202.05957934912419 385.20744285806717
+ factor(pesticides)          1 202.08772918436821 385.23559269331122
+ factor(chem_pest)           1 202.08772918436821 385.23559269331122
+ sm_pday_NON_ZERO            1 202.12574178960020 385.27360529854320
+ factor(flag_definite)       1 202.25836255316983 385.40622606211281
+ factor(haz_road)            1 202.32945307613139 385.47731658507439
+ x_bone_n_NON_ZERO           1 202.33543875489073 385.48330226383371
+ age_cen3                    1 202.37690673644099 385.52477024538393
+ factor(sm_reg)              1 202.64592316902289 385.79378667796584
+ factor(haz_other)           1 202.73399975871001 385.88186326765299
+ factor(chemical)            1 202.81034963380498 385.95821314274792
+ factor(chem_exp)            1 202.81034963380498 385.95821314274792
+ factor(alc)                 5 194.83616519462115 385.98402870356415
+ x_chest_n_NON_ZERO          1 203.05148339305899 386.19934690200193
+ age_cen8                    1 203.16792507616410 386.31578858510704
+ factor(fam_cancer)          1 203.22384605596281 386.37170956490581
+ age_NON_ZERO                1 203.23974747472312 386.38761098366609
+ age_cen6                    1 203.24639313396662 386.39425664290957
+ age_cen4                    1 203.28668996132222 386.43455347026520
+ factor(COM3_EXP1)           1 203.42419926371053 386.57206277265351
+ duration_act_NON_ZERO       1 203.44178616151919 386.58964967046217
+ factor(chem_petrol)         1 203.44685863306901 386.59472214201196
+ factor(petroleum)           1 203.44685863306904 386.59472214201202
+ factor(oil)                 1 203.45082701258417 386.59869052152715
+ factor(haz_chem)            1 203.45082701258417 386.59869052152715
+ days_NON_ZERO               1 203.45256455334660 386.60042806228955
+ factor(other_chemical)      1 203.54121311149748 386.68907662044046
+ factor(chem_other)          1 203.54121311149748 386.68907662044046
+ age_cen2                    1 203.56058981510097 386.70845332404394
+ num_miss_NON_ZERO           1 203.58735482960481 386.73521833854778
+ factor(t22)                 1 203.61688309879275 386.76474660773573
+ factor(proxy_str)           1 203.63716328527062 386.78502679421359
+ number1_NON_ZERO            1 203.75200453886364 386.89986804780665
+ age_x_NON_ZERO              1 203.77819340988577 386.92605691882875
+ age_cen                     1 203.84638018075151 386.99424368969449
+ factor(first)               6 193.98740618407183 387.13526969301483
+ factor(y_int)               2 202.26398841777743 387.41185192672037
+ factor(COM2_EXP1)           2 202.57975834489736 387.72762185384033
+ factor(educ)                3 201.15099380487101 388.29885731381398
+ factor(urban)               2 203.54604553505382 388.69390904399677
+ factor(liqtype_recode)      3 201.78856313464019 388.93642664358316
+ factor(QUES1)               3 201.79274393438234 388.94060744332535
+ factor(Year_last_exposed)   4 200.57646876382378 389.72433227276679
+ factor(QUES2)               3 203.08061684619884 390.22848035514181

Step:  AIC=374.08999999999997
Number_cells_MN ~ factor(rad_army) + offset(log(Number_cells_scored))

                             Df           Deviance                AIC
+ factor(x_other)             2 175.50394346897392 364.65180697791686
+ factor(x_other_n)           6 169.10702131866216 366.25488482760511
+ factor(exp)                 1 180.68557863050358 367.83344213944656
+ factor(COM1_EXP1)           3 177.15808537215014 368.30594888109312
+ factor(x_bone)              2 181.12513597344363 370.27299948238658
+ age_cen7                    1 183.41044262561280 370.55830613455578
+ tse_NON_ZERO                1 183.87889310591760 371.02675661486057
+ x_bone_n_MIS                1 184.13116872692947 371.27903223587248
+ factor(alc)                 5 176.24379040833801 371.39165391728102
+ age_cen5                    1 184.26141425594000 371.40927776488297
+ factor(haz_el)              1 184.73040098362961 371.87826449257261
+ factor(rad_radiography)     2 182.89176614870229 372.03962965764526
+ factor(industry)            1 184.96592652751841 372.11379003646141
+ factor(haz_exp)             1 184.96592652751841 372.11379003646141
+ factor(subtypecll_str)      1 185.56472273536747 372.71258624431044
+ liqtype_NON_ZERO            1 186.14129426026841 373.28915776921139
+ days_act_NON_ZERO           1 186.33623301199390 373.48409652093687
+ factor(oblast)              4 180.43362368895944 373.58148719790245
+ x_dental_n_NON_ZERO         1 186.47328349748898 373.62114700643195
+ duration_NON_ZERO           1 186.58802738796845 373.73589089691143
+ age_cen3                    1 186.67376541753350 373.82162892647648
+ x_dental_n_MIS              1 186.68208427271733 373.82994778166028
<none>                          188.94122971522927 374.08909322417225
+ factor(radtx_other)         2 184.94724556584197 374.09510907478494
+ factor(haz_other)           1 186.99119655132583 374.13906006026878
+ factor(x_dental)            1 186.99789357758894 374.14575708653194
+ factor(pesticides)          1 187.00925007172219 374.15711358066517
+ factor(chem_pest)           1 187.00925007172219 374.15711358066517
+ factor(haz_road)            1 187.11867628831342 374.26653979725643
+ factor(flag_definite)       1 187.12129685870431 374.26916036764726
+ sm_pday_MIS                 1 187.21832259812487 374.36618610706785
+ x_chest_n_NON_ZERO          1 187.25253787802887 374.40040138697185
+ factor(Year_first_exposed)  4 181.39488200130128 374.54274551024423
+ factor(first_year)          4 181.39488200130128 374.54274551024423
+ x_chest_n_MIS               1 187.42645311647289 374.57431662541586
+ x_bone_n_NON_ZERO           1 187.59272187678206 374.74058538572501
+ age_cen4                    1 187.92138528485043 375.06924879379341
+ age_cen8                    1 187.97783060770783 375.12569411665083
+ age_cen6                    1 187.99726209863385 375.14512560757680
+ factor(liqtype_recode)      3 184.07692780629421 375.22479131523721
+ factor(petroleum)           1 188.09400112296240 375.24186463190540
+ factor(chem_petrol)         1 188.09400112296240 375.24186463190540
+ age_NON_ZERO                1 188.11300462980572 375.26086813874872
+ age_cen2                    1 188.13737237673828 375.28523588568123
+ factor(flag1)               1 188.17455571088561 375.32241921982859
+ sm_pday_NON_ZERO            1 188.18091131378753 375.32877482273051
+ duration_act_NON_ZERO       1 188.18848845795745 375.33635196690045
+ factor(oil)                 1 188.35151030739345 375.49937381633640
+ factor(haz_chem)            1 188.35151030739345 375.49937381633640
+ factor(sm_reg)              1 188.47940329762787 375.62726680657084
+ factor(t22)                 1 188.55944862256652 375.70731213150952
+ factor(chemical)            1 188.56330208904660 375.71116559798958
+ factor(chem_exp)            1 188.56330208904660 375.71116559798958
+ factor(proxy_str)           1 188.73555235071603 375.88341585965901
+ days_NON_ZERO               1 188.76082608583536 375.90868959477837
+ factor(COM3_EXP1)           1 188.83244340652814 375.98030691547115
+ age_cen                     1 188.87205898494452 376.01992249388752
+ num_miss_NON_ZERO           1 188.87483935787276 376.02270286681573
+ factor(other_chemical)      1 188.88254946580150 376.03041297474448
+ factor(chem_other)          1 188.88254946580150 376.03041297474448
+ age_x_NON_ZERO              1 188.91394648635477 376.06180999529772
+ number1_NON_ZERO            1 188.91515701362098 376.06302052256399
+ factor(fam_cancer)          1 188.93650204515063 376.08436555409361
+ factor(x_chest)             2 187.04769012953790 376.19555363848087
+ factor(y_int)               2 187.45964957541096 376.60751308435397
+ factor(reference)          12 167.59254368256819 376.74040719151117
+ factor(rad_nuclear)         2 187.77118188282353 376.91904539176653
+ factor(rad_exp)             2 187.78613203973566 376.93399554867864
+ factor(radiation)           2 187.78613203973569 376.93399554867869
+ factor(COM2_EXP1)           2 188.55224086618907 377.70010437513201
+ factor(urban)               2 188.63992207123999 377.78778558018297
+ factor(rad_other)           2 188.75640145469811 377.90426496364108
+ factor(QUES1)               3 186.77750614061574 377.92536964955872
+ factor(educ)                3 187.11593006995608 378.26379357889903
+ factor(first)               6 181.17391695091661 378.32178045985961
+ factor(Year_last_exposed)   4 185.83523793718916 378.98310144613214
+ factor(QUES2)               3 188.73420907323850 379.88207258218148
- factor(rad_army)            2 203.86294552578011 385.01080903472308

Step:  AIC=364.64999999999998
Number_cells_MN ~ factor(rad_army) + factor(x_other) + offset(log(Number_cells_scored))

                             Df           Deviance                AIC
+ factor(COM1_EXP1)           3 164.24298934738644 359.39085285632945
+ factor(exp)                 1 168.76304094508151 359.91090445402449
+ tse_NON_ZERO                1 170.31292733891317 361.46079084785617
+ factor(x_bone)              2 168.51978535346325 361.66764886240628
+ age_cen7                    1 170.71832998124509 361.86619349018810
+ factor(rad_radiography)     2 168.85833642448148 362.00619993342445
+ x_bone_n_MIS                1 171.13031143873914 362.27817494768215
+ age_cen5                    1 171.80179635607601 362.94965986501904
+ factor(haz_el)              1 172.50671855671771 363.65458206566075
+ factor(flag_definite)       1 172.60821259652687 363.75607610546990
+ x_dental_n_MIS              1 173.01941336077286 364.16727686971586
+ days_act_NON_ZERO           1 173.06191354410495 364.20977705304796
+ x_chest_n_NON_ZERO          1 173.15003793370536 364.29790144264837
+ x_dental_n_NON_ZERO         1 173.21119919869213 364.35906270763513
+ factor(pesticides)          1 173.26867992297696 364.41654343191999
+ factor(chem_pest)           1 173.26867992297696 364.41654343191999
+ factor(x_dental)            1 173.28508188894722 364.43294539789019
+ duration_NON_ZERO           1 173.30728447099912 364.45514797994213
+ liqtype_NON_ZERO            1 173.35498087303742 364.50284438198042
+ factor(industry)            1 173.44277087680024 364.59063438574321
+ factor(haz_exp)             1 173.44277087680027 364.59063438574327
<none>                          175.50394346897392 364.65180697791692
+ factor(t22)                 1 173.78964611228469 364.93750962122772
+ factor(subtypecll_str)      1 174.06526853678645 365.21313204572948
+ factor(radtx_other)         1 174.12151448317763 365.26937799212067
+ age_cen3                    1 174.22701370649648 365.37487721543948
+ factor(haz_road)            1 174.24345527799710 365.39131878694013
+ x_bone_n_NON_ZERO           1 174.26541346217837 365.41327697112138
+ factor(haz_other)           1 174.55243443082412 365.70029793976710
+ factor(oblast)              4 168.59801143471270 365.74587494365574
+ factor(urban)               2 172.62367880875743 365.77154231770044
+ sm_pday_NON_ZERO            1 174.62453102989946 365.77239453884249
+ sm_pday_MIS                 1 174.68513793277543 365.83300144171847
+ factor(petroleum)           1 174.74583608039205 365.89369958933503
+ factor(chem_petrol)         1 174.74583608039205 365.89369958933503
+ factor(flag1)               1 174.85270902229368 366.00057253123668
+ num_miss_NON_ZERO           1 174.94260375607192 366.09046726501492
+ factor(proxy_str)           1 174.98626475167387 366.13412826061688
+ number1_NON_ZERO            1 174.98963660142715 366.13750011037018
+ x_chest_n_MIS               1 174.99932994489041 366.14719345383344
+ duration_act_NON_ZERO       1 175.00429021600834 366.15215372495135
+ factor(COM3_EXP1)           1 175.04192815816492 366.18979166710790
+ age_cen4                    1 175.05570794490765 366.20357145385066
+ age_cen8                    1 175.07072369497115 366.21858720391413
+ age_cen6                    1 175.09988631398164 366.24774982292467
+ age_cen2                    1 175.24259271794841 366.39045622689139
+ factor(haz_chem)            1 175.24498617353763 366.39284968248063
+ factor(oil)                 1 175.24498617353765 366.39284968248069
+ age_x_NON_ZERO              1 175.25062366805122 366.39848717699419
+ factor(educ)                3 171.30015543360568 366.44801894254869
+ factor(x_other_n)           6 165.31465455176536 366.46251806070836
+ days_NON_ZERO               1 175.33222167494012 366.48008518388315
+ factor(sm_reg)              1 175.34792978147240 366.49579329041541
+ age_NON_ZERO                1 175.35109886652108 366.49896237546409
+ age_cen                     1 175.36682393120037 366.51468744014335
+ factor(chemical)            1 175.37120177835854 366.51906528730154
+ factor(chem_exp)            1 175.37120177835854 366.51906528730154
+ factor(chem_other)          1 175.49580304482643 366.64366655376944
+ factor(other_chemical)      1 175.49580304482649 366.64366655376949
+ factor(fam_cancer)          1 175.50301932435065 366.65088283329362
+ factor(y_int)               2 174.20887559551596 367.35673910445894
+ factor(x_chest)             2 174.34079705478294 367.48866056372594
+ factor(alc)                 5 168.45323925022430 367.60110275916730
+ factor(rad_nuclear)         2 174.50156730621103 367.64943081515401
+ factor(COM2_EXP1)           2 174.74864948873036 367.89651299767337
+ factor(liqtype_recode)      3 172.82130348923138 367.96916699817439
+ factor(radiation)           2 174.87910468722464 368.02696819616767
+ factor(rad_exp)             2 174.87910468722467 368.02696819616767
+ factor(rad_other)           2 175.16482917923301 368.31269268817601
+ factor(QUES1)               3 173.28956592041240 368.43742942935540
+ factor(Year_first_exposed)  4 171.63319310405370 368.78105661299674
+ factor(first_year)          4 171.63319310405370 368.78105661299674
+ factor(QUES2)               3 174.51505453786254 369.66291804680554
+ factor(Year_last_exposed)   4 173.71810400616090 370.86596751510388
+ factor(reference)          12 159.48101386178445 372.62887737072742
+ factor(first)               6 171.53388744551862 372.68175095446162
- factor(x_other)             2 188.94122971522927 374.08909322417230
- factor(rad_army)            2 189.75186021618765 374.89972372513068

Step:  AIC=359.38999999999999
Number_cells_MN ~ factor(rad_army) + factor(x_other) + factor(COM1_EXP1) + 
    offset(log(Number_cells_scored))

                             Df           Deviance                AIC
+ factor(exp)                 1 157.52037409930981 354.66823760825275
+ factor(x_bone)              2 155.98840389117507 355.13626740011802
+ age_cen7                    1 158.46548935634138 355.61335286528436
+ x_bone_n_MIS                1 158.57651728858113 355.72438079752408
+ age_cen5                    1 159.08480452554267 356.23266803448564
+ factor(rad_radiography)     2 157.18461295328279 356.33247646222571
+ tse_NON_ZERO                1 159.87138885579134 357.01925236473426
+ factor(haz_el)              1 161.22366230223258 358.37152581117550
+ factor(flag_definite)       1 161.32672234979955 358.47458585874250
+ duration_NON_ZERO           1 161.46779728512126 358.61566079406418
+ age_cen3                    1 161.55200171067398 358.69986521961692
+ sm_pday_MIS                 1 161.70576006810089 358.85362357704383
+ x_chest_n_NON_ZERO          1 161.85954791786537 359.00741142680829
+ factor(pesticides)          1 162.01936013008461 359.16722363902755
+ factor(chem_pest)           1 162.01936013008466 359.16722363902761
+ factor(haz_exp)             1 162.16656061608555 359.31442412502849
+ factor(industry)            1 162.16656061608560 359.31442412502855
+ liqtype_NON_ZERO            1 162.22701236065737 359.37487586960032
<none>                          164.24298934738644 359.39085285632939
+ sm_pday_NON_ZERO            1 162.34116356689057 359.48902707583352
+ x_dental_n_NON_ZERO         1 162.40035058446924 359.54821409341218
+ x_bone_n_NON_ZERO           1 162.42956179114361 359.57742530008659
+ factor(t22)                 1 162.56189788729378 359.70976139623673
+ x_dental_n_MIS              1 162.58013203570155 359.72799554464450
+ factor(subtypecll_str)      1 162.63020863744671 359.77807214638966
+ factor(x_dental)            1 162.80399451749179 359.95185802643471
+ factor(radtx_other)         1 162.86357688860934 360.01144039755229
+ factor(oblast)              4 156.92539401451069 360.07325752345366
+ factor(haz_road)            1 162.97567035693518 360.12353386587813
+ factor(sm_reg)              1 163.08714434498742 360.23500785393037
+ days_act_NON_ZERO           1 163.12418468525206 360.27204819419501
+ factor(chemical)            1 163.19360905681762 360.34147256576057
+ factor(chem_exp)            1 163.19360905681762 360.34147256576057
+ duration_act_NON_ZERO       1 163.24359623530566 360.39145974424861
+ factor(haz_other)           1 163.29411812640456 360.44198163534747
+ age_cen4                    1 163.44681332551755 360.59467683446053
+ age_NON_ZERO                1 163.47795991764889 360.62582342659186
+ factor(urban)               2 161.58452127675426 360.73238478569721
+ age_cen6                    1 163.60934234681267 360.75720585575561
+ age_cen8                    1 163.67555402751040 360.82341753645335
+ number1_NON_ZERO            1 163.69730157524540 360.84516508418835
+ x_chest_n_MIS               1 163.72384249692507 360.87170600586802
+ age_cen2                    1 163.72451545832948 360.87237896727243
+ factor(proxy_str)           1 163.76936440959113 360.91722791853408
+ num_miss_NON_ZERO           1 163.77084739094201 360.91871089988496
+ factor(COM3_EXP1)           1 163.91386896778437 361.06173247672734
+ factor(oil)                 1 163.98092838635455 361.12879189529747
+ factor(haz_chem)            1 163.98092838635461 361.12879189529758
+ age_cen                     1 164.20575641119811 361.35361992014106
+ factor(flag1)               1 164.23180094829823 361.37966445724118
+ age_x_NON_ZERO              1 164.23636356070611 361.38422706964906
+ factor(other_chemical)      1 164.23775573371796 361.38561924266094
+ factor(chem_other)          1 164.23775573371796 361.38561924266094
+ days_NON_ZERO               1 164.23940642143273 361.38726993037568
+ factor(petroleum)           1 164.24128515084951 361.38914865979245
+ factor(chem_petrol)         1 164.24128515084951 361.38914865979245
+ factor(fam_cancer)          1 164.24218229272208 361.39004580166500
+ factor(x_other_n)           6 154.26609238057148 361.41395588951445
+ factor(x_chest)             2 162.68751284422834 361.83537635317128
+ factor(reference)          12 142.70659001517629 361.85445352411921
+ factor(rad_nuclear)         2 162.83551449082017 361.98337799976309
+ factor(y_int)               2 163.15593530682278 362.30379881576573
+ factor(liqtype_recode)      3 161.51471356443841 362.66257707338139
+ factor(COM2_EXP1)           2 163.58530063788689 362.73316414682984
+ factor(radiation)           2 163.60906757037040 362.75693107931335
+ factor(rad_exp)             2 163.60906757037043 362.75693107931340
+ factor(alc)                 5 157.73804368325855 362.88590719220150
+ factor(rad_other)           2 163.79193525460752 362.93979876355047
+ factor(QUES1)               3 161.91673716572214 363.06460067466509
+ factor(educ)                3 162.03130729850881 363.17917080745178
+ factor(Year_first_exposed)  4 160.26812383020052 363.41598733914350
+ factor(first_year)          4 160.26812383020052 363.41598733914350
+ factor(QUES2)               3 162.99374643391988 364.14160994286283
- factor(COM1_EXP1)           3 175.50394346897392 364.65180697791686
+ factor(Year_last_exposed)   4 162.00608884074796 365.15395234969094
+ factor(first)               6 160.20170652647971 367.34957003542263
- factor(x_other)             2 177.15808537215014 368.30594888109306
- factor(rad_army)            2 178.43945108056033 369.58731458950331

Step:  AIC=354.67000000000002
Number_cells_MN ~ factor(rad_army) + factor(x_other) + factor(COM1_EXP1) + 
    factor(exp) + offset(log(Number_cells_scored))

                             Df           Deviance                AIC
+ factor(x_bone)              2 146.95883857126390 348.10670208020684
+ age_cen7                    1 150.05811767447059 349.20598118341354
+ x_bone_n_MIS                1 150.35758802691146 349.50545153585438
+ age_cen5                    1 150.76604577628794 349.91390928523089
+ factor(flag_definite)       1 152.30569475946044 351.45355826840341
+ factor(y_int)               2 150.64409033326893 351.79195384221191
+ age_cen3                    1 153.62206657812177 352.76993008706472
+ factor(rad_radiography)     2 151.74391393147872 352.89177744042166
+ x_dental_n_NON_ZERO         1 154.60585880840216 353.75372231734514
+ tse_NON_ZERO                1 154.71000995731291 353.85787346625585
+ x_dental_n_MIS              1 154.71410492689583 353.86196843583878
+ x_bone_n_NON_ZERO           1 154.74221133295899 353.89007484190194
+ sm_pday_NON_ZERO            1 154.91756610584656 354.06542961478954
+ factor(haz_el)              1 154.95234341113729 354.10020692008027
+ factor(x_dental)            1 154.96967745097353 354.11754095991648
+ sm_pday_MIS                 1 155.00981819481129 354.15768170375424
+ x_chest_n_NON_ZERO          1 155.13983649709220 354.28770000603515
+ factor(industry)            1 155.32704312660121 354.47490663554413
+ factor(haz_exp)             1 155.32704312660124 354.47490663554419
<none>                          157.52037409930981 354.66823760825275
+ factor(subtypecll_str)      1 155.58752385366103 354.73538736260400
+ factor(haz_other)           1 155.83726729759002 354.98513080653299
+ factor(sm_reg)              1 155.96036495231684 355.10822846125978
+ duration_NON_ZERO           1 156.05140400256815 355.19926751151110
+ age_cen4                    1 156.28277176444237 355.43063527338529
+ liqtype_NON_ZERO            1 156.38400430678533 355.53186781572828
+ factor(petroleum)           1 156.38803697596893 355.53590048491185
+ factor(chem_petrol)         1 156.38803697596896 355.53590048491191
+ age_cen6                    1 156.39119190143546 355.53905541037841
+ factor(pesticides)          1 156.39729153167232 355.54515504061527
+ factor(chem_pest)           1 156.39729153167235 355.54515504061533
+ age_cen8                    1 156.43027309268265 355.57813660162560
+ days_act_NON_ZERO           1 156.49454365481301 355.64240716375593
+ age_NON_ZERO                1 156.53152161216977 355.67938512111272
+ factor(radtx_other)         1 156.58411613552468 355.73197964446763
+ age_cen2                    1 156.65792234849727 355.80578585744024
+ num_miss_NON_ZERO           1 156.72094306454198 355.86880657348490
+ number1_NON_ZERO            1 156.74462239602687 355.89248590496982
+ factor(haz_road)            1 156.85487999838253 356.00274350732548
+ factor(t22)                 1 156.87576848363673 356.02363199257968
+ factor(COM3_EXP1)           1 157.10193466648769 356.24979817543067
+ factor(chemical)            1 157.14216009975289 356.29002360869583
+ factor(chem_exp)            1 157.14216009975286 356.29002360869583
+ duration_act_NON_ZERO       1 157.22504890643290 356.37291241537582
+ age_cen                     1 157.28238106440699 356.43024457334991
+ factor(chem_other)          1 157.30232371541649 356.45018722435941
+ factor(other_chemical)      1 157.30232371541652 356.45018722435947
+ factor(proxy_str)           1 157.35173032370392 356.49959383264684
+ age_x_NON_ZERO              1 157.36802884605800 356.51589235500091
+ x_chest_n_MIS               1 157.47883192614896 356.62669543509190
+ days_NON_ZERO               1 157.49465205947629 356.64251556841924
+ factor(oil)                 1 157.49679861650282 356.64466212544573
+ factor(haz_chem)            1 157.49679861650284 356.64466212544579
+ factor(flag1)               1 157.50909982837288 356.65696333731580
+ factor(fam_cancer)          1 157.51965697822015 356.66752048716307
+ factor(rad_nuclear)         2 155.98468450172015 357.13254801066307
+ factor(urban)               2 156.13905267269942 357.28691618164237
+ factor(x_chest)             2 156.37669154624561 357.52455505518856
+ factor(QUES1)               3 154.62555366022505 357.77341716916800
+ factor(rad_other)           2 156.73085538336326 357.87871889230621
+ factor(COM2_EXP1)           2 156.95013177368116 358.09799528262408
+ factor(radiation)           2 157.03219741201417 358.18006092095709
+ factor(rad_exp)             2 157.03219741201420 358.18006092095715
+ factor(educ)                3 155.05488584414019 358.20274935308316
+ factor(x_other_n)           6 149.19374027857845 358.34160378752142
+ factor(Year_first_exposed)  4 153.26741466648886 358.41527817543181
+ factor(first_year)          4 153.26741466648886 358.41527817543181
+ factor(liqtype_recode)      3 155.74651842600392 358.89438193494686
+ factor(alc)                 5 152.10826417408018 359.25612768302312
- factor(exp)                 1 164.24298934738644 359.39085285632939
- factor(COM1_EXP1)           3 168.76304094508151 359.91090445402449
+ factor(oblast)              4 155.05524958294797 360.20311309189094
+ factor(QUES2)               3 157.19581711058919 360.34368061953217
+ factor(Year_last_exposed)   4 155.65713564375670 360.80499915269968
+ factor(first)               6 152.91479202405051 362.06265553299346
- factor(x_other)             2 169.43456295342659 362.58242646236954
+ factor(reference)          12 141.53623608863094 362.68409959757389
- factor(rad_army)            2 171.62033599920522 364.76819950814820

Step:  AIC=348.11000000000001
Number_cells_MN ~ factor(rad_army) + factor(x_other) + factor(COM1_EXP1) + 
    factor(exp) + factor(x_bone) + offset(log(Number_cells_scored))

                             Df           Deviance                AIC
+ sm_pday_NON_ZERO            1 140.90514239655104 344.05300590549399
+ age_cen7                    1 142.13721145158101 345.28507496052396
+ sm_pday_MIS                 1 142.74326048952739 345.89112399847033
+ age_cen5                    1 142.84795250948707 345.99581601842999
+ factor(y_int)               2 140.87975923977956 346.02762274872248
+ factor(sm_reg)              1 143.90774647278656 347.05560998172950
+ factor(rad_radiography)     2 141.92019681318936 347.06806032213228
+ x_dental_n_MIS              1 143.98214409329282 347.13000760223576
+ factor(x_dental)            1 144.30538045858913 347.45324396753210
+ tse_NON_ZERO                1 144.50114391848317 347.64900742742611
+ factor(flag_definite)       1 144.58924818789561 347.73711169683855
+ x_dental_n_NON_ZERO         1 144.59257269827330 347.74043620721625
+ factor(industry)            1 144.68316996108700 347.83103347002998
+ factor(haz_exp)             1 144.68316996108700 347.83103347002998
<none>                          146.95883857126390 348.10670208020684
+ factor(haz_el)              1 144.98053172936164 348.12839523830462
+ age_cen3                    1 145.08399015706553 348.23185366600848
+ factor(haz_other)           1 145.09174633969212 348.23960984863504
+ x_chest_n_NON_ZERO          1 145.16986578036511 348.31772928930809
+ factor(other_chemical)      1 145.54305123548639 348.69091474442934
+ factor(chem_other)          1 145.54305123548642 348.69091474442939
+ factor(petroleum)           1 145.65260018421813 348.80046369316108
+ factor(chem_petrol)         1 145.65260018421819 348.80046369316113
+ days_act_NON_ZERO           1 145.72422094801831 348.87208445696126
+ factor(t22)                 1 145.83756854495499 348.98543205389797
+ factor(chem_pest)           1 145.87623518098064 349.02409868992356
+ factor(pesticides)          1 145.87623518098067 349.02409868992362
+ factor(haz_road)            1 145.87798967883657 349.02585318777949
+ factor(chemical)            1 145.97837294011512 349.12623644905807
+ factor(chem_exp)            1 145.97837294011512 349.12623644905807
+ factor(QUES1)               3 142.05342709147138 349.20129060041432
+ factor(subtypecll_str)      1 146.07996201786352 349.22782552680644
+ x_bone_n_MIS                1 146.29837752576850 349.44624103471142
+ num_miss_NON_ZERO           1 146.40032165658505 349.54818516552803
+ liqtype_NON_ZERO            1 146.42844362682828 349.57630713577123
+ factor(radtx_other)         1 146.46522679029121 349.61309029923416
+ number1_NON_ZERO            1 146.49675847182559 349.64462198076853
+ age_cen2                    1 146.52576022134002 349.67362373028300
+ duration_NON_ZERO           1 146.53004288535467 349.67790639429762
+ age_cen4                    1 146.55463976628488 349.70250327522785
+ age_cen8                    1 146.63774577447847 349.78560928342142
+ age_cen6                    1 146.65509163094123 349.80295513988415
+ age_NON_ZERO                1 146.68271872094755 349.83058222989052
+ factor(COM3_EXP1)           1 146.78571080587781 349.93357431482076
+ factor(proxy_str)           1 146.80433739167111 349.95220090061406
+ days_NON_ZERO               1 146.81692256588468 349.96478607482766
+ factor(x_other_n)           6 136.82211061459029 349.96997412353323
+ duration_act_NON_ZERO       1 146.89106059349220 350.03892410243515
+ factor(oil)                 1 146.89162220805221 350.03948571699516
+ factor(haz_chem)            1 146.89162220805218 350.03948571699516
+ factor(fam_cancer)          1 146.93229206471048 350.08015557365343
+ x_bone_n_NON_ZERO           1 146.94096261923005 350.08882612817297
+ factor(flag1)               1 146.95233294301818 350.10019645196110
+ age_x_NON_ZERO              1 146.95403059595938 350.10189410490233
+ x_chest_n_MIS               1 146.95813892639183 350.10600243533474
+ age_cen                     1 146.95825364946850 350.10611715841145
+ factor(rad_nuclear)         2 145.10604477306345 350.25390828200636
+ factor(urban)               2 145.58599369238109 350.73385720132404
+ factor(COM2_EXP1)           2 145.82157932059073 350.96944282953370
+ factor(rad_other)           2 146.59180325887962 351.73966676782254
+ factor(rad_exp)             2 146.61575982015052 351.76362332909343
+ factor(radiation)           2 146.61575982015054 351.76362332909349
+ factor(x_chest)             2 146.69216611613442 351.84002962507736
+ factor(educ)                3 145.12875139135866 352.27661490030164
+ factor(Year_first_exposed)  4 143.50898293890307 352.65684644784602
+ factor(first_year)          4 143.50898293890310 352.65684644784608
+ factor(alc)                 5 142.12724795259885 353.27511146154177
+ factor(liqtype_recode)      3 146.45639852035220 353.60426202929511
+ factor(QUES2)               3 146.80870696090562 353.95657046984854
+ factor(Year_last_exposed)   4 145.08474283328016 354.23260634222311
- factor(x_bone)              2 157.52037409930981 354.66823760825275
+ factor(oblast)              4 145.61727817805007 354.76514168699305
- factor(exp)                 1 155.98840389117507 355.13626740011802
- factor(COM1_EXP1)           3 160.00675745478827 355.15462096373119
+ factor(first)               6 142.47861647787641 355.62647998681939
- factor(x_other)             2 158.97995027428175 356.12781378322472
+ factor(reference)          12 131.38042217640424 356.52828568534721
- factor(rad_army)            2 163.75649711598837 360.90436062493131

Step:  AIC=344.05000000000001
Number_cells_MN ~ factor(rad_army) + factor(x_other) + factor(COM1_EXP1) + 
    factor(exp) + factor(x_bone) + sm_pday_NON_ZERO + offset(log(Number_cells_scored))

                             Df           Deviance                AIC
+ factor(y_int)               2 134.37621407100201 341.52407757994496
+ factor(rad_radiography)     2 135.24485320488384 342.39271671382676
+ x_dental_n_MIS              1 137.35402230306158 342.50188581200450
+ age_cen7                    1 137.43996812237688 342.58783163131983
+ factor(x_dental)            1 137.66861629658678 342.81647980552975
+ tse_NON_ZERO                1 137.88121491304537 343.02907842198829
+ age_cen5                    1 138.01708405666770 343.16494756561065
+ factor(flag_definite)       1 138.53848414638213 343.68634765532511
+ factor(haz_other)           1 138.70887717350897 343.85674068245191
+ factor(industry)            1 138.82805208506514 343.97591559400809
+ factor(haz_exp)             1 138.82805208506517 343.97591559400814
<none>                          140.90514239655104 344.05300590549399
+ factor(x_other_n)           6 128.91159955263456 344.05946306157750
+ factor(QUES1)               3 135.04181541588721 344.18967892483016
+ x_chest_n_NON_ZERO          1 139.08219543893719 344.23005894788014
+ factor(haz_el)              1 139.09306122873610 344.24092473767905
+ factor(petroleum)           1 139.43642506856290 344.58428857750584
+ factor(chem_petrol)         1 139.43642506856287 344.58428857750584
+ x_dental_n_NON_ZERO         1 139.49681243631858 344.64467594526150
+ factor(other_chemical)      1 139.66374793123282 344.81161144017574
+ factor(chem_other)          1 139.66374793123279 344.81161144017574
+ age_cen3                    1 139.68037154530856 344.82823505425154
+ factor(t22)                 1 139.75904104388798 344.90690455283095
+ number1_NON_ZERO            1 139.81547500226671 344.96333851120966
+ num_miss_NON_ZERO           1 139.90003503706251 345.04789854600546
+ liqtype_NON_ZERO            1 140.07215992959095 345.22002343853387
+ factor(haz_road)            1 140.28228549507790 345.43014900402085
+ factor(pesticides)          1 140.36201212940040 345.50987563834337
+ factor(chem_pest)           1 140.36201212940040 345.50987563834337
+ days_act_NON_ZERO           1 140.39216435679157 345.54002786573449
+ factor(chemical)            1 140.39391005371107 345.54177356265404
+ factor(chem_exp)            1 140.39391005371112 345.54177356265404
+ x_bone_n_MIS                1 140.42421141622222 345.57207492516517
+ factor(subtypecll_str)      1 140.45345597518823 345.60131948413118
+ duration_NON_ZERO           1 140.48953896622089 345.63740247516387
+ factor(fam_cancer)          1 140.49310692089213 345.64097042983508
+ factor(oil)                 1 140.52894333999075 345.67680684893367
+ factor(haz_chem)            1 140.52894333999075 345.67680684893367
+ age_NON_ZERO                1 140.53529552305272 345.68315903199567
+ factor(COM3_EXP1)           1 140.59967797004322 345.74754147898614
+ factor(urban)               2 138.61428579571600 345.76214930465892
+ factor(radtx_other)         1 140.66314647774217 345.81100998668512
+ factor(proxy_str)           1 140.68927517790914 345.83713868685209
+ duration_act_NON_ZERO       1 140.69545551994599 345.84331902888891
+ sm_pday_MIS                 1 140.73819453082189 345.88605803976486
+ x_bone_n_NON_ZERO           1 140.81816557127200 345.96602908021498
+ factor(Year_first_exposed)  4 134.82007130855325 345.96793481749620
+ factor(first_year)          4 134.82007130855328 345.96793481749626
+ age_cen2                    1 140.85263561076502 346.00049911970797
+ x_chest_n_MIS               1 140.86231802617260 346.01018153511552
+ factor(flag1)               1 140.86591595741780 346.01377946636075
+ age_cen4                    1 140.86883511157308 346.01669862051602
+ age_cen8                    1 140.87733875258530 346.02520226152825
+ age_cen6                    1 140.88953771259304 346.03740122153602
+ factor(sm_reg)              1 140.89014215941387 346.03800566835685
+ age_x_NON_ZERO              1 140.89605006524545 346.04391357418842
+ days_NON_ZERO               1 140.90330525506755 346.05116876401053
+ age_cen                     1 140.90343931813007 346.05130282707302
+ factor(alc)                 5 133.01067894387103 346.15854245281400
+ factor(COM2_EXP1)           2 139.33657172530235 346.48443523424532
+ factor(rad_nuclear)         2 139.50141579949153 346.64927930843447
+ factor(x_chest)             2 140.16712229276280 347.31498580170575
+ factor(radiation)           2 140.31994345306919 347.46780696201211
+ factor(rad_exp)             2 140.31994345306924 347.46780696201222
+ factor(rad_other)           2 140.63620489743985 347.78406840638280
- sm_pday_NON_ZERO            1 146.95883857126390 348.10670208020684
+ factor(educ)                3 139.42989935917947 348.57776286812242
+ factor(liqtype_recode)      3 139.81868863282477 348.96655214176769
+ factor(Year_last_exposed)   4 138.24287289575358 349.39073640469655
+ factor(first)               6 134.39783516034365 349.54569866928659
+ factor(QUES2)               3 140.81214084505206 349.96000435399503
+ factor(oblast)              4 139.38735465317188 350.53521816211480
- factor(exp)                 1 151.82528854698853 352.97315205593145
- factor(x_other)             2 153.91854149781850 353.06640500676144
- factor(COM1_EXP1)           3 156.75845646094524 353.90631996988816
- factor(x_bone)              2 154.91756610584656 354.06542961478954
- factor(rad_army)            2 155.69396575095047 354.84182925989342
+ factor(reference)          12 127.92597894838674 355.07384245732965

Step:  AIC=341.51999999999998
Number_cells_MN ~ factor(rad_army) + factor(x_other) + factor(COM1_EXP1) + 
    factor(exp) + factor(x_bone) + sm_pday_NON_ZERO + factor(y_int) + 
    offset(log(Number_cells_scored))

                             Df           Deviance                AIC
+ age_cen7                    1 129.42625497919946 338.57411848814240
+ age_cen5                    1 130.31598081426918 339.46384432321213
+ factor(rad_radiography)     2 128.64937836389024 339.79724187283318
+ factor(haz_other)           1 131.87154027058020 341.01940377952315
+ factor(industry)            1 131.93073168209247 341.07859519103545
+ factor(haz_exp)             1 131.93073168209250 341.07859519103545
+ x_dental_n_MIS              1 132.19939734344220 341.34726085238515
+ age_cen3                    1 132.35827565827589 341.50613916721886
<none>                          134.37621407100201 341.52407757994496
+ factor(x_dental)            1 132.48983107616442 341.63769458510740
+ factor(flag_definite)       1 132.61830677093920 341.76617027988215
+ factor(haz_el)              1 132.66963748462777 341.81750099357072
+ x_chest_n_NON_ZERO          1 132.88528947125451 342.03315298019743
+ tse_NON_ZERO                1 132.89860353208275 342.04646704102572
+ age_cen8                    1 133.14818806443824 342.29605157338119
+ factor(chem_petrol)         1 133.23910021882821 342.38696372777116
+ factor(petroleum)           1 133.23910021882824 342.38696372777122
+ factor(haz_road)            1 133.25863406233810 342.40649757128108
+ age_cen6                    1 133.27305457740820 342.42091808635115
+ age_cen4                    1 133.32956643457231 342.47742994351529
+ x_dental_n_NON_ZERO         1 133.35938767380605 342.50725118274897
+ factor(other_chemical)      1 133.37607709223312 342.52394060117604
+ factor(chem_other)          1 133.37607709223317 342.52394060117615
+ days_act_NON_ZERO           1 133.44344234743815 342.59130585638110
+ factor(haz_chem)            1 133.46888005061192 342.61674355955483
+ factor(oil)                 1 133.46888005061197 342.61674355955495
+ liqtype_NON_ZERO            1 133.52321380847593 342.67107731741885
+ factor(pesticides)          1 133.54562621573794 342.69348972468089
+ factor(chem_pest)           1 133.54562621573794 342.69348972468089
+ age_cen2                    1 133.57719166494240 342.72505517388538
+ factor(QUES1)               3 129.63738130494684 342.78524481388979
+ x_bone_n_MIS                1 133.65590281302221 342.80376632196516
+ number1_NON_ZERO            1 133.73434125781432 342.88220476675724
+ num_miss_NON_ZERO           1 133.78604871251898 342.93391222146192
+ age_NON_ZERO                1 133.84099710778776 342.98886061673068
+ factor(t22)                 1 133.92820067542667 343.07606418436961
+ sm_pday_MIS                 1 133.93274176153432 343.08060527047724
+ factor(alc)                 5 125.94445851951677 343.09232202845976
+ factor(chemical)            1 134.03675724383595 343.18462075277887
+ factor(chem_exp)            1 134.03675724383595 343.18462075277887
+ factor(sm_reg)              1 134.05169254578317 343.19955605472614
+ factor(fam_cancer)          1 134.05919096718381 343.20705447612676
+ days_NON_ZERO               1 134.09001000213385 343.23787351107683
+ factor(subtypecll_str)      1 134.22060140135724 343.36846491030019
+ duration_NON_ZERO           1 134.22931406879979 343.37717757774271
+ duration_act_NON_ZERO       1 134.23216880109035 343.38003231003330
+ factor(COM3_EXP1)           1 134.25088281722822 343.39874632617114
+ x_chest_n_MIS               1 134.25801955967984 343.40588306862276
+ age_cen                     1 134.25826463461792 343.40612814356086
+ age_x_NON_ZERO              1 134.27984246230929 343.42770597125224
+ x_bone_n_NON_ZERO           1 134.31442352832346 343.46228703726638
+ factor(proxy_str)           1 134.32094304960526 343.46880655854818
+ factor(radtx_other)         1 134.35127677879109 343.49914028773401
+ factor(flag1)               1 134.36960721502064 343.51747072396358
+ factor(rad_nuclear)         2 132.60454424106084 343.75240775000378
+ factor(urban)               2 132.70867018572355 343.85653369466650
- factor(y_int)               2 140.90514239655104 344.05300590549399
+ factor(Year_first_exposed)  4 129.09008500298137 344.23794851192429
+ factor(first_year)          4 129.09008500298134 344.23794851192429
+ factor(COM2_EXP1)           2 133.12965307178695 344.27751658072987
+ factor(x_chest)             2 133.20573384525420 344.35359735419718
+ factor(x_other_n)           6 125.58620952951652 344.73407303845943
+ factor(radiation)           2 133.82814950594545 344.97601301488839
+ factor(rad_exp)             2 133.82814950594542 344.97601301488839
+ factor(rad_other)           2 134.05898899560660 345.20685250454954
+ factor(educ)                3 132.85574169945002 346.00360520839297
- sm_pday_NON_ZERO            1 140.87975923977956 346.02762274872248
+ factor(liqtype_recode)      3 133.27167161278678 346.41953512172972
+ factor(QUES2)               3 134.03942620343173 347.18728971237465
+ factor(first)               6 128.63082598930472 347.77868949824767
+ factor(oblast)              4 132.89049245705385 348.03835596599680
+ factor(Year_last_exposed)   4 133.08305314723927 348.23091665618222
- factor(COM1_EXP1)           3 148.55638218353704 349.70424569247996
- factor(rad_army)            2 146.99438606281234 350.14224957175531
- factor(x_bone)              2 147.30941985516870 350.45728336411162
+ factor(reference)          12 120.32158039424880 351.46944390319175
- factor(x_other)             2 148.86707167852387 352.01493518746679
- factor(exp)                 1 151.58649958247838 356.73436309142130

Step:  AIC=338.56999999999999
Number_cells_MN ~ factor(rad_army) + factor(x_other) + factor(COM1_EXP1) + 
    factor(exp) + factor(x_bone) + sm_pday_NON_ZERO + factor(y_int) + 
    age_cen7 + offset(log(Number_cells_scored))

                             Df           Deviance                AIC
+ factor(rad_radiography)     2 123.90545330937447 337.05331681831751
+ x_dental_n_MIS              1 126.60006563546956 337.74792914441252
+ factor(industry)            1 126.86019594074814 338.00805944969113
+ factor(haz_exp)             1 126.86019594074817 338.00805944969113
+ factor(x_dental)            1 126.92892032862585 338.07678383756888
+ factor(haz_other)           1 126.94860578084004 338.09646928978304
<none>                          129.42625497919946 338.57411848814246
+ factor(haz_el)              1 127.59401906043558 338.74188256937862
+ age_x_NON_ZERO              1 127.81555199413920 338.96341550308216
+ age_cen                     1 127.83702500462216 338.98488851356512
+ x_dental_n_NON_ZERO         1 127.89341565174495 339.04127916068796
+ factor(haz_road)            1 128.07989069692633 339.22775420586936
+ factor(petroleum)           1 128.11047997803684 339.25834348697981
+ factor(chem_petrol)         1 128.11047997803681 339.25834348697981
+ factor(flag_definite)       1 128.13317616224720 339.28103967119023
+ days_act_NON_ZERO           1 128.13867896272637 339.28654247166935
+ age_cen3                    1 128.27753577511768 339.42539928406069
+ duration_act_NON_ZERO       1 128.33229663584592 339.48016014478890
+ tse_NON_ZERO                1 128.33718673806140 339.48505024700444
+ num_miss_NON_ZERO           1 128.36853926151971 339.51640277046272
+ number1_NON_ZERO            1 128.44624997663297 339.59411348557597
+ liqtype_NON_ZERO            1 128.55589369637050 339.70375720531354
+ factor(oil)                 1 128.59765508532419 339.74551859426720
+ factor(haz_chem)            1 128.59765508532419 339.74551859426720
+ factor(COM2_EXP1)           2 126.60684637160038 339.75470988054337
+ duration_NON_ZERO           1 128.61137703782390 339.75924054676693
+ x_chest_n_NON_ZERO          1 128.62474553578218 339.77260904472519
+ factor(other_chemical)      1 128.64955450175492 339.79741801069792
+ factor(chem_other)          1 128.64955450175489 339.79741801069792
+ factor(fam_cancer)          1 128.65101787855826 339.79888138750130
+ factor(pesticides)          1 128.69601620593244 339.84387971487547
+ factor(chem_pest)           1 128.69601620593244 339.84387971487547
+ x_chest_n_MIS               1 128.71746329422140 339.86532680316441
+ x_bone_n_MIS                1 128.71795259102100 339.86581609996404
+ factor(QUES1)               3 124.79578630461276 339.94364981355579
+ age_cen2                    1 128.80251342233638 339.95037693127938
+ age_cen5                    1 128.99102023282637 340.13888374176940
+ factor(t22)                 1 129.02706651187572 340.17493002081869
+ days_NON_ZERO               1 129.03180759543156 340.17967110437456
+ age_NON_ZERO                1 129.04921733898468 340.19708084792768
+ age_cen4                    1 129.12734420626688 340.27520771520989
+ factor(chemical)            1 129.22612848953688 340.37399199847988
+ factor(chem_exp)            1 129.22612848953690 340.37399199847994
+ factor(COM3_EXP1)           1 129.22921715426349 340.37708066320647
+ factor(x_chest)             2 127.24369739024699 340.39156089919004
+ factor(subtypecll_str)      1 129.31453415210140 340.46239766104441
+ sm_pday_MIS                 1 129.34235165287794 340.49021516182097
+ factor(flag1)               1 129.35230776131618 340.50017127025922
+ factor(radtx_other)         1 129.37145969411327 340.51932320305627
+ factor(sm_reg)              1 129.38022791449740 340.52809142344040
+ age_cen6                    1 129.40287316431503 340.55073667325803
+ age_cen8                    1 129.40337882140952 340.55124233035252
+ factor(proxy_str)           1 129.41193527471492 340.55979878365793
+ x_bone_n_NON_ZERO           1 129.42233765331352 340.57020116225652
+ factor(rad_nuclear)         2 127.49977584591601 340.64763935485905
+ factor(urban)               2 127.84997882667507 340.99784233561809
- sm_pday_NON_ZERO            1 134.15120434156361 341.29906785050662
- age_cen7                    1 134.37621407100201 341.52407757994501
+ factor(radiation)           2 128.97823077876436 342.12609428770736
+ factor(rad_exp)             2 128.97823077876436 342.12609428770736
+ factor(educ)                3 127.19850772022487 342.34637122916786
+ factor(rad_other)           2 129.22117389406458 342.36903740300761
- factor(y_int)               2 137.43996812237688 342.58783163131989
+ factor(x_other_n)           6 121.63523880754276 342.78310231648572
+ factor(Year_first_exposed)  4 125.80275710476636 342.95062061370936
+ factor(first_year)          4 125.80275710476634 342.95062061370936
+ factor(liqtype_recode)      3 128.01422945917867 343.16209296812167
+ factor(alc)                 5 124.01644932609744 343.16431283504045
- factor(x_bone)              2 138.22045756595571 343.36832107489874
+ factor(QUES2)               3 129.06678277596185 344.21464628490486
+ factor(Year_last_exposed)   4 128.01205732050821 345.15992082945121
+ factor(oblast)              4 128.57332920214367 345.72119271108670
+ factor(first)               6 125.27144676271602 346.41931027165901
- factor(COM1_EXP1)           3 143.64227446821607 346.79013797715908
- factor(rad_army)            2 142.71687366161058 347.86473717055355
- factor(x_other)             2 142.73876522839180 347.88662873733483
+ factor(reference)          12 114.94557219764172 348.09343570658473
- factor(exp)                 1 149.09164747647731 356.23951098542034

Step:  AIC=337.05000000000001
Number_cells_MN ~ factor(rad_army) + factor(x_other) + factor(COM1_EXP1) + 
    factor(exp) + factor(x_bone) + sm_pday_NON_ZERO + factor(y_int) + 
    age_cen7 + factor(rad_radiography) + offset(log(Number_cells_scored))

                             Df           Deviance                AIC
+ x_dental_n_NON_ZERO         1 120.22750608086281 335.37536958980581
+ x_dental_n_MIS              1 120.55929345395607 335.70715696289903
+ factor(x_dental)            1 120.92171210081480 336.06957560975775
+ factor(industry)            1 121.62241535505810 336.77027886400106
+ factor(haz_exp)             1 121.62241535505810 336.77027886400106
+ factor(haz_other)           1 121.68504135308568 336.83290486202867
<none>                          123.90545330937447 337.05331681831746
+ factor(haz_el)              1 122.01265267882917 337.16051618777215
+ factor(flag_definite)       1 122.12089862401739 337.26876213296038
+ age_x_NON_ZERO              1 122.44993871294429 337.59780222188726
+ age_cen                     1 122.51070951466762 337.65857302361059
+ factor(haz_road)            1 122.61906303833408 337.76692654727708
+ liqtype_NON_ZERO            1 122.67126982256744 337.81913333151044
+ days_act_NON_ZERO           1 122.67442136941098 337.82228487835397
+ factor(chem_petrol)         1 122.79232254058965 337.94018604953260
+ factor(petroleum)           1 122.79232254058968 337.94018604953266
+ age_cen3                    1 122.82005308501672 337.96791659395967
+ num_miss_NON_ZERO           1 122.98060085280936 338.12846436175232
+ number1_NON_ZERO            1 122.99534393523001 338.14320744417296
+ factor(oil)                 1 123.06200807863208 338.20987158757504
+ factor(haz_chem)            1 123.06200807863206 338.20987158757504
+ x_chest_n_NON_ZERO          1 123.10166741413077 338.24953092307373
+ duration_act_NON_ZERO       1 123.15436987571425 338.30223338465726
+ x_bone_n_MIS                1 123.18859577723536 338.33645928617835
+ factor(pesticides)          1 123.18861991357014 338.33648342251308
+ factor(chem_pest)           1 123.18861991357016 338.33648342251314
+ factor(rad_nuclear)         1 123.23063666135216 338.37850017029513
+ tse_NON_ZERO                1 123.33189841503079 338.47976192397380
+ factor(fam_cancer)          1 123.34312894122755 338.49099245017055
+ factor(other_chemical)      1 123.34322124115585 338.49108475009882
+ factor(chem_other)          1 123.34322124115596 338.49108475009893
+ duration_NON_ZERO           1 123.38426436755032 338.53212787649329
+ x_chest_n_MIS               1 123.40476660732810 338.55263011627108
+ age_NON_ZERO                1 123.41376633040210 338.56162983934507
- factor(rad_radiography)     2 129.42625497919946 338.57411848814240
+ factor(QUES1)               3 119.47324786174998 338.62111137069297
+ factor(t22)                 1 123.47411057635749 338.62197408530045
+ age_cen5                    1 123.51471144616102 338.66257495510399
+ age_cen2                    1 123.54196099509596 338.68982450403894
+ days_NON_ZERO               1 123.60297114775467 338.75083465669763
+ factor(subtypecll_str)      1 123.62725721850950 338.77512072745247
+ sm_pday_MIS                 1 123.63253327648326 338.78039678542621
+ factor(COM3_EXP1)           1 123.69175312271824 338.83961663166122
+ factor(sm_reg)              1 123.70125920698703 338.84912271592998
+ age_cen4                    1 123.72979821361464 338.87766172255760
+ factor(chemical)            1 123.75695547681158 338.90481898575456
+ factor(chem_exp)            1 123.75695547681163 338.90481898575462
+ factor(COM2_EXP1)           2 121.78951304788826 338.93737655683123
+ factor(proxy_str)           1 123.79418449356564 338.94204800250861
+ age_cen8                    1 123.85326831060674 339.00113181954970
+ x_bone_n_NON_ZERO           1 123.86625975792289 339.01412326686585
+ factor(radtx_other)         1 123.87548242912679 339.02334593806978
+ factor(flag1)               1 123.89646188237681 339.04432539131977
+ age_cen6                    1 123.90237522257998 339.05023873152294
+ factor(urban)               2 122.24533090091047 339.39319440985344
+ factor(x_chest)             2 122.45736625472156 339.60522976366451
- age_cen7                    1 128.64937836389024 339.79724187283318
- sm_pday_NON_ZERO            1 129.16191938234695 340.30978289128996
+ factor(rad_other)           2 123.21941403860959 340.36727754755259
+ factor(radiation)           2 123.23387082138866 340.38173433033165
+ factor(rad_exp)             2 123.23387082138866 340.38173433033165
+ factor(Year_first_exposed)  4 119.83251177804773 340.98037528699069
+ factor(first_year)          4 119.83251177804772 340.98037528699069
+ factor(x_other_n)           6 115.88394096109359 341.03180447003655
- factor(y_int)               2 131.93714970809285 341.08501321703579
- factor(rad_army)            2 131.95090453014845 341.09876803909140
- factor(x_bone)              2 132.14314796809668 341.29101147703966
+ factor(liqtype_recode)      3 122.29507292193017 341.44293643087315
+ factor(educ)                3 122.93890074048180 342.08676424942479
+ factor(QUES2)               3 122.97936848582791 342.12723199477091
+ factor(alc)                 5 119.09903047320364 342.24689398214662
+ factor(Year_last_exposed)   4 122.25187226362640 343.39973577256939
+ factor(oblast)              4 122.89057444158861 344.03843795053160
+ factor(first)               6 119.42239547771383 344.57025898665682
- factor(COM1_EXP1)           3 138.66398140623500 345.81184491517797
- factor(x_other)             2 137.70982159662648 346.85768510556943
+ factor(reference)          12 110.32194624415202 347.46980975309498
- factor(exp)                 1 141.63850647432528 352.78636998326829

Step:  AIC=335.38
Number_cells_MN ~ factor(rad_army) + factor(x_other) + factor(COM1_EXP1) + 
    factor(exp) + factor(x_bone) + sm_pday_NON_ZERO + factor(y_int) + 
    age_cen7 + factor(rad_radiography) + x_dental_n_NON_ZERO + 
    offset(log(Number_cells_scored))

                             Df           Deviance                AIC
+ factor(industry)            1 116.87392458395233 334.02178809289524
+ factor(haz_exp)             1 116.87392458395230 334.02178809289524
+ factor(haz_other)           1 117.23907461612416 334.38693812506710
<none>                          120.22750608086281 335.37536958980576
+ age_cen                     1 118.23545041637279 335.38331392531575
+ age_x_NON_ZERO              1 118.35883370625614 335.50669721519910
+ factor(haz_road)            1 118.49951308244120 335.64737659138416
+ factor(haz_el)              1 118.52130359328922 335.66916710223217
+ factor(other_chemical)      1 118.73983569613790 335.88769920508082
+ factor(chem_other)          1 118.73983569613786 335.88769920508082
+ factor(urban)               2 116.80588200856589 335.95374551750888
+ age_NON_ZERO                1 118.86598625442286 336.01384976336578
+ factor(pesticides)          1 118.88252082152333 336.03038433046629
+ factor(chem_pest)           1 118.88252082152331 336.03038433046629
+ number1_NON_ZERO            1 118.88761560505317 336.03547911399608
+ factor(flag_definite)       1 118.92230344435123 336.07016695329418
+ factor(QUES1)               3 115.07559235531677 336.22345586425968
+ factor(chemical)            1 119.10663574465825 336.25449925360124
+ factor(chem_exp)            1 119.10663574465825 336.25449925360124
+ age_cen3                    1 119.11346220377359 336.26132571271654
+ num_miss_NON_ZERO           1 119.15169606911942 336.29955957806237
+ x_chest_n_NON_ZERO          1 119.19156741139837 336.33943092034133
+ liqtype_NON_ZERO            1 119.19953395946293 336.34739746840592
+ days_act_NON_ZERO           1 119.45817650589746 336.60604001484040
+ factor(oil)                 1 119.57813708110973 336.72600059005265
+ factor(haz_chem)            1 119.57813708110970 336.72600059005265
+ factor(fam_cancer)          1 119.60747508775150 336.75533859669440
+ factor(petroleum)           1 119.65611614551590 336.80397965445889
+ factor(chem_petrol)         1 119.65611614551591 336.80397965445889
+ x_bone_n_MIS                1 119.67158694601815 336.81945045496110
+ factor(COM3_EXP1)           1 119.71688514961943 336.86474865856235
+ duration_act_NON_ZERO       1 119.72245063253449 336.87031414147748
+ factor(t22)                 1 119.73575470615484 336.88361821509778
+ factor(subtypecll_str)      1 119.78385252513259 336.93171603407552
+ age_cen2                    1 119.81679673076246 336.96466023970538
+ age_cen5                    1 119.84961968817250 336.99748319711546
+ factor(x_other_n)           6 109.88715693986242 337.03502044880537
+ x_dental_n_MIS              1 119.90340153527175 337.05126504421469
- x_dental_n_NON_ZERO         1 123.90545330937447 337.05331681831740
+ factor(COM2_EXP1)           2 117.94071044769356 337.08857395663654
+ age_cen4                    1 119.98754934202927 337.13541285097222
+ factor(x_dental)            1 120.05005341232061 337.19791692126353
+ x_chest_n_MIS               1 120.06092924825262 337.20879275719557
- sm_pday_NON_ZERO            1 124.11940852543395 337.26727203437690
+ duration_NON_ZERO           1 120.18197004056249 337.32983354950545
+ sm_pday_MIS                 1 120.18334864120212 337.33121215014506
+ factor(radtx_other)         1 120.19141560031949 337.33927910926241
+ age_cen6                    1 120.19458149697796 337.34244500592092
+ x_bone_n_NON_ZERO           1 120.21050838320586 337.35837189214885
+ days_NON_ZERO               1 120.21169272734070 337.35955623628365
+ factor(proxy_str)           1 120.21284691184003 337.36071042078299
+ factor(rad_nuclear)         1 120.21630404380191 337.36416755274490
+ tse_NON_ZERO                1 120.21754043083509 337.36540393977805
+ factor(sm_reg)              1 120.22225851192677 337.37012202086976
+ age_cen8                    1 120.22433313556927 337.37219664451220
+ factor(flag1)               1 120.22727913756886 337.37514264651179
+ factor(rad_other)           2 118.95245457349510 338.10031808243809
+ factor(Year_first_exposed)  4 114.97113636906592 338.11899987800882
+ factor(first_year)          4 114.97113636906596 338.11899987800894
- factor(rad_army)            2 127.12112744740054 338.26899095634349
+ factor(x_chest)             2 119.41844214504333 338.56630565398632
+ factor(radiation)           2 119.56858686954016 338.71645037848310
+ factor(rad_exp)             2 119.56858686954016 338.71645037848310
- factor(x_bone)              2 127.76639855643067 338.91426206537358
- age_cen7                    1 125.76825222787890 338.91611573682189
- factor(y_int)               2 127.88191601753608 339.02977952647905
- factor(rad_radiography)     2 127.89341565174495 339.04127916068785
+ factor(alc)                 5 114.23595112772774 339.38381463667065
+ factor(educ)                3 118.53029185161388 339.67815536055684
+ factor(QUES2)               3 118.71531198430149 339.86317549324440
+ factor(liqtype_recode)      3 119.08477049500276 340.23263400394569
+ factor(Year_last_exposed)   4 117.88040078695350 341.02826429589641
+ factor(first)               6 114.96249147646439 342.11035498540730
+ factor(oblast)              4 118.97522750480192 342.12309101374490
- factor(COM1_EXP1)           3 133.37507846823854 342.52294197718152
- factor(x_other)             2 132.64517700630884 343.79304051525179
+ factor(reference)          12 107.53232766099960 346.68019116994253
- factor(exp)                 1 139.19984417845831 352.34770768740123

Step:  AIC=334.01999999999998
Number_cells_MN ~ factor(rad_army) + factor(x_other) + factor(COM1_EXP1) + 
    factor(exp) + factor(x_bone) + sm_pday_NON_ZERO + factor(y_int) + 
    age_cen7 + factor(rad_radiography) + x_dental_n_NON_ZERO + 
    factor(industry) + offset(log(Number_cells_scored))

                             Df           Deviance                AIC
+ factor(haz_el)              1 113.79827032580822 332.94613383475121
+ number1_NON_ZERO            1 113.99483164816044 333.14269515710339
+ factor(x_other_n)           6 104.01591216203448 333.16377567097743
+ num_miss_NON_ZERO           1 114.21290578406743 333.36076929301043
<none>                          116.87392458395233 334.02178809289529
+ age_x_NON_ZERO              1 115.08540293359147 334.23326644253444
+ factor(COM3_EXP1)           1 115.14193542143435 334.28979893037734
+ age_cen                     1 115.20463223989188 334.35249574883483
+ factor(QUES1)               3 111.29850837270656 334.44637188164955
+ factor(oil)                 1 115.29877443732504 334.44663794626803
+ factor(haz_chem)            1 115.29877443732508 334.44663794626808
+ factor(other_chemical)      1 115.35171183082026 334.49957533976323
+ factor(chem_other)          1 115.35171183082026 334.49957533976323
+ factor(pesticides)          1 115.60690407910270 334.75476758804569
+ factor(chem_pest)           1 115.60690407910273 334.75476758804569
+ factor(chemical)            1 115.71370954859184 334.86157305753483
+ factor(chem_exp)            1 115.71370954859186 334.86157305753483
+ age_cen3                    1 115.79187136123602 334.93973487017900
+ age_NON_ZERO                1 115.84693103159738 334.99479454054034
+ factor(flag_definite)       1 115.94317860894903 335.09104211789202
+ age_cen2                    1 115.99158121516186 335.13944472410481
+ factor(COM2_EXP1)           2 114.04016838314242 335.18803189208541
+ x_chest_n_NON_ZERO          1 116.06419160543744 335.21205511438041
+ age_cen4                    1 116.16394633669046 335.31180984563343
+ factor(haz_road)            1 116.16461026837067 335.31247377731364
- factor(industry)            1 120.22750608086281 335.37536958980581
- sm_pday_NON_ZERO            1 120.26106894257883 335.40893245152182
+ factor(t22)                 1 116.30149021811788 335.44935372706084
+ days_act_NON_ZERO           1 116.35210324574048 335.49996675468344
+ x_bone_n_MIS                1 116.41741489084070 335.56527839978367
+ age_cen5                    1 116.42339269500282 335.57125620394578
+ duration_act_NON_ZERO       1 116.46598767879699 335.61385118773995
+ factor(fam_cancer)          1 116.50197661901255 335.64984012795554
+ liqtype_NON_ZERO            1 116.52629720466486 335.67416071360782
+ factor(petroleum)           1 116.53516848087338 335.68303198981636
+ factor(chem_petrol)         1 116.53516848087337 335.68303198981636
+ age_cen6                    1 116.57820327946200 335.72606678840498
+ x_dental_n_MIS              1 116.57924979508570 335.72711330402865
+ factor(flag1)               1 116.67484101024478 335.82270451918777
+ factor(x_dental)            1 116.71041836752727 335.85828187647024
+ factor(sm_reg)              1 116.72779351957759 335.87565702852055
+ factor(urban)               2 114.74388843139094 335.89175194033390
+ x_chest_n_MIS               1 116.74666657975949 335.89453008870248
+ tse_NON_ZERO                1 116.75438160714215 335.90224511608511
+ sm_pday_MIS                 1 116.78717618779744 335.93503969674043
+ age_cen8                    1 116.78944129604177 335.93730480498476
+ factor(subtypecll_str)      1 116.79911251704925 335.94697602599223
+ factor(proxy_str)           1 116.81196781137812 335.95983132032109
+ factor(rad_nuclear)         1 116.83397574221520 335.98183925115819
+ duration_NON_ZERO           1 116.83593675490482 335.98380026384780
+ factor(haz_other)           1 116.84779636086039 335.99565986980338
+ factor(radtx_other)         1 116.85811161433548 336.00597512327846
+ days_NON_ZERO               1 116.87301085294681 336.02087436188981
+ x_bone_n_NON_ZERO           1 116.87309086858399 336.02095437752695
- x_dental_n_NON_ZERO         1 121.62241535505810 336.77027886400106
+ factor(rad_other)           2 115.73560634075560 336.88346984969860
+ factor(x_chest)             2 116.11825552047677 337.26611902941977
- factor(x_bone)              2 124.15405311302624 337.30191662196921
+ factor(radiation)           2 116.29530292760211 337.44316643654508
+ factor(rad_exp)             2 116.29530292760214 337.44316643654508
- factor(rad_army)            2 124.29676676692110 337.44463027586409
+ factor(QUES2)               3 114.58268572062191 337.73054922956487
- factor(rad_radiography)     2 124.58270371648393 337.73056722542691
- age_cen7                    1 122.82065165692990 337.96851516587287
+ factor(educ)                3 114.82638563153843 337.97424914048139
- factor(y_int)               2 125.02092663891548 338.16879014785843
+ factor(Year_first_exposed)  4 113.80208739916795 338.94995090811091
+ factor(first_year)          4 113.80208739916797 338.94995090811096
+ factor(alc)                 5 112.16478450007374 339.31264800901670
+ factor(Year_last_exposed)   4 114.29924611831370 339.44710962725668
+ factor(liqtype_recode)      3 116.39082632445108 339.53868983339407
- factor(x_other)             2 126.61348706419589 339.76135057313888
- factor(COM1_EXP1)           3 129.31736117494916 340.46522468389213
+ factor(oblast)              4 116.36858827346136 341.51645178240432
+ factor(first)               6 113.79372165822038 342.94158516716334
+ factor(reference)          12 105.23123299986726 346.37909650881022
- factor(exp)                 1 136.42710827061188 351.57497177955486

Step:  AIC=332.94999999999999
Number_cells_MN ~ factor(rad_army) + factor(x_other) + factor(COM1_EXP1) + 
    factor(exp) + factor(x_bone) + sm_pday_NON_ZERO + factor(y_int) + 
    age_cen7 + factor(rad_radiography) + x_dental_n_NON_ZERO + 
    factor(industry) + factor(haz_el) + offset(log(Number_cells_scored))

                             Df           Deviance                AIC
+ number1_NON_ZERO            1 111.20074759420787 332.34861110315086
+ num_miss_NON_ZERO           1 111.41745244648349 332.56531595542646
<none>                          113.79827032580822 332.94613383475121
+ factor(oil)                 1 112.01459239210499 333.16245590104796
+ factor(haz_chem)            1 112.01459239210497 333.16245590104796
+ age_x_NON_ZERO              1 112.44124958986244 333.58911309880540
+ factor(QUES1)               3 108.56937195335958 333.71723546230254
+ age_cen                     1 112.60492264937710 333.75278615832008
+ factor(other_chemical)      1 112.62827305974592 333.77613656868891
+ factor(chem_other)          1 112.62827305974596 333.77613656868891
+ factor(pesticides)          1 112.63516691814760 333.78303042709058
+ factor(chem_pest)           1 112.63516691814760 333.78303042709058
+ factor(COM3_EXP1)           1 112.76156592280252 333.90942943174548
- factor(haz_el)              1 116.87392458395233 334.02178809289529
- sm_pday_NON_ZERO            1 116.88118935342843 334.02905286237137
+ age_cen2                    1 112.91457450133618 334.06243801027915
+ factor(chem_exp)            1 112.91534111888957 334.06320462783253
+ factor(chemical)            1 112.91534111888960 334.06320462783259
+ age_cen3                    1 112.92194122136836 334.06980473031132
+ age_NON_ZERO                1 113.03657249718128 334.18443600612426
+ age_cen4                    1 113.05794208067704 334.20580558962001
+ factor(flag_definite)       1 113.22135616162541 334.36921967056838
+ x_dental_n_MIS              1 113.23790871868526 334.38577222762825
+ x_chest_n_NON_ZERO          1 113.23891749555744 334.38678100450045
+ factor(haz_road)            1 113.25213129891368 334.39999480785667
+ factor(t22)                 1 113.29111934252818 334.43898285147117
+ x_bone_n_MIS                1 113.35155934071011 334.49942284965312
+ days_act_NON_ZERO           1 113.39458017445047 334.54244368339346
+ age_cen5                    1 113.41309930542417 334.56096281436714
+ factor(x_dental)            1 113.42807276426402 334.57593627320699
+ factor(petroleum)           1 113.45455002078944 334.60241352973242
+ factor(chem_petrol)         1 113.45455002078941 334.60241352973242
+ age_cen6                    1 113.46185011506556 334.60971362400852
+ x_chest_n_MIS               1 113.47035522661248 334.61821873555544
+ factor(fam_cancer)          1 113.51858086672409 334.66644437566708
+ factor(sm_reg)              1 113.53441385971782 334.68227736866078
+ duration_act_NON_ZERO       1 113.55267397098314 334.70053747992608
+ factor(proxy_str)           1 113.56704291110995 334.71490642005290
+ factor(flag1)               1 113.60879709521156 334.75666060415455
+ sm_pday_MIS                 1 113.61171106862645 334.75957457756942
+ liqtype_NON_ZERO            1 113.62207126195321 334.76993477089616
+ factor(COM2_EXP1)           2 111.67384476031603 334.82170826925903
+ age_cen8                    1 113.68490804487281 334.83277155381580
+ tse_NON_ZERO                1 113.69249343203717 334.84035694098014
+ factor(haz_other)           1 113.70530426854130 334.85316777748426
+ factor(rad_nuclear)         1 113.76791845947076 334.91578196841374
+ factor(radtx_other)         1 113.78366597790081 334.93152948684377
+ days_NON_ZERO               1 113.78847821051367 334.93634171945666
+ factor(subtypecll_str)      1 113.79182498110157 334.93968849004455
+ duration_NON_ZERO           1 113.79326527597125 334.94112878491421
+ x_bone_n_NON_ZERO           1 113.79823528012001 334.94609878906300
+ factor(x_other_n)           6 104.00220535765497 335.15006886659796
+ factor(urban)               2 112.23211929847365 335.37998280741664
+ factor(QUES2)               3 110.29147783626512 335.43934134520811
- x_dental_n_NON_ZERO         1 118.49985311684468 335.64771662578767
- factor(industry)            1 118.52130359328922 335.66916710223222
- factor(x_bone)              2 120.56044287905320 335.70830638799617
+ factor(rad_other)           2 112.70558750745224 335.85345101639518
+ factor(x_chest)             2 113.14939484355051 336.29725835249349
+ factor(radiation)           2 113.20478493696901 336.35264844591200
+ factor(rad_exp)             2 113.20478493696902 336.35264844591200
- factor(rad_army)            2 121.36334819274305 336.51121170168602
- factor(rad_radiography)     2 121.49579702651442 336.64366053545740
+ factor(educ)                3 111.67283066598870 336.82069417493165
- factor(y_int)               2 121.94801718904283 337.09588069798582
- age_cen7                    1 119.94895500910870 337.09681851805169
- factor(x_other)             2 122.01979172923959 337.16765523818253
+ factor(Year_first_exposed)  4 111.20314708845046 338.35101059739344
+ factor(first_year)          4 111.20314708845045 338.35101059739344
+ factor(liqtype_recode)      3 113.21855647055946 338.36641997950244
+ factor(Year_last_exposed)   4 111.61471147069841 338.76257497964139
+ factor(alc)                 5 109.80221611856194 338.95007962750492
- factor(COM1_EXP1)           3 126.03606994699790 339.18393345594086
+ factor(oblast)              4 113.25285656660260 340.40072007554556
+ factor(first)               6 111.19213924972117 342.34000275866413
+ factor(reference)          12 102.54389645462901 345.69175996357200
- factor(exp)                 1 132.39118515952035 349.53904866846335

Step:  AIC=332.35000000000002
Number_cells_MN ~ factor(rad_army) + factor(x_other) + factor(COM1_EXP1) + 
    factor(exp) + factor(x_bone) + sm_pday_NON_ZERO + factor(y_int) + 
    age_cen7 + factor(rad_radiography) + x_dental_n_NON_ZERO + 
    factor(industry) + factor(haz_el) + number1_NON_ZERO + offset(log(Number_cells_scored))

                             Df            Deviance                AIC
+ factor(haz_road)            1 108.354790284655351 331.50265379359831
+ factor(haz_chem)            1 108.789412297482968 331.93727580642593
+ factor(oil)                 1 108.789412297482997 331.93727580642599
<none>                          111.200747594207868 332.34861110315086
+ factor(flag_definite)       1 109.725516127123825 332.87337963606683
- number1_NON_ZERO            1 113.798270325808218 332.94613383475121
+ factor(QUES1)               3 105.810522256060878 332.95838576500387
+ days_act_NON_ZERO           1 109.833439014195093 332.98130252313808
+ age_cen2                    1 109.873901646101928 333.02176515504493
- factor(haz_el)              1 113.994831648160442 333.14269515710339
+ x_dental_n_MIS              1 110.128468093457613 333.27633160240060
+ age_cen4                    1 110.174773503686922 333.32263701262991
+ age_x_NON_ZERO              1 110.190965911569506 333.33882942051247
+ age_cen                     1 110.303749812914333 333.45161332185728
+ factor(x_dental)            1 110.396724376513120 333.54458788545611
+ factor(pesticides)          1 110.411161184089522 333.55902469303248
+ factor(chem_pest)           1 110.411161184089536 333.55902469303248
+ age_cen3                    1 110.430028621819147 333.57789213076211
+ factor(other_chemical)      1 110.441363501331139 333.58922701027410
+ factor(chem_other)          1 110.441363501331168 333.58922701027416
+ x_chest_n_MIS               1 110.445975836421084 333.59383934536407
+ factor(fam_cancer)          1 110.472560955416512 333.62042446435947
+ days_NON_ZERO               1 110.727929932823571 333.87579344176652
+ factor(chem_petrol)         1 110.757344440102969 333.90520794904592
+ factor(petroleum)           1 110.757344440102983 333.90520794904597
+ age_cen6                    1 110.772934985958855 333.92079849490182
+ factor(chem_exp)            1 110.777959153652446 333.92582266259541
+ factor(chemical)            1 110.777959153652461 333.92582266259546
+ factor(t22)                 1 110.791260973839229 333.93912448278218
+ age_NON_ZERO                1 110.791288102640763 333.93915161158372
+ x_bone_n_MIS                1 110.798681833342940 333.94654534228590
+ factor(x_other_n)           6 100.798830731665163 333.94669424060817
+ liqtype_NON_ZERO            1 110.815822779162204 333.96368628810518
+ x_chest_n_NON_ZERO          1 110.824406912424863 333.97227042136785
+ age_cen5                    1 110.874353121461979 334.02221663040496
+ factor(rad_nuclear)         1 110.912430458331301 334.06029396727428
+ factor(proxy_str)           1 110.921563181067356 334.06942669001035
+ tse_NON_ZERO                1 110.937460709789121 334.08532421873213
+ duration_act_NON_ZERO       1 110.944545511501502 334.09240902044451
+ factor(COM3_EXP1)           1 111.017062892994588 334.16492640193758
+ factor(haz_other)           1 111.030761816455538 334.17862532539851
- sm_pday_NON_ZERO            1 115.062023807156692 334.20988731609964
+ age_cen8                    1 111.083792153662117 334.23165566260508
+ duration_NON_ZERO           1 111.128118204624784 334.27598171356777
+ factor(flag1)               1 111.140164588315130 334.28802809725812
+ factor(radtx_other)         1 111.140940193995149 334.28880370293814
+ num_miss_NON_ZERO           1 111.167307475412642 334.31517098435563
+ factor(sm_reg)              1 111.190454323050858 334.33831783199383
+ x_bone_n_NON_ZERO           1 111.192318859450907 334.34018236839387
+ sm_pday_MIS                 1 111.193414173373299 334.34127768231627
+ factor(subtypecll_str)      1 111.194901812956473 334.34276532189944
- factor(x_bone)              2 117.539994882409502 334.68785839135251
+ factor(rad_other)           2 110.001138527985830 335.14900203692878
+ factor(educ)                3 108.068584708324281 335.21644821726727
+ factor(urban)               2 110.173424091466231 335.32128760040922
+ factor(x_chest)             2 110.210266973593704 335.35813048253669
- factor(rad_army)            2 118.325167910648361 335.47303141959134
+ factor(QUES2)               3 108.366542133784222 335.51440564272718
+ factor(radiation)           2 110.685427121736055 335.83329063067902
+ factor(rad_exp)             2 110.685427121736069 335.83329063067902
- x_dental_n_NON_ZERO         1 116.815384456351438 335.96324796529439
+ factor(COM2_EXP1)           2 110.987765464927023 336.13562897386998
- factor(rad_radiography)     2 119.076988553441367 336.22485206238434
- factor(y_int)               2 119.218270925437196 336.36613443438017
+ factor(first_year)          4 107.399051581583635 336.54691509052662
+ factor(Year_first_exposed)  4 107.399051581583677 336.54691509052668
- factor(industry)            1 117.498846136295811 336.64670964523879
- factor(x_other)             2 119.877519134907075 337.02538264385004
- age_cen7                    1 118.200022975746123 337.34788648468907
+ factor(alc)                 5 106.328526566490055 337.47639007543302
+ factor(liqtype_recode)      3 110.710509308792268 337.85837281773524
+ factor(Year_last_exposed)   4 109.386760414628299 338.53462392357130
- factor(COM1_EXP1)           3 123.616239483369569 338.76410299231253
+ factor(oblast)              4 109.978272986961016 339.12613649590401
+ factor(first)               6 107.393915323297293 340.54177883224025
+ factor(reference)          12  98.888671021866159 344.03653453080915
- factor(exp)                 1 130.642528648034926 349.79039215697787

Step:  AIC=331.5
Number_cells_MN ~ factor(rad_army) + factor(x_other) + factor(COM1_EXP1) + 
    factor(exp) + factor(x_bone) + sm_pday_NON_ZERO + factor(y_int) + 
    age_cen7 + factor(rad_radiography) + x_dental_n_NON_ZERO + 
    factor(industry) + factor(haz_el) + number1_NON_ZERO + factor(haz_road) + 
    offset(log(Number_cells_scored))

                             Df            Deviance                AIC
+ factor(oil)                 1 106.302091531694103 331.44995504063706
+ factor(haz_chem)            1 106.302091531694089 331.44995504063706
+ factor(haz_other)           1 106.302091531694089 331.44995504063706
<none>                          108.354790284655351 331.50265379359831
- factor(haz_el)              1 110.544700661592373 331.69256417053532
+ factor(QUES1)               3 102.661275179359052 331.80913868830203
+ x_dental_n_MIS              1 106.715535287153557 331.86339879609653
+ factor(x_dental)            1 107.067344664343949 332.21520817328690
- factor(haz_road)            1 111.200747594207868 332.34861110315086
+ age_cen2                    1 107.215721180702886 332.36358468964585
+ factor(flag_definite)       1 107.312155905788515 332.46001941473151
+ age_cen4                    1 107.354641137167334 332.50250464611031
+ factor(pesticides)          1 107.383394394469178 332.53125790341215
+ factor(chem_pest)           1 107.383394394469164 332.53125790341215
+ days_act_NON_ZERO           1 107.400775526919958 332.54863903586295
+ x_chest_n_MIS               1 107.630481983117292 332.77834549206028
- sm_pday_NON_ZERO            1 111.709673962710539 332.85753747165353
+ factor(other_chemical)      1 107.729618662450520 332.87748217139347
+ factor(chem_other)          1 107.729618662450520 332.87748217139347
+ liqtype_NON_ZERO            1 107.806066592575746 332.95393010151872
+ factor(x_other_n)           6  97.836418826016043 332.98428233495900
+ factor(rad_nuclear)         1 107.845210524015343 332.99307403295830
+ factor(chemical)            1 107.854844633034602 333.00270814197756
+ factor(chem_exp)            1 107.854844633034588 333.00270814197756
+ age_cen6                    1 107.873576504760237 333.02144001370323
+ x_bone_n_MIS                1 107.931877675054821 333.07974118399778
+ factor(fam_cancer)          1 107.946696331028448 333.09455983997145
+ duration_act_NON_ZERO       1 107.951538790588344 333.09940229953133
+ factor(COM3_EXP1)           1 107.974059915662380 333.12192342460537
+ age_x_NON_ZERO              1 107.989258021276854 333.13712153021982
+ x_chest_n_NON_ZERO          1 108.011034700758259 333.15889820970125
+ factor(t22)                 1 108.014067386347961 333.16193089529094
+ age_cen                     1 108.029653622364933 333.17751713130792
+ factor(chem_petrol)         1 108.067257702863202 333.21512121180615
+ factor(petroleum)           1 108.067257702863216 333.21512121180621
+ age_cen3                    1 108.103424944530161 333.25128845347314
+ factor(proxy_str)           1 108.134738643750438 333.28260215269341
+ age_NON_ZERO                1 108.187645085162075 333.33550859410502
+ age_cen8                    1 108.197196180378526 333.34505968932149
+ days_NON_ZERO               1 108.270421229457625 333.41828473840059
+ factor(radtx_other)         1 108.273255739267157 333.42111924821012
+ tse_NON_ZERO                1 108.276193354641038 333.42405686358404
+ age_cen5                    1 108.280953655899239 333.42881716484220
+ duration_NON_ZERO           1 108.296677315360455 333.44454082430343
+ num_miss_NON_ZERO           1 108.300991325008368 333.44885483395137
+ x_bone_n_NON_ZERO           1 108.327440819915779 333.47530432885878
+ factor(subtypecll_str)      1 108.329992305492866 333.47785581443583
+ factor(flag1)               1 108.336679826016237 333.48454333495920
- factor(industry)            1 112.341537242461527 333.48940075140450
+ sm_pday_MIS                 1 108.350481811764809 333.49834532070781
+ factor(sm_reg)              1 108.353451766543159 333.50131527548615
- factor(x_bone)              2 114.668626908457085 333.81649041740008
+ factor(rad_other)           2 106.953822622820766 334.10168613176376
+ factor(urban)               2 107.016864107970548 334.16472761691352
- number1_NON_ZERO            1 113.252131298913682 334.39999480785667
- factor(rad_army)            2 115.269748636735343 334.41761214567833
+ factor(x_chest)             2 107.448079521959329 334.59594303090228
+ factor(educ)                3 105.465432553047847 334.61329606199081
+ factor(radiation)           2 107.792520423527691 334.94038393247070
+ factor(rad_exp)             2 107.792520423527705 334.94038393247070
+ factor(QUES2)               3 106.022404456652040 335.17026796559503
+ factor(COM2_EXP1)           2 108.262603050748808 335.41046655969177
- factor(rad_radiography)     2 116.493830829275339 335.64169433821831
- x_dental_n_NON_ZERO         1 114.990725210625698 336.13858871956870
+ factor(Year_first_exposed)  4 105.013262247848687 336.16112575679165
+ factor(first_year)          4 105.013262247848658 336.16112575679165
- factor(x_other)             2 117.049557259270571 336.19742076821353
- factor(y_int)               2 117.525770508893984 336.67363401783695
+ factor(liqtype_recode)      3 107.774240384704953 336.92210389364794
+ factor(alc)                 5 104.249199473355219 337.39706298229817
- age_cen7                    1 116.302196505333981 337.45006001427697
+ factor(Year_last_exposed)   4 106.342115010285170 337.48997851922815
- factor(COM1_EXP1)           3 120.510531084373397 337.65839459331636
+ factor(oblast)              4 107.429123714494651 338.57698722343764
+ factor(first)               6 105.012978313717980 340.16084182266093
+ factor(reference)          12  96.073336115605017 343.22119962454798
- factor(exp)                 1 127.619722574378471 348.76758608332148

Step:  AIC=331.44999999999999
Number_cells_MN ~ factor(rad_army) + factor(x_other) + factor(COM1_EXP1) + 
    factor(exp) + factor(x_bone) + sm_pday_NON_ZERO + factor(y_int) + 
    age_cen7 + factor(rad_radiography) + x_dental_n_NON_ZERO + 
    factor(industry) + factor(haz_el) + number1_NON_ZERO + factor(haz_road) + 
    factor(oil) + offset(log(Number_cells_scored))

                             Df           Deviance                AIC
+ x_dental_n_MIS              1 103.78106938911226 330.92893289805522
+ factor(x_dental)            1 104.23210704668594 331.37997055562892
<none>                          106.30209153169410 331.44995504063706
- factor(oil)                 1 108.35479028465535 331.50265379359831
+ factor(QUES1)               3 100.52756110987079 331.67542461881374
- factor(haz_el)              1 108.69294495274296 331.84080846168592
- factor(haz_road)            1 108.78941229748300 331.93727580642599
+ age_cen2                    1 104.81794618547633 331.96580969441931
+ factor(flag_definite)       1 104.94694652432661 332.09481003326960
+ factor(x_other_n)           6  95.07975496543078 332.22761847437374
+ age_cen4                    1 105.13206269025163 332.27992619919462
+ x_chest_n_MIS               1 105.33815739788412 332.48602090682709
+ days_act_NON_ZERO           1 105.40231418752582 332.55017769646878
+ factor(pesticides)          1 105.51868844695713 332.66655195590010
+ factor(chem_pest)           1 105.51868844695719 332.66655195590016
+ factor(chemical)            1 105.59310544634428 332.74096895528726
+ factor(chem_exp)            1 105.59310544634430 332.74096895528726
+ factor(rad_nuclear)         1 105.68107572097064 332.82893922991360
+ factor(other_chemical)      1 105.73490951497617 332.88277302391913
+ factor(chem_other)          1 105.73490951497618 332.88277302391919
+ age_cen6                    1 105.75720354061539 332.90506704955840
+ age_x_NON_ZERO              1 105.78961680565006 332.93748031459302
+ duration_act_NON_ZERO       1 105.79057816388737 332.93844167283032
+ age_cen                     1 105.86637546611018 333.01423897505316
+ x_bone_n_MIS                1 105.88835331814650 333.03621682708945
+ age_cen3                    1 105.90836262057728 333.05622612952027
+ factor(COM3_EXP1)           1 105.91583917886827 333.06370268781126
+ liqtype_NON_ZERO            1 105.96848296812561 333.11634647706859
+ factor(fam_cancer)          1 105.99773654049910 333.14560004944207
+ factor(t22)                 1 106.03424127703803 333.18210478598098
+ tse_NON_ZERO                1 106.06443413700329 333.21229764594625
+ x_chest_n_NON_ZERO          1 106.07478408196283 333.22264759090581
+ factor(proxy_str)           1 106.11405499150040 333.26191850044336
+ age_cen8                    1 106.12006279667922 333.26792630562221
+ duration_NON_ZERO           1 106.12834037048989 333.27620387943284
+ age_NON_ZERO                1 106.13633094134060 333.28419445028356
+ age_cen5                    1 106.16046323294171 333.30832674188468
+ days_NON_ZERO               1 106.17704477203590 333.32490828097889
+ num_miss_NON_ZERO           1 106.22087696125766 333.36874047020063
+ factor(petroleum)           1 106.26208519226944 333.40994870121244
+ factor(chem_petrol)         1 106.26208519226950 333.40994870121244
+ factor(sm_reg)              1 106.26485392032508 333.41271742926807
+ x_bone_n_NON_ZERO           1 106.26537191833862 333.41323542728162
+ factor(radtx_other)         1 106.26905120446860 333.41691471341159
+ sm_pday_MIS                 1 106.28011170447193 333.42797521341492
+ factor(subtypecll_str)      1 106.29280777315886 333.44067128210185
+ factor(flag1)               1 106.29512782311593 333.44299133205891
- sm_pday_NON_ZERO            1 110.43302459031716 333.58088809926016
+ factor(rad_other)           2 104.84386804888774 333.99173155783069
+ factor(educ)                3 103.03599367362079 334.18385718256377
+ factor(urban)               2 105.04537681056202 334.19324031950498
- factor(rad_army)            2 113.08060491155310 334.22846842049609
+ factor(x_chest)             2 105.12572971487234 334.27359322381528
- factor(x_bone)              2 113.35053570914992 334.49839921809291
- factor(industry)            1 111.60960811722525 334.75747162616824
- number1_NON_ZERO            1 111.65001586273480 334.79787937167777
+ factor(radiation)           2 105.72321321268001 334.87107672162301
+ factor(rad_exp)             2 105.72321321268002 334.87107672162301
+ factor(QUES2)               3 103.96624321154366 335.11410672048663
+ factor(COM2_EXP1)           2 106.19448614685238 335.34234965579537
- factor(rad_radiography)     2 114.37736730534543 335.52523081428842
- x_dental_n_NON_ZERO         1 112.74006639429868 335.88792990324168
+ factor(Year_first_exposed)  4 102.85549254879879 336.00335605774177
+ factor(first_year)          4 102.85549254879879 336.00335605774177
- factor(x_other)             2 115.08400330227049 336.23186681121348
+ factor(liqtype_recode)      3 105.73086961887452 336.87873312781750
+ factor(Year_last_exposed)   4 104.01968574494379 337.16754925388676
- age_cen7                    1 114.17817274280451 337.32603625174750
- factor(y_int)               2 116.55658681428854 337.70445032323153
+ factor(alc)                 5 102.63079540793568 337.77865891687867
- factor(COM1_EXP1)           3 118.70716153752866 337.85502504647161
+ factor(oblast)              4 104.98846739431697 338.13633090325993
+ factor(first)               6 102.80916344008702 339.95702694903002
+ factor(reference)          12  94.34862849182224 343.49649200076522
- factor(exp)                 1 127.28349890068257 350.43136240962554

Step:  AIC=330.93000000000001
Number_cells_MN ~ factor(rad_army) + factor(x_other) + factor(COM1_EXP1) + 
    factor(exp) + factor(x_bone) + sm_pday_NON_ZERO + factor(y_int) + 
    age_cen7 + factor(rad_radiography) + x_dental_n_NON_ZERO + 
    factor(industry) + factor(haz_el) + number1_NON_ZERO + factor(haz_road) + 
    factor(oil) + x_dental_n_MIS + offset(log(Number_cells_scored))

                             Df            Deviance                AIC
- x_dental_n_NON_ZERO         1 103.974947550120149 329.12281105906311
<none>                          103.781069389112261 330.92893289805522
- x_dental_n_MIS              1 106.302091531694103 331.44995504063706
+ factor(rad_nuclear)         1 102.485820104467294 331.63368361341026
+ age_cen2                    1 102.549471234536568 331.69733474347953
+ days_act_NON_ZERO           1 102.584702621003231 331.73256612994624
- factor(haz_el)              1 106.679572119562096 331.82743562850510
- factor(oil)                 1 106.715535287153557 331.86339879609653
+ factor(chemical)            1 102.889412656560083 332.03727616550304
+ factor(chem_exp)            1 102.889412656560083 332.03727616550304
- factor(haz_road)            1 106.913207016069137 332.06107052501210
+ factor(other_chemical)      1 102.934759857069380 332.08262336601234
+ factor(chem_other)          1 102.934759857069395 332.08262336601240
+ factor(pesticides)          1 102.961724077308858 332.10958758625185
+ factor(chem_pest)           1 102.961724077308901 332.10958758625191
+ age_cen4                    1 102.991371122481524 332.13923463142453
+ liqtype_NON_ZERO            1 103.005368663015489 332.15323217195845
+ duration_act_NON_ZERO       1 103.038573584082428 332.18643709302540
+ factor(flag_definite)       1 103.191453736954927 332.33931724589792
+ age_x_NON_ZERO              1 103.276614887220077 332.42447839616307
+ age_cen                     1 103.320644091363221 332.46850760030622
+ x_chest_n_MIS               1 103.390671890795687 332.53853539973863
+ factor(QUES1)               3  99.391633274385114 332.53949678332810
+ age_cen6                    1 103.465129612113969 332.61299312105695
+ factor(COM3_EXP1)           1 103.469460069484086 332.61732357842709
+ age_cen3                    1 103.489315066390574 332.63717857533356
+ factor(x_dental)            1 103.497261545941953 332.64512505488494
+ x_bone_n_MIS                1 103.497261545941953 332.64512505488494
+ age_NON_ZERO                1 103.510895340886634 332.65875884982961
+ num_miss_NON_ZERO           1 103.521211228233355 332.66907473717635
+ x_chest_n_NON_ZERO          1 103.548196453857173 332.69605996280018
- factor(rad_radiography)     2 109.590923416062850 332.73878692500580
+ duration_NON_ZERO           1 103.632942709439106 332.78080621838205
+ days_NON_ZERO               1 103.647410389637514 332.79527389858049
+ factor(sm_reg)              1 103.669977004275722 332.81784051321870
+ age_cen8                    1 103.695240623880224 332.84310413282321
+ factor(fam_cancer)          1 103.695857750007193 332.84372125895015
+ factor(proxy_str)           1 103.712591865946521 332.86045537488951
+ factor(flag1)               1 103.714177691850750 332.86204120079373
+ age_cen5                    1 103.722716144950795 332.87057965389374
+ factor(subtypecll_str)      1 103.736070019516191 332.88393352845918
+ tse_NON_ZERO                1 103.738303293425673 332.88616680236862
+ factor(x_other_n)           6  93.748788077601048 332.89665158654401
+ factor(petroleum)           1 103.756600997991796 332.90446450693480
+ factor(chem_petrol)         1 103.756600997991853 332.90446450693480
+ factor(radtx_other)         1 103.763787350365163 332.91165085930811
+ x_bone_n_NON_ZERO           1 103.765109037563121 332.91297254650613
+ factor(t22)                 1 103.774480431247355 332.92234394019033
+ sm_pday_MIS                 1 103.781051620188549 332.92891512913150
- factor(rad_army)            2 109.959815127737144 333.10767863668013
+ factor(rad_other)           2 102.216491383954192 333.36435489289715
+ factor(urban)               2 102.403627296060677 333.55149080500365
+ factor(radiation)           2 102.852089739592017 333.99995324853501
+ factor(rad_exp)             2 102.852089739592046 333.99995324853501
+ factor(educ)                3 101.221759892103293 334.36962340104628
+ factor(x_chest)             2 103.269772178991133 334.41763568793408
- factor(industry)            1 109.399264558858448 334.54712806780140
- sm_pday_NON_ZERO            1 109.474824465587261 334.62268797453021
+ factor(COM2_EXP1)           2 103.712716843459660 334.86058035240262
+ factor(first_year)          4  99.779679188425632 334.92754269736861
+ factor(Year_first_exposed)  4  99.779679188425675 334.92754269736866
- factor(x_bone)              2 112.078565285534637 335.22642879447761
+ factor(QUES2)               3 102.265070170052283 335.41293367899527
- factor(y_int)               2 112.445562795868867 335.59342630481183
- number1_NON_ZERO            1 110.653029055450403 335.80089256439339
+ factor(Year_last_exposed)   4 101.032510045031003 336.18037355397399
- factor(x_other)             2 113.192714848239063 336.34057835718204
+ factor(liqtype_recode)      3 103.222242329267416 336.37010583821041
- age_cen7                    1 112.010402406903182 337.15826591584619
- factor(COM1_EXP1)           3 116.317384597621256 337.46524810656422
+ factor(alc)                 5 100.522930062822340 337.67079357176533
+ factor(oblast)              4 103.358653189357369 338.50651669830035
+ factor(first)               6  99.599779806569529 338.74764331551251
+ factor(reference)          12  92.276165881618851 343.42402939056183
- factor(exp)                 1 125.939749581128339 351.08761309007133

Step:  AIC=329.12
Number_cells_MN ~ factor(rad_army) + factor(x_other) + factor(COM1_EXP1) + 
    factor(exp) + factor(x_bone) + sm_pday_NON_ZERO + factor(y_int) + 
    age_cen7 + factor(rad_radiography) + factor(industry) + factor(haz_el) + 
    number1_NON_ZERO + factor(haz_road) + factor(oil) + x_dental_n_MIS + 
    offset(log(Number_cells_scored))

                             Df            Deviance                AIC
<none>                          103.974947550120149 329.12281105906311
+ factor(rad_nuclear)         1 102.486624917857540 329.63448842680054
+ days_act_NON_ZERO           1 102.660307629221137 329.80817113816408
+ age_cen2                    1 102.825821787291972 329.97368529623498
- factor(haz_el)              1 107.054997351129430 330.20286086007241
+ liqtype_NON_ZERO            1 103.080939237775340 330.22880274671832
- factor(haz_road)            1 107.142935191059181 330.29079870000214
+ duration_act_NON_ZERO       1 103.159174761420928 330.30703827036393
+ factor(other_chemical)      1 103.189840686413675 330.33770419535665
+ factor(chem_other)          1 103.189840686413660 330.33770419535665
+ factor(pesticides)          1 103.199990339227753 330.34785384817076
+ factor(chem_pest)           1 103.199990339227767 330.34785384817076
+ factor(chemical)            1 103.214852449773829 330.36271595871682
+ factor(chem_exp)            1 103.214852449773844 330.36271595871682
- factor(oil)                 1 107.232638342994150 330.38050185193714
+ age_cen4                    1 103.303570383824351 330.45143389276734
+ factor(flag_definite)       1 103.473499571358630 330.62136308030159
+ age_x_NON_ZERO              1 103.483140912921471 330.63100442186442
+ age_cen                     1 103.533502912841954 330.68136642178490
+ num_miss_NON_ZERO           1 103.596740485981215 330.74460399492420
+ x_chest_n_MIS               1 103.621626352137000 330.76948986107999
+ factor(COM3_EXP1)           1 103.639146195548832 330.78700970449182
+ age_cen3                    1 103.694690830082081 330.84255433902507
+ factor(x_dental)            1 103.697865704599437 330.84572921354243
+ x_bone_n_MIS                1 103.697865704599451 330.84572921354243
+ age_cen6                    1 103.732255345021429 330.88011885396440
+ age_NON_ZERO                1 103.739430556185667 330.88729406512863
+ x_chest_n_NON_ZERO          1 103.747798914609987 330.89566242355295
- factor(rad_radiography)     2 109.766035475610394 330.91389898455338
+ duration_NON_ZERO           1 103.776157298201511 330.92402080714447
+ x_dental_n_NON_ZERO         1 103.781069389112233 330.92893289805522
+ days_NON_ZERO               1 103.786941376054230 330.93480488499722
+ factor(flag1)               1 103.885680922178040 331.03354443112102
+ factor(proxy_str)           1 103.888479377835580 331.03634288677858
+ factor(sm_reg)              1 103.888825132552185 331.03668864149518
+ factor(subtypecll_str)      1 103.904627065984073 331.05249057492705
+ tse_NON_ZERO                1 103.905819972557538 331.05368348150051
+ factor(fam_cancer)          1 103.906213299050364 331.05407680799334
+ age_cen8                    1 103.921430446490717 331.06929395543369
+ age_cen5                    1 103.926208241325398 331.07407175026839
+ factor(petroleum)           1 103.939919155272833 331.08778266421581
+ factor(chem_petrol)         1 103.939919155272847 331.08778266421581
+ x_bone_n_NON_ZERO           1 103.969659604297675 331.11752311324062
+ factor(radtx_other)         1 103.970727591642657 331.11859110058560
+ sm_pday_MIS                 1 103.974379969019878 331.12224347796285
+ factor(t22)                 1 103.974832001842074 331.12269551078504
+ factor(QUES1)               3 100.125301225726872 331.27316473466988
- factor(rad_army)            2 110.202136826884939 331.35000033582793
+ factor(rad_other)           2 102.492559983958301 331.64042349290128
+ factor(urban)               2 102.557495364822472 331.70535887376548
+ factor(radiation)           2 102.879542210775725 332.02740571971867
+ factor(rad_exp)             2 102.879542210775767 332.02740571971873
+ factor(x_other_n)           6  95.299962906363120 332.44782641530611
+ factor(x_chest)             2 103.507077628610375 332.65494113755335
- factor(industry)            1 109.550617033325551 332.69848054226850
+ factor(educ)                3 101.688846304483462 332.83670981342641
+ factor(Year_first_exposed)  4  99.864618366189958 333.01248187513295
+ factor(first_year)          4  99.864618366190001 333.01248187513295
+ factor(COM2_EXP1)           2 103.889131528637620 333.03699503758060
- factor(y_int)               2 112.465793323274937 333.61365683221788
+ factor(QUES2)               3 102.686779205133050 333.83464271407604
- sm_pday_NON_ZERO            1 111.004663168626934 334.15252667756988
- number1_NON_ZERO            1 111.039335018519338 334.18719852746233
- factor(x_bone)              2 113.248851134109358 334.39671464305235
+ factor(Year_last_exposed)   4 101.252258779376305 334.40012228831927
+ factor(liqtype_recode)      3 103.315386608616024 334.46325011755903
- factor(x_other)             2 113.668738150816083 334.81660165975904
- age_cen7                    1 112.054994836504832 335.20285834544779
- x_dental_n_MIS              1 112.740066394298680 335.88792990324168
+ factor(alc)                 5 100.888093908472385 336.03595741741537
- factor(COM1_EXP1)           3 116.983771635417725 336.13163514436070
+ factor(oblast)              4 103.530630455795034 336.67849396473798
+ factor(first)               6  99.611399129737990 336.75926263868098
+ factor(reference)          12  92.669522669277114 341.81738617822009
- factor(exp)                 1 126.086857097131414 349.23472060607440
> 
> stepmodel_MN.nc

Call:  glm(formula = Number_cells_MN ~ factor(rad_army) + factor(x_other) + 
    factor(COM1_EXP1) + factor(exp) + factor(x_bone) + sm_pday_NON_ZERO + 
    factor(y_int) + age_cen7 + factor(rad_radiography) + factor(industry) + 
    factor(haz_el) + number1_NON_ZERO + factor(haz_road) + factor(oil) + 
    x_dental_n_MIS + offset(log(Number_cells_scored)), family = poisson, 
    data = Ukraine.data.nc)

Coefficients:
             (Intercept)         factor(rad_army)1         factor(rad_army)2  
 -6.0788795898696385e+01   -1.6875124150177097e+01   -1.5542106740350448e+01  
        factor(x_other)1          factor(x_other)2        factor(COM1_EXP1)1  
  1.7758664957125287e+01    1.7257434644902450e+01    1.7623602017622574e+01  
      factor(COM1_EXP1)2        factor(COM1_EXP1)3              factor(exp)2  
  1.8367515372199300e+01    1.8982361320055404e+01    1.0145043606491031e+00  
         factor(x_bone)1           factor(x_bone)2          sm_pday_NON_ZERO  
  1.7535754141305055e+01    1.8006505867696053e+01    2.2845884713845917e-02  
       factor(y_int)2003         factor(y_int)2004                  age_cen7  
 -6.5770112172026829e-01   -7.9390063126136134e-01   -1.8248617940538860e-09  
factor(rad_radiography)1  factor(rad_radiography)2         factor(industry)1  
  1.8407030395525876e+01    1.6766056456019548e+01   -6.6364981027747116e-01  
         factor(haz_el)2          number1_NON_ZERO         factor(haz_road)2  
 -1.6519646464600797e+00    2.1139927949370413e-01    1.7089889157148062e+00  
            factor(oil)1            x_dental_n_MIS  
  1.7614101873087962e+00    5.3896713951892772e-01  

Degrees of Freedom: 96 Total (i.e. Null);  74 Residual
Null Deviance:      203.86294552578013 
Residual Deviance: 103.97494755012013   AIC: 329.12281105906311
> 
> summary(stepmodel_MN.nc)

Call:
glm(formula = Number_cells_MN ~ factor(rad_army) + factor(x_other) + 
    factor(COM1_EXP1) + factor(exp) + factor(x_bone) + sm_pday_NON_ZERO + 
    factor(y_int) + age_cen7 + factor(rad_radiography) + factor(industry) + 
    factor(haz_el) + number1_NON_ZERO + factor(haz_road) + factor(oil) + 
    x_dental_n_MIS + offset(log(Number_cells_scored)), family = poisson, 
    data = Ukraine.data.nc)

Deviance Residuals: 
                  Min                     1Q                 Median  
-2.441135697901811064  -0.808994117157721848  -0.000247346826684283  
                   3Q                    Max  
 0.476393925724856782   2.632111010930618722  

Coefficients:
                                        Estimate              Std. Error
(Intercept)              -6.0788795898696385e+01  5.4810427415131835e+03
factor(rad_army)1        -1.6875124150177097e+01  3.4678587326043007e+03
factor(rad_army)2        -1.5542106740350448e+01  3.4678588126880945e+03
factor(x_other)1          1.7758664957125287e+01  3.4678585959935272e+03
factor(x_other)2          1.7257434644902450e+01  3.4678585945917303e+03
factor(COM1_EXP1)1        1.7623602017622574e+01  2.4473945291777741e+03
factor(COM1_EXP1)2        1.8367515372199300e+01  2.4473946063567255e+03
factor(COM1_EXP1)3        1.8982361320055404e+01  2.4473945691971285e+03
factor(exp)2              1.0145043606491031e+00  2.2557639806085469e-01
factor(x_bone)1           1.7535754141305055e+01  3.4678585492458174e+03
factor(x_bone)2           1.8006505867696053e+01  3.4678585507328089e+03
sm_pday_NON_ZERO          2.2845884713845917e-02  8.4515743154295157e-03
factor(y_int)2003        -6.5770112172026829e-01  2.2859809361522967e-01
factor(y_int)2004        -7.9390063126136146e-01  3.4012213753149356e-01
age_cen7                 -1.8248617940538860e-09  7.3772194481215400e-10
factor(rad_radiography)1  1.8407030395525876e+01  3.4678587190019789e+03
factor(rad_radiography)2  1.6766056456019548e+01  3.4678586689100157e+03
factor(industry)1        -6.6364981027747116e-01  3.0641840817081079e-01
factor(haz_el)2          -1.6519646464600797e+00  7.8845617401202295e-01
number1_NON_ZERO          2.1139927949370413e-01  7.0086952626194618e-02
factor(haz_road)2         1.7089889157148062e+00  1.1186021177621146e+00
factor(oil)1              1.7614101873087962e+00  8.3089004194456850e-01
x_dental_n_MIS            5.3896713951892772e-01  1.8144295609513095e-01
                                        z value   Pr(>|z|)    
(Intercept)              -0.0110899999999999992  0.9911511    
factor(rad_army)1        -0.0048700000000000002  0.9961174    
factor(rad_army)2        -0.0044799999999999996  0.9964241    
factor(x_other)1          0.0051200000000000004  0.9959141    
factor(x_other)2          0.0049800000000000001  0.9960294    
factor(COM1_EXP1)1        0.0071999999999999998  0.9942545    
factor(COM1_EXP1)2        0.0074999999999999997  0.9940120    
factor(COM1_EXP1)3        0.0077600000000000004  0.9938115    
factor(exp)2              4.4973900000000002208 6.8794e-06 ***
factor(x_bone)1           0.0050600000000000003  0.9959654    
factor(x_bone)2           0.0051900000000000002  0.9958571    
sm_pday_NON_ZERO          2.7031499999999999417  0.0068685 ** 
factor(y_int)2003        -2.8771100000000000563  0.0040134 ** 
factor(y_int)2004        -2.3341599999999997905  0.0195872 *  
age_cen7                 -2.4736400000000000610  0.0133743 *  
factor(rad_radiography)1  0.0053099999999999996  0.9957649    
factor(rad_radiography)2  0.0048300000000000001  0.9961425    
factor(industry)1        -2.1658300000000001440  0.0303243 *  
factor(haz_el)2          -2.0951900000000001079  0.0361542 *  
number1_NON_ZERO          3.0162399999999998101  0.0025593 ** 
factor(haz_road)2         1.5277899999999999814  0.1265647    
factor(oil)1              2.1199099999999999611  0.0340138 *  
x_dental_n_MIS            2.9704500000000000348  0.0029736 ** 
---
Signif. codes:  
0 �***� 0.001 �**� 0.01 �*� 0.050000000000000003 �.� 0.10000000000000001 � � 1

(Dispersion parameter for poisson family taken to be 1)

    Null deviance: 203.86294552578011  on 96  degrees of freedom
Residual deviance: 103.97494755012015  on 74  degrees of freedom
AIC: 329.12281105906311

Number of Fisher Scoring iterations: 15

> 
> stepmodel_MN.nc.opt<-glm(formula = Number_cells_MN ~ factor(rad_army) + factor(x_other) + 
+     factor(COM1_EXP1) + factor(exp) + factor(x_bone) + sm_pday_NON_ZERO + 
+     factor(y_int) + age_cen7 + factor(rad_radiography) + factor(industry) + 
+     factor(haz_el) + number1_NON_ZERO + factor(haz_road) + factor(oil) + 
+     x_dental_n_MIS + offset(log(Number_cells_scored)), family = poisson, data = Ukraine.data.nc)
> 
> summary(stepmodel_MN.nc.opt)

Call:
glm(formula = Number_cells_MN ~ factor(rad_army) + factor(x_other) + 
    factor(COM1_EXP1) + factor(exp) + factor(x_bone) + sm_pday_NON_ZERO + 
    factor(y_int) + age_cen7 + factor(rad_radiography) + factor(industry) + 
    factor(haz_el) + number1_NON_ZERO + factor(haz_road) + factor(oil) + 
    x_dental_n_MIS + offset(log(Number_cells_scored)), family = poisson, 
    data = Ukraine.data.nc)

Deviance Residuals: 
                  Min                     1Q                 Median  
-2.441135697901811064  -0.808994117157721848  -0.000247346826684283  
                   3Q                    Max  
 0.476393925724856782   2.632111010930618722  

Coefficients:
                                        Estimate              Std. Error
(Intercept)              -6.0788795898696385e+01  5.4810427415131835e+03
factor(rad_army)1        -1.6875124150177097e+01  3.4678587326043007e+03
factor(rad_army)2        -1.5542106740350448e+01  3.4678588126880945e+03
factor(x_other)1          1.7758664957125287e+01  3.4678585959935272e+03
factor(x_other)2          1.7257434644902450e+01  3.4678585945917303e+03
factor(COM1_EXP1)1        1.7623602017622574e+01  2.4473945291777741e+03
factor(COM1_EXP1)2        1.8367515372199300e+01  2.4473946063567255e+03
factor(COM1_EXP1)3        1.8982361320055404e+01  2.4473945691971285e+03
factor(exp)2              1.0145043606491031e+00  2.2557639806085469e-01
factor(x_bone)1           1.7535754141305055e+01  3.4678585492458174e+03
factor(x_bone)2           1.8006505867696053e+01  3.4678585507328089e+03
sm_pday_NON_ZERO          2.2845884713845917e-02  8.4515743154295157e-03
factor(y_int)2003        -6.5770112172026829e-01  2.2859809361522967e-01
factor(y_int)2004        -7.9390063126136146e-01  3.4012213753149356e-01
age_cen7                 -1.8248617940538860e-09  7.3772194481215400e-10
factor(rad_radiography)1  1.8407030395525876e+01  3.4678587190019789e+03
factor(rad_radiography)2  1.6766056456019548e+01  3.4678586689100157e+03
factor(industry)1        -6.6364981027747116e-01  3.0641840817081079e-01
factor(haz_el)2          -1.6519646464600797e+00  7.8845617401202295e-01
number1_NON_ZERO          2.1139927949370413e-01  7.0086952626194618e-02
factor(haz_road)2         1.7089889157148062e+00  1.1186021177621146e+00
factor(oil)1              1.7614101873087962e+00  8.3089004194456850e-01
x_dental_n_MIS            5.3896713951892772e-01  1.8144295609513095e-01
                                        z value   Pr(>|z|)    
(Intercept)              -0.0110899999999999992  0.9911511    
factor(rad_army)1        -0.0048700000000000002  0.9961174    
factor(rad_army)2        -0.0044799999999999996  0.9964241    
factor(x_other)1          0.0051200000000000004  0.9959141    
factor(x_other)2          0.0049800000000000001  0.9960294    
factor(COM1_EXP1)1        0.0071999999999999998  0.9942545    
factor(COM1_EXP1)2        0.0074999999999999997  0.9940120    
factor(COM1_EXP1)3        0.0077600000000000004  0.9938115    
factor(exp)2              4.4973900000000002208 6.8794e-06 ***
factor(x_bone)1           0.0050600000000000003  0.9959654    
factor(x_bone)2           0.0051900000000000002  0.9958571    
sm_pday_NON_ZERO          2.7031499999999999417  0.0068685 ** 
factor(y_int)2003        -2.8771100000000000563  0.0040134 ** 
factor(y_int)2004        -2.3341599999999997905  0.0195872 *  
age_cen7                 -2.4736400000000000610  0.0133743 *  
factor(rad_radiography)1  0.0053099999999999996  0.9957649    
factor(rad_radiography)2  0.0048300000000000001  0.9961425    
factor(industry)1        -2.1658300000000001440  0.0303243 *  
factor(haz_el)2          -2.0951900000000001079  0.0361542 *  
number1_NON_ZERO          3.0162399999999998101  0.0025593 ** 
factor(haz_road)2         1.5277899999999999814  0.1265647    
factor(oil)1              2.1199099999999999611  0.0340138 *  
x_dental_n_MIS            2.9704500000000000348  0.0029736 ** 
---
Signif. codes:  
0 �***� 0.001 �**� 0.01 �*� 0.050000000000000003 �.� 0.10000000000000001 � � 1

(Dispersion parameter for poisson family taken to be 1)

    Null deviance: 203.86294552578011  on 96  degrees of freedom
Residual deviance: 103.97494755012015  on 74  degrees of freedom
AIC: 329.12281105906311

Number of Fisher Scoring iterations: 15

> 
> stepmodel_MN.nc.opt.ql<-glm(formula = Number_cells_MN ~ factor(rad_army) + factor(x_other) + 
+     factor(COM1_EXP1) + factor(exp) + factor(x_bone) + sm_pday_NON_ZERO + 
+     factor(y_int) + age_cen7 + factor(rad_radiography) + factor(industry) + 
+     factor(haz_el) + number1_NON_ZERO + factor(haz_road) + factor(oil) + 
+     x_dental_n_MIS + offset(log(Number_cells_scored)), family=quasi(link="log",var="mu"), data = Ukraine.data.nc)
> 
> summary(stepmodel_MN.nc.opt.ql)

Call:
glm(formula = Number_cells_MN ~ factor(rad_army) + factor(x_other) + 
    factor(COM1_EXP1) + factor(exp) + factor(x_bone) + sm_pday_NON_ZERO + 
    factor(y_int) + age_cen7 + factor(rad_radiography) + factor(industry) + 
    factor(haz_el) + number1_NON_ZERO + factor(haz_road) + factor(oil) + 
    x_dental_n_MIS + offset(log(Number_cells_scored)), family = quasi(link = "log", 
    var = "mu"), data = Ukraine.data.nc)

Deviance Residuals: 
                    Min                       1Q                   Median  
-2.44113569790180973129  -0.80899411715773084097  -0.00024734684077305801  
                     3Q                      Max  
 0.47639392572480876442   2.63211101093060761968  

Coefficients:
                                        Estimate              Std. Error
(Intercept)              -6.0788069922475607e+01  7.3332526998528765e+03
factor(rad_army)1        -1.6875124144263772e+01  4.6400886770112165e+03
factor(rad_army)2        -1.5542106734437134e+01  4.6400887841654994e+03
factor(x_other)1          1.7758664843206098e+01  4.6400882995287820e+03
factor(x_other)2          1.7257434530983268e+01  4.6400882976531429e+03
factor(COM1_EXP1)1        1.7622876308303390e+01  3.2734919741528620e+03
factor(COM1_EXP1)2        1.8366789662880105e+01  3.2734920774578627e+03
factor(COM1_EXP1)3        1.8981635610736202e+01  3.2734920277192700e+03
factor(exp)2              1.0145043606491015e+00  3.0182731502530946e-01
factor(x_bone)1           1.7535753988322636e+01  4.6400883560913444e+03
factor(x_bone)2           1.8006505714713633e+01  4.6400883580809805e+03
sm_pday_NON_ZERO          2.2845884713845944e-02  1.1308434771060593e-02
factor(y_int)2003        -6.5770112172026785e-01  3.0587042531425834e-01
factor(y_int)2004        -7.9390063126136179e-01  4.5509260913048161e-01
age_cen7                 -1.8248617940538785e-09  9.8709189326550091e-10
factor(rad_radiography)1  1.8407030389612586e+01  4.6400886588109452e+03
factor(rad_radiography)2  1.6766056450106255e+01  4.6400885917865453e+03
factor(industry)1        -6.6364981027747183e-01  4.0999610866903413e-01
factor(haz_el)2          -1.6519646464600799e+00  1.0549756626266498e+00
number1_NON_ZERO          2.1139927949370538e-01  9.3778236159971551e-02
factor(haz_road)2         1.7089889157148144e+00  1.4967198549499221e+00
factor(oil)1              1.7614101873087991e+00  1.1117533243603683e+00
x_dental_n_MIS            5.3896713951892683e-01  2.4277557731742369e-01
                                        t value  Pr(>|t|)   
(Intercept)              -0.0082900000000000005 0.9934084   
factor(rad_army)1        -0.0036400000000000000 0.9971080   
factor(rad_army)2        -0.0033500000000000001 0.9973365   
factor(x_other)1          0.0038300000000000001 0.9969566   
factor(x_other)2          0.0037200000000000002 0.9970425   
factor(COM1_EXP1)1        0.0053800000000000002 0.9957191   
factor(COM1_EXP1)2        0.0056100000000000004 0.9955384   
factor(COM1_EXP1)3        0.0057999999999999996 0.9953890   
factor(exp)2              3.3612099999999998090 0.0012304 **
factor(x_bone)1           0.0037799999999999999 0.9969948   
factor(x_bone)2           0.0038800000000000002 0.9969141   
sm_pday_NON_ZERO          2.0202499999999998792 0.0469772 * 
factor(y_int)2003        -2.1502599999999998381 0.0348017 * 
factor(y_int)2004        -1.7444800000000000306 0.0852272 . 
age_cen7                 -1.8487299999999999844 0.0684921 . 
factor(rad_radiography)1  0.0039699999999999996 0.9968455   
factor(rad_radiography)2  0.0036099999999999999 0.9971267   
factor(industry)1        -1.6186700000000000532 0.1097722   
factor(haz_el)2          -1.5658799999999999386 0.1216435   
number1_NON_ZERO          2.2542499999999998650 0.0271407 * 
factor(haz_road)2         1.1418200000000000571 0.2572090   
factor(oil)1              1.5843499999999999250 0.1173779   
x_dental_n_MIS            2.2200199999999998823 0.0294800 * 
---
Signif. codes:  
0 �***� 0.001 �**� 0.01 �*� 0.050000000000000003 �.� 0.10000000000000001 � � 1

(Dispersion parameter for quasi family taken to be 1.7903162984870309)

    Null deviance: 203.86294552578013  on 96  degrees of freedom
Residual deviance: 103.97494755020932  on 74  degrees of freedom
AIC: NA

Number of Fisher Scoring iterations: 15

> 
> #Linear model in dose, Poisson variance
> stepmodel_MN.nc.opt.dose<-update(stepmodel_MN.nc.opt, . ~ . + Ukraine.data.nc$dose)
> 
> summary(stepmodel_MN.nc.opt.dose)

Call:
glm(formula = Number_cells_MN ~ factor(rad_army) + factor(x_other) + 
    factor(COM1_EXP1) + factor(exp) + factor(x_bone) + sm_pday_NON_ZERO + 
    factor(y_int) + age_cen7 + factor(rad_radiography) + factor(industry) + 
    factor(haz_el) + number1_NON_ZERO + factor(haz_road) + factor(oil) + 
    x_dental_n_MIS + Ukraine.data.nc$dose + offset(log(Number_cells_scored)), 
    family = poisson, data = Ukraine.data.nc)

Deviance Residuals: 
                    Min                       1Q                   Median  
-2.44089905965075359973  -0.80882456664147928116  -0.00024734684984962298  
                     3Q                      Max  
 0.47725357324563644212   2.63070059301416936393  

Coefficients:
                                        Estimate              Std. Error
(Intercept)              -6.0789793148046130e+01  5.4815319536775969e+03
factor(rad_army)1        -1.6876087422250951e+01  3.4678587531059484e+03
factor(rad_army)2        -1.5543202298119278e+01  3.4678588333288776e+03
factor(x_other)1          1.7757772483895934e+01  3.4678585434874199e+03
factor(x_other)2          1.7256990377980806e+01  3.4678585417898739e+03
factor(COM1_EXP1)1        1.7624358397002872e+01  2.4484900075363867e+03
factor(COM1_EXP1)2        1.8369157807906884e+01  2.4484900850555846e+03
factor(COM1_EXP1)3        1.8983247531365748e+01  2.4484900475270583e+03
factor(exp)2              1.0134872608722258e+00  2.3329405607449474e-01
factor(x_bone)1           1.7538900141646735e+01  3.4678585621687748e+03
factor(x_bone)2           1.8009994914361741e+01  3.4678585647818832e+03
sm_pday_NON_ZERO          2.2840668156540258e-02  8.4572724875668012e-03
factor(y_int)2003        -6.5737583888323103e-01  2.2938662943103144e-01
factor(y_int)2004        -7.9263149597556115e-01  3.4812912879598407e-01
age_cen7                 -1.8237011846636450e-09  7.4082883646162824e-10
factor(rad_radiography)1  1.8409538895078668e+01  3.4678587421562861e+03
factor(rad_radiography)2  1.6767513645585247e+01  3.4678586900042396e+03
factor(industry)1        -6.6326676429375797e-01  3.0723845948233497e-01
factor(haz_el)2          -1.6534854902101794e+00  7.9347666724840171e-01
number1_NON_ZERO          2.1105592139057069e-01  7.2947465814110060e-02
factor(haz_road)2         1.7076555841225654e+00  1.1213921046531343e+00
factor(oil)1              1.7610389585120989e+00  8.3117279040371150e-01
x_dental_n_MIS            5.3906592270674358e-01  1.8155184219630008e-01
Ukraine.data.nc$dose      1.2012135832233420e-02  7.0240032096585825e-01
                                        z value   Pr(>|z|)    
(Intercept)              -0.0110899999999999992  0.9911517    
factor(rad_army)1        -0.0048700000000000002  0.9961172    
factor(rad_army)2        -0.0044799999999999996  0.9964238    
factor(x_other)1          0.0051200000000000004  0.9959143    
factor(x_other)2          0.0049800000000000001  0.9960295    
factor(COM1_EXP1)1        0.0071999999999999998  0.9942568    
factor(COM1_EXP1)2        0.0074999999999999997  0.9940141    
factor(COM1_EXP1)3        0.0077499999999999999  0.9938140    
factor(exp)2              4.3442499999999997229 1.3975e-05 ***
factor(x_bone)1           0.0050600000000000003  0.9959647    
factor(x_bone)2           0.0051900000000000002  0.9958563    
sm_pday_NON_ZERO          2.7007099999999999440  0.0069191 ** 
factor(y_int)2003        -2.8658000000000001251  0.0041596 ** 
factor(y_int)2004        -2.2768299999999999095  0.0227963 *  
age_cen7                 -2.4616999999999999993  0.0138279 *  
factor(rad_radiography)1  0.0053099999999999996  0.9957644    
factor(rad_radiography)2  0.0048399999999999997  0.9961421    
factor(industry)1        -2.1587999999999998302  0.0308656 *  
factor(haz_el)2          -2.0838499999999999801  0.0371739 *  
number1_NON_ZERO          2.8932600000000001650  0.0038127 ** 
factor(haz_road)2         1.5227999999999999314  0.1278088    
factor(oil)1              2.1187399999999998457  0.0341125 *  
x_dental_n_MIS            2.9692099999999999049  0.0029856 ** 
Ukraine.data.nc$dose      0.0171000000000000006  0.9863556    
---
Signif. codes:  
0 �***� 0.001 �**� 0.01 �*� 0.050000000000000003 �.� 0.10000000000000001 � � 1

(Dispersion parameter for poisson family taken to be 1)

    Null deviance: 203.86294552578011  on 96  degrees of freedom
Residual deviance: 103.97465537520341  on 73  degrees of freedom
AIC: 331.12251888414636

Number of Fisher Scoring iterations: 15

> 
> #confint(stepmodel_MN.nc.opt.dose)
> 
> #Linear model in dose, quasi-likelihood variance
> stepmodel_MN.nc.opt.ql.dose<-update(stepmodel_MN.nc.opt.ql, . ~ . + Ukraine.data.nc$dose)
> 
> summary(stepmodel_MN.nc.opt.ql.dose)

Call:
glm(formula = Number_cells_MN ~ factor(rad_army) + factor(x_other) + 
    factor(COM1_EXP1) + factor(exp) + factor(x_bone) + sm_pday_NON_ZERO + 
    factor(y_int) + age_cen7 + factor(rad_radiography) + factor(industry) + 
    factor(haz_el) + number1_NON_ZERO + factor(haz_road) + factor(oil) + 
    x_dental_n_MIS + Ukraine.data.nc$dose + offset(log(Number_cells_scored)), 
    family = quasi(link = "log", var = "mu"), data = Ukraine.data.nc)

Deviance Residuals: 
                    Min                       1Q                   Median  
-2.44089905965077536010  -0.80882456664149116055  -0.00024734682464535402  
                     3Q                      Max  
 0.47725357324558664862   2.63070059301416581121  

Coefficients:
                                        Estimate              Std. Error
(Intercept)              -6.0789258022318435e+01  7.3851675717040280e+03
factor(rad_army)1        -1.6876087398756997e+01  4.6724320605427401e+03
factor(rad_army)2        -1.5543202274625301e+01  4.6724321686313961e+03
factor(x_other)1          1.7757772773469934e+01  4.6724319098467540e+03
factor(x_other)2          1.7256990667554788e+01  4.6724319075595549e+03
factor(COM1_EXP1)1        1.7623822866883700e+01  3.2980985927971105e+03
factor(COM1_EXP1)2        1.8368622277787704e+01  3.2980986972708574e+03
factor(COM1_EXP1)3        1.8982712001246558e+01  3.2980986466931195e+03
factor(exp)2              1.0134872608722152e+00  3.1432959253519677e-01
factor(x_bone)1           1.7538900256464249e+01  4.6724318815289998e+03
factor(x_bone)2           1.8009995029179223e+01  4.6724318850497730e+03
sm_pday_NON_ZERO          2.2840668156539862e-02  1.1394936757953262e-02
factor(y_int)2003        -6.5737583888323303e-01  3.0906490707594603e-01
factor(y_int)2004        -7.9263149597556048e-01  4.6905304423662386e-01
age_cen7                 -1.8237011846636483e-09  9.9815841955678586e-10
factor(rad_radiography)1  1.8409538871584704e+01  4.6724320457896783e+03
factor(rad_radiography)2  1.6767513622091268e+01  4.6724319755224269e+03
factor(industry)1        -6.6326676429374276e-01  4.1395885263955479e-01
factor(haz_el)2          -1.6534854902101732e+00  1.0690936653042722e+00
number1_NON_ZERO          2.1105592139056950e-01  9.8286032621853481e-02
factor(haz_road)2         1.7076555841225802e+00  1.5109117191363854e+00
factor(oil)1              1.7610389585120696e+00  1.1198836735493833e+00
x_dental_n_MIS            5.3906592270674136e-01  2.4461453301375410e-01
Ukraine.data.nc$dose      1.2012135832232127e-02  9.4638161983558033e-01
                                        t value  Pr(>|t|)   
(Intercept)              -0.0082299999999999995 0.9934549   
factor(rad_army)1        -0.0036099999999999999 0.9971280   
factor(rad_army)2        -0.0033300000000000001 0.9973549   
factor(x_other)1          0.0038000000000000000 0.9969780   
factor(x_other)2          0.0036900000000000001 0.9970632   
factor(COM1_EXP1)1        0.0053400000000000001 0.9957510   
factor(COM1_EXP1)2        0.0055700000000000003 0.9955714   
factor(COM1_EXP1)3        0.0057600000000000004 0.9954234   
factor(exp)2              3.2242799999999998128 0.0018897 **
factor(x_bone)1           0.0037499999999999999 0.9970152   
factor(x_bone)2           0.0038500000000000001 0.9969351   
sm_pday_NON_ZERO          2.0044599999999999085 0.0487308 * 
factor(y_int)2003        -2.1269800000000000928 0.0368010 * 
factor(y_int)2004        -1.6898500000000000743 0.0953224 . 
age_cen7                 -1.8270699999999999719 0.0717774 . 
factor(rad_radiography)1  0.0039399999999999999 0.9968671   
factor(rad_radiography)2  0.0035899999999999999 0.9971465   
factor(industry)1        -1.6022499999999999520 0.1134183   
factor(haz_el)2          -1.5466200000000001058 0.1262786   
number1_NON_ZERO          2.1473599999999999355 0.0350851 * 
factor(haz_road)2         1.1302200000000000024 0.2620854   
factor(oil)1              1.5725199999999999179 0.1201546   
x_dental_n_MIS            2.2037399999999998101 0.0306972 * 
Ukraine.data.nc$dose      0.0126899999999999999 0.9899076   
---
Signif. codes:  
0 �***� 0.001 �**� 0.01 �*� 0.050000000000000003 �.� 0.10000000000000001 � � 1

(Dispersion parameter for quasi family taken to be 1.8153617953317689)

    Null deviance: 203.86294552578013  on 96  degrees of freedom
Residual deviance: 103.97465537526912  on 73  degrees of freedom
AIC: NA

Number of Fisher Scoring iterations: 15

> 
> #confint(stepmodel_MN.nc.opt.ql.dose)
> 
> 
> ######################################################################################
> #Step AIC analysis for micronucleus, no tumour data, using new definition of tumour  #
> ######################################################################################
> 
> #Summary of variables in non-tumour data
> summary(factor(Ukraine.data.nc_new$first))
-1  1  2  3  4  5  6 
 1 42 20 11  6  2  2 
> summary(factor(Ukraine.data.nc_new$Case_leuk))
 0 
84 
> summary(factor(Ukraine.data.nc_new$Year_first_exposed))
  -1 1986 1987 1988 1990 
   2   63   11    6    2 
> summary(factor(Ukraine.data.nc_new$Year_last_exposed))
  -1 1986 1987 1988 1990 
   2   44   15   13   10 
> summary(factor(Ukraine.data.nc_new$proxy))
 0 
84 
> summary(factor(Ukraine.data.nc_new$proxy_str))
 0  1 
37 47 
> summary(factor(Ukraine.data.nc_new$first_year))
1986 1987 1988 1989 1990 
  63   11    6    2    2 
> summary(factor(Ukraine.data.nc_new$radiation))
-1  0  1 
 1 71 12 
> summary(factor(Ukraine.data.nc_new$industry))
 0  1 
69 15 
> summary(factor(Ukraine.data.nc_new$oil))
 0  1 
80  4 
> summary(factor(Ukraine.data.nc_new$chemical))
 0  1 
61 23 
> summary(factor(Ukraine.data.nc_new$petroleum))
 0  1 
73 11 
> summary(factor(Ukraine.data.nc_new$pesticides))
 0  1 
78  6 
> summary(factor(Ukraine.data.nc_new$solvents))
 0  1 
82  2 
> summary(factor(Ukraine.data.nc_new$other_chemical))
 0  1 
74 10 
> summary(factor(Ukraine.data.nc_new$subtype))
 1 
84 
> summary(factor(Ukraine.data.nc_new$subtypecll))
 0 
84 
> summary(factor(Ukraine.data.nc_new$subtypecll_str))
 0  1 
39 45 
> summary(factor(Ukraine.data.nc_new$y_dx))
-1 
84 
> summary(factor(Ukraine.data.nc_new$reference))
1987 1989 1991 1992 1993 1994 1995 1996 1997 1998 1999 2000 
   3    5   10    4    7   10    9    7    7    6   11    5 
> summary(factor(Ukraine.data.nc_new$y_int))
2002 2003 2004 
  18   54   12 
> summary(factor(Ukraine.data.nc_new$flag1))
 0  1 
63 21 
> summary(factor(Ukraine.data.nc_new$flag2))
 0  1 
82  2 
> summary(factor(Ukraine.data.nc_new$flag_definite))
 0  1 
47 37 
> summary(factor(Ukraine.data.nc_new$phase))
 1  2 
82  2 
> summary(factor(Ukraine.data.nc_new$COM1_EXP1))
 0  1  2  3 
 2 79  2  1 
> summary(factor(Ukraine.data.nc_new$COM2_EXP1))
 0  1  2 
64 18  2 
> summary(factor(Ukraine.data.nc_new$COM3_EXP1))
 0  1 
78  6 
> summary(factor(Ukraine.data.nc_new$QUES1))
 2  3 
65 19 
> summary(factor(Ukraine.data.nc_new$QUES2))
 1  2  3  4 
 4 35 41  4 
> summary(factor(Ukraine.data.nc_new$liquid))
 1 
84 
> summary(factor(Ukraine.data.nc_new$exp))
 1  2 
36 48 
> summary(factor(Ukraine.data.nc_new$set))
 0 
84 
> summary(factor(Ukraine.data.nc_new$t11))
 0 
84 
> summary(factor(Ukraine.data.nc_new$t1515))
 0 
84 
> summary(factor(Ukraine.data.nc_new$t12))
 0 
84 
> summary(factor(Ukraine.data.nc_new$t22))
 0  1 
83  1 
> summary(factor(Ukraine.data.nc_new$liqtype_recode))
 1  2  3  4 
26  3 23 32 
> summary(factor(Ukraine.data.nc_new$rad_exp))
-1  1  2 
 1 10 73 
> summary(factor(Ukraine.data.nc_new$rad_radiography))
-1  1  2 
 1  1 82 
> summary(factor(Ukraine.data.nc_new$rad_nuclear))
-1  1  2 
 1  3 80 
> summary(factor(Ukraine.data.nc_new$rad_army))
-1  1  2 
 1  4 79 
> summary(factor(Ukraine.data.nc_new$rad_other))
-1  1  2 
 1  2 81 
> summary(factor(Ukraine.data.nc_new$haz_exp))
 1  2 
13 71 
> summary(factor(Ukraine.data.nc_new$haz_chem))
 1  2 
 2 82 
> summary(factor(Ukraine.data.nc_new$haz_el))
 1  2 
 1 83 
> summary(factor(Ukraine.data.nc_new$haz_road))
 2 
84 
> summary(factor(Ukraine.data.nc_new$haz_other))
 1  2 
11 73 
> summary(factor(Ukraine.data.nc_new$chem_exp))
 1  2 
21 63 
> summary(factor(Ukraine.data.nc_new$chem_petrol))
 1  2 
 9 75 
> summary(factor(Ukraine.data.nc_new$chem_pest))
 1  2 
 4 80 
> summary(factor(Ukraine.data.nc_new$chem_solv))
 2 
84 
> summary(factor(Ukraine.data.nc_new$chem_other))
 1  2 
 8 76 
> summary(factor(Ukraine.data.nc_new$oblast))
 4 10 20 25 26 
 1 22 15  6 40 
> summary(factor(Ukraine.data.nc_new$educ))
 1  2  3  4 
15 35 11 23 
> summary(factor(Ukraine.data.nc_new$urban))
 1  2  3 
62 13  9 
> summary(factor(Ukraine.data.nc_new$tumour))
 0  1 
82  2 
> summary(factor(Ukraine.data.nc_new$tumor_new))
 2 
84 
> summary(factor(Ukraine.data.nc_new$radtx))
 2 
84 
> summary(factor(Ukraine.data.nc_new$chemotx))
 2 
84 
> summary(factor(Ukraine.data.nc_new$radtx_other))
-1  1  2 
 1  1 82 
> summary(factor(Ukraine.data.nc_new$x_dental))
 1  2 
49 35 
> summary(factor(Ukraine.data.nc_new$x_bone))
-1  1  2 
 1 39 44 
> summary(factor(Ukraine.data.nc_new$x_chest))
-1  1  2 
 2 39 43 
> summary(factor(Ukraine.data.nc_new$x_other))
-1  1  2 
 1 26 57 
> summary(factor(Ukraine.data.nc_new$x_other_n))
-1  1  2  3  4  5  6 
59 14  4  3  2  1  1 
> summary(factor(Ukraine.data.nc_new$fam_cancer))
 1  2 
21 63 
> summary(factor(Ukraine.data.nc_new$sm_reg))
 1  2 
54 30 
> summary(factor(Ukraine.data.nc_new$alc))
 1  2  3  4  5  6 
16 23 22 16  5  2 
> 
> stepmodel_MN.nc_new<-step(glm(Number_cells_MN ~ offset(log(Number_cells_scored)),family=poisson,data=Ukraine.data.nc_new),direction='both',
+  scope = ~ age_cen + age_cen2 + age_cen3 + age_cen4 + age_cen5 + age_cen6 + age_cen7+ age_cen8 +
+ factor(first) +
+ days_act_NON_ZERO + days_act_MIS +
+ #factor(Case_leuk) + #trivial variable for this subset
+ factor(Year_first_exposed) +
+ factor(Year_last_exposed) +
+ #factor(proxy) + #trivial variable for this subset
+ factor(proxy_str) +
+ number1_NON_ZERO + number1_MIS +
+ factor(first_year) +
+ duration_NON_ZERO + duration_MIS +
+ duration_act_NON_ZERO + duration_act_MIS +
+ days_NON_ZERO + days_MIS +
+ tse_NON_ZERO + tse_MIS +
+ factor(radiation) +
+ factor(industry) +
+ factor(oil) +
+ factor(chemical) +
+ factor(petroleum) +
+ factor(pesticides) +
+ factor(solvents) +
+ factor(other_chemical) +
+ age_NON_ZERO + age_MIS +
+ age_x_NON_ZERO + age_x_MIS +
+ #factor(subtype) + #trivial variable for this subset
+ #factor(subtypecll) + #trivial variable for this subset
+ factor(subtypecll_str) +
+ #factor(y_dx) + #trivial variable for this subset
+ factor(reference) +
+ factor(y_int) +
+ liqtype_NON_ZERO + liqtype_MIS +
+ factor(flag1) +
+ factor(flag2) +
+ factor(flag_definite) +
+ factor(phase) +
+ factor(COM1_EXP1) +
+ factor(COM2_EXP1) +
+ factor(COM3_EXP1) +
+ factor(QUES1) +
+ factor(QUES2) +
+ #factor(liquid) + #trivial variable for this subset
+ factor(exp) +
+ time_int_ch_NON_ZERO + time_int_ch_MIS +
+ #factor(set) + #trivial variable for this subset
+ #factor(t11) + #trivial variable for this subset
+ #factor(t1515) + #trivial variable for this subset
+ #factor(t12) + #trivial variable for this subset
+ factor(t22) +
+ factor(liqtype_recode) +
+ num_miss_NON_ZERO + num_miss_MIS +
+ factor(rad_exp) +
+ factor(rad_radiography) +
+ factor(rad_nuclear) +
+ factor(rad_army) +
+ factor(rad_other) +
+ factor(haz_exp) +
+ factor(haz_chem) +
+ factor(haz_el) +
+ #factor(haz_road) + #trivial variable for this subset
+ factor(haz_other) +
+ factor(chem_exp) +
+ factor(chem_petrol) +
+ factor(chem_pest) +
+ #factor(chem_solv) + #trivial variable for this subset
+ factor(chem_other) +
+ factor(oblast) +
+ factor(educ) +
+ factor(urban) +
+ #factor(tumour) + #not to be used
+ #factor(tumor_new) + #not to be used
+ #factor(radtx) + #trivial variable for this subset
+ #factor(chemotx) + #trivial variable for this subset
+ factor(radtx_other) +
+ factor(x_dental) +
+ x_dental_n_NON_ZERO + x_dental_n_MIS +
+ factor(x_bone) +
+ x_bone_n_NON_ZERO + x_bone_n_MIS +
+ factor(x_chest) +
+ x_chest_n_NON_ZERO + x_chest_n_MIS +
+ factor(x_other) +
+ factor(x_other_n) +
+ factor(fam_cancer) +
+ factor(sm_reg) +
+ sm_pday_NON_ZERO + sm_pday_MIS +
+ factor(alc))
Start:  AIC=341.06
Number_cells_MN ~ offset(log(Number_cells_scored))

                             Df           Deviance                AIC
+ factor(pesticides)          1 168.93505752000905 328.90245582229818
+ factor(x_other_n)           6 159.75276957332179 329.72016787561085
+ factor(COM1_EXP1)           3 170.58745051460386 334.55484881689296
+ factor(chem_pest)           1 174.59182275759733 334.55922105988645
+ factor(rad_army)            2 173.80602787617127 335.77342617846034
+ factor(exp)                 1 175.82065265449970 335.78805095678877
+ factor(COM2_EXP1)           2 173.84621164752625 335.81360994981537
+ factor(x_other)             2 174.99443172787443 336.96183003016353
+ factor(solvents)            1 177.00327526529551 336.97067356758464
+ factor(flag2)               1 177.00327526529551 336.97067356758464
+ factor(phase)               1 177.00327526529551 336.97067356758464
+ tse_NON_ZERO                1 177.52678108001828 337.49417938230738
+ factor(rad_radiography)     2 176.37539449186477 338.34279279415387
+ factor(chemical)            1 178.51138260533295 338.47878090762208
+ factor(haz_el)              1 178.68793967188367 338.65533797417277
+ x_dental_n_MIS              1 179.00922986389475 338.97662816618384
+ factor(industry)            1 179.09041722672691 339.05781552901601
+ factor(oil)                 1 179.22070209252669 339.18810039481582
+ factor(oblast)              4 173.37523052756396 339.34262882985308
+ age_cen7                    1 179.42205816768802 339.38945646997712
+ factor(subtypecll_str)      1 179.44908063788583 339.41647894017490
+ factor(x_dental)            1 179.47584133354209 339.44323963583122
+ factor(reference)          11 159.50105611473950 339.46845441702862
+ factor(x_bone)              2 177.53241459030158 339.49981289259068
+ num_miss_NON_ZERO           1 179.76417703186257 339.73157533415167
+ x_bone_n_MIS                1 180.35375411511046 340.32115241739956
+ factor(chem_exp)            1 180.53897268680507 340.50637098909419
+ days_act_NON_ZERO           1 180.54577545102643 340.51317375331553
+ factor(flag1)               1 180.62185679959242 340.58925510188152
+ factor(radiation)           2 178.63289050498662 340.60028880727572
+ age_cen5                    1 180.63333080884274 340.60072911113184
+ x_chest_n_MIS               1 180.86747600080676 340.83487430309583
+ x_dental_n_NON_ZERO         1 181.03335411164255 341.00075241393165
<none>                          183.09592498768660 341.06332328997570
+ factor(radtx_other)         2 179.13999349062192 341.10739179291102
+ factor(other_chemical)      1 181.17965120958803 341.14704951187713
+ factor(Year_first_exposed)  4 175.20861239897556 341.17601070126466
+ factor(first_year)          4 175.20861239897556 341.17601070126466
+ factor(COM3_EXP1)           1 181.21655175690023 341.18395005918933
+ factor(haz_exp)             1 181.28050640293296 341.24790470522203
+ number1_NON_ZERO            1 181.65099405612960 341.61839235841870
+ factor(haz_other)           1 181.76919116420723 341.73658946649630
+ x_bone_n_NON_ZERO           1 181.80017780156410 341.76757610385323
+ x_chest_n_NON_ZERO          1 181.84402648114693 341.81142478343600
+ duration_NON_ZERO           1 181.92285718536084 341.89025548764994
+ liqtype_NON_ZERO            1 182.07246209837061 342.03986040065968
+ age_cen3                    1 182.29597555661567 342.26337385890474
+ age_cen8                    1 182.32201577447208 342.28941407676120
+ factor(x_chest)             2 180.34428586871948 342.31168417100855
+ factor(flag_definite)       1 182.43275178813136 342.40015009042042
+ sm_pday_MIS                 1 182.44246686028933 342.40986516257840
+ factor(y_int)               2 180.48149776156237 342.44889606385146
+ sm_pday_NON_ZERO            1 182.50969787993705 342.47709618222615
+ factor(rad_exp)             2 180.51279100906027 342.48018931134936
+ factor(petroleum)           1 182.57209089307131 342.53948919536037
+ factor(QUES1)               1 182.60705718354501 342.57445548583411
+ factor(haz_chem)            1 182.64298107456395 342.61037937685307
+ age_cen6                    1 182.65655183606930 342.62395013835840
+ factor(chem_other)          1 182.67601559655509 342.64341389884419
+ age_NON_ZERO                1 182.74367604935838 342.71107435164748
+ days_NON_ZERO               1 182.75037524830461 342.71777355059373
+ factor(t22)                 1 182.81935993860907 342.78675824089817
+ duration_act_NON_ZERO       1 182.88480205052699 342.85220035281611
+ age_cen4                    1 182.92411755806057 342.89151586034967
+ age_x_NON_ZERO              1 182.99356610313407 342.96096440542317
+ age_cen2                    1 183.01328460706102 342.98068290935009
+ factor(proxy_str)           1 183.04047017197104 343.00786847426014
+ factor(sm_reg)              1 183.06210967061975 343.02950797290885
+ factor(fam_cancer)          1 183.07905865940339 343.04645696169246
+ age_cen                     1 183.08228340586720 343.04968170815630
+ factor(chem_petrol)         1 183.09433405419529 343.06173235648441
+ factor(rad_other)           2 181.25545344455165 343.22285174684077
+ factor(alc)                 5 175.37637385528973 343.34377215757883
+ factor(rad_nuclear)         2 181.43457200926682 343.40197031155594
+ factor(urban)               2 182.05470546700454 344.02210376929361
+ factor(first)               6 175.08658499870356 345.05398330099263
+ factor(liqtype_recode)      3 181.16615550332284 345.13355380561194
+ factor(educ)                3 181.58366548533215 345.55106378762127
+ factor(Year_last_exposed)   4 180.34155641021380 346.30895471250290
+ factor(QUES2)               3 182.61332695144395 346.58072525373302

Step:  AIC=328.89999999999998
Number_cells_MN ~ factor(pesticides) + offset(log(Number_cells_scored))

                             Df           Deviance                AIC
+ factor(rad_army)            2 158.39643563081998 322.36383393310911
+ factor(COM1_EXP1)           3 156.45787140054151 322.42526970283063
+ tse_NON_ZERO                1 160.91371900807243 322.88111731036156
+ factor(exp)                 1 161.23692571156352 323.20432401385267
+ factor(x_other_n)           6 152.33327002674849 324.30066832903765
+ factor(COM2_EXP1)           2 160.53029463939515 324.49769294168425
+ factor(x_other)             2 160.63402055277285 324.60141885506198
+ factor(rad_radiography)     2 162.28042881705926 326.24782711934836
+ factor(haz_el)              1 164.75167365783238 326.71907196012148
+ factor(x_bone)              2 162.81660208940625 326.78400039169537
+ x_dental_n_MIS              1 165.20865819029126 327.17605649258041
+ factor(Year_first_exposed)  4 159.44286641161963 327.41026471390876
+ factor(first_year)          4 159.44286641161963 327.41026471390876
+ factor(x_dental)            1 165.64195200644610 327.60935030873520
+ x_chest_n_MIS               1 165.64352624230872 327.61092454459788
+ x_dental_n_NON_ZERO         1 165.67002835809862 327.63742666038775
+ factor(subtypecll_str)      1 165.87102859765028 327.83842689993941
+ x_bone_n_MIS                1 165.87358590014213 327.84098420243129
+ age_cen7                    1 166.18345771527953 328.15085601756869
+ num_miss_NON_ZERO           1 166.31377082657318 328.28116912886230
+ factor(flag1)               1 166.44310780840576 328.41050611069488
+ days_act_NON_ZERO           1 166.64263331849114 328.61003162078026
+ factor(reference)          11 146.92185700864829 328.88925531093741
+ factor(radtx_other)         2 164.93367670698541 328.90107500927456
<none>                          168.93505752000905 328.90245582229818
+ factor(x_chest)             2 165.10740913611585 329.07480743840495
+ x_bone_n_NON_ZERO           1 167.15912917253542 329.12652747482457
+ age_cen5                    1 167.16739829923495 329.13479660152404
+ factor(radiation)           2 165.20332708834025 329.17072539062940
+ x_chest_n_NON_ZERO          1 167.25539876736227 329.22279706965139
+ factor(rad_exp)             2 165.38698268329858 329.35438098558768
+ liqtype_NON_ZERO            1 167.57720529017473 329.54460359246389
+ factor(COM3_EXP1)           1 167.64793882996352 329.61533713225265
+ factor(industry)            1 167.65682839550979 329.62422669779892
+ factor(QUES1)               1 167.76662011732350 329.73401841961265
+ duration_NON_ZERO           1 167.78934548873582 329.75674379102497
+ factor(haz_exp)             1 167.82020973806675 329.78760804035585
+ factor(other_chemical)      1 167.92955242937884 329.89695073166797
+ factor(flag_definite)       1 168.02438738182715 329.99178568411628
+ number1_NON_ZERO            1 168.03810999150130 330.00550829379040
+ factor(oil)                 1 168.04574483687443 330.01314313916356
+ factor(chem_other)          1 168.07244031465879 330.03983861694792
+ factor(chemical)            1 168.15159905455315 330.11899735684227
+ factor(chem_pest)           1 168.22531157072945 330.19270987301854
+ factor(solvents)            1 168.22531157072947 330.19270987301860
+ factor(flag2)               1 168.22531157072947 330.19270987301860
+ factor(phase)               1 168.22531157072947 330.19270987301860
+ factor(chem_exp)            1 168.26048858438045 330.22788688666958
+ factor(haz_other)           1 168.31651496844580 330.28391327073496
+ factor(haz_chem)            1 168.32076512484898 330.28816342713810
+ age_cen8                    1 168.35438795453712 330.32178625682627
+ duration_act_NON_ZERO       1 168.40927267332114 330.37667097561030
+ age_cen3                    1 168.46719796396548 330.43459626625463
+ factor(t22)                 1 168.53436262699498 330.50176092928410
+ sm_pday_NON_ZERO            1 168.55552318179221 330.52292148408134
+ days_NON_ZERO               1 168.60787276642114 330.57527106871026
+ age_x_NON_ZERO              1 168.61334737429740 330.58074567658650
+ factor(proxy_str)           1 168.61679198387043 330.58419028615958
+ age_NON_ZERO                1 168.65424911254834 330.62164741483747
+ age_cen6                    1 168.68238876100298 330.64978706329214
+ sm_pday_MIS                 1 168.74427503092190 330.71167333321102
+ factor(oblast)              4 162.74789937060228 330.71529767289144
+ age_cen                     1 168.81003253971315 330.77743084200227
+ factor(petroleum)           1 168.83383668498604 330.80123498727517
+ factor(QUES2)               3 164.87530672750205 330.84270502979120
+ factor(chem_petrol)         1 168.87667010695904 330.84406840924817
+ age_cen4                    1 168.88693094293009 330.85432924521922
+ factor(sm_reg)              1 168.88910374760925 330.85650204989838
+ factor(rad_nuclear)         2 166.89954737921150 330.86694568150062
+ age_cen2                    1 168.91558622363456 330.88298452592369
+ factor(fam_cancer)          1 168.91717374281941 330.88457204510854
+ factor(rad_other)           2 166.94327749001559 330.91067579230469
+ factor(first)               6 159.24641967227819 331.21381797456729
+ factor(y_int)               2 167.62168343736434 331.58908173965347
+ factor(urban)               2 167.84565321291046 331.81305151519962
+ factor(Year_last_exposed)   4 163.91512012470366 331.88251842699276
+ factor(educ)                3 166.88243830108638 332.84983660337548
+ factor(alc)                 5 163.22192648692211 333.18932478921124
+ factor(liqtype_recode)      3 167.64661769398646 333.61401599627561
- factor(pesticides)          1 183.09592498768660 341.06332328997576

Step:  AIC=322.36000000000001
Number_cells_MN ~ factor(pesticides) + factor(rad_army) + offset(log(Number_cells_scored))

                             Df           Deviance                AIC
+ factor(exp)                 1 149.68082557864000 315.64822388092909
+ factor(COM1_EXP1)           3 145.86470812637535 315.83210642866447
+ factor(x_other)             2 150.05433017170265 318.02172847399174
+ factor(x_other_n)           6 142.99859871738423 318.96599701967335
+ factor(x_bone)              2 151.40862651471033 319.37602481699946
+ factor(COM2_EXP1)           2 151.66542434215614 319.63282264444524
+ tse_NON_ZERO                1 153.77022350784387 319.73762181013296
+ factor(rad_radiography)     1 153.85449216670858 319.82189046899771
+ factor(subtypecll_str)      1 154.41473544802486 320.38213375031398
+ factor(haz_el)              1 154.43967526918385 320.40707357147301
+ x_bone_n_MIS                1 154.73860610348785 320.70600440577698
+ age_cen7                    1 154.92036200683333 320.88776030912243
+ x_dental_n_NON_ZERO         1 155.36463178324351 321.33203008553266
+ x_dental_n_MIS              1 155.59589020057214 321.56328850286127
+ factor(x_dental)            1 155.96051825723035 321.92791655951947
+ age_cen5                    1 155.97087907282781 321.93827737511697
+ days_act_NON_ZERO           1 156.07440589018557 322.04180419247473
+ factor(industry)            1 156.29988153268644 322.26727983497557
+ factor(radtx_other)         2 154.32653553523267 322.29393383752176
+ factor(flag1)               1 156.34770572600601 322.31510402829514
+ liqtype_NON_ZERO            1 156.35342268038326 322.32082098267239
+ duration_NON_ZERO           1 156.35971714346661 322.32711544575574
<none>                          158.39643563081998 322.36383393310911
+ factor(haz_exp)             1 156.50706693115458 322.47446523344371
+ num_miss_NON_ZERO           1 156.80134481813815 322.76874312042730
+ factor(Year_first_exposed)  4 150.95803997348230 322.92543827577140
+ factor(first_year)          4 150.95803997348230 322.92543827577140
+ x_bone_n_NON_ZERO           1 157.08023080511708 323.04762910740624
+ x_chest_n_MIS               1 157.10957783438121 323.07697613667034
+ duration_act_NON_ZERO       1 157.16068918222049 323.12808748450959
+ factor(haz_other)           1 157.24277708364127 323.21017538593037
+ factor(oil)                 1 157.28615884008477 323.25355714237389
+ factor(QUES1)               1 157.45340769572556 323.42080599801466
+ age_cen3                    1 157.50013576710228 323.46753406939138
+ factor(haz_chem)            1 157.58642677360189 323.55382507589104
+ factor(COM3_EXP1)           1 157.60905865290835 323.57645695519750
+ x_chest_n_NON_ZERO          1 157.66948569864718 323.63688400093633
+ factor(solvents)            1 157.68668968154037 323.65408798382953
+ factor(flag2)               1 157.68668968154037 323.65408798382953
+ factor(phase)               1 157.68668968154037 323.65408798382953
+ factor(chem_pest)           1 157.68668968154040 323.65408798382953
+ age_cen8                    1 157.77515232659914 323.74255062888824
+ number1_NON_ZERO            1 157.80521761550955 323.77261591779870
+ factor(proxy_str)           1 157.83657992950592 323.80397823179504
+ factor(t22)                 1 157.84090545042756 323.80830375271671
+ factor(flag_definite)       1 157.90730552973352 323.87470383202265
+ factor(other_chemical)      1 157.95048342852968 323.91788173081881
+ factor(chem_other)          1 158.04806665721767 324.01546495950680
+ factor(rad_nuclear)         1 158.08445963942324 324.05185794171234
+ age_NON_ZERO                1 158.12294246711738 324.09034076940651
+ age_cen6                    1 158.15510444173214 324.12250274402129
+ factor(fam_cancer)          1 158.15920325963697 324.12660156192612
+ factor(rad_exp)             1 158.21625209092886 324.18365039321799
+ factor(chemical)            1 158.27308347404173 324.24048177633085
+ factor(radiation)           1 158.28584221588866 324.25324051817779
+ sm_pday_NON_ZERO            1 158.30945088373102 324.27684918602017
+ factor(chem_exp)            1 158.31320174696279 324.28060004925192
+ factor(QUES2)               3 154.31729975047762 324.28469805276677
+ factor(rad_other)           1 158.32934617813160 324.29674448042073
+ days_NON_ZERO               1 158.33040383792928 324.29780214021844
+ age_x_NON_ZERO              1 158.33970507488192 324.30710337717107
+ sm_pday_MIS                 1 158.35680329935448 324.32420160164361
+ age_cen4                    1 158.37086183919919 324.33826014148832
+ factor(chem_petrol)         1 158.38086237947832 324.34826068176744
+ factor(sm_reg)              1 158.39222787065054 324.35962617293967
+ age_cen                     1 158.39243207922601 324.35983038151517
+ factor(petroleum)           1 158.39447160076651 324.36186990305566
+ age_cen2                    1 158.39493484772106 324.36233315001016
+ factor(x_chest)             2 156.76639296268499 324.73379126497412
+ factor(oblast)              4 152.78811366252322 324.75551196481234
+ factor(liqtype_recode)      3 154.79453278682561 324.76193108911474
+ factor(urban)               2 157.31082658211830 325.27822488440745
+ factor(y_int)               2 157.33600199762697 325.30340029991612
+ factor(Year_last_exposed)   4 153.68771143285127 325.65510973514040
+ factor(reference)          11 140.11887810708538 326.08627640937448
+ factor(alc)                 5 152.13769832521746 326.10509662750655
+ factor(first)               6 150.58370165298948 326.55109995527857
+ factor(educ)                3 157.00389016168754 326.97128846397663
- factor(rad_army)            2 168.93505752000905 328.90245582229818
- factor(pesticides)          1 173.80602787617127 335.77342617846040

Step:  AIC=315.64999999999998
Number_cells_MN ~ factor(pesticides) + factor(rad_army) + factor(exp) + 
    offset(log(Number_cells_scored))

                             Df           Deviance                AIC
+ factor(COM1_EXP1)           3 138.25320057117003 310.22059887345915
+ factor(y_int)               2 140.65084806860315 310.61824637089228
+ factor(x_bone)              2 141.72332433523454 311.69072263752366
+ x_dental_n_NON_ZERO         1 144.57306660900096 312.54046491129009
+ factor(x_other)             2 142.82579048676061 312.79318878904974
+ x_dental_n_MIS              1 145.56788798421479 313.53528628650395
+ factor(x_dental)            1 145.95815217401233 313.92555047630151
+ x_bone_n_MIS                1 146.06690972999291 314.03430803228207
+ factor(rad_radiography)     1 146.12502681771934 314.09242512000850
+ tse_NON_ZERO                1 146.23687552771980 314.20427383000896
+ age_cen7                    1 146.34546331592608 314.31286161821527
+ factor(haz_el)              1 146.43594453804715 314.40334284033634
+ factor(COM2_EXP1)           2 144.80439771917133 314.77179602146049
+ factor(subtypecll_str)      1 146.88251843680044 314.84991673908962
+ factor(Year_first_exposed)  4 140.94161543814153 314.90901374043068
+ factor(first_year)          4 140.94161543814153 314.90901374043068
+ factor(radtx_other)         2 145.20307245329937 315.17047075558855
+ factor(industry)            1 147.26051539041430 315.22791369270345
+ factor(haz_exp)             1 147.53082266265739 315.49822096494654
+ factor(flag_definite)       1 147.57887808501417 315.54627638730335
+ x_bone_n_NON_ZERO           1 147.62179129814507 315.58918960043422
+ age_cen5                    1 147.64104049654458 315.60843879883373
<none>                          149.68082557864000 315.64822388092915
+ factor(haz_other)           1 147.76288653846177 315.73028484075093
+ days_act_NON_ZERO           1 147.76317498044901 315.73057328273819
+ factor(chem_petrol)         1 147.99462598349481 315.96202428578397
+ num_miss_NON_ZERO           1 148.13906338542341 316.10646168771257
+ factor(other_chemical)      1 148.21976382042558 316.18716212271477
+ factor(rad_nuclear)         1 148.23123361929004 316.19863192157919
+ factor(QUES1)               1 148.29817572138305 316.26557402367223
+ factor(petroleum)           1 148.30067848007710 316.26807678236628
+ factor(chem_other)          1 148.42426720063708 316.39166550292623
+ liqtype_NON_ZERO            1 148.44000636718926 316.40740466947841
+ factor(flag1)               1 148.60846224757890 316.57586054986803
+ age_cen8                    1 148.63496654863394 316.60236485092310
+ factor(COM3_EXP1)           1 148.75713078446157 316.72452908675075
+ duration_NON_ZERO           1 148.78885535498708 316.75625365727626
+ factor(QUES2)               3 144.79365398809455 316.76105229038370
+ factor(solvents)            1 148.81058459542541 316.77798289771454
+ factor(flag2)               1 148.81058459542541 316.77798289771454
+ factor(phase)               1 148.81058459542541 316.77798289771454
+ factor(chem_pest)           1 148.81058459542544 316.77798289771459
+ factor(x_other_n)           6 138.87025907842241 316.83765738071156
+ factor(urban)               2 146.99222792430831 316.95962622659749
+ age_cen3                    1 149.10671859771884 317.07411690000799
+ age_cen6                    1 149.14766348361070 317.11506178589985
+ number1_NON_ZERO            1 149.23758287283246 317.20498117512159
+ factor(oil)                 1 149.25688304836427 317.22428135065343
+ sm_pday_NON_ZERO            1 149.34684764886342 317.31424595115254
+ duration_act_NON_ZERO       1 149.39051209199133 317.35791039428045
+ factor(radiation)           1 149.40846117703563 317.37585947932479
+ x_chest_n_NON_ZERO          1 149.47735485838919 317.44475316067837
+ factor(haz_chem)            1 149.48836151137144 317.45575981366062
+ x_chest_n_MIS               1 149.49920006707461 317.46659836936374
+ factor(rad_exp)             1 149.50309554186680 317.47049384415595
+ factor(fam_cancer)          1 149.50906434720321 317.47646264949236
+ age_cen4                    1 149.51395204281459 317.48135034510375
+ factor(proxy_str)           1 149.54910296154773 317.51650126383686
+ age_x_NON_ZERO              1 149.55486696457535 317.52226526686451
+ age_NON_ZERO                1 149.56832367910349 317.53572198139261
+ factor(t22)                 1 149.59261809366652 317.56001639595570
+ days_NON_ZERO               1 149.59820798870962 317.56560629099874
+ age_cen2                    1 149.62986711039997 317.59726541268913
+ age_cen                     1 149.64200521337293 317.60940351566205
+ factor(rad_other)           1 149.64615777462728 317.61355607691644
+ sm_pday_MIS                 1 149.67228655417691 317.63968485646603
+ factor(chem_exp)            1 149.67884923296481 317.64624753525396
+ factor(chemical)            1 149.68001092000890 317.64740922229805
+ factor(sm_reg)              1 149.68041670311382 317.64781500540300
+ factor(first)               6 139.81159273518401 317.77899103747313
+ factor(Year_last_exposed)   4 143.87767180561053 317.84507010789969
+ factor(liqtype_recode)      3 146.92681041479565 318.89420871708478
+ factor(x_chest)             2 149.01590456357087 318.98330286586003
+ factor(educ)                3 147.75763777223403 319.72503607452319
+ factor(alc)                 5 144.60605866291189 320.57345696520105
- factor(exp)                 1 158.39643563081998 322.36383393310916
+ factor(oblast)              4 148.46690174162498 322.43430004391416
- factor(rad_army)            2 161.23692571156352 323.20432401385267
+ factor(reference)          11 137.17308046806204 325.14047877035119
- factor(pesticides)          1 165.67238305180504 329.63978135409423

Step:  AIC=310.22000000000003
Number_cells_MN ~ factor(pesticides) + factor(rad_army) + factor(exp) + 
    factor(COM1_EXP1) + offset(log(Number_cells_scored))

                             Df           Deviance                AIC
+ factor(x_bone)              2 128.78746141614980 304.75485971843892
+ factor(y_int)               2 129.96301370926275 305.93041201155188
+ x_bone_n_MIS                1 133.10686371037696 307.07426201266605
+ age_cen7                    1 133.47436262678477 307.44176092907389
+ factor(x_other)             2 131.55012732417671 307.51752562646584
+ x_dental_n_NON_ZERO         1 133.97902908853840 307.94642739082752
+ age_cen5                    1 134.52433247589585 308.49173077818500
+ factor(rad_radiography)     1 134.64411684731294 308.61151514960204
+ x_bone_n_NON_ZERO           1 134.90068787395833 308.86808617624746
+ factor(haz_el)              1 134.97014986899580 308.93754817128490
+ factor(subtypecll_str)      1 134.99163585541319 308.95903415770232
+ x_dental_n_MIS              1 135.22550801494396 309.19290631723311
+ factor(first_year)          4 129.33224758860911 309.29964589089820
+ factor(Year_first_exposed)  4 129.33224758860914 309.29964589089826
+ tse_NON_ZERO                1 135.42389607524231 309.39129437753144
+ factor(COM2_EXP1)           2 133.46403411714954 309.43143241943869
+ factor(x_dental)            1 135.57329144509737 309.54068974738652
+ factor(radtx_other)         2 133.80370408580004 309.77110238808916
+ factor(industry)            1 135.91324754379400 309.88064584608310
+ factor(haz_exp)             1 136.17872479280774 310.14612309509687
<none>                          138.25320057117003 310.22059887345915
+ age_cen3                    1 136.25476803331526 310.22216633560436
+ factor(flag_definite)       1 136.32664821393737 310.29404651622650
+ factor(haz_other)           1 136.42236603851489 310.38976434080405
+ factor(QUES1)               1 136.63364885546008 310.60104715774924
+ factor(rad_nuclear)         1 136.88159169339352 310.84898999568264
+ factor(other_chemical)      1 136.88168207659595 310.84908037888511
+ num_miss_NON_ZERO           1 136.89563070507475 310.86302900736388
+ duration_NON_ZERO           1 136.94053843355118 310.90793673584028
+ factor(chem_other)          1 137.08008979521344 311.04748809750254
+ liqtype_NON_ZERO            1 137.10605734022627 311.07345564251540
+ sm_pday_NON_ZERO            1 137.20317640929008 311.17057471157921
+ factor(solvents)            1 137.38705556300371 311.35445386529284
+ factor(flag2)               1 137.38705556300371 311.35445386529284
+ factor(phase)               1 137.38705556300371 311.35445386529284
+ factor(chem_pest)           1 137.38705556300371 311.35445386529284
+ age_NON_ZERO                1 137.48156651225591 311.44896481454504
+ duration_act_NON_ZERO       1 137.50173128614924 311.46912958843836
+ days_act_NON_ZERO           1 137.51489793834676 311.48229624063589
+ factor(COM3_EXP1)           1 137.57035453923936 311.53775284152846
+ age_cen8                    1 137.59487079655440 311.56226909884356
+ sm_pday_MIS                 1 137.63353672149421 311.60093502378334
+ factor(chemical)            1 137.64508846185558 311.61248676414471
+ number1_NON_ZERO            1 137.74422602574955 311.71162432803868
+ factor(chem_exp)            1 137.76651088300815 311.73390918529731
+ factor(sm_reg)              1 137.79368155306901 311.76107985535816
+ factor(oil)                 1 137.82459318858770 311.79199149087685
+ factor(x_other_n)           6 127.84153995758933 311.80893825987846
+ factor(radiation)           1 138.02626968530228 311.99366798759138
+ factor(Year_last_exposed)   4 132.02645569112710 311.99385399341622
+ factor(fam_cancer)          1 138.03646313788349 312.00386144017261
+ factor(QUES2)               3 134.03700410658760 312.00440240887673
+ age_cen6                    1 138.04072468614987 312.00812298843903
+ x_chest_n_MIS               1 138.04613602704933 312.01353432933843
+ x_chest_n_NON_ZERO          1 138.04648259804611 312.01388090033527
+ age_cen                     1 138.05590800801860 312.02330631030770
+ factor(haz_chem)            1 138.05685160863561 312.02424991092471
+ factor(rad_exp)             1 138.11213075954774 312.07952906183687
+ factor(proxy_str)           1 138.12783884816952 312.09523715045862
+ factor(flag1)               1 138.15743061384751 312.12482891613661
+ factor(t22)                 1 138.16271190563648 312.13011020792561
+ age_x_NON_ZERO              1 138.16302237647523 312.13042067876438
+ factor(first)               6 128.18019980335890 312.14759810564806
+ factor(chem_petrol)         1 138.21627631575194 312.18367461804110
+ factor(rad_other)           1 138.22697221062890 312.19437051291800
+ age_cen4                    1 138.24110666291926 312.20850496520836
+ days_NON_ZERO               1 138.24745632559720 312.21485462788633
+ factor(petroleum)           1 138.24897914840778 312.21637745069688
+ age_cen2                    1 138.25265603251759 312.22005433480672
+ factor(urban)               2 136.74102452862684 312.70842283091599
+ factor(x_chest)             2 136.76354467183745 312.73094297412661
+ factor(liqtype_recode)      3 135.31017853875423 313.27757684104336
+ factor(reference)          11 120.08082262907540 314.04822093136454
+ factor(educ)                3 136.54636781589846 314.51376611818762
- factor(COM1_EXP1)           3 149.68082557864000 315.64822388092909
- factor(exp)                 1 145.86470812637535 315.83210642866447
+ factor(alc)                 5 134.87929244332767 316.84669074561680
+ factor(oblast)              4 136.90866943008527 316.87606773237439
- factor(rad_army)            2 149.61926753403330 317.58666583632242
- factor(pesticides)          1 154.05605106504854 324.02344936733766

Step:  AIC=304.75
Number_cells_MN ~ factor(pesticides) + factor(rad_army) + factor(exp) + 
    factor(COM1_EXP1) + factor(x_bone) + offset(log(Number_cells_scored))

                             Df           Deviance                AIC
+ factor(y_int)               2 121.59097804874079 301.55837635102989
+ factor(x_other)             2 121.92608910265726 301.89348740494643
+ x_dental_n_NON_ZERO         1 124.51104887154871 302.47844717383782
+ factor(other_chemical)      1 124.78863283328499 302.75603113557412
+ factor(chem_other)          1 125.19390709528160 303.16130539757069
+ factor(industry)            1 125.25947008086894 303.22686838315803
+ x_dental_n_MIS              1 125.32778173747066 303.29518003975977
+ factor(haz_other)           1 125.37781080853244 303.34520911082154
+ sm_pday_NON_ZERO            1 125.57465783647518 303.54205613876434
+ factor(haz_exp)             1 125.64195818238451 303.60935648467364
+ factor(radtx_other)         2 123.65716242659509 303.62456072888426
+ factor(x_dental)            1 125.74460324154451 303.71200154383359
+ factor(QUES1)               1 125.80120147809069 303.76859978037982
+ age_cen7                    1 125.97058352244268 303.93798182473176
+ factor(rad_radiography)     1 126.03775712920572 304.00515543149481
+ factor(haz_el)              1 126.13775074070129 304.10514904299043
+ factor(COM2_EXP1)           2 124.18015285577363 304.14755115806275
+ tse_NON_ZERO                1 126.23815048391168 304.20554878620078
+ factor(subtypecll_str)      1 126.75677733869546 304.72417564098458
+ num_miss_NON_ZERO           1 126.78280570942159 304.75020401171071
<none>                          128.78746141614980 304.75485971843892
+ factor(x_other_n)           6 116.82166951094729 304.78906781323644
+ age_cen5                    1 126.82274113759225 304.79013943988139
+ sm_pday_MIS                 1 126.89565751192359 304.86305581421271
+ factor(sm_reg)              1 126.90220643880697 304.86960474109605
+ age_cen8                    1 126.94842904562387 304.91582734791302
+ factor(rad_nuclear)         1 127.04999137788886 305.01738968017798
+ factor(chemical)            1 127.09359740858277 305.06099571087191
+ factor(chem_exp)            1 127.34672421292383 305.31412251521294
+ days_act_NON_ZERO           1 127.38577929318743 305.35317759547655
+ factor(QUES2)               3 123.49135623155260 305.45875453384173
+ age_cen6                    1 127.65667617754769 305.62407447983685
+ factor(solvents)            1 127.70382513257547 305.67122343486460
+ factor(flag2)               1 127.70382513257547 305.67122343486460
+ factor(phase)               1 127.70382513257547 305.67122343486460
+ factor(chem_pest)           1 127.70382513257545 305.67122343486460
+ factor(COM3_EXP1)           1 127.82829928482489 305.79569758711398
+ x_bone_n_MIS                1 127.87766160261272 305.84505990490186
+ liqtype_NON_ZERO            1 128.03859684450947 306.00599514679857
+ age_cen3                    1 128.04314413638841 306.01054243867753
+ number1_NON_ZERO            1 128.08272990756720 306.05012820985633
+ factor(Year_first_exposed)  4 122.27876704872990 306.24616535101904
+ factor(first_year)          4 122.27876704872990 306.24616535101904
+ age_cen4                    1 128.31207370524791 306.27947200753704
+ duration_NON_ZERO           1 128.34886182097790 306.31626012326706
+ factor(fam_cancer)          1 128.43938962047508 306.40678792276424
+ factor(t22)                 1 128.46009190601606 306.42749020830519
+ age_NON_ZERO                1 128.56549654602082 306.53289484830998
+ factor(flag_definite)       1 128.57120876664135 306.53860706893045
+ x_bone_n_NON_ZERO           1 128.57490762767921 306.54230592996834
+ factor(radiation)           1 128.58563663246372 306.55303493475287
+ factor(chem_petrol)         1 128.58575180382493 306.55315010611406
+ duration_act_NON_ZERO       1 128.63079660254789 306.59819490483699
+ age_cen2                    1 128.64501511127725 306.61241341356640
+ factor(oil)                 1 128.65969886139627 306.62709716368539
+ factor(proxy_str)           1 128.66550818678721 306.63290648907633
+ factor(rad_exp)             1 128.67960962928788 306.64700793157704
+ factor(petroleum)           1 128.70294799118309 306.67034629347222
+ factor(rad_other)           1 128.72082572886217 306.68822403115132
+ days_NON_ZERO               1 128.72152684620508 306.68892514849421
+ x_chest_n_NON_ZERO          1 128.74142976715692 306.70882806944604
+ factor(flag1)               1 128.74922588059653 306.71662418288565
+ x_chest_n_MIS               1 128.75871377310040 306.72611207538955
+ age_x_NON_ZERO              1 128.77873035063635 306.74612865292545
+ factor(haz_chem)            1 128.78254710170472 306.74994540399382
+ age_cen                     1 128.78720951759976 306.75460781988886
+ factor(urban)               2 127.66775486377519 307.63515316606436
+ factor(Year_last_exposed)   4 124.16407865288362 308.13147695517273
+ factor(first)               6 120.25050418188164 308.21790248417074
+ factor(x_chest)             2 128.70404525189545 308.67144355418458
+ factor(educ)                3 127.01251246813626 308.97991077042536
+ factor(liqtype_recode)      3 127.26741684962269 309.23481515191179
+ factor(reference)          11 111.95990698960586 309.92730529189498
- factor(x_bone)              2 138.25320057117003 310.22059887345915
- factor(exp)                 1 137.67521505657126 311.64261335886039
- factor(COM1_EXP1)           3 141.72332433523454 311.69072263752366
+ factor(alc)                 5 126.11094076178783 312.07833906407700
+ factor(oblast)              4 128.32699679942513 312.29439510171426
- factor(rad_army)            2 141.65138284535698 313.61878114764613
- factor(pesticides)          1 145.23298466585626 319.20038296814539

Step:  AIC=301.56
Number_cells_MN ~ factor(pesticides) + factor(rad_army) + factor(exp) + 
    factor(COM1_EXP1) + factor(x_bone) + factor(y_int) + offset(log(Number_cells_scored))

                             Df           Deviance                AIC
+ factor(x_other)             2 113.81871749087293 297.78611579316203
+ x_dental_n_NON_ZERO         1 117.45385830108488 299.42125660337399
+ factor(haz_other)           1 117.60170867742175 299.56910697971085
+ factor(industry)            1 117.92635382142723 299.89375212371635
+ factor(other_chemical)      1 118.24825246093573 300.21565076322486
+ factor(haz_exp)             1 118.34639640519592 300.31379470748504
+ factor(radtx_other)         2 116.36341474540340 300.33081304769252
+ factor(rad_nuclear)         1 118.57692226961588 300.54432057190496
+ factor(chem_other)          1 118.66479798534688 300.63219628763596
+ factor(COM2_EXP1)           2 116.74283810301178 300.71023640530086
+ factor(rad_radiography)     1 118.78387137850227 300.75126968079138
+ factor(haz_el)              1 118.90235650173439 300.86975480402350
+ x_dental_n_MIS              1 119.00183686577573 300.96923516806481
+ factor(x_dental)            1 119.39498094984677 301.36237925213584
+ sm_pday_NON_ZERO            1 119.40067213106360 301.36807043335273
+ factor(sm_reg)              1 119.47339851744910 301.44079681973818
<none>                          121.59097804874079 301.55837635102989
+ sm_pday_MIS                 1 119.75018231723128 301.71758061952039
+ num_miss_NON_ZERO           1 119.89493445064936 301.86233275293847
+ factor(QUES1)               1 119.93315471063120 301.90055301292028
+ factor(subtypecll_str)      1 119.95822138012774 301.92561968241682
+ days_act_NON_ZERO           1 120.02151599346024 301.98891429574934
+ tse_NON_ZERO                1 120.04686531223875 302.01426361452786
+ age_cen7                    1 120.14009008514707 302.10748838743615
+ x_bone_n_MIS                1 120.39743938659825 302.36483768888735
+ factor(solvents)            1 120.42771960988037 302.39511791216944
+ factor(flag2)               1 120.42771960988037 302.39511791216944
+ factor(phase)               1 120.42771960988037 302.39511791216944
+ factor(chem_pest)           1 120.42771960988036 302.39511791216944
+ age_cen5                    1 120.49892456962530 302.46632287191437
+ factor(chemical)            1 120.53503301360540 302.50243131589451
+ factor(QUES2)               3 116.60775434292523 302.57515264521430
+ factor(reference)          11 100.68390511027820 302.65130341256730
+ factor(chem_exp)            1 120.74984051313344 302.71723881542255
+ factor(COM3_EXP1)           1 120.81491802100379 302.78231632329289
+ age_cen8                    1 120.88611165160876 302.85350995389786
+ x_chest_n_MIS               1 121.01318991301139 302.98058821530049
+ age_cen3                    1 121.05719217912048 303.02459048140958
+ number1_NON_ZERO            1 121.06415999559565 303.03155829788477
+ factor(rad_other)           1 121.14707240549585 303.11447070778496
+ duration_act_NON_ZERO       1 121.18182990076681 303.14922820305594
+ x_bone_n_NON_ZERO           1 121.18529834704356 303.15269664933265
+ days_NON_ZERO               1 121.18602100566848 303.15341930795756
+ factor(radiation)           1 121.18685754686643 303.15425584915556
+ liqtype_NON_ZERO            1 121.22084801375358 303.18824631604269
+ age_NON_ZERO                1 121.22189959906478 303.18929790135388
+ factor(chem_petrol)         1 121.22380305336590 303.19120135565498
+ age_cen6                    1 121.23749954052195 303.20489784281108
+ duration_NON_ZERO           1 121.27435233538307 303.24175063767217
+ x_chest_n_NON_ZERO          1 121.30870151239490 303.27609981468402
+ factor(rad_exp)             1 121.33063823806310 303.29803654035220
+ factor(petroleum)           1 121.40348162335775 303.37087992564682
+ factor(flag1)               1 121.43565652094030 303.40305482322941
+ factor(fam_cancer)          1 121.44439534029739 303.41179364258647
+ factor(haz_chem)            1 121.46141204216737 303.42881034445645
+ factor(flag_definite)       1 121.48054413312475 303.44794243541384
+ age_cen4                    1 121.50127397380767 303.46867227609675
+ age_cen                     1 121.51755452285681 303.48495282514591
+ age_x_NON_ZERO              1 121.52740018125509 303.49479848354417
+ factor(proxy_str)           1 121.57106325401364 303.53846155630276
+ age_cen2                    1 121.58381159663877 303.55120989892788
+ factor(t22)                 1 121.58937244801517 303.55677075030428
+ factor(oil)                 1 121.59094346274594 303.55834176503504
+ factor(x_other_n)           6 111.78264163922785 303.75003994151695
+ factor(x_chest)             2 120.71744237333630 304.68484067562542
- factor(y_int)               2 128.78746141614980 304.75485971843887
+ factor(Year_first_exposed)  4 116.80368183924925 304.77108014153833
+ factor(first_year)          4 116.80368183924925 304.77108014153833
+ factor(urban)               2 121.14192945817689 305.10932776046599
+ factor(educ)                3 119.38541383447296 305.35281213676205
+ factor(liqtype_recode)      3 119.42345102393008 305.39084932621915
- factor(x_bone)              2 129.96301370926275 305.93041201155188
+ factor(first)               6 114.57973816031547 306.54713646260456
+ factor(Year_last_exposed)   4 118.77619303833596 306.74359134062507
- factor(COM1_EXP1)           3 133.10235453228236 307.06975283457143
+ factor(alc)                 5 118.70764797512223 308.67504627741130
- factor(rad_army)            2 132.84820784161911 308.81560614390821
+ factor(oblast)              4 120.87501272971514 308.84241103200424
- factor(pesticides)          1 136.25100277775016 314.21840108003926
- factor(exp)                 1 137.23182053490464 315.19921883719371

Step:  AIC=297.79000000000002
Number_cells_MN ~ factor(pesticides) + factor(rad_army) + factor(exp) + 
    factor(COM1_EXP1) + factor(x_bone) + factor(y_int) + factor(x_other) + 
    offset(log(Number_cells_scored))

                             Df            Deviance                AIC
+ sm_pday_NON_ZERO            1 110.210880648328413 296.17827895061748
+ x_dental_n_NON_ZERO         1 110.566519212703824 296.53391751499294
+ factor(rad_nuclear)         1 110.674681938656676 296.64208024094580
+ factor(rad_radiography)     1 110.698108082013334 296.66550638430243
+ factor(sm_reg)              1 111.406133894548816 297.37353219683791
+ x_dental_n_MIS              1 111.443508118988319 297.41090642127745
+ factor(other_chemical)      1 111.462705880774394 297.43010418306346
+ sm_pday_MIS                 1 111.771255922353276 297.73865422464235
+ factor(x_dental)            1 111.798386091448805 297.76578439373793
+ factor(haz_el)              1 111.812348844829600 297.77974714711871
<none>                          113.818717490872928 297.78611579316203
+ factor(chem_other)          1 111.883168530037281 297.85056683232636
+ factor(COM2_EXP1)           2 109.904019501952291 297.87141780424139
+ days_act_NON_ZERO           1 111.905736418672390 297.87313472096150
+ factor(haz_other)           1 112.050026440707455 298.01742474299658
+ num_miss_NON_ZERO           1 112.058554907884513 298.02595321017361
+ factor(industry)            1 112.213731368145304 298.18112967043442
+ factor(solvents)            1 112.353872971953933 298.32127127424303
+ factor(flag2)               1 112.353872971953933 298.32127127424303
+ factor(phase)               1 112.353872971953933 298.32127127424303
+ factor(chem_pest)           1 112.353872971953933 298.32127127424303
+ tse_NON_ZERO                1 112.462248863538875 298.42964716582799
+ age_cen7                    1 112.466037318292379 298.43343562058146
+ factor(haz_exp)             1 112.535127372475941 298.50252567476502
+ factor(QUES1)               1 112.789929442581098 298.75732774487017
+ x_bone_n_MIS                1 112.794213008955779 298.76161131124491
+ duration_act_NON_ZERO       1 112.941488716324571 298.90888701861365
+ age_cen5                    1 112.984317781101424 298.95171608339052
+ age_cen8                    1 113.009017893255589 298.97641619554469
+ days_NON_ZERO               1 113.024535623367157 298.99193392565627
+ factor(COM3_EXP1)           1 113.060304160387673 299.02770246267676
+ duration_NON_ZERO           1 113.062955262395150 299.03035356468422
+ factor(radiation)           1 113.229185441230214 299.19658374351934
+ number1_NON_ZERO            1 113.237589157354236 299.20498745964335
+ factor(chem_petrol)         1 113.311974304617152 299.27937260690624
+ factor(chemical)            1 113.332057448320796 299.29945575060992
+ factor(flag1)               1 113.365624996877060 299.33302329916614
+ factor(subtypecll_str)      1 113.397010590554260 299.36440889284336
+ factor(rad_exp)             1 113.433370410203679 299.40076871249278
+ age_cen6                    1 113.454829909796615 299.42222821208571
+ factor(chem_exp)            1 113.491812277698642 299.45921057998771
+ x_bone_n_NON_ZERO           1 113.498884711917114 299.46628301420623
+ factor(flag_definite)       1 113.518583908095650 299.48598221038475
+ factor(petroleum)           1 113.561164090952900 299.52856239324200
+ factor(fam_cancer)          1 113.564357333943562 299.53175563623267
+ liqtype_NON_ZERO            1 113.583642306368702 299.55104060865779
+ age_cen3                    1 113.599544965489216 299.56694326777830
+ factor(haz_chem)            1 113.610306180585994 299.57770448287511
+ factor(t22)                 1 113.621366467544149 299.58876476983323
+ factor(rad_other)           1 113.634671013075504 299.60206931536459
+ factor(radtx_other)         1 113.722982100124938 299.69038040241401
+ x_chest_n_MIS               1 113.731555331272830 299.69895363356193
+ age_x_NON_ZERO              1 113.742267398917733 299.70966570120686
+ age_cen4                    1 113.749056067247096 299.71645436953622
+ factor(proxy_str)           1 113.781231137203534 299.74862943949262
+ age_cen                     1 113.783254552510840 299.75065285479991
+ age_NON_ZERO                1 113.785740685645735 299.75313898793485
+ x_chest_n_NON_ZERO          1 113.808484474916554 299.77588277720565
+ age_cen2                    1 113.813226949776620 299.78062525206570
+ factor(oil)                 1 113.817752723622391 299.78515102591149
+ factor(QUES2)               3 110.697191326928078 300.66458962921718
+ factor(x_chest)             2 113.190893884162563 301.15829218645166
+ factor(reference)          11  95.242215015558585 301.20961331784770
+ factor(urban)               2 113.410517680121274 301.37791598241040
- factor(x_other)             2 121.590978048740794 301.55837635102989
+ factor(x_other_n)           6 105.646789812427684 301.61418811471680
+ factor(Year_first_exposed)  4 109.834090464025238 301.80148876631432
+ factor(first_year)          4 109.834090464025238 301.80148876631432
- factor(y_int)               2 121.926089102657258 301.89348740494637
- factor(x_bone)              2 122.163422651520705 302.13082095380980
+ factor(Year_last_exposed)   4 110.201089230874587 302.16848753316367
+ factor(educ)                3 112.638324081343100 302.60572238363221
+ factor(liqtype_recode)      3 113.162818397400130 303.13021669968924
- factor(COM1_EXP1)           3 125.271910639186672 303.23930894147577
+ factor(first)               6 108.063900298549228 304.03129860083834
- factor(rad_army)            2 124.725243234079073 304.69264153636817
+ factor(oblast)              4 112.880997267309795 304.84839556959889
+ factor(alc)                 5 111.750345047026485 305.71774334931558
- factor(exp)                 1 129.703716125282511 311.67111442757164
- factor(pesticides)          1 129.770587422788367 311.73798572507746

Step:  AIC=296.18000000000001
Number_cells_MN ~ factor(pesticides) + factor(rad_army) + factor(exp) + 
    factor(COM1_EXP1) + factor(x_bone) + factor(y_int) + factor(x_other) + 
    sm_pday_NON_ZERO + offset(log(Number_cells_scored))

                             Df           Deviance                AIC
+ factor(rad_radiography)     1 106.67271958870856 294.64011789099766
+ factor(other_chemical)      1 107.51376567757664 295.48116397986576
+ factor(haz_other)           1 107.79162545798198 295.75902376027113
+ x_dental_n_MIS              1 107.96226491619355 295.92966321848269
+ factor(chem_other)          1 108.05620046713290 296.02359876942205
+ factor(industry)            1 108.13285403151662 296.10025233380577
<none>                          110.21088064832841 296.17827895061754
+ factor(solvents)            1 108.24986756914895 296.21726587143803
+ factor(flag2)               1 108.24986756914895 296.21726587143803
+ factor(phase)               1 108.24986756914895 296.21726587143803
+ factor(chem_pest)           1 108.24986756914893 296.21726587143803
+ factor(rad_nuclear)         1 108.25515768019810 296.22255598248722
+ factor(COM2_EXP1)           2 106.25651565847498 296.22391396076409
+ factor(x_dental)            1 108.28803749329660 296.25543579558575
+ x_dental_n_NON_ZERO         1 108.29263170234485 296.26003000463402
+ factor(haz_el)              1 108.44956287087768 296.41696117316678
+ factor(haz_exp)             1 108.57163720014941 296.53903550243854
+ tse_NON_ZERO                1 108.74011292691668 296.70751122920581
+ days_act_NON_ZERO           1 108.84605578817914 296.81345409046827
+ num_miss_NON_ZERO           1 108.93726927434807 296.90466757663717
+ age_cen7                    1 108.98235202298797 296.94975032527714
+ age_cen8                    1 109.19628265072271 297.16368095301186
+ factor(QUES1)               1 109.27005877576572 297.23745707805483
+ factor(chem_petrol)         1 109.29879798124372 297.26619628353285
+ x_bone_n_MIS                1 109.36115359172614 297.32855189401528
+ duration_act_NON_ZERO       1 109.46114928308042 297.42854758536953
+ duration_NON_ZERO           1 109.50354807116776 297.47094637345685
+ age_cen5                    1 109.50490739262523 297.47230569491433
+ factor(haz_chem)            1 109.63419431586379 297.60159261815295
+ number1_NON_ZERO            1 109.65660623223785 297.62400453452699
+ age_cen6                    1 109.66725014151162 297.63464844380076
+ factor(petroleum)           1 109.71843532132526 297.68583362361437
+ factor(COM3_EXP1)           1 109.72464046969597 297.69203877198510
+ factor(chemical)            1 109.79763709436300 297.76503539665214
+ factor(Year_first_exposed)  4 103.80585021462676 297.77324851691588
+ factor(first_year)          4 103.80585021462679 297.77324851691594
- sm_pday_NON_ZERO            1 113.81871749087293 297.78611579316203
+ days_NON_ZERO               1 109.82496192007635 297.79236022236546
+ factor(rad_other)           1 109.82514887302683 297.79254717531592
+ liqtype_NON_ZERO            1 109.83697924681238 297.80437754910150
+ factor(flag1)               1 109.88873239806215 297.85613070035129
+ factor(radtx_other)         1 109.94900455918108 297.91640286147020
+ x_chest_n_MIS               1 109.96048309167239 297.92788139396151
+ factor(t22)                 1 109.96342934074119 297.93082764303028
+ factor(chem_exp)            1 109.96839199640665 297.93579029869579
+ age_cen4                    1 110.02775024929784 297.99514855158696
+ x_bone_n_NON_ZERO           1 110.03840968258031 298.00580798486942
+ age_cen3                    1 110.04361312604021 298.01101142832931
+ factor(subtypecll_str)      1 110.06009021966725 298.02748852195634
+ factor(radiation)           1 110.09571086003471 298.06310916232383
+ factor(sm_reg)              1 110.09996287253495 298.06736117482410
+ factor(flag_definite)       1 110.10002574857671 298.06742405086584
+ age_NON_ZERO                1 110.13013607253495 298.09753437482408
+ age_cen2                    1 110.15410598605797 298.12150428834707
+ age_x_NON_ZERO              1 110.16100116772421 298.12839947001333
+ factor(oil)                 1 110.17011113052165 298.13750943281082
+ factor(fam_cancer)          1 110.17575754759098 298.14315584988015
+ factor(proxy_str)           1 110.17914040113475 298.14653870342386
+ x_chest_n_NON_ZERO          1 110.18001006702512 298.14740836931423
+ factor(rad_exp)             1 110.18847649007981 298.15587479236893
+ age_cen                     1 110.19488255770072 298.16228085998989
+ sm_pday_MIS                 1 110.19887647624080 298.16627477852990
+ factor(x_other_n)           6 100.35804036905598 298.32543867134507
+ factor(urban)               2 108.85620122086299 298.82359952315210
+ factor(x_chest)             2 108.88125158585004 298.84864988813916
+ factor(QUES2)               3 107.39542991984648 299.36282822213559
- factor(y_int)               2 117.57265213732047 299.54005043960956
+ factor(Year_last_exposed)   4 106.48295061602099 300.45034891831011
+ factor(first)               6 102.66583681777219 300.63323512006127
+ factor(educ)                3 108.83359559636973 300.80099389865882
+ factor(liqtype_recode)      3 109.36948121988519 301.33687952217429
- factor(x_other)             2 119.40067213106360 301.36807043335273
- factor(rad_army)            2 120.34785530039596 302.31525360268506
+ factor(alc)                 5 106.68709317272105 302.65449147501022
+ factor(reference)          11  94.88535338169946 302.85275168398857
- factor(x_bone)              2 120.91052089713206 302.87791919942117
+ factor(oblast)              4 109.00637883500718 302.97377713729634
- factor(COM1_EXP1)           3 123.49184396341727 303.45924226570639
- factor(pesticides)          1 127.18350282987895 311.15090113216809
- factor(exp)                 1 127.74536051339288 311.71275881568204

Step:  AIC=294.63999999999999
Number_cells_MN ~ factor(pesticides) + factor(rad_army) + factor(exp) + 
    factor(COM1_EXP1) + factor(x_bone) + factor(y_int) + factor(x_other) + 
    sm_pday_NON_ZERO + factor(rad_radiography) + offset(log(Number_cells_scored))

                             Df            Deviance                AIC
+ x_dental_n_NON_ZERO         1 102.386090785071076 292.35348908736017
+ x_dental_n_MIS              1 103.873639538944175 293.84103784123329
+ factor(x_dental)            1 104.235069679084603 294.20246798137373
+ factor(haz_other)           1 104.466919794175894 294.43431809646501
+ factor(other_chemical)      1 104.539602052176406 294.50700035446550
<none>                          106.672719588708560 294.64011789099766
+ factor(solvents)            1 104.686102095726099 294.65350039801518
+ factor(flag2)               1 104.686102095726099 294.65350039801518
+ factor(phase)               1 104.686102095726099 294.65350039801518
+ factor(chem_pest)           1 104.686102095726085 294.65350039801518
+ factor(industry)            1 104.794144543233145 294.76154284552223
+ factor(haz_el)              1 104.845567118577478 294.81296542086659
+ factor(chem_other)          1 105.029378988823453 294.99677729111255
+ factor(rad_nuclear)         1 105.084079424927893 295.05147772721699
+ factor(haz_exp)             1 105.214475534741396 295.18187383703048
+ age_cen7                    1 105.266963623724521 295.23436192601361
+ age_cen8                    1 105.473048640784953 295.44044694307405
+ days_act_NON_ZERO           1 105.558065587038044 295.52546388932717
+ num_miss_NON_ZERO           1 105.708039780252633 295.67543808254175
+ factor(Year_first_exposed)  4  99.722690930272563 295.69008923256166
+ factor(first_year)          4  99.722690930272563 295.69008923256166
+ factor(chem_petrol)         1 105.724089707002932 295.69148800929202
+ factor(radiation)           1 105.751128177647686 295.71852647993677
+ age_cen5                    1 105.820772021367006 295.78817032365612
+ tse_NON_ZERO                1 105.859299663126890 295.82669796541597
+ x_bone_n_MIS                1 105.865526216306691 295.83292451859580
+ factor(QUES1)               1 105.875133661825927 295.84253196411504
+ age_cen6                    1 105.961743844210957 295.92914214650006
+ factor(haz_chem)            1 106.069369658848373 296.03676796113746
+ factor(rad_exp)             1 106.091945671284705 296.05934397357379
+ liqtype_NON_ZERO            1 106.119830896710894 296.08722919899998
+ factor(COM3_EXP1)           1 106.125794517146019 296.09319281943510
+ factor(petroleum)           1 106.157018562653050 296.12441686494213
+ duration_NON_ZERO           1 106.198028841236265 296.16542714352533
+ duration_act_NON_ZERO       1 106.209956328409902 296.17735463069903
- factor(rad_radiography)     1 110.210880648328413 296.17827895061748
+ number1_NON_ZERO            1 106.234426757318346 296.20182505960747
+ factor(flag_definite)       1 106.243728506464180 296.21112680875331
+ factor(sm_reg)              1 106.311318213617866 296.27871651590698
+ factor(rad_other)           1 106.334113813380498 296.30151211566960
+ age_cen4                    1 106.350952119606106 296.31835042189522
+ factor(t22)                 1 106.420795129575481 296.38819343186458
+ age_cen3                    1 106.423851251273106 296.39124955356220
+ days_NON_ZERO               1 106.433367306493068 296.40076560878219
+ factor(chemical)            1 106.453930593848924 296.42132889613799
+ age_cen2                    1 106.463506294030012 296.43090459631912
+ factor(proxy_str)           1 106.464568471218797 296.43196677350790
+ factor(radtx_other)         1 106.469797377796397 296.43719568008549
+ factor(flag1)               1 106.474898654001038 296.44229695629014
+ factor(COM2_EXP1)           2 104.524077216360809 296.49147551864991
+ sm_pday_MIS                 1 106.534174418440912 296.50157272073000
+ x_bone_n_NON_ZERO           1 106.535529842159747 296.50292814444884
+ x_chest_n_MIS               1 106.548646341654674 296.51604464394376
+ factor(chem_exp)            1 106.572671055920381 296.54006935820951
+ age_NON_ZERO                1 106.610579139586747 296.57797744187587
+ factor(subtypecll_str)      1 106.620289656546973 296.58768795883606
+ factor(oil)                 1 106.627611386155863 296.59500968844497
+ factor(fam_cancer)          1 106.652309695611308 296.61970799790038
+ x_chest_n_NON_ZERO          1 106.653111739964501 296.62051004225361
+ age_x_NON_ZERO              1 106.661998205438408 296.62939650772751
+ age_cen                     1 106.672717359925457 296.64011566221455
- sm_pday_NON_ZERO            1 110.698108082013334 296.66550638430243
+ factor(x_other_n)           6  96.858436523587301 296.82583482587643
+ factor(urban)               2 105.128786686587389 297.09618498887647
+ factor(x_chest)             2 105.664210966171709 297.63160926846081
+ factor(QUES2)               3 103.963839904193946 297.93123820648304
- factor(y_int)               2 114.091352528088677 298.05875083037779
+ factor(Year_last_exposed)   4 102.676227410540591 298.64362571282970
+ factor(first)               6  98.951090852030148 298.91848915431922
+ factor(educ)                3 105.522992528918280 299.49039083120738
- factor(rad_army)            1 113.593205290537284 299.56060359282640
+ factor(liqtype_recode)      3 105.607762117142642 299.57516041943177
- factor(x_other)             2 116.266532109283190 300.23393041157226
- factor(x_bone)              2 116.375810548730158 300.34320885101926
+ factor(oblast)              4 105.177847146928755 301.14524544921784
+ factor(alc)                 5 103.704779618495877 301.67217792078497
- factor(COM1_EXP1)           3 119.957746545335667 301.92514484762478
+ factor(reference)          11  92.373641261005389 302.34103956329449
- factor(exp)                 1 122.866284671324479 308.83368297361358
- factor(pesticides)          1 123.148203713483795 309.11560201577288

Step:  AIC=292.35000000000002
Number_cells_MN ~ factor(pesticides) + factor(rad_army) + factor(exp) + 
    factor(COM1_EXP1) + factor(x_bone) + factor(y_int) + factor(x_other) + 
    sm_pday_NON_ZERO + factor(rad_radiography) + x_dental_n_NON_ZERO + 
    offset(log(Number_cells_scored))

                             Df            Deviance                AIC
+ factor(other_chemical)      1  98.604617351405395 290.57201565369456
+ factor(chem_other)          1  99.226543145746305 291.19394144803545
+ factor(haz_other)           1  99.600898085128264 291.56829638741743
+ factor(industry)            1  99.896672516968408 291.86407081925756
+ num_miss_NON_ZERO           1 100.053829967566827 292.02122826985601
+ factor(x_other_n)           6  90.326151503277657 292.29354980556684
+ number1_NON_ZERO            1 100.348139467321602 292.31553776961073
+ factor(haz_exp)             1 100.358146013003463 292.32554431529263
<none>                          102.386090785071076 292.35348908736023
+ factor(COM3_EXP1)           1 100.508232554441534 292.47563085673067
- sm_pday_NON_ZERO            1 104.530584262945254 292.49798256523439
+ factor(solvents)            1 100.539874628143579 292.50727293043275
+ factor(flag2)               1 100.539874628143579 292.50727293043275
+ factor(phase)               1 100.539874628143579 292.50727293043275
+ factor(chem_pest)           1 100.539874628143579 292.50727293043275
+ factor(haz_el)              1 100.724421774632120 292.69182007692126
+ factor(Year_first_exposed)  4  94.956021971099531 292.92342027338867
+ factor(first_year)          4  94.956021971099517 292.92342027338867
+ factor(QUES1)               1 101.130194404349822 293.09759270663898
+ age_cen7                    1 101.133436216557612 293.10083451884680
+ factor(chemical)            1 101.252597475652721 293.21999577794190
+ factor(rad_other)           1 101.360569955498718 293.32796825778786
+ age_cen8                    1 101.443577562728592 293.41097586501775
+ age_cen5                    1 101.477912679892199 293.44531098218135
+ factor(chem_exp)            1 101.552506805165791 293.51990510745497
+ factor(COM2_EXP1)           2  99.621198974732565 293.58859727702173
+ x_bone_n_MIS                1 101.752430753193408 293.71982905548259
+ age_cen6                    1 101.799263001015134 293.76666130330432
+ days_act_NON_ZERO           1 101.876381248918648 293.84377955120783
+ factor(chem_petrol)         1 101.937959084317114 293.90535738660628
+ factor(haz_chem)            1 101.984558009616720 293.95195631190586
+ age_cen3                    1 102.009720577396934 293.97711887968609
+ factor(flag_definite)       1 102.030664995433057 293.99806329772218
+ liqtype_NON_ZERO            1 102.097484680454073 294.06488298274326
+ x_chest_n_NON_ZERO          1 102.097507537033025 294.06490583932219
+ age_cen4                    1 102.098074231396893 294.06547253368603
+ factor(t22)                 1 102.098469931012232 294.06586823330139
+ factor(rad_nuclear)         1 102.111416081114783 294.07881438340394
+ age_cen2                    1 102.181962296623794 294.14936059891295
+ factor(petroleum)           1 102.201144724558887 294.16854302684806
+ duration_act_NON_ZERO       1 102.219837689476805 294.18723599176599
+ factor(flag1)               1 102.247278626740140 294.21467692902928
+ factor(subtypecll_str)      1 102.332608681192113 294.30000698348124
+ factor(fam_cancer)          1 102.333915131592022 294.30131343388121
+ tse_NON_ZERO                1 102.356826965797183 294.32422526808637
+ duration_NON_ZERO           1 102.360999886688546 294.32839818897770
+ factor(rad_exp)             1 102.365403379315268 294.33280168160445
+ factor(sm_reg)              1 102.369234296398176 294.33663259868734
+ factor(oil)                 1 102.373763532138767 294.34116183442791
+ factor(radiation)           1 102.377545979965760 294.34494428225491
+ factor(x_dental)            1 102.379072696565331 294.34647099885450
+ x_dental_n_MIS              1 102.379400201792123 294.34679850408128
+ sm_pday_MIS                 1 102.380812309082359 294.34821061137154
+ x_chest_n_MIS               1 102.381307394658663 294.34870569694783
+ factor(proxy_str)           1 102.383150987597816 294.35054928988700
+ age_x_NON_ZERO              1 102.384482174350012 294.35188047663917
+ factor(radtx_other)         1 102.384632622400389 294.35203092468953
+ days_NON_ZERO               1 102.385430166538484 294.35282846882762
+ x_bone_n_NON_ZERO           1 102.385508863205700 294.35290716549486
+ age_cen                     1 102.385791907768350 294.35319021005751
+ age_NON_ZERO                1 102.386090368813186 294.35348867110235
- x_dental_n_NON_ZERO         1 106.672719588708560 294.64011789099771
+ factor(urban)               2 100.827674106833200 294.79507240912233
+ factor(QUES2)               3  99.492662022974528 295.46006032526367
+ factor(x_chest)             2 102.013165648400260 295.98056395068943
- factor(y_int)               2 110.200295463061593 296.16769376535075
- factor(x_other)             2 110.281497129007832 296.24889543129700
- factor(rad_radiography)     1 108.292631702344849 296.26003000463402
- factor(rad_army)            1 108.301273149909434 296.26867145219859
+ factor(first)               6  94.926348987856372 296.89374729014554
+ factor(Year_last_exposed)   4  98.975825517756732 296.94322382004589
- factor(x_bone)              2 111.461034449668716 297.42843275195787
- factor(COM1_EXP1)           3 113.749071547063608 297.71646984935273
+ factor(educ)                3 101.768687639526604 297.73608594181576
+ factor(liqtype_recode)      3 102.138066127964350 298.10546443025351
+ factor(oblast)              4 100.383094173668127 298.35049247595725
+ factor(alc)                 5  99.395524780776753 299.36292308306588
+ factor(reference)          11  88.108694049041091 300.07609235133026
- factor(exp)                 1 119.470972268558413 307.43837057084755
- factor(pesticides)          1 120.211508902423063 308.17890720471223

Step:  AIC=290.56999999999999
Number_cells_MN ~ factor(pesticides) + factor(rad_army) + factor(exp) + 
    factor(COM1_EXP1) + factor(x_bone) + factor(y_int) + factor(x_other) + 
    sm_pday_NON_ZERO + factor(rad_radiography) + x_dental_n_NON_ZERO + 
    factor(other_chemical) + offset(log(Number_cells_scored))

                             Df            Deviance                AIC
+ factor(haz_other)           1  95.673686434924392 289.64108473721348
+ liqtype_NON_ZERO            1  95.877602504096018 289.84500080638509
+ factor(industry)            1  96.077401019602689 290.04479932189179
+ factor(haz_exp)             1  96.458831069909650 290.42622937219875
+ factor(x_other_n)           6  86.500292261783414 290.46769056407254
- sm_pday_NON_ZERO            1 100.595388717998389 290.56278702028749
<none>                           98.604617351405395 290.57201565369451
+ factor(flag_definite)       1  96.746247891281115 290.71364619357018
+ factor(QUES1)               1  96.955491804415715 290.92289010670481
+ factor(Year_first_exposed)  4  90.957931148986034 290.92532945127516
+ factor(first_year)          4  90.957931148986034 290.92532945127516
+ num_miss_NON_ZERO           1  97.080293995966116 291.04769229825524
+ factor(COM3_EXP1)           1  97.127016315335823 291.09441461762492
+ factor(solvents)            1  97.244550747669265 291.21194904995838
+ factor(flag2)               1  97.244550747669265 291.21194904995838
+ factor(phase)               1  97.244550747669265 291.21194904995838
+ factor(chem_pest)           1  97.244550747669280 291.21194904995838
+ factor(chem_other)          1  97.244550747669280 291.21194904995838
+ factor(rad_other)           1  97.252955275945524 291.22035357823461
+ number1_NON_ZERO            1  97.285803262857328 291.25320156514641
+ factor(urban)               2  95.429998665388666 291.39739696767776
+ factor(haz_el)              1  97.461570416898496 291.42896871918759
+ factor(chem_exp)            1  97.826948258573481 291.79434656086255
+ age_cen7                    1  97.963217817700169 291.93061611998928
+ x_bone_n_MIS                1  97.971490082368518 291.93888838465762
+ factor(t22)                 1  98.026092586539619 291.99349088882872
+ factor(rad_nuclear)         1  98.049123119472000 292.01652142176113
+ factor(chemical)            1  98.063030208607771 292.03042851089685
+ age_cen8                    1  98.140930544589310 292.10832884687841
+ factor(haz_chem)            1  98.200286454427044 292.16768475671614
+ factor(liqtype_recode)      3  94.228408105461298 292.19580640775041
+ age_cen5                    1  98.258018599626311 292.22541690191542
+ x_chest_n_NON_ZERO          1  98.262582323818052 292.22998062610714
+ factor(chem_petrol)         1  98.292835794646734 292.26023409693585
+ factor(proxy_str)           1  98.342974979536436 292.31037328182555
- factor(other_chemical)      1 102.386090785071076 292.35348908736017
+ age_cen6                    1  98.425963970448464 292.39336227273759
+ days_act_NON_ZERO           1  98.427203341651577 292.39460164394069
+ duration_act_NON_ZERO       1  98.439072472556234 292.40647077484533
+ factor(subtypecll_str)      1  98.449756916593515 292.41715521888261
+ factor(petroleum)           1  98.472479568055235 292.43987787034433
+ factor(sm_reg)              1  98.487422945558933 292.45482124784803
+ factor(fam_cancer)          1  98.490931998679585 292.45833030096867
+ duration_NON_ZERO           1  98.514873119089955 292.48227142137904
+ age_NON_ZERO                1  98.516523853210501 292.48392215549961
+ age_x_NON_ZERO              1  98.537136716388574 292.50453501867764
+ age_cen3                    1  98.549573060792113 292.51697136308121
+ x_chest_n_MIS               1  98.553698620193273 292.52109692248234
+ x_dental_n_MIS              1  98.562928002408029 292.53032630469716
+ factor(oil)                 1  98.563213983673393 292.53061228596249
+ factor(flag1)               1  98.564548218430062 292.53194652071915
+ age_cen                     1  98.565146104364317 292.53254440665341
+ factor(radiation)           1  98.575456060184379 292.54285436247346
+ sm_pday_MIS                 1  98.581987885372371 292.54938618766147
+ age_cen4                    1  98.584337540259128 292.55173584254823
+ factor(radtx_other)         1  98.593029318429387 292.56042762071849
+ days_NON_ZERO               1  98.599222114795182 292.56662041708427
+ age_cen2                    1  98.599471295993936 292.56686959828301
+ tse_NON_ZERO                1  98.602218196997015 292.56961649928610
+ factor(x_dental)            1  98.603045528618537 292.57044383090761
+ factor(rad_exp)             1  98.604287110797614 292.57168541308670
+ x_bone_n_NON_ZERO           1  98.604608218577440 292.57200652086652
+ factor(COM2_EXP1)           2  97.045109112739070 293.01250741502815
+ factor(QUES2)               3  95.172535654562495 293.13993395685156
- factor(x_other)             2 105.514650983555129 293.48204928584425
+ factor(x_chest)             2  97.811913759644142 293.77931206193324
- factor(rad_army)            1 104.033387230009623 294.00078553229872
- factor(rad_radiography)     1 104.289911677978424 294.25730998026751
+ factor(reference)          11  80.310633773567574 294.27803207585669
- x_dental_n_NON_ZERO         1 104.539602052176406 294.50700035446550
- factor(y_int)               2 106.643666263850847 294.61106456613993
+ factor(first)               6  90.780568380585549 294.74796668287468
+ factor(educ)                3  97.943448514738236 295.91084681702733
+ factor(Year_last_exposed)   4  96.041918679526916 296.00931698181603
- factor(COM1_EXP1)           3 110.116927113526103 296.08432541581521
+ factor(oblast)              4  98.045210366899653 298.01260866918875
- factor(x_bone)              2 110.207656195511262 298.17505449780037
+ factor(alc)                 5  96.395664777831058 298.36306308012013
- factor(pesticides)          1 112.733996016700232 302.70139431898934
- factor(exp)                 1 118.555510384581709 308.52290868687078

Step:  AIC=289.63999999999999
Number_cells_MN ~ factor(pesticides) + factor(rad_army) + factor(exp) + 
    factor(COM1_EXP1) + factor(x_bone) + factor(y_int) + factor(x_other) + 
    sm_pday_NON_ZERO + factor(rad_radiography) + x_dental_n_NON_ZERO + 
    factor(other_chemical) + factor(haz_other) + offset(log(Number_cells_scored))

                             Df            Deviance                AIC
+ factor(x_other_n)           6  80.433594317199365 286.40099261948853
+ factor(COM3_EXP1)           1  92.671231616852552 288.63862991914169
+ num_miss_NON_ZERO           1  93.025539449466152 288.99293775175533
+ factor(haz_el)              1  93.352930764126668 289.32032906641581
+ number1_NON_ZERO            1  93.568456612792843 289.53585491508198
<none>                           95.673686434924392 289.64108473721353
+ factor(solvents)            1  94.036767736149557 290.00416603843871
+ factor(flag2)               1  94.036767736149557 290.00416603843871
+ factor(phase)               1  94.036767736149557 290.00416603843871
+ factor(chem_other)          1  94.036767736149542 290.00416603843871
+ factor(chem_pest)           1  94.036767736149599 290.00416603843877
- sm_pday_NON_ZERO            1  98.114431732352841 290.08183003464200
+ factor(QUES1)               1  94.172432677523943 290.13983097981310
+ liqtype_NON_ZERO            1  94.188962470252434 290.15636077254157
+ factor(flag_definite)       1  94.342567137780577 290.30996544006973
+ factor(rad_other)           1  94.458515214887072 290.42591351717624
- factor(haz_other)           1  98.604617351405395 290.57201565369456
+ factor(proxy_str)           1  94.891194308998394 290.85859261128758
+ factor(rad_nuclear)         1  94.913602084028796 290.88100038631796
+ factor(t22)                 1  94.971506132605398 290.93890443489454
+ factor(chem_exp)            1  95.064491754896693 291.03189005718582
+ x_bone_n_MIS                1  95.140432665178238 291.10783096746741
+ factor(subtypecll_str)      1  95.246205741685856 291.21360404397501
+ factor(haz_chem)            1  95.285152600262066 291.25255090255121
+ factor(haz_exp)             1  95.285152600262109 291.25255090255126
+ factor(chemical)            1  95.303174777439281 291.27057307972842
+ factor(QUES2)               3  91.381105173288347 291.34850347557750
+ age_cen7                    1  95.390701374345525 291.35809967663465
+ duration_act_NON_ZERO       1  95.424364807305111 291.39176310959425
+ duration_NON_ZERO           1  95.431477127519884 291.39887542980904
+ age_x_NON_ZERO              1  95.459724786837569 291.42712308912672
+ x_chest_n_NON_ZERO          1  95.469062408848018 291.43646071113716
+ days_act_NON_ZERO           1  95.478071627055058 291.44546992934420
- factor(x_other)             2 101.478164095390568 291.44556239767974
+ factor(fam_cancer)          1  95.499954107252989 291.46735240954217
+ factor(chem_petrol)         1  95.507626098398632 291.47502440068780
+ age_cen8                    1  95.533208278871072 291.50060658116024
+ x_dental_n_MIS              1  95.557032488562413 291.52443079085157
+ factor(radiation)           1  95.557117826205072 291.52451612849421
+ age_cen                     1  95.570039132815012 291.53743743510415
+ tse_NON_ZERO                1  95.571986946167584 291.53938524845671
+ age_cen2                    1  95.573572181330164 291.54097048361933
+ age_cen5                    1  95.574099599751008 291.54149790204019
+ x_chest_n_MIS               1  95.587538154713044 291.55493645700221
+ age_NON_ZERO                1  95.589311991987927 291.55671029427708
- factor(other_chemical)      1  99.600898085128264 291.56829638741743
+ factor(radtx_other)         1  95.605063670158231 291.57246197244740
+ age_cen4                    1  95.621370619332637 291.58876892162181
+ factor(flag1)               1  95.632768430355767 291.60016673264494
+ sm_pday_MIS                 1  95.634346526809054 291.60174482909821
+ factor(petroleum)           1  95.636043392638300 291.60344169492748
+ factor(x_dental)            1  95.638685415217026 291.60608371750618
+ factor(industry)            1  95.653420575341286 291.62081887763043
+ factor(oil)                 1  95.653420575341286 291.62081887763043
+ factor(rad_exp)             1  95.656551734512561 291.62395003680172
+ age_cen6                    1  95.666222363885922 291.63362066617509
+ days_NON_ZERO               1  95.668409189140320 291.63580749142949
+ x_bone_n_NON_ZERO           1  95.671920000650189 291.63931830293933
+ age_cen3                    1  95.673220350276765 291.64061865256593
+ factor(sm_reg)              1  95.673594591133281 291.64099289342244
+ factor(urban)               2  93.746821778060081 291.71422008034926
+ factor(COM2_EXP1)           2  93.884033247378795 291.85143154966795
+ factor(liqtype_recode)      3  92.424688227549822 292.39208652983899
+ factor(x_chest)             2  94.673682099323372 292.64108040161250
+ factor(first_year)          4  90.729413906302710 292.69681220859184
+ factor(Year_first_exposed)  4  90.729413906302725 292.69681220859189
- factor(rad_radiography)     1 101.325310230663106 293.29270853295225
[truncated: 225,649 more chars]
