# Supplementary material for: Buccal mucosa micronuclei counts in relation to exposure to low dose-rate radiation from the Chornobyl nuclear accident and other medical and occupational radiation exposures
Source: Environ Health. 2017 Jun 23;16:70. doi: 10.1186/s12940-017-0273-x (PMC5481966; doi:10.1186/s12940-017-0273-x)
Supplement: Additional file 1: — Data files (Excel, text) and other R and Epicure files used in the analysis. (ZIP 3032 kb) [file 12940_2017_273_MOESM1_ESM.zip › Micro_22122015 (rev 2016-6-9)(master).csv]

id	stratum	Number_cells_scored	Number_cells_MN	MN_1000	d_birth	m_birth	y_birth	first	days_act	Mean86	Mean87	Mean88	Mean89	Mean90	Mean_total	Buccal_date_year	Buccal_date_month	Buccal_date_day	Case_leuk	Year_first_exposed	Year_last_exposed	proxy	proxy_str	number1	first_year	duration	duration_act	days	tse	radiation	industry	oil	chemical	petroleum	pesticides	solvents	other_chemical	age	age_x	subtype	subtypecll	subtypecll_str	y_dx	reference	y_int	liqtype	flag1	flag2	flag_definite
14610	10032	1000	3	3	1	10	1946	3	33	0	3.17	0	0	0	3.17	2002	12	17	0	1987	1987	0	0	1	1987	1	1	29	8	0	0	0	1	1	0	0	0	48	40	1	0	1	-1	1994	2002	8	1	0	0
14630	10018	500	0	0	11	12	1938	1	55	29.8	0	0	0	0	29.8	2003	2	11	0	1986	1986	0	0	1	1986	3	2	91	13	0	0	0	0	0	0	0	0	60	47	1	0	1	-1	1999	2003	4	0	0	1
15960	10025	300	0	0	19	9	1948	3	6	0	59	0	0	0	59	2002	11	22	0	1987	1987	0	1	1	1987	0	0	6	7	1	0	0	1	0	1	0	0	46	38	1	0	1	-1	1994	2002	8	0	0	0
24850	20003	100	3	30	3	6	1957	4	99	0	0	17.1	0	0	17.1	2003	2	19	0	1988	1988	0	1	1	1988	3	3	99	3	0	0	0	0	0	0	0	0	34	31	1	0	0	-1	1991	2003	3	1	0	0
44310	26059	1000	4	4	8	12	1946	3	11	0	0.431	0	0	0	0.431	2004	2	6	0	1987	1987	0	0	1	1987	0	0	11	11	1	0	0	0	0	0	0	0	51	40	1	0	1	-1	1997	2004	8	0	0	1
77810	26026	200	2	10	22	7	1936	1	123	16.1	0	0	0	0	16.1	2003	2	7	0	1986	1986	0	1	2	1986	0	0	123	6	0	0	0	0	0	0	0	0	56	50	1	0	0	-1	1992	2003	3	0	0	1
79170	26047	1000	1	1	1	10	1928	2	66	64.7	0.236	0	0	0	64.936	2003	2	25	0	1986	1987	0	1	3	1986	1	1	57	8	0	0	0	0	0	0	0	0	66	58	1	0	1	-1	1994	2003	3	0	0	1
96100	10032	1000	0	0	1	2	1946	1	1370	1.68	1.22	0.963	0	0.601	5.175	2003	5	30	0	1986	1990	0	0	2	1986	8	1	1711	9	0	0	0	1	0	0	0	1	49	40	1	0	1	-1	1994	2003	4	0	0	0
96410	10017	1000	0	0	6	4	1953	2	34	7.24	0	0	0	0	7.24	2002	12	25	0	1986	1986	0	0	1	1986	1	1	34	10	0	0	0	0	0	0	0	0	43	33	1	0	1	-1	1996	2002	8	1	0	0
120460	20012	1000	0	0	1	4	1950	5	138	0	0	0	0	0	0.813	2003	2	21	0	-1	-1	0	1	1	1989	5	5	138	2	0	1	0	1	0	1	0	0	41	39	1	0	0	-1	1991	2003	3	0	0	0
127600	25020	200	1	5	14	4	1950	1	36	275	0	0	0	0	275	2004	2	21	0	1986	1986	0	1	1	1986	1	1	36	8	0	1	0	1	0	0	0	1	44	36	1	0	0	-1	1993	2004	3	0	0	0
133750	26061	200	1	5	30	11	1947	1	31	57.7	0	0	0	0	57.7	2003	1	20	0	1986	1986	0	0	1	1986	3	1	93	10	0	0	0	0	0	0	0	0	49	38	1	0	1	-1	1996	2003	3	0	0	0
150100	26027	1000	0	0	5	8	1937	1	13	3.29	0	0	0	0	3.29	2003	4	18	0	1986	1986	0	1	2	1986	0	0	30	10	0	0	0	0	0	0	0	0	59	49	1	0	0	-1	1996	2003	3	0	0	1
150330	26062	500	4	8	1	6	1937	2	16	0.348	0	0	0	0	0.348	2003	1	29	0	1986	1986	0	1	1	1986	1	1	16	12	0	0	0	0	0	0	0	0	62	50	1	0	0	-1	1999	2003	8	0	0	1
159760	10038	1000	6	6	1	7	1929	2	18	5.09	0	0	0	0	5.09	2002	11	24	0	1986	1986	0	0	1	1986	0	1	1	8	0	0	0	1	1	0	0	0	65	57	1	0	1	-1	1994	2002	8	0	0	0
162770	20003	300	0	0	11	7	1958	4	104	0	0	1.58	0	0	14.28	2003	2	20	0	1988	1988	0	1	1	1988	3	3	104	2	0	0	0	0	0	0	0	0	33	30	1	0	0	-1	1991	2003	3	0	0	0
184790	4039	500	3	6	21	7	1954	3	52	0	39.4	0	0	0	39.4	2003	2	6	0	1987	1987	0	1	1	1987	2	2	52	11	0	0	0	0	0	0	0	0	44	33	1	0	0	-1	1998	2003	3	0	0	0
191510	10032	500	2	4	24	1	1946	1	10	197	0	0	0	0	197	2003	8	14	0	1986	1986	0	0	2	1986	0	0	10	8	0	0	0	0	0	0	0	0	49	40	1	0	1	-1	1994	2003	4	1	0	0
193950	10025	1000	0	0	27	5	1949	1	26	4.22	0	0	0	0	4.22	2003	5	23	0	1986	1986	0	1	1	1986	1	1	26	8	0	0	0	0	0	0	0	0	45	37	1	0	1	-1	1994	2003	3	0	0	0
202070	10026	300	0	0	12	10	1948	2	20	0.364	0	0	0	0	0.364	2002	11	21	0	1986	1986	0	1	1	1986	1	1	20	3	0	0	0	0	0	0	0	0	41	38	1	0	0	-1	1989	2002	8	0	0	0
202330	10034	1000	1	1	10	7	1942	2	19	0.377	0	0	0	0	0.377	2002	11	14	0	1986	1986	0	0	1	1986	1	1	19	13	0	0	0	0	0	0	0	0	57	44	1	0	0	-1	1999	2002	8	0	0	0
217250	20039	360	0	0	5	4	1953	4	76	0	0	1.73	0	0	1.73	2004	1	20	0	1988	1988	0	1	1	1988	3	3	76	13	0	0	0	0	0	0	0	0	48	35	1	0	1	-1	2000	2004	3	0	0	1
217520	20039	98	0	0	9	4	1953	3	81	0	112	0	0	0	112	2004	1	20	0	1987	1987	0	1	1	1987	3	3	81	13	0	1	0	0	0	0	0	0	48	34	1	0	1	-1	2000	2004	3	0	0	1
232910	25018	1000	3	3	25	7	1947	6	98	0	0	0	0	49	49	2003	9	12	0	1990	1990	0	1	1	1990	3	3	98	1	0	1	0	0	0	0	0	0	44	43	1	0	0	-1	1991	2003	3	0	0	1
235730	25020	1400	10	7.142857143	25	4	1950	4	138	0	0	15.6	0	0	15.6	2003	3	12	0	1988	1988	0	1	1	1988	5	5	138	5	0	0	0	1	0	0	0	1	44	38	1	0	0	-1	1993	2003	11	1	0	0
239190	26027	100	2	20	17	4	1937	3	92	0	16.1	5.39	0	0	21.49	2003	3	26	0	1987	1988	0	1	2	1987	2	1	129	8	0	0	0	0	0	0	0	0	59	51	1	0	0	-1	1996	2003	8	0	0	1
250640	26039	1000	1	1	13	1	1958	2	88	23.6	0	0	0	0	23.6	2003	2	12	0	1986	1986	0	0	1	1986	3	3	88	9	0	0	0	0	0	0	0	0	38	29	1	0	0	-1	1995	2003	8	1	0	1
251270	26062	500	1	2	17	7	1937	2	77	0.603	0	0	0	0	0.603	2003	1	27	0	1986	1986	0	1	1	1986	3	3	77	13	0	1	0	1	1	0	0	0	62	49	1	0	0	-1	1999	2003	8	0	0	1
253970	26039	500	1	2	21	7	1958	1	24	3.73	0	0	0	0	3.73	2003	2	18	0	1986	1986	0	0	1	1986	4	1	124	9	1	0	0	1	1	0	0	0	37	28	1	0	0	-1	1995	2003	8	1	0	1
258570	26061	1000	2	2	-1	-1	1951	-1	67	75.8	0	0	0	0	75.8	2003	1	14	0	1986	1986	0	0	2	1986	4	2	111	10	1	0	0	0	0	0	0	0	45	35	1	0	1	-1	1996	2003	2	1	0	0
266220	10022	1000	6	6	3	1	1935	1	4	11.1	0	0	0	0	11.1	-1	-1	-1	0	1986	1986	0	0	1	1986	0	0	4	11	0	0	0	0	0	0	0	0	62	51	1	0	1	-1	1997	2002	4	1	0	0
278570	26039	300	4	13.33333333	9	5	1957	1	97	277	0	0	0	0.24	277.388	2003	2	16	0	1986	1990	0	0	3	1986	16	3	500	6	0	0	0	0	0	0	0	0	38	32	1	0	0	-1	1995	2003	4	0	0	1
280780	26039	1000	4	4	17	4	1957	1	44	446	65.9	38.3	0	32.1	616	2003	2	26	0	1986	1990	0	0	3	1986	1	1	56	9	1	0	0	0	0	0	0	0	38	30	1	0	0	-1	1995	2003	2	0	0	1
282200	10015	300	1	3.333333333	30	1	1954	2	25	3.08	0	0	0	0	3.08	2003	1	23	0	1986	1986	0	1	2	1986	0	1	73	12	0	0	0	1	1	0	0	0	45	33	1	0	0	-1	1998	2003	8	0	0	1
367040	10038	1000	3	3	17	5	1929	1	596	106	6.35	5.09	0	2.61	123.9	2003	11	20	1	1986	1990	0	0	2	1986	9	2	1488	8	0	0	0	0	0	0	0	0	65	57	4	1	1	1994	1994	2003	8	0	0	0
367700	10018	1000	1	1	9	1	1938	1	12	2.89	0	0	0	0	2.89	2003	2	11	0	1986	1986	0	0	1	1986	0	0	12	13	0	0	0	1	0	1	0	0	61	48	1	0	1	-1	1999	2003	8	0	0	1
377690	20012	1000	1	1	11	4	1950	3	76	0	18	17.2	0	0	35.2	2004	2	19	0	1987	1988	0	1	1	1987	3	3	76	4	0	1	0	0	0	0	0	0	41	38	1	0	0	-1	1991	2004	3	0	0	0
403310	26039	300	0	0	18	7	1955	1	20	6.19	0	0	0	0	6.19	2003	2	20	0	1986	1986	0	0	1	1986	5	1	164	9	0	0	0	0	0	0	0	0	40	31	1	0	0	-1	1995	2003	4	1	0	1
423870	20013	400	2	5	4	7	1952	2	7	370	0	0	0	0	370	2003	6	24	0	1986	1986	0	1	2	1986	0	0	7	10	0	0	0	0	0	0	0	0	43	34	1	0	0	-1	1995	2003	8	0	0	0
431820	26037	1000	5	5	2	1	1936	1	19	0.109	0.0214	0	0	0	0.1304	2003	3	3	0	1986	1987	0	0	1	1986	15	1	436	5	0	0	0	0	0	0	0	0	55	50	1	0	1	-1	1990	2003	8	0	0	1
432800	26039	1000	1	1	18	8	1955	4	65	0	0	36.3	0	0	36.3	2003	1	22	0	1988	1988	0	0	1	1988	2	2	65	7	0	0	0	0	0	0	0	0	40	33	1	0	0	-1	1995	2003	3	1	0	1
434620	26041	500	0	0	24	4	1937	1	20	3.2	0	0	0	0	3.2	2003	2	19	0	1986	1986	0	1	1	1986	8	1	225	8	0	0	0	0	0	0	0	0	57	49	1	0	1	-1	1994	2003	8	0	0	1
435820	26039	1000	0	0	6	8	1955	1	8	34.3	0	0	0	0	34.3	2003	1	16	0	1986	1986	0	0	1	1986	0	0	14	9	0	0	0	0	0	0	0	0	40	31	1	0	0	-1	1995	2003	8	1	0	1
442160	25020	300	1	3.333333333	18	11	1949	3	46	0	52.3	0	0	0	52.3	2002	12	10	0	1987	1987	0	1	1	1987	2	2	46	7	0	0	0	1	1	0	0	0	44	38	1	0	0	-1	1993	2002	3	0	0	0
458350	26023	1000	1	1	1	5	1923	1	25	3.14	0.5	0	0	0	3.64	2002	11	15	0	1986	1987	0	0	2	1986	2	0	226	5	0	0	0	0	0	0	0	0	68	63	1	0	1	-1	1991	2002	4	0	0	1
500070	10015	1000	1	1	16	11	1954	1	440	18.6	0.699	0.315	0	3.35	26.574	2002	12	14	0	1986	1990	0	1	7	1986	8	2	1190	10	0	1	0	0	0	0	0	0	44	33	1	0	0	-1	1998	2002	4	0	0	1
505570	10015	1000	1	1	31	10	1953	2	15	0.399	0	0	0	0	0.399	2003	1	16	0	1986	1986	0	1	1	1986	1	1	15	12	0	1	1	1	1	0	0	0	45	33	1	0	0	-1	1998	2003	8	0	0	1
526680	20013	120	3	25	9	1	1952	2	43	148	0	0	0	0	148	2003	2	20	0	1986	1986	0	1	1	1986	1	1	43	9	0	1	0	0	0	0	0	0	44	34	1	0	0	-1	1995	2003	3	0	0	0
534040	20008	1000	1	1	24	11	1945	2	167	0.00806	0.218	0	0	0	0.22606	2003	3	19	0	1986	1987	0	1	1	1986	6	6	167	8	0	0	0	0	0	0	0	0	49	41	1	0	1	-1	1995	2003	3	1	0	0
583410	26013	500	0	0	21	5	1936	6	18	0	0	0	0	0.0413	0.0413	2003	1	17	0	1990	1990	0	0	1	1990	1	1	23	9	0	1	0	1	0	0	0	1	63	55	1	0	1	-1	1999	2003	8	0	0	1
586970	26047	500	0	0	7	1	1928	1	1	331	0	0	0	0	331	2003	4	23	0	1986	1986	0	1	1	1986	0	0	2	8	0	0	0	0	0	0	0	0	67	58	1	0	1	-1	1994	2003	4	0	0	1
589560	26007	500	1	2	25	9	1936	1	211	59.3	8.94	0	0	0	68.24	2003	1	8	0	1986	1987	0	0	2	1986	0	0	324	5	0	0	0	1	1	0	0	0	55	50	1	0	1	-1	1991	2003	4	0	0	0
591540	26070	1000	0	0	27	5	1938	1	4	0.402	0	0	0	0	0.402	2003	2	5	0	1986	1986	0	1	2	1986	0	0	4	7	0	0	0	0	0	0	0	0	55	48	1	0	1	-1	1992	2003	4	0	0	0
595190	26047	1000	1	1	6	10	1929	1	10	41.1	0	0	0	0	41.1	-1	-1	-1	0	1986	1986	0	1	1	1986	0	0	10	8	0	0	0	0	0	0	0	0	65	57	1	0	1	-1	1994	2002	4	1	0	1
615040	10038	1000	2	2	21	5	1929	2	22	4.52	0	0	0	0	4.52	2003	2	18	0	1986	1986	0	0	1	1986	1	1	22	8	0	1	0	0	0	0	0	0	65	57	1	0	1	-1	1994	2003	8	0	0	0
618080	10015	300	0	0	16	7	1954	1	44	8.8	0.263	0	0	0	9.063	2003	2	26	0	1986	1987	0	1	2	1986	0	0	375	12	0	0	0	1	0	1	0	0	44	32	1	0	0	-1	1998	2003	4	0	0	1
618740	26007	500	2	4	11	6	1936	1	6	2.74	0	0	0	0	2.74	2003	8	16	0	1986	1986	0	0	1	1986	2	0	52	5	0	0	0	0	0	0	0	0	55	50	1	0	1	-1	1991	2003	4	0	0	0
624060	26008	500	0	0	12	10	1932	1	4	1.61	0	0	0	0	1.61	2003	3	15	0	1986	1986	0	1	1	1986	0	0	4	11	0	1	0	1	0	0	0	1	64	54	1	0	1	-1	1996	2003	8	0	0	1
633250	10032	72	0	0	10	5	1946	3	3	0	0.00692	0	0	0	0.00692	2003	3	3	0	1987	1987	0	0	1	1987	0	0	1	7	0	0	0	1	0	1	0	0	49	41	1	0	1	-1	1994	2003	8	0	0	0
646150	26018	300	2	6.666666667	19	10	1935	3	615	0	1.77	2.93	0	1.44	7.52	2002	12	28	0	1987	1990	0	1	1	1987	47	21	1419	7	0	0	0	0	0	0	0	0	58	51	1	0	1	-1	1994	2002	10	0	0	0
646630	26071	300	2	6.666666667	14	2	1935	1	594	9.16	0.958	1.73	0	1.04	14.138	2004	2	10	0	1986	1990	0	1	3	1986	0	0	1320	7	0	0	0	0	0	0	0	0	58	51	1	0	1	-1	1993	2004	4	0	0	0
652050	26013	1000	3	3	11	9	1936	1	369	500	5.69	0.48	0	0	506.464	2003	8	12	0	1986	1988	0	0	5	1986	7	3	924	13	1	0	0	0	0	0	0	0	63	50	1	0	1	-1	1999	2003	4	0	0	1
676030	26013	100	1	10	18	11	1936	1	3	2.11	0	0	0	0	2.11	2004	2	20	0	1986	1986	0	0	1	1986	0	0	3	13	0	0	0	0	0	0	0	0	63	49	1	0	1	-1	1999	2004	4	0	0	1
692370	10005	500	0	0	9	5	1932	1	1711	8.25	0.809	0.553	0	0.35	10.377	-1	-1	-1	0	1986	1990	0	0	2	1986	8	8	1711	11	0	0	0	0	0	0	0	0	65	54	1	0	1	-1	1997	2003	4	1	0	0
692670	10034	86	1	11.62790698	10	11	1942	3	21	0	0.446	0	0	0	0.446	2003	3	30	0	1987	1987	0	0	1	1987	1	1	21	13	0	0	0	1	0	1	0	0	57	44	1	0	0	-1	1999	2003	8	1	0	0
694910	10034	500	2	4	19	8	1943	2	26	25.6	0	0	0	0	25.6	2003	1	23	0	1986	1986	0	0	3	1986	0	0	25	13	0	0	0	1	1	0	0	0	56	43	1	0	0	-1	1999	2003	9	1	0	0
695240	10037	200	0	0	7	11	1926	1	1709	8.61	0.934	0.754	0	0.46	11.322	2002	11	24	0	1986	1990	0	1	2	1986	24	23	1711	9	0	0	0	1	0	1	0	0	68	59	1	0	1	-1	1994	2002	8	0	0	0
704580	20012	1000	5	5	8	7	1950	3	39	0	88.7	0	0	0	88.7	-1	-1	-1	0	1987	1987	0	1	1	1987	1	1	39	4	0	0	0	1	1	1	0	0	41	37	1	0	0	-1	1991	2002	3	0	0	0
710780	20040	1000	0	0	18	6	1936	2	5	4.9	0	0	0	0	4.9	2003	12	9	0	1986	1986	0	1	1	1986	0	0	5	3	1	1	1	1	1	1	1	1	53	50	1	0	1	-1	1989	2003	8	1	1	0
746090	26065	430	3	6.976744186	6	2	1940	1	11	28.8	0.128	0	0	0	28.928	2003	1	20	0	1986	1987	0	0	2	1986	0	0	575	1	0	0	0	0	0	0	0	0	47	46	1	0	0	-1	1987	2003	2	0	0	1
750170	26008	400	0	0	16	8	1932	2	11	11.1	0.403	0	0	0	11.503	2002	12	16	0	1986	1987	0	1	1	1986	14	0	432	11	0	0	0	0	0	0	0	0	64	54	1	0	1	-1	1996	2002	8	0	0	1
750400	26007	200	2	10	17	4	1936	1	7	66.6	0	0	0	0	66.6	2003	1	23	0	1986	1986	0	0	1	1986	0	0	7	5	0	0	0	0	0	0	0	0	55	50	1	0	1	-1	1991	2003	3	0	0	0
751010	26025	500	1	2	4	2	1931	1	6	0.564	0	0	0	0	0.564	2003	2	5	0	1986	1986	0	1	1	1986	0	0	12	14	0	0	0	0	0	0	0	0	70	55	1	0	1	-1	2000	2003	8	0	0	1
791310	10005	100	0	0	12	12	1932	1	11	2.95	0	0	0	0	2.95	2003	3	21	0	1986	1986	0	0	1	1986	0	0	11	11	0	0	0	0	0	0	0	0	64	53	1	0	1	-1	1997	2003	4	0	0	0
797180	20036	500	0	0	20	1	1950	1	8	3.77	0	0	0	0	3.77	-1	-1	-1	0	1986	1986	0	1	1	1986	0	0	8	7	1	0	0	1	1	0	0	0	44	36	1	0	1	-1	1993	2002	4	0	0	0
801560	20003	600	3	5	24	2	1957	1	31	268	0	0	0	0	268	2002	12	6	0	1986	1986	0	1	1	1986	1	1	30	5	0	0	0	0	0	0	0	0	34	29	1	0	0	-1	1991	2002	3	1	0	0
827500	25020	200	1	5	10	9	1950	4	88	0	0	125	0	0	125	2003	1	15	0	1988	1988	0	1	1	1988	3	3	89	5	0	0	0	1	0	0	0	1	43	38	1	0	0	-1	1993	2003	3	1	0	0
847740	26063	250	4	16	1	12	1935	3	1	0	0.0162	0	0	0	0.0162	2003	1	21	0	1987	1987	0	1	1	1987	0	0	1	11	1	0	0	0	0	0	0	0	62	51	1	0	0	-1	1998	2003	8	0	0	0
848070	26059	300	4	13.33333333	4	10	1946	1	81	10.6	0.681	0.56	0	0.401	12.693	2003	4	23	0	1986	1990	0	0	2	1986	0	0	242	12	0	0	0	0	0	0	0	0	51	40	1	0	1	-1	1997	2003	4	0	0	1
874080	10020	1000	2	2	30	6	1956	1	13	30.4	0	0	0	0	30.4	2003	8	3	0	1986	1986	0	0	1	1986	1	0	22	14	0	0	0	0	0	0	0	0	44	30	1	0	0	-1	2000	2003	8	0	0	1
881090	20003	1000	7	7	11	3	1959	5	93	0	0	0	0	0	49.7	2002	12	5	0	-1	-1	0	1	1	1989	3	3	93	2	0	0	0	0	0	0	0	0	32	30	1	0	0	-1	1991	2002	3	0	0	0
891880	26007	100	2	20	7	10	1936	1	11	0.527	0.0167	0	0	0	0.5437	2003	3	17	0	1986	1987	0	0	3	1986	0	0	116	5	0	1	0	0	0	0	0	0	55	50	1	0	1	-1	1991	2003	8	0	0	0
893120	26039	300	1	3.333333333	14	2	1957	1	364	200	73.2	23.2	0	0	296.4	2002	11	26	0	1986	1988	0	0	2	1986	31	12	945	9	1	0	0	0	0	0	0	0	38	29	1	0	0	-1	1995	2002	2	1	0	1
897410	26062	1000	1	1	8	6	1937	2	16	77.8	0	0	0	0	77.8	2003	5	22	0	1986	1986	0	1	1	1986	5	1	155	13	-1	0	0	0	0	0	0	0	62	49	1	0	0	-1	1999	2003	8	0	0	1
921740	20040	65	0	0	-1	-1	1936	1	1711	33.3	2.4	1.7	1.32	1.12	39.84	2003	3	20	0	1986	1990	0	1	2	1986	8	8	1711	3	1	1	1	1	1	1	1	1	53	50	1	0	1	-1	1989	2003	4	1	1	0
944700	26025	100	1	10	25	4	1931	1	8	1.51	0.00866	0	0	0	1.51866	2004	3	1	0	1986	1987	0	1	2	1986	2	0	111	14	0	1	1	1	0	1	1	0	69	55	1	0	1	-1	2000	2004	8	0	0	1
944850	26071	1000	4	4	15	1	1935	1	192	20	0	0	0	0	20	2004	2	13	0	1986	1986	0	1	1	1986	7	6	219	7	0	0	0	0	0	0	0	0	58	51	1	0	1	-1	1993	2004	8	0	0	0
948840	26070	86	0	0	27	9	1937	2	15	1.04	0	0	0	0	1.04	2004	2	6	0	1986	1986	0	1	1	1986	1	1	15	6	1	0	0	0	0	0	0	0	55	49	1	0	1	-1	1992	2004	8	0	0	0
959100	10026	700	5	7.142857143	8	9	1948	2	10	1.31	0	0	0	0	1.31	-1	-1	-1	0	1986	1986	0	1	1	1986	0	0	10	3	0	0	0	0	0	0	0	0	41	38	1	0	0	-1	1989	2002	8	0	0	0
965360	10034	300	0	0	10	9	1943	1	13	8.75	0	0	0	0	8.75	2003	2	26	0	1986	1986	0	0	1	1986	0	0	13	14	0	0	0	0	0	0	0	0	56	43	1	0	0	-1	1999	2003	3	1	0	0
981590	26047	500	2	4	10	11	1927	1	513	746	1.48	0.828	0	0	748.441	2003	1	27	0	1986	1988	0	1	2	1986	0	0	1108	8	1	0	0	0	0	0	0	0	67	58	1	0	1	-1	1994	2003	2	0	0	1
994010	26063	1000	3	3	5	4	1935	1	225	14.4	0.57	0	0	0	14.97	2002	11	19	0	1986	1987	0	1	4	1986	7	4	310	12	0	1	0	0	0	0	0	0	63	51	1	0	0	-1	1998	2002	4	0	0	0
996470	26047	1000	1	1	22	7	1928	2	17	0.127	0.801	0.207	0	0	1.135	2003	2	17	0	1986	1988	0	1	4	1986	0	0	18	7	0	0	0	0	0	0	0	0	66	59	1	0	1	-1	1994	2003	8	0	0	1
997220	26027	64	1	15.625	10	6	1937	1	3	13.1	0	0	0	0	13.1	2003	3	28	0	1986	1986	0	1	1	1986	0	0	3	10	0	0	0	0	0	0	0	0	59	49	1	0	0	-1	1996	2003	4	0	0	1
1002050	26059	1000	5	5	25	2	1946	2	59	3.24	0	0	0	0	3.24	2004	2	4	0	1986	1986	0	0	1	1986	2	2	55	11	0	0	0	0	0	0	0	0	52	40	1	0	1	-1	1997	2004	8	0	0	1
1012800	20009	100	0	0	11	10	1934	3	30	0	0.395	0	0	0	0.395	2004	2	20	0	1987	1987	0	1	1	1987	1	1	30	10	0	0	0	0	0	0	0	0	63	53	1	0	1	-1	1997	2004	8	0	0	0
1020530	26065	1000	2	2	10	8	1940	2	184	25.5	8.54	4.69	0	0	38.73	2003	2	18	0	1986	1988	0	0	2	1986	3	3	184	0	0	0	0	0	0	0	0	0	47	46	1	0	0	-1	1987	2003	3	0	0	1
1026750	26036	1000	2	2	27	3	1938	2	5	0.0651	0	0	0	0	0.0651	2003	2	20	0	1986	1986	0	1	1	1986	0	0	5	12	0	0	0	1	0	0	0	1	60	48	1	0	0	-1	1998	2003	8	0	0	0
1032090	26070	500	2	4	10	3	1938	3	6	0	0.0845	0	0	0	0.0845	2002	12	16	0	1987	1987	0	1	1	1987	1	0	25	5	0	0	0	0	0	0	0	0	55	49	1	0	1	-1	1992	2002	8	0	0	0
1033010	10034	1000	0	0	27	12	1943	1	95	1.52	0.633	0.396	0	0	2.549	2003	1	23	0	1986	1988	0	0	2	1986	6	1	764	12	1	0	0	1	0	0	0	1	56	44	1	0	0	-1	1999	2003	9	1	0	0
1035380	10032	1000	0	0	3	4	1946	1	22	40.7	0	0	0	0	40.7	2003	8	14	0	1986	1986	0	0	2	1986	0	0	207	9	1	0	0	0	0	0	0	0	49	40	1	0	1	-1	1994	2003	4	1	0	0
1051730	20039	1000	1	1	7	5	1953	1	293	61.1	1.94	0	0	0	63.04	2004	1	20	0	1986	1987	0	1	1	1986	10	10	293	15	1	0	0	0	0	0	0	0	48	33	1	0	1	-1	2000	2004	3	0	0	1
1065940	26008	360	4	11.11111111	11	4	1932	3	300	0	3.57	3.5	0	0	7.725	2002	11	20	0	1987	1988	0	1	2	1987	15	7	593	9	0	0	0	0	0	0	0	0	65	56	1	0	1	-1	1996	2002	10	0	0	1
1068190	26065	200	3	15	7	5	1940	1	28	1.32	0	0	0	0	1.32	2003	1	16	0	1986	1986	0	0	2	1986	0	0	29	1	1	0	0	0	0	0	0	0	47	46	1	0	0	-1	1987	2003	4	0	0	1
1076550	10005	94	1	10.63829787	1	2	1932	1	10	20.8	0	0	0	0	20.8	2003	4	19	0	1986	1986	0	0	1	1986	2	0	59	11	0	1	1	0	0	0	0	0	65	54	1	0	1	-1	1997	2003	4	0	0	0
1084150	26059	1300	3	2.307692308	-1	-1	1946	-1	164	0	2	0	0	0.888	2.888	2003	4	24	1	1987	1990	0	0	4	1986	0	0	363	10	1	1	0	0	0	0	0	0	51	41	4	1	1	1997	1997	2003	10	0	0	1
1098800	99999999	500	2	4	-1	-1	1928	2	0	0	0	0	0	0	0.39437817	2003	5	20	-1	-1	-1	-1	-1	-1	1986	-1	-1	-1	-1	-1	-1	-1	-1	-1	-1	-1	-1	-1	-1	-1	-1	-1	-1	-1	-1	-1	-1	-1	-1
1100450	25002	1000	1	1	14	9	1940	1	8	7.82	0	0	0	0	7.82	2002	11	21	0	1986	1986	0	0	1	1986	0	0	8	4	0	1	0	0	0	0	0	0	49	46	1	0	1	-1	1989	2002	4	0	0	1
1101910	26027	200	2	10	16	12	1937	1	52	9.35	6.88	0.0551	0	0	16.2851	2003	4	2	0	1986	1988	0	1	11	1986	0	0	214	9	0	0	0	0	0	0	0	0	59	50	1	0	0	-1	1996	2003	4	0	0	1
1104460	26065	1000	3	3	15	12	1940	1	14	262	0	0	0	0	262	2002	12	20	1	1986	1986	0	0	1	1986	1	0	20	1	0	0	0	0	0	0	0	0	46	45	6	0	0	1987	1987	2002	4	0	0	1
1105350	26027	1000	3	3	13	3	1937	1	7	355	0	0	0	0	355	2003	2	7	0	1986	1986	0	1	1	1986	0	0	7	10	0	0	0	0	0	0	0	0	59	49	1	0	0	-1	1996	2003	4	0	0	1
[truncated: 52 more columns]
