# Supplementary material for: Buccal mucosa micronuclei counts in relation to exposure to low dose-rate radiation from the Chornobyl nuclear accident and other medical and occupational radiation exposures
Source: Environ Health. 2017 Jun 23;16:70. doi: 10.1186/s12940-017-0273-x (PMC5481966; doi:10.1186/s12940-017-0273-x)
Supplement: Additional file 1: — Data files (Excel, text) and other R and Epicure files used in the analysis. (ZIP 3032 kb) [file 12940_2017_273_MOESM1_ESM.zip › Ukraine MN data categorical dose response.log]

log 'Ukraine MN data categorical dose response'@


!Poisson categorical dose response model fitted to Ukraine micronucleus data, adjusting for background using AIC optimal models (via step-AIC in R)
!Revised by MP Little 2016-7-7

names id stratum Number_cells_scored Number_cells_MN MN_1000 d_birth m_birth y_birth first days_act Mean86 Mean87 Mean88 Mean89 Mean90 Mean_total Buccal_date_year
 Buccal_date_month Buccal_date_day Case_leuk Year_first_exposed Year_last_exposed proxy proxy_str number1 first_year duration duration_act days tse radiation industry oil
 chemical petroleum pesticides solvents other_chemical age age_x subtype subtypecll subtypecll_str y_dx reference y_int liqtype flag1 flag2 flag_definite phase COM1_EXP1
 COM2_EXP1 COM3_EXP1 QUES1 QUES2 liquid liquid_proxy exp time_int_ch set t11 t1515 t12 t22 liqtype_recode num_miss rad_exp rad_radiography rad_nuclear rad_army rad_other
 haz_exp haz_chem haz_el haz_road haz_other chem_exp chem_petrol chem_pest chem_solv chem_other oblast educ urban tumour tumor_new radtx chemotx radtx_other x_dental
 x_dental_n x_bone x_bone_n x_chest x_chest_n x_other x_other_n fam_cancer sm_reg sm_pday alc@


! Skip first line (containing names of variables)
skip 1@

! Open data (2016/6/9 version, with some additional linked variables from LBZ 2016-2-19)
input 'C:\d_drive\Word processing\Reports\REB Chernobyl Ukraine micronucleus analysis\Micro_22122015 (rev 2016-6-9)(master).csv'@

Input from C:\d_drive\Word processing\Reports\REB Chernobyl Ukraine micronucleus analysis\Micro_22122015 (rev 2016-6-9)(master).csv

         112 records read         111 records used
                                    1 records rejected

104 variables defined  At least 500 additional variables can be created.


!Missing value codes set for various continuous variables
trans 
 age_MIS                = (age < 0);
 age_x_MIS              = (age_x < 0);
 days_act_MIS           = (days_act < 0);
 days_MIS               = (days < 0);
 duration_act_MIS       = (duration_act < 0);
 duration_MIS           = (duration < 0);
 liqtype_MIS            = (liqtype < 0);
 number1_MIS            = (number1 < 0);
 num_miss_MIS           = (num_miss < 0); 
 sm_pday_MIS            = (sm_pday < 0);
 time_int_ch_MIS        = (time_int_ch < 0);
 tse_MIS                = (tse < 0);
 x_bone_n_MIS           = (x_bone_n < 0);
 x_chest_n_MIS          = (x_chest_n < 0);
 x_dental_n_MIS         = (x_dental_n < 0);
@


!Positive part set for various continuous variables
trans 
 age_NON_ZERO           =  max(age,0);
 age_x_NON_ZERO         =  max(age_x,0);
 days_act_NON_ZERO      =  max(days_act,0);
 days_NON_ZERO          =  max(days,0);
 duration_act_NON_ZERO  =  max(duration_act,0);
 duration_NON_ZERO      =  max(duration,0);
 liqtype_NON_ZERO       =  max(liqtype,0);
 number1_NON_ZERO       =  max(number1,0);
 num_miss_NON_ZERO      =  max(num_miss,0); 
 sm_pday_NON_ZERO       =  max(sm_pday,0);
 time_int_ch_NON_ZERO   =  max(time_int_ch,0);
 tse_NON_ZERO           =  max(tse,0);
 x_bone_n_NON_ZERO      =  max(x_bone_n,0);
 x_chest_n_NON_ZERO     =  max(x_chest_n,0);
 x_dental_n_NON_ZERO    =  max(x_dental_n,0);
@


!Reset variables so that -999999 (=missing) is set to -1
trans chemotx           = max(chemotx, -1);
      chem_pest         = max(chem_pest,-1);
      COM1_EXP1         = max(COM1_EXP1,-1);
      COM3_EXP1         = max(COM3_EXP1,-1);
      exp               = max(exp,-1);
      flag1             = max(flag1,-1);
      flag2             = max(flag2,-1);
      haz_el            = max(haz_el,-1);
      haz_exp           = max(haz_exp,-1);
      haz_other         = max(haz_other,-1);
      haz_road          = max(haz_road,-1);
      industry          = max(industry,-1);
      num_miss          = max(num_miss,-1);
      oil               = max(oil,-1);
      other_chemical    = max(other_chemical,-1);
      pesticides        = max(pesticides,-1);
      QUES2             = max(QUES2,-1);
      rad_army          = max(rad_army,-1);
      rad_exp           = max(rad_exp,-1);
      rad_other         = max(rad_other,-1);
      rad_radiography   = max(rad_radiography,-1);
      x_bone            = max(x_bone,-1);
      x_other           = max(x_other,-1);
      x_other_n         = max(x_other_n,-1);
      y_int             = max(y_int,2001);
      flag_definite     = max(flag_definite,-1);
@


!Factor variable levels
levels chemotx 1:2 chem_pest 1:2 COM1_EXP1 -1:3 COM3_EXP1 -1:2 flag1 -1:1 flag2 -1:1 exp -1:2 haz_el 1:2 haz_exp 1:2 haz_other 1:2 haz_road 1:2
 industry -1:1 num_miss 1:10 oil -1:1 other_chemical -1:1 pesticides -1:1 QUES2 -1:4 rad_army -1:2 rad_exp -1:2 rad_other -1:2 rad_radiography -1:2
 x_bone -1:2 x_other -1:2 x_other_n -1:6 y_int 2001:2004 flag_definite -1:1@

chemotx has 2 levels from 1 to 2
chem_pest has 2 levels from 1 to 2
COM1_EXP1 has 5 levels from -1 to 3
COM3_EXP1 has 4 levels from -1 to 2
flag1 has 3 levels from -1 to 1
flag2 has 3 levels from -1 to 1
exp has 4 levels from -1 to 2
haz_el has 2 levels from 1 to 2
haz_exp has 2 levels from 1 to 2
haz_other has 2 levels from 1 to 2
haz_road has 2 levels from 1 to 2
industry has 3 levels from -1 to 1
num_miss has 10 levels from 1 to 10
oil has 3 levels from -1 to 1
other_chemical has 3 levels from -1 to 1
pesticides has 3 levels from -1 to 1
QUES2 has 6 levels from -1 to 4
rad_army has 4 levels from -1 to 2
rad_exp has 4 levels from -1 to 2
rad_other has 4 levels from -1 to 2
rad_radiography has 4 levels from -1 to 2
x_bone has 4 levels from -1 to 2
x_other has 4 levels from -1 to 2
x_other_n has 8 levels from -1 to 6
y_int has 4 levels from 2001 to 2004
flag_definite has 3 levels from -1 to 1

level Number_cells_MN@
Number_cells_MN has 11 levels from 0 to 10

freq Number_cells_MN@


  FOR: Number_cells_MN
  Level     Freq     %      Cum %
      0          32   28.83    28.83
      1          30   27.03    55.86
      2          19   17.12    72.97
      3          14   12.61    85.59
      4           8    7.21    92.79
      5           4    3.60    96.40
      6           2    1.80    98.20
      7           1    0.90    99.10
      8           0    0.00    99.10
      9           0    0.00    99.10
     10           1    0.90   100.00
  Total         111


trans no_tumour     = (radtx /= 1) * (chemotx /=1) * (Case_leuk ==0) * (tumour == 0)@


trans no_tumour_new = (radtx /= 1) * (chemotx /=1) * (Case_leuk ==0) * (tumor_new /= 1)@


trans no_tumour_final = (radtx /= 1) * (chemotx /=1) * (Case_leuk ==0)@


level Number_cells_MN@
Number_cells_MN has 11 levels from 0 to 10

freq Number_cells_MN@


  FOR: Number_cells_MN
  Level     Freq     %      Cum %
      0          32   28.83    28.83
      1          30   27.03    55.86
      2          19   17.12    72.97
      3          14   12.61    85.59
      4           8    7.21    92.79
      5           4    3.60    96.40
      6           2    1.80    98.20
      7           1    0.90    99.10
      8           0    0.00    99.10
      9           0    0.00    99.10
     10           1    0.90   100.00
  Total         111


category sm_pday as smoke -99 / 0 / 10 / >@

smoke has 3 levels from 1 to 3


!Group as never + once per month or less, 2-3 times per month + once a week, several times a week + every day
category alc as alcohol -99 / 2.5 / 4.5 / >@

alcohol has 3 levels from 1 to 3


category days_act as days_act_cat -99 / 30 / 90 / >@

days_act_cat has 3 levels from 1 to 3


category days as days_cat -99 / 30 / 90 / >@

days_cat has 3 levels from 1 to 3


!Group as unknown+early responders+firefighters+nuclear power workers, military personnel, drivers+construction workers
category liqtype_recode as liqtype_rec_cat -99 / 2.5 / 3.5 / >@

liqtype_rec_cat has 3 levels from 1 to 3


!Relabel rad_radiography as radiography so that 0 = no, 1 = yes, 2 = unknown
trans radiography = 2*(rad_radiography == -1) + 1*(rad_radiography == 1) + 0*(rad_radiography == 2)@

levels radiography 0:2@

!Relabel professional work with potential exposures to radiation other than Chernobyl, rad_exp, so -1 (= missing) recoded to 2, 2 (=no) recoded to 0, 1 (=yes) recoded to 1
radiography has 3 levels from 0 to 2

trans any_non_Cher_radiation = 2*(rad_exp == -1) + 1*(rad_exp == 1) +  0*(rad_exp == 2)@

levels any_non_Cher_radiation 0:2@

!Relabel other radiation work in nuclear industry (including Chernobyl NPP), apart from time spent in Chernobyl area, so -1 (= missing) recoded to 2, 2 (=no) recoded to 0, 1 (=yes) recoded to 1
any_non_Cher_radiation has 3 levels from 0 to 2

trans other_nuclear = 2*(rad_nuclear == -1) + 1*(rad_nuclear == 1) +  0*(rad_nuclear == 2)@

levels other_nuclear 0:2@

!Relabel army service with potential exposures to radiation, rad_army, so -1 (= missing) recoded to 2, 2 (=no) recoded to 0, 1 (=yes) recoded to 1
other_nuclear has 3 levels from 0 to 2

trans army_radiation = 2*(rad_army == -1) + 1*(rad_army == 1) +  0*(rad_army == 2)@

levels army_radiation 0:2@

!Relabel any other work with potential exposures to radiation, rad_other, so -1 (= missing) recoded to 2, 2 (=no) recoded to 0, 1 (=yes) recoded to 1
army_radiation has 3 levels from 0 to 2

trans any_other_occ_radiation = 2*(rad_other == -1) + 1*(rad_other == 1) +  0*(rad_other == 2)@

levels any_other_occ_radiation 0:2@

!Relabel radiotherapy for conditions other than cancer, radtx_other, so -1 (= missing) recoded to 2, 2 (=no) recoded to 0, 1 (=yes) recoded to 1
any_other_occ_radiation has 3 levels from 0 to 2

trans RT_non_cancer = 2*(radtx_other == -1) + 1*(radtx_other == 1) +  0*(radtx_other == 2)@

levels RT_non_cancer 0:2@

!Relabel ever dental X-rays, x_dental, so -1 (= missing) recoded to 2, 2 (=no) recoded to 0, 1 (=yes) recoded to 1
RT_non_cancer has 3 levels from 0 to 2

trans dental_ever = 2*(x_dental == -1) + 1*(x_dental == 1) +  0*(x_dental == 2)@

levels dental_ever 0:2@

!Relabel ever chest X-rays, x_chest, so -1 (= missing) recoded to 2, 2 (=no) recoded to 0, 1 (=yes) recoded to 1
dental_ever has 3 levels from 0 to 2

trans chest_ever = 2*(x_chest == -1) + 1*(x_chest == 1) +  0*(x_chest == 2)@

levels chest_ever 0:2@

!Relabel ever bone X-rays, x_bone, so -1 (= missing) recoded to 2, 2 (=no) recoded to 0, 1 (=yes) recoded to 1
chest_ever has 3 levels from 0 to 2

trans bone_ever = 2*(x_bone == -1) + 1*(x_bone == 1) +  0*(x_bone == 2)@

levels bone_ever 0:2@

bone_ever has 3 levels from 0 to 2

level Number_cells_MN@
Number_cells_MN has 11 levels from 0 to 10

freq Number_cells_MN@


  FOR: Number_cells_MN
  Level     Freq     %      Cum %
      0          32   28.83    28.83
      1          30   27.03    55.86
      2          19   17.12    72.97
      3          14   12.61    85.59
      4           8    7.21    92.79
      5           4    3.60    96.40
      6           2    1.80    98.20
      7           1    0.90    99.10
      8           0    0.00    99.10
      9           0    0.00    99.10
     10           1    0.90   100.00
  Total         111


trans Number_cells_scored_1000 = Number_cells_scored/1000@


CASES Number_cells_MN@

PYR Number_cells_scored_1000@

!TRANSFORMATIONS
rank Mean_total @

  Variable: Mean_total


  Minimum     0.00692
      25%        2.11
      50%      11.322
      75%          49
    Mean      59.7614
  Maximum     748.441

  Using 111 records 


tran dose=Mean_total/1000 @

tran dose2 = dose*dose@

mean dose @

           Summary for dose

               Mean      Std. Dev.        Count      Minimum      Maximum
          0.0597614       0.12539           111   6.9200e-06      0.74844


select (no_tumour_final ==1)@

105 records to be used


category Mean_total as Mean_total_cat -999999 / 20 / 100 / 250 / 500 / > @

Mean_total_cat has 5 levels from 1 to 5


mean dose@

Using (no_tumour_final ==1)

           Summary for dose

               Mean      Std. Dev.        Count      Minimum      Maximum
          0.0594552       0.12675           105   6.9200e-06      0.74844


!0.0597614       

mean dose by Mean_total_cat@

Using (no_tumour_final ==1)

           Summary for dose

Mean_total_cat          Mean      Std. Dev.        Count      Minimum      Maximum
    1    0.00502460     0.0051709            62   6.9200e-06     0.017100
    2     0.0450199      0.019058            29     0.020000     0.088700
    3      0.145500      0.037421             4      0.11200      0.19700
    4      0.310398      0.041437             7      0.26800      0.37000
    5      0.623635       0.12117             3      0.50646      0.74844


select (no_tumour_final ==1)@

105 records to be used


mean dose@

Using (no_tumour_final ==1)

           Summary for dose

               Mean      Std. Dev.        Count      Minimum      Maximum
          0.0594552       0.12675           105   6.9200e-06      0.74844


!0.0594552

mean dose by Mean_total_cat@

Using (no_tumour_final ==1)

           Summary for dose

Mean_total_cat          Mean      Std. Dev.        Count      Minimum      Maximum
    1    0.00502460     0.0051709            62   6.9200e-06     0.017100
    2     0.0450199      0.019058            29     0.020000     0.088700
    3      0.145500      0.037421             4      0.11200      0.19700
    4      0.310398      0.041437             7      0.26800      0.37000
    5      0.623635       0.12117             3      0.50646      0.74844


select@

111 records to be used


trans 
    Buccal_date_year_nm =  Buccal_date_year; 
    Buccal_date_month_nm = Buccal_date_month; 
    Buccal_date_day_nm =   Buccal_date_day; 
@


!Set date of sample to 2003/4/9 (mean of non-missing dates) if missing
trans 
    if (Buccal_date_year < 0) then
       Buccal_date_year_nm =  2003;
       Buccal_date_month_nm = 4;
       Buccal_date_day_nm =   9;
    endif@


!If month (and day) of birth are missing set them to July 2
trans 
    if (m_birth < 0) then
       m_birth =  7;
       d_birth =  2;
    endif@


!Dates in julian years of birth adn buccal sample
trans jul_bucc_date =         julian(Buccal_date_year_nm,Buccal_date_month_nm,Buccal_date_day_nm) ;
      buccal_samp_date_jul =  fracyr(jul_bucc_date);
      jul_bir_date =          julian(y_birth,m_birth,d_birth) ;
      birth_date_jul =        fracyr(jul_bir_date);
      age_samp =              buccal_samp_date_jul - birth_date_jul
@


!Select non-cancers using newer definition (excluding 27 cases)
select (no_tumour_new == 1)@

84 records to be used


mean age_samp@

Using (no_tumour_new == 1)

           Summary for age_samp

               Mean      Std. Dev.        Count      Minimum      Maximum
            59.5586        8.8764            84       43.736       76.047


!59.5586

!!!!!!!!!!!!!!!!!!!!!!!!!!!!!!!!!!!!!!!!!!!!!!!!!!!!!
!! Calculation of age first exposed                 !
!!!!!!!!!!!!!!!!!!!!!!!!!!!!!!!!!!!!!!!!!!!!!!!!!!!!!
trans
   if (first_year == 1986) then 
!       1986 exposure assumed close to date of Chernobyl accident
       age_first_exposed_jul = julian(first_year,4,26);
   else
!       1987+ exposure assumed to be mid-year
       age_first_exposed_jul = julian(first_year,7,2);
   endif;
   age_first_exposed = fracyr(age_first_exposed_jul) - birth_date_jul;
@


!!!!!!!!!!!!!!!!!!!!!!!!!!!!!!!!!!!!!!!!!!!!!!!!!!!!!!!!!!!!!!!!!!!!!!!!!!!!
!! Calculation of time from last exposure to buccal sample                 !
!!!!!!!!!!!!!!!!!!!!!!!!!!!!!!!!!!!!!!!!!!!!!!!!!!!!!!!!!!!!!!!!!!!!!!!!!!!!
trans 
    if (Year_last_exposed > 0) then
       if (Year_last_exposed == 1986) then
!          1986 exposure assumed close to date of Chernobyl accident
          time_last_exposed_jul = julian(Year_last_exposed,4,26);
       else
!          1987+ exposure assumed to be mid-year
          time_last_exposed_jul = julian(Year_last_exposed,7,2);
       endif;
       time_last_exposed = buccal_samp_date_jul - fracyr(time_last_exposed_jul);
    else
       time_last_exposed = -1
    endif@


!All cases
select@

111 records to be used


mean age_first_exposed@

           Summary for age_first_exposed

               Mean      Std. Dev.        Count      Minimum      Maximum
            43.9976        9.0401           111       27.765       62.986


!43.9976 years

mean time_last_exposed@

           Summary for time_last_exposed

               Mean      Std. Dev.        Count      Minimum      Maximum
            15.3750        3.0978           111           -1       17.825


!15.3750 years

!Select non-cancers using final definition (excluding 6 cases)
select (no_tumour_final == 1)@

105 records to be used


mean age_first_exposed@

Using (no_tumour_final == 1)

           Summary for age_first_exposed

               Mean      Std. Dev.        Count      Minimum      Maximum
            43.5925        8.9956           105       27.765       62.986


!43.5925 years

mean time_last_exposed@

Using (no_tumour_final == 1)

           Summary for time_last_exposed

               Mean      Std. Dev.        Count      Minimum      Maximum
            15.5482        2.7218           105           -1       17.825


!15.5482 years

select (time_last_exposed > 0) &  (no_tumour_final == 1)@

103 records to be used


mean age_first_exposed@

Using (time_last_exposed > 0) &  (no_tumour_final == 1)

           Summary for age_first_exposed

               Mean      Std. Dev.        Count      Minimum      Maximum
            43.7636        8.9757           103       27.765       62.986


!43.7636 years

mean time_last_exposed@

Using (time_last_exposed > 0) &  (no_tumour_final == 1)

           Summary for time_last_exposed

               Mean      Std. Dev.        Count      Minimum      Maximum
            15.8695        1.4422           103       12.397       17.825


!15.8695 years

tran age_first_exposed_cen = age_first_exposed - 43.5925@


select@

111 records to be used


tran time_last_exposed_cen = time_last_exposed - 15.8695@


trans age_cen = age_samp - 60.104020909786932@


trans age_cen2 = age_cen*age_cen@

trans age_cen3 = age_cen2*age_cen@

trans age_cen4 = age_cen3*age_cen@

trans age_cen5 = age_cen4*age_cen@

trans age_cen6 = age_cen5*age_cen@

trans age_cen7 = age_cen6*age_cen@

trans age_cen8 = age_cen7*age_cen@


!Set iteration bound to 50
 fitopt iter 50@


!Set convergence criterion to 10**-8
 fitopt conv -8@


!Additive model
ADD@

!!!!!!!!!!!!!!!!!!!!!!!!!!!!!!!!!!!!!!!!!!!!!!!!!!!!!!!!!!!!!!!!!!!!!!!!!!!!!!!!
!!!!!!!!!!!!!!!!!!!!!!!!!!!!!!!!!!!!!!!!!!!!!!!!!!!!!!!!!!!!!!!!!!!!!!!!!!!!!!!!
!!!Exclusion of all cancers  (final definition n=6)                          !!!
!!!!!!!!!!!!!!!!!!!!!!!!!!!!!!!!!!!!!!!!!!!!!!!!!!!!!!!!!!!!!!!!!!!!!!!!!!!!!!!!
!!!!!!!!!!!!!!!!!!!!!!!!!!!!!!!!!!!!!!!!!!!!!!!!!!!!!!!!!!!!!!!!!!!!!!!!!!!!!!!!

select (no_tumour_final == 1)@

105 records to be used


!!!!!!!!!!!!!!!!!!!!!!!!!!!!!!!!!!!!!!!!!!!!!!!!!!!!!!!!!!!!!!!!!!!!!
! Additive risk model                                               !
!!!!!!!!!!!!!!!!!!!!!!!!!!!!!!!!!!!!!!!!!!!!!!!!!!!!!!!!!!!!!!!!!!!!!

ADD@

!Null model
loglinear 0 x_other_n rad_army COM1_EXP1
 age_cen age_cen2 age_cen3 age_cen4 age_cen5
 exp x_dental_n_NON_ZERO x_dental_n_MIS 
    x_bone industry sm_pday_NON_ZERO  sm_pday_MIS num_miss_NON_ZERO num_miss_MIS
    haz_road rad_radiography other_chemical flag_definite haz_chem@


fit@

          Iter  Step      Deviance

             0     0      344.950
             1     1      155.410
             2     0      116.296
             3     0      107.049
             4     0      106.376
             5     0      106.166
             6     0      106.089
             7     0      106.061
             8     0      106.050
             9     0      106.047
            10     0      106.045
            11     0      106.045
            12     0      106.044
            13     0      106.044
            14     0      106.044
            15     0      106.044
            16     0      106.044
            17     0      106.044
            18     0      106.044
            19     0      106.044
            20     0      106.044
            21     0      106.044

Piece-wise exponential regression
Additive  T0 + T1 + T2 + ...

Using (no_tumour_final == 1)

Number_cells_MN is used for cases
Number_cells_scored_1000 is used for person years


                            Parameter Summary Table

 # Name                            Estimate     Std.Err.  Test Stat.  P value
-- ----------------------------   ----------   ---------  ----------  --------
Log-linear term 0
 1 %CON.....................          0.000     Aliased
 3 x_other_n_0..............          0.000     Aliased
 4 x_other_n_1..............         0.3296      0.2285      1.442      0.149
 5 x_other_n_2..............         0.1861      0.3553     0.5238      > 0.5
 6 x_other_n_3..............          1.734       0.455      3.811    < 0.001
 7 x_other_n_4..............         0.5800      0.4446      1.305      0.192
 8 x_other_n_5..............         -20.66   2.378e+04 -0.0008685      > 0.5
 9 x_other_n_6..............          2.059      0.5881      3.502    < 0.001
11 rad_army_0...............          0.000     Aliased
12 rad_army_1...............         -14.32      0.7297     -19.63    < 0.001
13 rad_army_2...............         -13.11     Aliased
15 COM1_EXP1_0..............         -20.83   1.927e+04  -0.001081      > 0.5
16 COM1_EXP1_1..............          0.000     Aliased
17 COM1_EXP1_2..............         0.5962      0.7034     0.8476      0.397
18 COM1_EXP1_3..............          1.623       0.568      2.856    0.00428
20 exp_0....................          0.000     Aliased
21 exp_1....................        -0.3143      0.1957     -1.606      0.108
22 exp_2....................         0.4289     Aliased
24 x_bone_0.................          0.000     Aliased
25 x_bone_1.................          14.02      0.2064      67.91    < 0.001
26 x_bone_2.................          14.57     Aliased
28 industry_0...............          0.000     Aliased
29 industry_1...............        -0.5822      0.2899     -2.008     0.0446
31 haz_road_2...............          1.580       1.147      1.378      0.168
33 rad_radiography_0........          0.000     Aliased
34 rad_radiography_1........          16.18       1.272      12.72    < 0.001
35 rad_radiography_2........          14.39       1.034      13.91    < 0.001
37 other_chemical_0.........          0.000     Aliased
38 other_chemical_1.........        -0.6250       0.328     -1.906     0.0567
40 flag_definite_0..........         -13.73       2.385     -5.758    < 0.001
41 flag_definite_1..........         -14.07       2.356     -5.973    < 0.001
42 age_cen..................      -0.005218     0.03257    -0.1602      > 0.5
43 age_cen2.................      -0.002728    0.003801    -0.7177      0.473
44 age_cen3.................      8.748e-05   0.0004263     0.2052      > 0.5
45 age_cen4.................      9.961e-06   1.393e-05     0.7151      0.475
46 age_cen5.................     -8.354e-07   1.221e-06    -0.6842      0.494
47 x_dental_n_NON_ZERO......       -0.02763     0.05866    -0.4711      > 0.5
48 x_dental_n_MIS...........         0.5274      0.2775        1.9     0.0574
49 sm_pday_NON_ZERO.........        0.01765     0.01316      1.342       0.18
50 sm_pday_MIS..............       -0.09546      0.2853    -0.3346      > 0.5
51 num_miss_NON_ZERO........         0.2437     0.07323      3.329    < 0.001
52 num_miss_MIS.............          0.000     Aliased
53 haz_chem.................         -1.481      0.8401     -1.763      0.078

            Records used          105

                Deviance      106.044
                     AIC      166.044
            Pearson Chi2      119.078      Degrees of freedom      75


 *** WARNING: Parameter x_other_n_5 changed by 5.0% MLE may be infinite or may not exist


!Add categorical dose to baseline
linear 1 Mean_total_cat@


parameter 54 init 0 fixed@


parameter 55 init 1.0@


parameter 56 init 1.0@


parameter 57 init 1.0@


parameter 58 init 1.0@


fit@

          Iter  Step      Deviance

             0     0      118.466
             1     1      111.359
             2     1      106.974
             3     1      104.320
             4     1      102.746
             5     1      101.831
             6     1      101.310
             7     1      101.020
             8     1      100.860
             9     1      100.772
            10     1      100.724
            11     1      100.696
            12     1      100.680
            13     1      100.670
            14     1      100.664
            15     1      100.660
            16     1      100.658
            17     1      100.656
            18     1      100.655
            19     1      100.654
            20     1      100.653
            21     1      100.652
            22     1      100.652
            23     1      100.651
            24     1      100.651
            25     1      100.651
            26     1      100.650
            27     1      100.650
            28     1      100.650
            29     1      100.650
            30     1      100.649
            31     1      100.649
            32     1      100.649
            33     0      100.649
            34     1      100.648
            35     0      100.648
            36     1      100.648
            37     0      100.648
            38     0      100.648
            39     0      100.648
            40     1      100.648
            41     0      100.647
            42     0      100.647
            43     0      100.647
            44     0      100.647
            45     0      100.647
            46     1      100.647
            47     0      100.647
            48     0      100.647
            49     0      100.647
            50     1      100.647
            51     0      100.647

Piece-wise exponential regression
Additive  T0 + T1 + T2 + ...

Using (no_tumour_final == 1)

Number_cells_MN is used for cases
Number_cells_scored_1000 is used for person years


                            Parameter Summary Table

 # Name                            Estimate     Std.Err.  Test Stat.  P value
-- ----------------------------   ----------   ---------  ----------  --------
Log-linear term 0
 1 %CON.....................          0.000     Aliased
 3 x_other_n_0..............          0.000     Aliased
 4 x_other_n_1..............         0.3521       0.232      1.518      0.129
 5 x_other_n_2..............         0.2326      0.3611     0.6441      > 0.5
 6 x_other_n_3..............          1.914      0.4693      4.078    < 0.001
 7 x_other_n_4..............         0.5299      0.4972      1.066      0.287
 8 x_other_n_5..............         -43.90    2.66e+09  -1.65e-08      > 0.5
 9 x_other_n_6..............          2.246      0.6069      3.701    < 0.001
11 rad_army_0...............          0.000     Aliased
12 rad_army_1...............         -14.24     Aliased
13 rad_army_2...............         -13.11      0.7319     -17.91    < 0.001
15 COM1_EXP1_0..............         -44.05   2.156e+09 -2.044e-08      > 0.5
16 COM1_EXP1_1..............      -0.003276       2.427   -0.00135      > 0.5
17 COM1_EXP1_2..............         0.6534       2.509     0.2604      > 0.5
18 COM1_EXP1_3..............          1.752       2.535     0.6913      0.489
20 exp_0....................          0.000     Aliased
21 exp_1....................        -0.3453     Aliased
22 exp_2....................         0.4199      0.2058      2.041     0.0413
24 x_bone_0.................          0.000     Aliased
25 x_bone_1.................          14.22      0.2252      63.16    < 0.001
26 x_bone_2.................          14.89     Aliased
28 industry_0...............          0.000     Aliased
29 industry_1...............        -0.6407      0.3069     -2.088     0.0368
31 haz_road_2...............          1.037       1.198     0.8652      0.387
33 rad_radiography_0........          0.000     Aliased
34 rad_radiography_1........          16.44       1.495      10.99    < 0.001
35 rad_radiography_2........          14.45       1.272      11.36    < 0.001
37 other_chemical_0.........          0.000     Aliased
38 other_chemical_1.........        -0.7120      0.3397     -2.096     0.0361
40 flag_definite_0..........         -12.89     Aliased
41 flag_definite_1..........         -13.25      0.2114     -62.65    < 0.001
42 age_cen..................      -0.004574     0.03369    -0.1358      > 0.5
43 age_cen2.................      -0.004214    0.004009     -1.051      0.293
44 age_cen3.................      0.0001266   0.0004503     0.2812      > 0.5
45 age_cen4.................      1.460e-05   1.456e-05      1.003      0.316
46 age_cen5.................     -9.570e-07   1.283e-06    -0.7458      0.456
47 x_dental_n_NON_ZERO......       -0.05499     0.06273    -0.8766      0.381
48 x_dental_n_MIS...........         0.4401      0.2862      1.537      0.124
49 sm_pday_NON_ZERO.........        0.01924      0.0136      1.414      0.157
50 sm_pday_MIS..............        -0.1152      0.2961    -0.3889      > 0.5
51 num_miss_NON_ZERO........         0.1846     0.08756      2.108      0.035
52 num_miss_MIS.............          0.000     Aliased
53 haz_chem.................         -1.695      0.8555     -1.982     0.0475

Linear term 1
54 Mean_total_cat_1.........          0.000       Fixed  -3.906e-10      > 0.5
55 Mean_total_cat_2.........     -7.087e-07   8.863e-07    -0.7996      0.424
56 Mean_total_cat_3.........          2.486       2.666     0.9323      0.351
57 Mean_total_cat_4.........        0.09408      0.4119     0.2284      > 0.5
58 Mean_total_cat_5.........          2.232       1.286      1.736     0.0825

            Records used          105

                Deviance      100.647
                     AIC      168.647
            Pearson Chi2      115.138      Degrees of freedom      71


 ***   ERROR: No convergence after maximum iterations
 ***   ERROR: No convergence


ci level 95@
                                       95% Confidence Bounds

 # Name                           Estimate    Std. Err.      Lower       Upper
-- ----------------------------  ----------   ---------    --------    --------

Log-linear term 0
 4 x_other_n_1..............        0.3521     0.2320   -0.1025    0.8068
             EXP(estimate)            1.422       1.261      0.9025       2.241

 5 x_other_n_2..............        0.2326     0.3611   -0.4751    0.9402
             EXP(estimate)            1.262       1.435      0.6218       2.561

 6 x_other_n_3..............         1.914     0.4693    0.9939     2.834
             EXP(estimate)            6.779       1.599       2.702       17.01

 7 x_other_n_4..............        0.5299     0.4972   -0.4446     1.504
             EXP(estimate)            1.699       1.644      0.6411       4.502

 8 x_other_n_5..............        -43.90  2.660e+09-5.214e+09 5.214e+09
             EXP(estimate)        8.602e-20       0.000       0.000       0.000

 9 x_other_n_6..............         2.246     0.6069     1.056     3.435
             EXP(estimate)            9.449       1.835       2.876       31.04

13 rad_army_2...............        -13.11     0.7319    -14.54    -11.67
             EXP(estimate)        2.029e-06       2.079   4.834e-07   8.516e-06

15 COM1_EXP1_0..............        -44.05  2.156e+09-4.225e+09 4.225e+09
             EXP(estimate)        7.366e-20       0.000       0.000       0.000

16 COM1_EXP1_1..............     -0.003276      2.427    -4.760     4.753
             EXP(estimate)           0.9967       11.32    0.008568       115.9

17 COM1_EXP1_2..............        0.6534      2.509    -4.265     5.571
             EXP(estimate)            1.922       12.30     0.01406       262.8

18 COM1_EXP1_3..............         1.752      2.535    -3.216     6.721
             EXP(estimate)            5.769       12.62     0.04011       829.7

22 exp_2....................        0.4199     0.2058   0.01658    0.8232
             EXP(estimate)            1.522       1.228       1.017       2.278

25 x_bone_1.................         14.22     0.2252     13.78     14.66
             EXP(estimate)        1.503e+06       1.253   9.666e+05   2.337e+06

29 industry_1...............       -0.6407     0.3069    -1.242  -0.03926
             EXP(estimate)           0.5269       1.359      0.2888      0.9615

31 haz_road_2...............         1.037      1.198    -1.312     3.385
             EXP(estimate)            2.820       3.314      0.2694       29.52

34 rad_radiography_1........         16.44      1.495     13.51     19.37
             EXP(estimate)        1.379e+07       4.461   7.357e+05   2.585e+08

35 rad_radiography_2........         14.45      1.272     11.96     16.95
             EXP(estimate)        1.891e+06       3.569   1.562e+05   2.288e+07

38 other_chemical_1.........       -0.7120     0.3397    -1.378  -0.04626
             EXP(estimate)           0.4907       1.404      0.2522      0.9548

41 flag_definite_1..........        -13.25     0.2114    -13.66    -12.83
             EXP(estimate)        1.767e-06       1.235   1.167e-06   2.674e-06

42 age_cen..................     -0.004574    0.03369  -0.07060   0.06145
             EXP(estimate)           0.9954       1.034      0.9318       1.063

43 age_cen2.................     -0.004214   0.004009  -0.01207  0.003644
             EXP(estimate)           0.9958       1.004      0.9880       1.004

44 age_cen3.................     0.0001266  0.0004503-0.0007560  0.001009
             EXP(estimate)            1.000       1.000      0.9992       1.001

45 age_cen4.................     1.460e-05  1.456e-05-1.393e-05 4.313e-05
             EXP(estimate)            1.000       1.000       1.000       1.000

46 age_cen5.................    -9.570e-07  1.283e-06-3.472e-06 1.558e-06
             EXP(estimate)            1.000       1.000       1.000       1.000

47 x_dental_n_NON_ZERO......      -0.05499    0.06273   -0.1779   0.06796
             EXP(estimate)           0.9465       1.065      0.8370       1.070

48 x_dental_n_MIS...........        0.4401     0.2862   -0.1209     1.001
             EXP(estimate)            1.553       1.331      0.8861       2.721

49 sm_pday_NON_ZERO.........       0.01924    0.01360 -0.007422   0.04589
             EXP(estimate)            1.019       1.014      0.9926       1.047

50 sm_pday_MIS..............       -0.1152     0.2961   -0.6955    0.4652
             EXP(estimate)           0.8912       1.345      0.4988       1.592

51 num_miss_NON_ZERO........        0.1846    0.08756   0.01297    0.3562
             EXP(estimate)            1.203       1.092       1.013       1.428

53 haz_chem.................        -1.695     0.8555    -3.372  -0.01856
             EXP(estimate)           0.1836       2.352     0.03432      0.9816


Linear term 1
55 Mean_total_cat_2.........    -7.087e-07  8.863e-07-2.446e-06 1.028e-06

56 Mean_total_cat_3.........         2.486      2.666    -2.740     7.711

57 Mean_total_cat_4.........       0.09408     0.4119   -0.7132    0.9013

58 Mean_total_cat_5.........         2.232      1.286   -0.2877     4.753


!bounds 55 level 95@

!profile 55 noplot force lower@

profile 55 noplot force upper@

  Upper bound trial values 

             Deviance   One-Sided
     Beta     Change     P-Value 
     ____________________________

-5.314e-07 3.078e-05     0.498
-2.655e-07 2.942e-05     0.498

   Sorted list of profile likelihood points 

             Deviance   One-Sided
     Beta     Change     P-Value 
     ____________________________

-7.087e-07     0.000      0.00
-5.314e-07 3.078e-05     0.498
-2.655e-07 2.942e-05     0.498


      Interpolated profile likelihood bounds
       for parameter 55 (Mean_total_cat_2)

            MLE -7.087e-07

      2-sided          Bounds         
       Level      Lower       Upper   
      ________________________________

      25.0%        ????        ????
      50.0%        ????        ????
      68.3%        ????        ????
      75.0%        ????        ????
      90.0%        ????        ????
      95.0%        ????        ????
      97.5%        ????        ????
      99.0%        ????        ????
      99.5%        ????        ????


!bounds 56 level 95@

profile 56 noplot force lower@

  Lower bound trial values 

             Deviance   One-Sided
     Beta     Change     P-Value 
     ____________________________

     1.953  -0.03825     0.422 *
 ***   ERROR: No convergence after maximum iterations
 ***   ERROR: No convergence

   Sorted list of profile likelihood points 

             Deviance   One-Sided
     Beta     Change     P-Value 
     ____________________________

     2.486     0.000      0.00


      Interpolated profile likelihood bounds
       for parameter 56 (Mean_total_cat_3)

            MLE      2.486

      2-sided          Bounds         
       Level      Lower       Upper   
      ________________________________

      25.0%        ????        ????
      50.0%        ????        ????
      68.3%        ????        ????
      75.0%        ????        ????
      90.0%        ????        ????
      95.0%        ????        ????
      97.5%        ????        ????
      99.0%        ????        ????
      99.5%        ????        ????


profile 56 noplot force upper@

  Upper bound trial values 

             Deviance   One-Sided
     Beta     Change     P-Value 
     ____________________________

     3.019  -0.03499     0.426 *
     5.532   -0.9463     0.165 *
     4.577   -0.4767     0.245 *
     5.625   -0.9987     0.159 *
     6.160    -1.321     0.125 *
     7.986    -2.652    0.0517 *
     9.310    -3.800    0.0256 *
     10.56    -4.995    0.0127 *
     12.12    -6.608   0.00508 *
     13.26    -7.866   0.00252 *

   Sorted list of profile likelihood points 

             Deviance   One-Sided
     Beta     Change     P-Value 
     ____________________________

     2.486     0.000      0.00
     3.019  -0.03499     0.426
     4.577   -0.4767     0.245
     5.532   -0.9463     0.165
     5.625   -0.9987     0.159
     6.160    -1.321     0.125
     7.986    -2.652    0.0517
     9.310    -3.800    0.0256
     10.56    -4.995    0.0127
     12.12    -6.608   0.00508
     13.26    -7.866   0.00252


      Interpolated profile likelihood bounds
       for parameter 56 (Mean_total_cat_3)

            MLE      2.486

      2-sided          Bounds         
       Level      Lower       Upper   
      ________________________________

      25.0%        ????       3.426
      50.0%        ????       4.524
      68.3%        ????       5.628
      75.0%        ????       6.164
      90.0%        ????       8.052
      95.0%        ????       9.356
      97.5%        ????       10.59
      99.0%        ????       12.14
      99.5%        ????       13.27


!bounds 57 level 95@

!profile 57 noplot force lower@

profile 57 noplot force upper@

  Upper bound trial values 

             Deviance   One-Sided
     Beta     Change     P-Value 
     ____________________________

    0.1764 -0.005197     0.471 *
    0.3000  -0.02933     0.432 *
    0.9281   -0.4303     0.256 *
     1.376   -0.9661     0.163 *
     1.606    -1.313     0.126 *
     2.328    -2.664    0.0513 *
     2.830    -3.810    0.0255 *
     3.295    -5.002    0.0127 *
     3.866    -6.614   0.00506 *
     4.278    -7.868   0.00252 *

   Sorted list of profile likelihood points 

             Deviance   One-Sided
     Beta     Change     P-Value 
     ____________________________

   0.09408     0.000   0.00252
    0.1764 -0.005197     0.471
    0.3000  -0.02933     0.432
    0.9281   -0.4303     0.256
     1.376   -0.9661     0.163
     1.606    -1.313     0.126
     2.328    -2.664    0.0513
     2.830    -3.810    0.0255
     3.295    -5.002    0.0127
     3.866    -6.614   0.00506
     4.278    -7.868   0.00252


      Interpolated profile likelihood bounds
       for parameter 57 (Mean_total_cat_4)

            MLE    0.09408

      2-sided          Bounds         
       Level      Lower       Upper   
      ________________________________

      25.0%        ????      0.4900
      50.0%        ????      0.9533
      68.3%        ????       1.400
      75.0%        ????       1.613
      90.0%        ????       2.348
      95.0%        ????       2.843
      97.5%        ????       3.303
      99.0%        ????       3.873
      99.5%        ????       4.282


!bounds 58 level 95@

profile 58 noplot force lower@

  Lower bound trial values 

             Deviance   One-Sided
     Beta     Change     P-Value 
     ____________________________

     1.975  -0.04225     0.419 *
 ***   ERROR: No convergence after maximum iterations
 ***   ERROR: No convergence

   Sorted list of profile likelihood points 

             Deviance   One-Sided
     Beta     Change     P-Value 
     ____________________________

     2.232     0.000   0.00252


      Interpolated profile likelihood bounds
       for parameter 58 (Mean_total_cat_5)

            MLE      2.232

      2-sided          Bounds         
       Level      Lower       Upper   
      ________________________________

      25.0%        ????        ????
      50.0%        ????        ????
      68.3%        ????        ????
      75.0%        ????        ????
      90.0%        ????        ????
      95.0%        ????        ????
      97.5%        ????        ????
      99.0%        ????        ????
      99.5%        ????        ????


profile 58 noplot force upper@

  Upper bound trial values 

             Deviance   One-Sided
     Beta     Change     P-Value 
     ____________________________

     2.490  -0.03966     0.421 *
     3.529   -0.8796     0.174 *
     3.158   -0.4697     0.247 *
     3.621   -0.9975     0.159 *
     3.853    -1.321     0.125 *
     4.635    -2.659    0.0515 *
     5.191    -3.805    0.0256 *
     5.711    -4.998    0.0127 *
     6.355    -6.611   0.00507 *
     6.823    -7.867   0.00252 *

   Sorted list of profile likelihood points 

             Deviance   One-Sided
     Beta     Change     P-Value 
     ____________________________

     2.232     0.000   0.00252
     2.490  -0.03966     0.421
     3.158   -0.4697     0.247
     3.529   -0.8796     0.174
     3.621   -0.9975     0.159
     3.853    -1.321     0.125
     4.635    -2.659    0.0515
     5.191    -3.805    0.0256
     5.711    -4.998    0.0127
     6.355    -6.611   0.00507
     6.823    -7.867   0.00252


      Interpolated profile likelihood bounds
       for parameter 58 (Mean_total_cat_5)

            MLE      2.232

      2-sided          Bounds         
       Level      Lower       Upper   
      ________________________________

      25.0%        ????       2.654
      50.0%        ????       3.142
      68.3%        ????       3.623
      75.0%        ????       3.854
      90.0%        ????       4.659
      95.0%        ????       5.207
      97.5%        ????       5.722
      99.0%        ????       6.364
      99.5%        ????       6.828


!!!!!!!!!!!!!!!!!!!!!!!!!!!!!!!!!!!!!!!!!!!!!!!!!!!!!!!!!!!!!!!!!!!!!
! Relative risk model                                               !
!!!!!!!!!!!!!!!!!!!!!!!!!!!!!!!!!!!!!!!!!!!!!!!!!!!!!!!!!!!!!!!!!!!!!

RRISK@


!Adjust for all indicated terms to background using step-AIC optimal models
loglinear 0 x_other_n rad_army COM1_EXP1
 age_cen age_cen2 age_cen3 age_cen4 age_cen5
 exp x_dental_n_NON_ZERO x_dental_n_MIS 
    x_bone industry sm_pday_NON_ZERO  sm_pday_MIS num_miss_NON_ZERO num_miss_MIS
    haz_road rad_radiography other_chemical flag_definite haz_chem@


linear 1@


fit@

          Iter  Step      Deviance

             0     0      344.950
             1     1      155.410
             2     0      116.296
             3     0      107.049
             4     0      106.376
             5     0      106.166
             6     0      106.089
             7     0      106.061
             8     0      106.050
             9     0      106.047
            10     0      106.045
            11     0      106.045
            12     0      106.044
            13     0      106.044
            14     0      106.044
            15     0      106.044
            16     0      106.044
            17     0      106.044
            18     0      106.044
            19     0      106.044
            20     0      106.044
            21     0      106.044

Piece-wise exponential regression
Additive excess relative risk T0 * (1 + T1 + T2 + ...)

Using (no_tumour_final == 1)

Number_cells_MN is used for cases
Number_cells_scored_1000 is used for person years


                            Parameter Summary Table

 # Name                            Estimate     Std.Err.  Test Stat.  P value
-- ----------------------------   ----------   ---------  ----------  --------
Log-linear term 0
 1 %CON.....................          0.000     Aliased
 3 x_other_n_0..............          0.000     Aliased
 4 x_other_n_1..............         0.3296      0.2285      1.442      0.149
 5 x_other_n_2..............         0.1861      0.3553     0.5238      > 0.5
 6 x_other_n_3..............          1.734       0.455      3.811    < 0.001
 7 x_other_n_4..............         0.5800      0.4446      1.305      0.192
 8 x_other_n_5..............         -20.66   2.378e+04 -0.0008685      > 0.5
 9 x_other_n_6..............          2.059      0.5881      3.502    < 0.001
11 rad_army_0...............          0.000     Aliased
12 rad_army_1...............         -14.32      0.7297     -19.63    < 0.001
13 rad_army_2...............         -13.11     Aliased
15 COM1_EXP1_0..............         -20.83   1.927e+04  -0.001081      > 0.5
16 COM1_EXP1_1..............          0.000     Aliased
17 COM1_EXP1_2..............         0.5962      0.7034     0.8476      0.397
18 COM1_EXP1_3..............          1.623       0.568      2.856    0.00428
20 exp_0....................          0.000     Aliased
21 exp_1....................        -0.3143      0.1957     -1.606      0.108
22 exp_2....................         0.4289     Aliased
24 x_bone_0.................          0.000     Aliased
25 x_bone_1.................          14.02      0.2064      67.91    < 0.001
26 x_bone_2.................          14.57     Aliased
28 industry_0...............          0.000     Aliased
29 industry_1...............        -0.5822      0.2899     -2.008     0.0446
31 haz_road_2...............          1.580       1.147      1.378      0.168
33 rad_radiography_0........          0.000     Aliased
34 rad_radiography_1........          16.18       1.272      12.72    < 0.001
35 rad_radiography_2........          14.39       1.034      13.91    < 0.001
37 other_chemical_0.........          0.000     Aliased
38 other_chemical_1.........        -0.6250       0.328     -1.906     0.0567
40 flag_definite_0..........         -13.73       2.385     -5.758    < 0.001
41 flag_definite_1..........         -14.07       2.356     -5.973    < 0.001
42 age_cen..................      -0.005218     0.03257    -0.1602      > 0.5
43 age_cen2.................      -0.002728    0.003801    -0.7177      0.473
44 age_cen3.................      8.748e-05   0.0004263     0.2052      > 0.5
45 age_cen4.................      9.961e-06   1.393e-05     0.7151      0.475
46 age_cen5.................     -8.354e-07   1.221e-06    -0.6842      0.494
47 x_dental_n_NON_ZERO......       -0.02763     0.05866    -0.4711      > 0.5
48 x_dental_n_MIS...........         0.5274      0.2775        1.9     0.0574
49 sm_pday_NON_ZERO.........        0.01765     0.01316      1.342       0.18
50 sm_pday_MIS..............       -0.09546      0.2853    -0.3346      > 0.5
51 num_miss_NON_ZERO........         0.2437     0.07323      3.329    < 0.001
52 num_miss_MIS.............          0.000     Aliased
53 haz_chem.................         -1.481      0.8401     -1.763      0.078

            Records used          105

                Deviance      106.044
                     AIC      166.044
            Pearson Chi2      119.078      Degrees of freedom      75


 *** WARNING: Parameter x_other_n_5 changed by 5.0% MLE may be infinite or may not exist


!Add categorical dose to baseline
loglinear 0 +Mean_total_cat@


fit@

          Iter  Step      Deviance

             0     0      106.044
             1     0      98.2200
             2     0      97.6484
             3     0      97.6449
             4     0      97.6449
             5     0      97.6449

Piece-wise exponential regression
Additive excess relative risk T0 * (1 + T1 + T2 + ...)

Using (no_tumour_final == 1)

Number_cells_MN is used for cases
Number_cells_scored_1000 is used for person years


                            Parameter Summary Table

 # Name                            Estimate     Std.Err.  Test Stat.  P value
-- ----------------------------   ----------   ---------  ----------  --------
Log-linear term 0
 1 %CON.....................          0.000     Aliased
 3 x_other_n_0..............          0.000     Aliased
 4 x_other_n_1..............         0.4315      0.2363      1.826     0.0678
 5 x_other_n_2..............         0.1666      0.3653     0.4562      > 0.5
 6 x_other_n_3..............          1.834      0.4677      3.921    < 0.001
 7 x_other_n_4..............         0.5876      0.4687      1.254       0.21
 8 x_other_n_5..............         -25.62   2.897e+05 -8.846e-05      > 0.5
 9 x_other_n_6..............          2.222      0.6106      3.638    < 0.001
11 rad_army_0...............          0.000     Aliased
12 rad_army_1...............         -14.27      0.7309     -19.52    < 0.001
13 rad_army_2...............         -13.11     Aliased
15 COM1_EXP1_0..............         -25.92   2.344e+05 -0.0001106      > 0.5
16 COM1_EXP1_1..............          0.000     Aliased
17 COM1_EXP1_2..............         0.8142      0.7278      1.119      0.263
18 COM1_EXP1_3..............          1.682      0.5902      2.849    0.00438
20 exp_0....................          0.000     Aliased
21 exp_1....................        -0.3588      0.2048     -1.752     0.0797
22 exp_2....................         0.4289     Aliased
24 x_bone_0.................          0.000     Aliased
25 x_bone_1.................          13.86      0.2243      61.81    < 0.001
26 x_bone_2.................          14.57     Aliased
28 industry_0...............          0.000     Aliased
29 industry_1...............        -0.5740      0.2955     -1.942     0.0521
31 haz_road_2...............          1.061       1.176      0.902      0.367
33 rad_radiography_0........          0.000     Aliased
34 rad_radiography_1........          16.01       1.307      12.24    < 0.001
35 rad_radiography_2........          14.14       1.045      13.53    < 0.001
37 other_chemical_0.........          0.000     Aliased
38 other_chemical_1.........        -0.8701      0.3516     -2.474     0.0133
40 flag_definite_0..........         -12.53       2.443     -5.126    < 0.001
41 flag_definite_1..........         -12.89       2.409     -5.351    < 0.001
43 Mean_total_cat_2.........        -0.3892      0.2188     -1.779     0.0753
44 Mean_total_cat_3.........         0.3825       0.474      0.807       0.42
45 Mean_total_cat_4.........       -0.05405       0.324    -0.1668      > 0.5
46 Mean_total_cat_5.........         0.8160      0.4663       1.75     0.0801
47 age_cen..................      -0.001322     0.03371   -0.03922      > 0.5
48 age_cen2.................      -0.003246    0.004006    -0.8103      0.418
49 age_cen3.................      5.463e-06   0.0004434    0.01232      > 0.5
50 age_cen4.................      1.200e-05   1.446e-05     0.8297      0.407
51 age_cen5.................     -6.923e-07   1.265e-06    -0.5475      > 0.5
52 x_dental_n_NON_ZERO......       -0.04885      0.0635    -0.7694      0.442
53 x_dental_n_MIS...........         0.5682       0.298      1.906     0.0566
54 sm_pday_NON_ZERO.........        0.02028     0.01314      1.544      0.123
55 sm_pday_MIS..............       -0.07162      0.2897    -0.2472      > 0.5
56 num_miss_NON_ZERO........         0.1860     0.08509      2.186     0.0288
57 num_miss_MIS.............          0.000     Aliased
58 haz_chem.................         -1.573       0.854     -1.842     0.0655

            Records used          105

                Deviance      97.6449
                     AIC      165.645
            Pearson Chi2      113.627      Degrees of freedom      71


 *** WARNING: Parameter x_other_n_5 changed by 4.0% MLE may be infinite or may not exist


ci level 95@
                                       95% Confidence Bounds

 # Name                           Estimate    Std. Err.      Lower       Upper
-- ----------------------------  ----------   ---------    --------    --------

Log-linear term 0
 4 x_other_n_1..............        0.4315     0.2363  -0.03158    0.8946
             EXP(estimate)            1.540       1.267      0.9689       2.446

 5 x_other_n_2..............        0.1666     0.3653   -0.5493    0.8825
             EXP(estimate)            1.181       1.441      0.5774       2.417

 6 x_other_n_3..............         1.834     0.4677    0.9173     2.751
             EXP(estimate)            6.258       1.596       2.502       15.65

 7 x_other_n_4..............        0.5876     0.4687   -0.3310     1.506
             EXP(estimate)            1.800       1.598      0.7182       4.510

 8 x_other_n_5..............        -25.62  2.897e+05-5.678e+05 5.677e+05
             EXP(estimate)        7.447e-12       0.000       0.000       0.000

 9 x_other_n_6..............         2.222     0.6106     1.025     3.418
             EXP(estimate)            9.222       1.842       2.787       30.52

12 rad_army_1...............        -14.27     0.7309    -15.70    -12.84
             EXP(estimate)        6.358e-07       2.077   1.518e-07   2.664e-06

15 COM1_EXP1_0..............        -25.92  2.344e+05-4.594e+05 4.594e+05
             EXP(estimate)        5.514e-12       0.000       0.000       0.000

17 COM1_EXP1_2..............        0.8142     0.7278   -0.6123     2.241
             EXP(estimate)            2.257       2.070      0.5421       9.399

18 COM1_EXP1_3..............         1.682     0.5902    0.5249     2.839
             EXP(estimate)            5.375       1.804       1.690       17.09

21 exp_1....................       -0.3588     0.2048   -0.7601   0.04249
             EXP(estimate)           0.6985       1.227      0.4676       1.043

25 x_bone_1.................         13.86     0.2243     13.42     14.30
             EXP(estimate)        1.047e+06       1.251   6.746e+05   1.625e+06

29 industry_1...............       -0.5740     0.2955    -1.153  0.005163
             EXP(estimate)           0.5633       1.344      0.3156       1.005

31 haz_road_2...............         1.061      1.176    -1.244     3.365
             EXP(estimate)            2.888       3.240      0.2883       28.93

34 rad_radiography_1........         16.01      1.307     13.44     18.57
             EXP(estimate)        8.938e+06       3.696   6.895e+05   1.159e+08

35 rad_radiography_2........         14.14      1.045     12.09     16.18
             EXP(estimate)        1.377e+06       2.843   1.777e+05   1.067e+07

38 other_chemical_1.........       -0.8701     0.3516    -1.559   -0.1809
             EXP(estimate)           0.4189       1.421      0.2103      0.8345

40 flag_definite_0..........        -12.53      2.443    -17.31    -7.736
             EXP(estimate)        3.634e-06       11.51   3.025e-08   0.0004366

41 flag_definite_1..........        -12.89      2.409    -17.61    -8.169
             EXP(estimate)        2.521e-06       11.12   2.244e-08   0.0002832

43 Mean_total_cat_2.........       -0.3892     0.2188   -0.8182   0.03968
             EXP(estimate)           0.6776       1.245      0.4412       1.040

44 Mean_total_cat_3.........        0.3825     0.4740   -0.5465     1.311
             EXP(estimate)            1.466       1.606      0.5790       3.711

45 Mean_total_cat_4.........      -0.05405     0.3240   -0.6890    0.5809
             EXP(estimate)           0.9474       1.383      0.5021       1.788

46 Mean_total_cat_5.........        0.8160     0.4663  -0.09799     1.730
             EXP(estimate)            2.261       1.594      0.9067       5.641

47 age_cen..................     -0.001322    0.03371  -0.06739   0.06474
             EXP(estimate)           0.9987       1.034      0.9348       1.067

48 age_cen2.................     -0.003246   0.004006  -0.01110  0.004605
             EXP(estimate)           0.9968       1.004      0.9890       1.005

49 age_cen3.................     5.463e-06  0.0004434-0.0008635 0.0008745
             EXP(estimate)            1.000       1.000      0.9991       1.001

50 age_cen4.................     1.200e-05  1.446e-05-1.634e-05 4.034e-05
             EXP(estimate)            1.000       1.000       1.000       1.000

51 age_cen5.................    -6.923e-07  1.265e-06-3.171e-06 1.786e-06
             EXP(estimate)            1.000       1.000       1.000       1.000

52 x_dental_n_NON_ZERO......      -0.04885    0.06350   -0.1733   0.07560
             EXP(estimate)           0.9523       1.066      0.8409       1.079

53 x_dental_n_MIS...........        0.5682     0.2980  -0.01600     1.152
             EXP(estimate)            1.765       1.347      0.9841       3.166

54 sm_pday_NON_ZERO.........       0.02028    0.01314 -0.005468   0.04603
             EXP(estimate)            1.020       1.013      0.9945       1.047

55 sm_pday_MIS..............      -0.07162     0.2897   -0.6394    0.4962
             EXP(estimate)           0.9309       1.336      0.5276       1.642

56 num_miss_NON_ZERO........        0.1860    0.08509   0.01923    0.3528
             EXP(estimate)            1.204       1.089       1.019       1.423

58 haz_chem.................        -1.573     0.8540    -3.247    0.1006
             EXP(estimate)           0.2074       2.349     0.03888       1.106


!bounds 43 level 95@

profile 43 noplot force lower@

  Lower bound trial values 

             Deviance   One-Sided
     Beta     Change     P-Value 
     ____________________________

   -0.4330  -0.03988     0.421 *
   -0.6087   -0.9912     0.160 *
   -0.5378   -0.4565     0.250 *
   -0.6097    -1.000     0.159 *
   -0.6431    -1.323     0.125 *
   -0.7533    -2.700    0.0502 *
   -0.8244    -3.837    0.0251 *
   -0.8882    -5.020    0.0125 *
   -0.9644    -6.631   0.00501 *
    -1.017    -7.877   0.00250 *

   Sorted list of profile likelihood points 

             Deviance   One-Sided
     Beta     Change     P-Value 
     ____________________________

    -1.017    -7.877   0.00250
   -0.9644    -6.631   0.00501
   -0.8882    -5.020    0.0125
   -0.8244    -3.837    0.0251
   -0.7533    -2.700    0.0502
   -0.6431    -1.323     0.125
   -0.6097    -1.000     0.159
   -0.6087   -0.9912     0.160
   -0.5378   -0.4565     0.250
   -0.4330  -0.03988     0.421
   -0.3892     0.000   0.00252


      Interpolated profile likelihood bounds
       for parameter 43 (Mean_total_cat_2)

            MLE    -0.3892    exp(MLE)     0.6776

      2-sided          Bounds                exp(Bounds)
       Level      Lower       Upper      Lower        Upper
      _______________________________________________________

      25.0%     -0.4592        ????      0.6318        ????
      50.0%     -0.5376        ????      0.5842        ????
      68.3%     -0.6097        ????      0.5435        ????
      75.0%     -0.6431        ????      0.5257        ????
      90.0%     -0.7537        ????      0.4706        ????
      95.0%     -0.8246        ????      0.4384        ????
      97.5%     -0.8884        ????      0.4113        ????
      99.0%     -0.9645        ????      0.3812        ????
      99.5%      -1.017        ????      0.3615        ????


 *** WARNING: Parameter COM1_EXP1_0 changed by 2.1% MLE may be infinite or may not exist


profile 43 noplot force upper@

  Upper bound trial values 

             Deviance   One-Sided
     Beta     Change     P-Value 
     ____________________________

   -0.3455  -0.04010     0.421 *
   -0.1710    -1.008     0.158 *
   -0.2425   -0.4537     0.250 *
   -0.1718    -1.000     0.159 *
   -0.1393    -1.323     0.125 *
  -0.03268    -2.709    0.0499 *
   0.03480    -3.844    0.0250 *
   0.09494    -5.025    0.0125 *
    0.1663    -6.636   0.00500 *
    0.2155    -7.880   0.00250 *

   Sorted list of profile likelihood points 

             Deviance   One-Sided
     Beta     Change     P-Value 
     ____________________________

   -0.3892     0.000   0.00252
   -0.3455  -0.04010     0.421
   -0.2425   -0.4537     0.250
   -0.1718    -1.000     0.159
   -0.1710    -1.008     0.158
   -0.1393    -1.323     0.125
  -0.03268    -2.709    0.0499
   0.03480    -3.844    0.0250
   0.09494    -5.025    0.0125
    0.1663    -6.636   0.00500
    0.2155    -7.880   0.00250


      Interpolated profile likelihood bounds
       for parameter 43 (Mean_total_cat_2)

            MLE    -0.3892    exp(MLE)     0.6776

      2-sided          Bounds                exp(Bounds)
       Level      Lower       Upper      Lower        Upper
      _______________________________________________________

      25.0%        ????     -0.3197        ????      0.7264
      50.0%        ????     -0.2423        ????      0.7848
      68.3%        ????     -0.1718        ????      0.8422
      75.0%        ????     -0.1393        ????      0.8699
      90.0%        ????    -0.03288        ????      0.9677
      95.0%        ????     0.03469        ????       1.035
      97.5%        ????     0.09488        ????       1.100
      99.0%        ????      0.1662        ????       1.181
      99.5%        ????      0.2155        ????       1.240


 *** WARNING: Parameter COM1_EXP1_0 changed by 2.1% MLE may be infinite or may not exist


!bounds 44 level 95@

profile 44 noplot force lower@

  Lower bound trial values 

             Deviance   One-Sided
     Beta     Change     P-Value 
     ____________________________

    0.2877  -0.03931     0.421 *
  -0.09974   -0.9466     0.165 *
   0.04954   -0.4641     0.248 *
   -0.1137   -0.9994     0.159 *
   -0.1924    -1.322     0.125 *
   -0.4560    -2.673    0.0510 *
   -0.6367    -3.814    0.0254 *
   -0.8038    -5.002    0.0127 *
    -1.009    -6.612   0.00507 *
    -1.157    -7.866   0.00252 *

   Sorted list of profile likelihood points 

             Deviance   One-Sided
     Beta     Change     P-Value 
     ____________________________

    -1.157    -7.866   0.00252
    -1.009    -6.612   0.00507
   -0.8038    -5.002    0.0127
   -0.6367    -3.814    0.0254
   -0.4560    -2.673    0.0510
   -0.1924    -1.322     0.125
   -0.1137   -0.9994     0.159
  -0.09974   -0.9466     0.165
   0.04954   -0.4641     0.248
    0.2877  -0.03931     0.421
    0.3825     0.000   0.00250


      Interpolated profile likelihood bounds
       for parameter 44 (Mean_total_cat_3)

            MLE     0.3825    exp(MLE)      1.466

      2-sided          Bounds                exp(Bounds)
       Level      Lower       Upper      Lower        Upper
      _______________________________________________________

      25.0%      0.2283        ????       1.257        ????
      50.0%     0.05298        ????       1.054        ????
      68.3%     -0.1138        ????      0.8924        ????
      75.0%     -0.1927        ????      0.8247        ????
      90.0%     -0.4615        ????      0.6303        ????
      95.0%     -0.6408        ????      0.5269        ????
      97.5%     -0.8067        ????      0.4463        ????
      99.0%      -1.012        ????      0.3637        ????
      99.5%      -1.158        ????      0.3140        ????


 *** WARNING: Parameter x_other_n_5 changed by 2.3% MLE may be infinite or may not exist


profile 44 noplot force upper@

  Upper bound trial values 

             Deviance   One-Sided
     Beta     Change     P-Value 
     ____________________________

    0.4773  -0.04068     0.420 *
    0.8484    -1.049     0.153 *
    0.6906   -0.4465     0.252 *
    0.8378   -0.9996     0.159 *
    0.9036    -1.324     0.125 *
     1.117    -2.726    0.0494 *
     1.247    -3.856    0.0248 *
     1.362    -5.034    0.0124 *
     1.497    -6.644   0.00497 *
     1.588    -7.884   0.00249 *

   Sorted list of profile likelihood points 

             Deviance   One-Sided
     Beta     Change     P-Value 
     ____________________________

    0.3825     0.000   0.00250
    0.4773  -0.04068     0.420
    0.6906   -0.4465     0.252
    0.8378   -0.9996     0.159
    0.8484    -1.049     0.153
    0.9036    -1.324     0.125
     1.117    -2.726    0.0494
     1.247    -3.856    0.0248
     1.362    -5.034    0.0124
     1.497    -6.644   0.00497
     1.588    -7.884   0.00249


      Interpolated profile likelihood bounds
       for parameter 44 (Mean_total_cat_3)

            MLE     0.3825    exp(MLE)      1.466

      2-sided          Bounds                exp(Bounds)
       Level      Lower       Upper      Lower        Upper
      _______________________________________________________

      25.0%        ????      0.5308        ????       1.700
      50.0%        ????      0.6935        ????       2.001
      68.3%        ????      0.8379        ????       2.312
      75.0%        ????      0.9035        ????       2.468
      90.0%        ????       1.115        ????       3.049
      95.0%        ????       1.246        ????       3.476
      97.5%        ????       1.361        ????       3.901
      99.0%        ????       1.496        ????       4.463
      99.5%        ????       1.588        ????       4.892


 *** WARNING: Parameter x_other_n_5 changed by 2.2% MLE may be infinite or may not exist


!bounds 45 level 95@

profile 45 noplot force lower@

  Lower bound trial values 

             Deviance   One-Sided
     Beta     Change     P-Value 
     ____________________________

   -0.1188  -0.03961     0.421 *
   -0.3811   -0.9703     0.162 *
   -0.2775   -0.4601     0.249 *
   -0.3862   -0.9998     0.159 *
   -0.4376    -1.323     0.125 *
   -0.6082    -2.688    0.0506 *
   -0.7214    -3.826    0.0252 *
   -0.8243    -5.012    0.0126 *
   -0.9487    -6.622   0.00504 *
    -1.037    -7.872   0.00251 *

   Sorted list of profile likelihood points 

             Deviance   One-Sided
     Beta     Change     P-Value 
     ____________________________

    -1.037    -7.872   0.00251
   -0.9487    -6.622   0.00504
   -0.8243    -5.012    0.0126
   -0.7214    -3.826    0.0252
   -0.6082    -2.688    0.0506
   -0.4376    -1.323     0.125
   -0.3862   -0.9998     0.159
   -0.3811   -0.9703     0.162
   -0.2775   -0.4601     0.249
   -0.1188  -0.03961     0.421
  -0.05405     0.000   0.00249


      Interpolated profile likelihood bounds
       for parameter 45 (Mean_total_cat_4)

            MLE   -0.05405    exp(MLE)     0.9474

      2-sided          Bounds                exp(Bounds)
       Level      Lower       Upper      Lower        Upper
      _______________________________________________________

      25.0%     -0.1584        ????      0.8535        ????
      50.0%     -0.2762        ????      0.7587        ????
      68.3%     -0.3862        ????      0.6796        ????
      75.0%     -0.4377        ????      0.6455        ????
      90.0%     -0.6102        ????      0.5433        ????
      95.0%     -0.7228        ????      0.4854        ????
      97.5%     -0.8253        ????      0.4381        ????
      99.0%     -0.9496        ????      0.3869        ????
      99.5%      -1.037        ????      0.3544        ????


 *** WARNING: Parameter x_other_n_5 changed by 2.2% MLE may be infinite or may not exist


profile 45 noplot force upper@

  Upper bound trial values 

             Deviance   One-Sided
     Beta     Change     P-Value 
     ____________________________

   0.01074  -0.04036     0.420 *
    0.2669    -1.026     0.156 *
    0.1601   -0.4504     0.251 *
    0.2629   -0.9999     0.159 *
    0.3095    -1.324     0.125 *
    0.4618    -2.717    0.0497 *
    0.5565    -3.849    0.0249 *
    0.6404    -5.029    0.0125 *
    0.7394    -6.640   0.00499 *
    0.8073    -7.882   0.00250 *

   Sorted list of profile likelihood points 

             Deviance   One-Sided
     Beta     Change     P-Value 
     ____________________________

  -0.05405     0.000   0.00249
   0.01074  -0.04036     0.420
    0.1601   -0.4504     0.251
    0.2629   -0.9999     0.159
    0.2669    -1.026     0.156
    0.3095    -1.324     0.125
    0.4618    -2.717    0.0497
    0.5565    -3.849    0.0249
    0.6404    -5.029    0.0125
    0.7394    -6.640   0.00499
    0.8073    -7.882   0.00250


      Interpolated profile likelihood bounds
       for parameter 45 (Mean_total_cat_4)

            MLE   -0.05405    exp(MLE)     0.9474

      2-sided          Bounds                exp(Bounds)
       Level      Lower       Upper      Lower        Upper
      _______________________________________________________

      25.0%        ????     0.04815        ????       1.049
      50.0%        ????      0.1612        ????       1.175
      68.3%        ????      0.2629        ????       1.301
      75.0%        ????      0.3095        ????       1.363
      90.0%        ????      0.4608        ????       1.585
      95.0%        ????      0.5559        ????       1.743
      97.5%        ????      0.6400        ????       1.897
      99.0%        ????      0.7392        ????       2.094
      99.5%        ????      0.8072        ????       2.242


 *** WARNING: Parameter x_other_n_5 changed by 2.2% MLE may be infinite or may not exist


!bounds 46 level 95@

profile 46 noplot force lower@

  Lower bound trial values 

             Deviance   One-Sided
     Beta     Change     P-Value 
     ____________________________

    0.7228  -0.03979     0.421 *
    0.3473   -0.9810     0.161 *
    0.4973   -0.4584     0.249 *
    0.3427    -1.000     0.159 *
    0.2701    -1.323     0.125 *
   0.02982    -2.691    0.0505 *
   -0.1283    -3.828    0.0252 *
   -0.2720    -5.013    0.0126 *
   -0.4453    -6.622   0.00504 *
   -0.5681    -7.871   0.00251 *

   Sorted list of profile likelihood points 

             Deviance   One-Sided
     Beta     Change     P-Value 
     ____________________________

   -0.5681    -7.871   0.00251
   -0.4453    -6.622   0.00504
   -0.2720    -5.013    0.0126
   -0.1283    -3.828    0.0252
   0.02982    -2.691    0.0505
    0.2701    -1.323     0.125
    0.3427    -1.000     0.159
    0.3473   -0.9810     0.161
    0.4973   -0.4584     0.249
    0.7228  -0.03979     0.421
    0.8160     0.000   0.00250


      Interpolated profile likelihood bounds
       for parameter 46 (Mean_total_cat_5)

            MLE     0.8160    exp(MLE)      2.261

      2-sided          Bounds                exp(Bounds)
       Level      Lower       Upper      Lower        Upper
      _______________________________________________________

      25.0%      0.6665        ????       1.947        ????
      50.0%      0.4985        ????       1.646        ????
      68.3%      0.3427        ????       1.409        ????
      75.0%      0.2700        ????       1.310        ????
      90.0%     0.02761        ????       1.028        ????
      95.0%     -0.1300        ????      0.8781        ????
      97.5%     -0.2732        ????      0.7609        ????
      99.0%     -0.4467        ????      0.6397        ????
      99.5%     -0.5689        ????      0.5662        ????


 *** WARNING: Parameter COM1_EXP1_0 changed by 2.1% MLE may be infinite or may not exist


profile 46 noplot force upper@

  Upper bound trial values 

             Deviance   One-Sided
     Beta     Change     P-Value 
     ____________________________

    0.9093  -0.04018     0.421 *
     1.280    -1.010     0.157 *
     1.128   -0.4533     0.250 *
     1.278    -1.000     0.159 *
     1.347    -1.323     0.125 *
     1.573    -2.707    0.0500 *
     1.717    -3.841    0.0250 *
     1.845    -5.023    0.0125 *
     1.998    -6.632   0.00501 *
     2.105    -7.878   0.00250 *

   Sorted list of profile likelihood points 

             Deviance   One-Sided
     Beta     Change     P-Value 
     ____________________________

    0.8160     0.000   0.00250
    0.9093  -0.04018     0.421
     1.128   -0.4533     0.250
     1.278    -1.000     0.159
     1.280    -1.010     0.157
     1.347    -1.323     0.125
     1.573    -2.707    0.0500
     1.717    -3.841    0.0250
     1.845    -5.023    0.0125
     1.998    -6.632   0.00501
     2.105    -7.878   0.00250


      Interpolated profile likelihood bounds
       for parameter 46 (Mean_total_cat_5)

            MLE     0.8160    exp(MLE)      2.261

      2-sided          Bounds                exp(Bounds)
       Level      Lower       Upper      Lower        Upper
      _______________________________________________________

      25.0%        ????      0.9639        ????       2.622
      50.0%        ????       1.128        ????       3.090
      68.3%        ????       1.278        ????       3.589
      75.0%        ????       1.347        ????       3.845
      90.0%        ????       1.573        ????       4.820
      95.0%        ????       1.717        ????       5.566
      97.5%        ????       1.845        ????       6.331
      99.0%        ????       1.999        ????       7.379
      99.5%        ????       2.105        ????       8.206


 *** WARNING: Parameter COM1_EXP1_0 changed by 2.1% MLE may be infinite or may not exist


quit@
