# Supplementary material for: Buccal mucosa micronuclei counts in relation to exposure to low dose-rate radiation from the Chornobyl nuclear accident and other medical and occupational radiation exposures
Source: Environ Health. 2017 Jun 23;16:70. doi: 10.1186/s12940-017-0273-x (PMC5481966; doi:10.1186/s12940-017-0273-x)
Supplement: Additional file 1: — Data files (Excel, text) and other R and Epicure files used in the analysis. (ZIP 3032 kb) [file 12940_2017_273_MOESM1_ESM.zip › Ukraine MN data regression alcohol modification.log]

log 'Ukraine MN data regression alcohol modification'@


!Poisson model fitted to Ukraine micronucleus data, modifying effect of alcohol. 
!Revised by MP Little 2016-7-6

names id stratum Number_cells_scored Number_cells_MN MN_1000 d_birth m_birth y_birth first days_act Mean86 Mean87 Mean88 Mean89 Mean90 Mean_total Buccal_date_year
 Buccal_date_month Buccal_date_day Case_leuk Year_first_exposed Year_last_exposed proxy proxy_str number1 first_year duration duration_act days tse radiation industry oil
 chemical petroleum pesticides solvents other_chemical age age_x subtype subtypecll subtypecll_str y_dx reference y_int liqtype flag1 flag2 flag_definite phase COM1_EXP1
 COM2_EXP1 COM3_EXP1 QUES1 QUES2 liquid liquid_proxy exp time_int_ch set t11 t1515 t12 t22 liqtype_recode num_miss rad_exp rad_radiography rad_nuclear rad_army rad_other
 haz_exp haz_chem haz_el haz_road haz_other chem_exp chem_petrol chem_pest chem_solv chem_other oblast educ urban tumour tumor_new radtx chemotx radtx_other x_dental
 x_dental_n x_bone x_bone_n x_chest x_chest_n x_other x_other_n fam_cancer sm_reg sm_pday alc@


! Skip first line (containing names of variables)
skip 1@

! Open data (2016/6/9 version, with some additional linked variables from LBZ 2016-2-19)
input 'C:\d_drive\Word processing\Reports\REB Chernobyl Ukraine micronucleus analysis\Micro_22122015 (rev 2016-6-9)(master).csv'@

Input from C:\d_drive\Word processing\Reports\REB Chernobyl Ukraine micronucleus analysis\Micro_22122015 (rev 2016-6-9)(master).csv

         112 records read         111 records used
                                    1 records rejected

104 variables defined  At least 500 additional variables can be created.


!Missing value codes set for various continuous variables
trans 
 age_MIS                = (age < 0);
 age_x_MIS              = (age_x < 0);
 days_act_MIS           = (days_act < 0);
 days_MIS               = (days < 0);
 duration_act_MIS       = (duration_act < 0);
 duration_MIS           = (duration < 0);
 liqtype_MIS            = (liqtype < 0);
 number1_MIS            = (number1 < 0);
 num_miss_MIS           = (num_miss < 0); 
 sm_pday_MIS            = (sm_pday < 0);
 time_int_ch_MIS        = (time_int_ch < 0);
 tse_MIS                = (tse < 0);
 x_bone_n_MIS           = (x_bone_n < 0);
 x_chest_n_MIS          = (x_chest_n < 0);
 x_dental_n_MIS         = (x_dental_n < 0);
@


!Positive part set for various continuous variables
trans 
 age_NON_ZERO           =  max(age,0);
 age_x_NON_ZERO         =  max(age_x,0);
 days_act_NON_ZERO      =  max(days_act,0);
 days_NON_ZERO          =  max(days,0);
 duration_act_NON_ZERO  =  max(duration_act,0);
 duration_NON_ZERO      =  max(duration,0);
 liqtype_NON_ZERO       =  max(liqtype,0);
 number1_NON_ZERO       =  max(number1,0);
 num_miss_NON_ZERO      =  max(num_miss,0); 
 sm_pday_NON_ZERO       =  max(sm_pday,0);
 time_int_ch_NON_ZERO   =  max(time_int_ch,0);
 tse_NON_ZERO           =  max(tse,0);
 x_bone_n_NON_ZERO      =  max(x_bone_n,0);
 x_chest_n_NON_ZERO     =  max(x_chest_n,0);
 x_dental_n_NON_ZERO    =  max(x_dental_n,0);
@


!Reset variables so that -999999 (=missing) is set to -1
trans chemotx           = max(chemotx, -1);
      chem_pest         = max(chem_pest,-1);
      COM1_EXP1         = max(COM1_EXP1,-1);
      COM3_EXP1         = max(COM3_EXP1,-1);
      exp               = max(exp,-1);
      flag1             = max(flag1,-1);
      flag2             = max(flag2,-1);
      haz_el            = max(haz_el,-1);
      haz_exp           = max(haz_exp,-1);
      haz_other         = max(haz_other,-1);
      haz_road          = max(haz_road,-1);
      industry          = max(industry,-1);
      num_miss          = max(num_miss,-1);
      oil               = max(oil,-1);
      other_chemical    = max(other_chemical,-1);
      pesticides        = max(pesticides,-1);
      QUES2             = max(QUES2,-1);
      rad_army          = max(rad_army,-1);
      rad_exp           = max(rad_exp,-1);
      rad_other         = max(rad_other,-1);
      rad_radiography   = max(rad_radiography,-1);
      x_bone            = max(x_bone,-1);
      x_other           = max(x_other,-1);
      x_other_n         = max(x_other_n,-1);
      y_int             = max(y_int,2001);
      flag_definite     = max(flag_definite,-1);
@


!Factor variable levels
levels chemotx 1:2 chem_pest 1:2 COM1_EXP1 -1:3 COM3_EXP1 -1:2 flag1 -1:1 flag2 -1:1 exp -1:2 haz_el 1:2 haz_exp 1:2 haz_other 1:2 haz_road 1:2
 industry -1:1 num_miss 1:10 oil -1:1 other_chemical -1:1 pesticides -1:1 QUES2 -1:4 rad_army -1:2 rad_exp -1:2 rad_other -1:2 rad_radiography -1:2
 x_bone -1:2 x_other -1:2 x_other_n -1:6 y_int 2001:2004 flag_definite -1:1@

chemotx has 2 levels from 1 to 2
chem_pest has 2 levels from 1 to 2
COM1_EXP1 has 5 levels from -1 to 3
COM3_EXP1 has 4 levels from -1 to 2
flag1 has 3 levels from -1 to 1
flag2 has 3 levels from -1 to 1
exp has 4 levels from -1 to 2
haz_el has 2 levels from 1 to 2
haz_exp has 2 levels from 1 to 2
haz_other has 2 levels from 1 to 2
haz_road has 2 levels from 1 to 2
industry has 3 levels from -1 to 1
num_miss has 10 levels from 1 to 10
oil has 3 levels from -1 to 1
other_chemical has 3 levels from -1 to 1
pesticides has 3 levels from -1 to 1
QUES2 has 6 levels from -1 to 4
rad_army has 4 levels from -1 to 2
rad_exp has 4 levels from -1 to 2
rad_other has 4 levels from -1 to 2
rad_radiography has 4 levels from -1 to 2
x_bone has 4 levels from -1 to 2
x_other has 4 levels from -1 to 2
x_other_n has 8 levels from -1 to 6
y_int has 4 levels from 2001 to 2004
flag_definite has 3 levels from -1 to 1

level Number_cells_MN@
Number_cells_MN has 11 levels from 0 to 10

freq Number_cells_MN@


  FOR: Number_cells_MN
  Level     Freq     %      Cum %
      0          32   28.83    28.83
      1          30   27.03    55.86
      2          19   17.12    72.97
      3          14   12.61    85.59
      4           8    7.21    92.79
      5           4    3.60    96.40
      6           2    1.80    98.20
      7           1    0.90    99.10
      8           0    0.00    99.10
      9           0    0.00    99.10
     10           1    0.90   100.00
  Total         111


trans no_tumour     = (radtx /= 1) * (chemotx /=1) * (Case_leuk ==0) * (tumour == 0)@


trans no_tumour_new = (radtx /= 1) * (chemotx /=1) * (Case_leuk ==0) * (tumor_new /= 1)@


trans no_tumour_final = (radtx /= 1) * (chemotx /=1) * (Case_leuk ==0)@


level Number_cells_MN@
Number_cells_MN has 11 levels from 0 to 10

freq Number_cells_MN@


  FOR: Number_cells_MN
  Level     Freq     %      Cum %
      0          32   28.83    28.83
      1          30   27.03    55.86
      2          19   17.12    72.97
      3          14   12.61    85.59
      4           8    7.21    92.79
      5           4    3.60    96.40
      6           2    1.80    98.20
      7           1    0.90    99.10
      8           0    0.00    99.10
      9           0    0.00    99.10
     10           1    0.90   100.00
  Total         111


category sm_pday as smoke -99 / 0 / 10 / >@

smoke has 3 levels from 1 to 3


!Group as never + once per month or less, 2-3 times per month + once a week, several times a week + every day
category alc as alcohol -99 / 2.5 / 4.5 / >@

alcohol has 3 levels from 1 to 3


category days_act as days_act_cat -99 / 30 / 90 / >@

days_act_cat has 3 levels from 1 to 3


category days as days_cat -99 / 30 / 90 / >@

days_cat has 3 levels from 1 to 3


!Group as unknown+early responders+firefighters+nuclear power workers, military personnel, drivers+construction workers
category liqtype_recode as liqtype_rec_cat -99 / 2.5 / 3.5 / >@

liqtype_rec_cat has 3 levels from 1 to 3


!Relabel rad_radiography as radiography so that 0 = no, 1 = yes, 2 = unknown
trans radiography = 2*(rad_radiography == -1) + 1*(rad_radiography == 1) + 0*(rad_radiography == 2)@

levels radiography 0:2@

!Relabel professional work with potential exposures to radiation other than Chernobyl, rad_exp, so -1 (= missing) recoded to 2, 2 (=no) recoded to 0, 1 (=yes) recoded to 1
radiography has 3 levels from 0 to 2

trans any_non_Cher_radiation = 2*(rad_exp == -1) + 1*(rad_exp == 1) +  0*(rad_exp == 2)@

levels any_non_Cher_radiation 0:2@

!Relabel other radiation work in nuclear industry (including Chernobyl NPP), apart from time spent in Chernobyl area, so -1 (= missing) recoded to 2, 2 (=no) recoded to 0, 1 (=yes) recoded to 1
any_non_Cher_radiation has 3 levels from 0 to 2

trans other_nuclear = 2*(rad_nuclear == -1) + 1*(rad_nuclear == 1) +  0*(rad_nuclear == 2)@

levels other_nuclear 0:2@

!Relabel army service with potential exposures to radiation, rad_army, so -1 (= missing) recoded to 2, 2 (=no) recoded to 0, 1 (=yes) recoded to 1
other_nuclear has 3 levels from 0 to 2

trans army_radiation = 2*(rad_army == -1) + 1*(rad_army == 1) +  0*(rad_army == 2)@

levels army_radiation 0:2@

!Relabel any other work with potential exposures to radiation, rad_other, so -1 (= missing) recoded to 2, 2 (=no) recoded to 0, 1 (=yes) recoded to 1
army_radiation has 3 levels from 0 to 2

trans any_other_occ_radiation = 2*(rad_other == -1) + 1*(rad_other == 1) +  0*(rad_other == 2)@

levels any_other_occ_radiation 0:2@

!Relabel radiotherapy for conditions other than cancer, radtx_other, so -1 (= missing) recoded to 2, 2 (=no) recoded to 0, 1 (=yes) recoded to 1
any_other_occ_radiation has 3 levels from 0 to 2

trans RT_non_cancer = 2*(radtx_other == -1) + 1*(radtx_other == 1) +  0*(radtx_other == 2)@

levels RT_non_cancer 0:2@

!Relabel ever dental X-rays, x_dental, so -1 (= missing) recoded to 2, 2 (=no) recoded to 0, 1 (=yes) recoded to 1
RT_non_cancer has 3 levels from 0 to 2

trans dental_ever = 2*(x_dental == -1) + 1*(x_dental == 1) +  0*(x_dental == 2)@

levels dental_ever 0:2@

!Relabel ever chest X-rays, x_chest, so -1 (= missing) recoded to 2, 2 (=no) recoded to 0, 1 (=yes) recoded to 1
dental_ever has 3 levels from 0 to 2

trans chest_ever = 2*(x_chest == -1) + 1*(x_chest == 1) +  0*(x_chest == 2)@

levels chest_ever 0:2@

!Relabel ever bone X-rays, x_bone, so -1 (= missing) recoded to 2, 2 (=no) recoded to 0, 1 (=yes) recoded to 1
chest_ever has 3 levels from 0 to 2

trans bone_ever = 2*(x_bone == -1) + 1*(x_bone == 1) +  0*(x_bone == 2)@

levels bone_ever 0:2@

bone_ever has 3 levels from 0 to 2

level Number_cells_MN@
Number_cells_MN has 11 levels from 0 to 10

freq Number_cells_MN@


  FOR: Number_cells_MN
  Level     Freq     %      Cum %
      0          32   28.83    28.83
      1          30   27.03    55.86
      2          19   17.12    72.97
      3          14   12.61    85.59
      4           8    7.21    92.79
      5           4    3.60    96.40
      6           2    1.80    98.20
      7           1    0.90    99.10
      8           0    0.00    99.10
      9           0    0.00    99.10
     10           1    0.90   100.00
  Total         111


trans Number_cells_scored_1000 = Number_cells_scored/1000@


CASES Number_cells_MN@

PYR Number_cells_scored_1000@

!TRANSFORMATIONS
rank Mean_total @

  Variable: Mean_total


  Minimum     0.00692
      25%        2.11
      50%      11.322
      75%          49
    Mean      59.7614
  Maximum     748.441

  Using 111 records 


tran dose=Mean_total/1000 @

tran dose2 = dose*dose@

mean dose @

           Summary for dose

               Mean      Std. Dev.        Count      Minimum      Maximum
          0.0597614       0.12539           111   6.9200e-06      0.74844


category Mean_total as Mean_total_cat -999999 / 20 / 100 / 250 / 500 / > @

Mean_total_cat has 5 levels from 1 to 5


mean dose@

           Summary for dose

               Mean      Std. Dev.        Count      Minimum      Maximum
          0.0597614       0.12539           111   6.9200e-06      0.74844


!0.0597614

mean dose by Mean_total_cat@

           Summary for dose

Mean_total_cat          Mean      Std. Dev.        Count      Minimum      Maximum
    1    0.00479307     0.0051004            66   6.9200e-06     0.017100
    2     0.0450199      0.019058            29     0.020000     0.088700
    3      0.141180      0.033817             5      0.11200      0.19700
    4      0.304349      0.042007             8      0.26200      0.37000
    5      0.623635       0.12117             3      0.50646      0.74844


select (no_tumour_new ==1)@

84 records to be used


mean dose@

Using (no_tumour_new ==1)

           Summary for dose

               Mean      Std. Dev.        Count      Minimum      Maximum
          0.0474581      0.091902            84   4.1300e-05      0.50646


!0.0474581

mean dose by Mean_total_cat@

Using (no_tumour_new ==1)

           Summary for dose

Mean_total_cat          Mean      Std. Dev.        Count      Minimum      Maximum
    1    0.00525767     0.0052849            49   4.1300e-05     0.017100
    2     0.0436242      0.017863            25     0.020000     0.077800
    3      0.145500      0.037421             4      0.11200      0.19700
    4      0.309958      0.040356             5      0.27500      0.37000
    5      0.506464             0             1      0.50646      0.50646


select@

111 records to be used


trans 
    Buccal_date_year_nm =  Buccal_date_year; 
    Buccal_date_month_nm = Buccal_date_month; 
    Buccal_date_day_nm =   Buccal_date_day; 
@


!Set date of sample to 2003/4/9 (mean of non-missing dates) if missing
trans 
    if (Buccal_date_year < 0) then
       Buccal_date_year_nm =  2003;
       Buccal_date_month_nm = 4;
       Buccal_date_day_nm =   9;
    endif@


!If month (and day) of birth are missing set them to July 2
trans 
    if (m_birth < 0) then
       m_birth =  7;
       d_birth =  2;
    endif@


!Dates in julian years of birth adn buccal sample
trans jul_bucc_date =         julian(Buccal_date_year_nm,Buccal_date_month_nm,Buccal_date_day_nm) ;
      buccal_samp_date_jul =  fracyr(jul_bucc_date);
      jul_bir_date =          julian(y_birth,m_birth,d_birth) ;
      birth_date_jul =        fracyr(jul_bir_date);
      age_samp =              buccal_samp_date_jul - birth_date_jul
@


!Select non-cancers using newer definition (excluding 27 cases)
select (no_tumour_new == 1)@

84 records to be used


mean age_samp@

Using (no_tumour_new == 1)

           Summary for age_samp

               Mean      Std. Dev.        Count      Minimum      Maximum
            59.5586        8.8764            84       43.736       76.047


!59.5586

!!!!!!!!!!!!!!!!!!!!!!!!!!!!!!!!!!!!!!!!!!!!!!!!!!!!!
!! Calculation of age first exposed                 !
!!!!!!!!!!!!!!!!!!!!!!!!!!!!!!!!!!!!!!!!!!!!!!!!!!!!!
trans
   if (first_year == 1986) then 
!       1986 exposure assumed close to date of Chernobyl accident
       age_first_exposed_jul = julian(first_year,4,26);
   else
!       1987+ exposure assumed to be mid-year
       age_first_exposed_jul = julian(first_year,7,2);
   endif;
   age_first_exposed = fracyr(age_first_exposed_jul) - birth_date_jul;
@


!!!!!!!!!!!!!!!!!!!!!!!!!!!!!!!!!!!!!!!!!!!!!!!!!!!!!!!!!!!!!!!!!!!!!!!!!!!!
!! Calculation of time from last exposure to buccal sample                 !
!!!!!!!!!!!!!!!!!!!!!!!!!!!!!!!!!!!!!!!!!!!!!!!!!!!!!!!!!!!!!!!!!!!!!!!!!!!!
trans 
    if (Year_last_exposed > 0) then
       if (Year_last_exposed == 1986) then
!          1986 exposure assumed close to date of Chernobyl accident
          time_last_exposed_jul = julian(Year_last_exposed,4,26);
       else
!          1987+ exposure assumed to be mid-year
          time_last_exposed_jul = julian(Year_last_exposed,7,2);
       endif;
       time_last_exposed = buccal_samp_date_jul - fracyr(time_last_exposed_jul);
    else
       time_last_exposed = -1
    endif@


!All cases
select@

111 records to be used


mean age_first_exposed@

           Summary for age_first_exposed

               Mean      Std. Dev.        Count      Minimum      Maximum
            43.9976        9.0401           111       27.765       62.986


!43.9976 years

mean time_last_exposed@

           Summary for time_last_exposed

               Mean      Std. Dev.        Count      Minimum      Maximum
            15.3750        3.0978           111           -1       17.825


!15.3750 years

!Select non-cancers using final definition (excluding 6 cases)
select (no_tumour_final == 1)@

105 records to be used


mean age_first_exposed@

Using (no_tumour_final == 1)

           Summary for age_first_exposed

               Mean      Std. Dev.        Count      Minimum      Maximum
            43.5925        8.9956           105       27.765       62.986


!43.5925 years

mean time_last_exposed@

Using (no_tumour_final == 1)

           Summary for time_last_exposed

               Mean      Std. Dev.        Count      Minimum      Maximum
            15.5482        2.7218           105           -1       17.825


!15.5482 years

select (time_last_exposed > 0) &  (no_tumour_final == 1)@

103 records to be used


mean age_first_exposed@

Using (time_last_exposed > 0) &  (no_tumour_final == 1)

           Summary for age_first_exposed

               Mean      Std. Dev.        Count      Minimum      Maximum
            43.7636        8.9757           103       27.765       62.986


!43.7636 years

mean time_last_exposed@

Using (time_last_exposed > 0) &  (no_tumour_final == 1)

           Summary for time_last_exposed

               Mean      Std. Dev.        Count      Minimum      Maximum
            15.8695        1.4422           103       12.397       17.825


!15.8695 years

tran age_first_exposed_cen = age_first_exposed - 43.5925@


select@

111 records to be used


tran time_last_exposed_cen = time_last_exposed - 15.8695@


trans age_cen = age_samp - 60.104020909786932@


trans age_cen2 = age_cen*age_cen@

trans age_cen3 = age_cen2*age_cen@

trans age_cen4 = age_cen3*age_cen@

trans age_cen5 = age_cen4*age_cen@

trans age_cen6 = age_cen5*age_cen@

trans age_cen7 = age_cen6*age_cen@

trans age_cen8 = age_cen7*age_cen@


!Set iteration bound to 50
 fitopt iter 50@


!Set convergence criterion to 10**-8
 fitopt conv -8@


!!!!!!!!!!!!!!!!!!!!!!!!!!!!!!!!!!!!!!!!!!!!!!!!!!!!!!!!!!!!!!!
!!!!!!!!!!!!!!!!!!!!!!!!!!!!!!!!!!!!!!!!!!!!!!!!!!!!!!!!!!!!!!!
!!Test for effect of alcohol                                 !!
!!!!!!!!!!!!!!!!!!!!!!!!!!!!!!!!!!!!!!!!!!!!!!!!!!!!!!!!!!!!!!!
!!!!!!!!!!!!!!!!!!!!!!!!!!!!!!!!!!!!!!!!!!!!!!!!!!!!!!!!!!!!!!!

!!!!!!!!!!!!!!!!!!!!!!!!!!!!!!!!!!!!!!!!!!!!!!!!!!!!!!!!!!!!!!!!!!!!!!!!!!!!!!!!
!!!!!!!!!!!!!!!!!!!!!!!!!!!!!!!!!!!!!!!!!!!!!!!!!!!!!!!!!!!!!!!!!!!!!!!!!!!!!!!!
!!!No exclusions of cancers                                                  !!!
!!!!!!!!!!!!!!!!!!!!!!!!!!!!!!!!!!!!!!!!!!!!!!!!!!!!!!!!!!!!!!!!!!!!!!!!!!!!!!!!
!!!!!!!!!!!!!!!!!!!!!!!!!!!!!!!!!!!!!!!!!!!!!!!!!!!!!!!!!!!!!!!!!!!!!!!!!!!!!!!!

select@

111 records to be used


ADD@

!Null model
loglinear 0 rad_radiography x_other chemotx flag2 COM1_EXP1
 age_cen age_cen2 age_cen3 age_cen4 age_cen5 age_cen6 age_cen7
 exp y_int rad_army haz_exp haz_el x_dental_n_NON_ZERO x_dental_n_MIS
 num_miss_NON_ZERO num_miss_MIS haz_road sm_pday_NON_ZERO sm_pday_MIS
 x_bone_n_NON_ZERO x_bone_n_MIS@


linear 1@


loglinear 1@


fit@

          Iter  Step      Deviance

             0     0      371.782
             1     1      186.102
             2     0      128.937
             3     0      115.311
             4     0      114.381
             5     0      114.170
             6     0      114.094
             7     0      114.066
             8     0      114.056
             9     0      114.052
            10     0      114.051
            11     0      114.050
            12     0      114.050
            13     0      114.050
            14     0      114.050
            15     0      114.050
            16     0      114.050
            17     0      114.050
            18     0      114.050
            19     0      114.050
            20     0      114.050
            21     0      114.050

Piece-wise exponential regression
Additive  T0 + T1 + T2 + ...

Number_cells_MN is used for cases
Number_cells_scored_1000 is used for person years


                            Parameter Summary Table

 # Name                            Estimate     Std.Err.  Test Stat.  P value
-- ----------------------------   ----------   ---------  ----------  --------
Log-linear term 0
 1 %CON.....................         -12.56     Aliased
 3 rad_radiography_0........          0.000     Aliased
 4 rad_radiography_1........          14.73      0.6992      21.07    < 0.001
 5 rad_radiography_2........          13.23     Aliased
 7 x_other_0................          0.000     Aliased
 8 x_other_1................          14.53       1.811      8.025    < 0.001
 9 x_other_2................          14.10       1.826      7.721    < 0.001
11 chemotx_2................         -1.821      0.6967     -2.614    0.00896
13 flag2_0..................          0.000     Aliased
14 flag2_1..................         -22.00     2.4e+04 -0.0009166      > 0.5
16 COM1_EXP1_0..............         -20.78   1.956e+04  -0.001063      > 0.5
17 COM1_EXP1_1..............          0.000     Aliased
18 COM1_EXP1_2..............         0.5759      0.6825     0.8438      0.399
19 COM1_EXP1_3..............          1.478      0.5422      2.726    0.00642
21 exp_0....................          0.000     Aliased
22 exp_1....................         -2.025      0.8387     -2.415     0.0157
23 exp_2....................         -1.201      0.8213     -1.462      0.144
25 y_int_2002...............         0.5683      0.2421      2.347     0.0189
26 y_int_2003...............         0.1606     Aliased
27 y_int_2004...............        -0.1601      0.2843     -0.563      > 0.5
29 rad_army_0...............          0.000     Aliased
30 rad_army_1...............         -13.11       1.196     -10.96    < 0.001
31 rad_army_2...............         -11.91       1.033     -11.53    < 0.001
33 haz_exp_2................         0.5100      0.2739      1.862     0.0626
35 haz_el_2.................         -1.485      0.8067      -1.84     0.0657
37 haz_road_2...............          1.416      0.6293       2.25     0.0245
38 age_cen..................       -0.08572     0.05686     -1.508      0.132
39 age_cen2.................       0.002437    0.007864     0.3098      > 0.5
40 age_cen3.................       0.002521    0.001415      1.782     0.0748
41 age_cen4.................     -2.455e-05   6.958e-05    -0.3528      > 0.5
42 age_cen5.................     -1.692e-05   9.323e-06     -1.815     0.0695
43 age_cen6.................      2.514e-08   1.715e-07     0.1466      > 0.5
44 age_cen7.................      2.826e-08   1.766e-08        1.6       0.11
45 x_dental_n_NON_ZERO......        0.01834     0.04997     0.3669      > 0.5
46 x_dental_n_MIS...........         0.5025      0.2689      1.869     0.0617
47 num_miss_NON_ZERO........         0.2365     0.07334      3.224    0.00126
48 num_miss_MIS.............          0.000     Aliased
49 sm_pday_NON_ZERO.........        0.01457     0.01323      1.101      0.271
50 sm_pday_MIS..............       -0.01085      0.2954   -0.03674      > 0.5
51 x_bone_n_NON_ZERO........       -0.02970     0.06936    -0.4281      > 0.5
52 x_bone_n_MIS.............         0.2927      0.2541      1.152      0.249

            Records used          111

                Deviance       114.05
                     AIC       176.05
            Pearson Chi2      135.939      Degrees of freedom      80


 *** WARNING: Parameter COM1_EXP1_0 changed by 5.0% MLE may be infinite or may not exist


!!!!!!!!!!!!!!!!!!!!!!!!!!
!ADDITIVE MODEL - LINEAR !
!!!!!!!!!!!!!!!!!!!!!!!!!!

ADD@

linear 1 dose@


loglinear 1@


fit@

          Iter  Step      Deviance

             0     0      114.050
             1     0      114.050
             2     0      114.049
             3     0      114.031
             4     0      113.700
             5     0      111.554
             6     0      110.920
             7     0      110.898
             8     0      110.898
             9     0      110.897
            10     0      110.897
            11     0      110.897

Piece-wise exponential regression
Additive  T0 + T1 + T2 + ...

Number_cells_MN is used for cases
Number_cells_scored_1000 is used for person years


                            Parameter Summary Table

 # Name                            Estimate     Std.Err.  Test Stat.  P value
-- ----------------------------   ----------   ---------  ----------  --------
Log-linear term 0
 1 %CON.....................         -12.56     Aliased
 3 rad_radiography_0........          0.000     Aliased
 4 rad_radiography_1........          14.96      0.7462      20.04    < 0.001
 5 rad_radiography_2........          13.23     Aliased
 7 x_other_0................          0.000     Aliased
 8 x_other_1................          14.69        2.14      6.863    < 0.001
 9 x_other_2................          14.27       2.158      6.614    < 0.001
11 chemotx_2................         -1.980      0.7597     -2.606    0.00916
13 flag2_0..................          0.000     Aliased
14 flag2_1..................         -55.37     2.4e+04  -0.002307      > 0.5
16 COM1_EXP1_0..............         -57.45   1.956e+04  -0.002938      > 0.5
17 COM1_EXP1_1..............          0.000     Aliased
18 COM1_EXP1_2..............         0.4894      0.7125      0.687      0.492
19 COM1_EXP1_3..............          1.702      0.5847      2.911     0.0036
21 exp_0....................          0.000     Aliased
22 exp_1....................         -2.064      0.2327     -8.869    < 0.001
23 exp_2....................         -1.201     Aliased
25 y_int_2002...............         0.2029       0.933     0.2175      > 0.5
26 y_int_2003...............        -0.2374      0.8986    -0.2642      > 0.5
27 y_int_2004...............        -0.5561       0.939    -0.5922      > 0.5
29 rad_army_0...............          0.000     Aliased
30 rad_army_1...............         -12.85       1.619     -7.934    < 0.001
31 rad_army_2...............         -11.50        1.48     -7.771    < 0.001
33 haz_exp_2................         0.5166      0.2873      1.798     0.0722
35 haz_el_2.................         -1.479      0.8165     -1.811     0.0701
37 haz_road_2...............          1.346      0.6521      2.064      0.039
38 age_cen..................       -0.09491     0.06075     -1.562      0.118
39 age_cen2.................       0.003527    0.008533     0.4134      > 0.5
40 age_cen3.................       0.002879    0.001534      1.876     0.0606
41 age_cen4.................     -4.175e-05   7.658e-05    -0.5452      > 0.5
42 age_cen5.................     -1.954e-05   1.029e-05       -1.9     0.0575
43 age_cen6.................      6.237e-08   1.887e-07     0.3306      > 0.5
44 age_cen7.................      3.290e-08   1.964e-08      1.675      0.094
45 x_dental_n_NON_ZERO......       -0.01016      0.0586    -0.1733      > 0.5
46 x_dental_n_MIS...........         0.4316      0.2909      1.484      0.138
47 num_miss_NON_ZERO........         0.2114     0.08194       2.58    0.00989
48 num_miss_MIS.............          0.000     Aliased
49 sm_pday_NON_ZERO.........        0.01499     0.01391      1.077      0.281
50 sm_pday_MIS..............        0.01171      0.3146    0.03723      > 0.5
51 x_bone_n_NON_ZERO........      -0.004755     0.07041   -0.06754      > 0.5
52 x_bone_n_MIS.............         0.4209      0.2738      1.537      0.124

Linear term 1
53 dose.....................          2.903       1.794      1.618      0.106

            Records used          111

                Deviance      110.897
                     AIC      170.897
            Pearson Chi2      137.456      Degrees of freedom      81


ci level 95@
                                       95% Confidence Bounds

 # Name                           Estimate    Std. Err.      Lower       Upper
-- ----------------------------  ----------   ---------    --------    --------

Log-linear term 0
 4 rad_radiography_1........         14.96     0.7462     13.49     16.42
             EXP(estimate)        3.133e+06       2.109   7.258e+05   1.352e+07

 8 x_other_1................         14.69      2.140     10.49     18.88
             EXP(estimate)        2.390e+06       8.499   3.604e+04   1.584e+08

 9 x_other_2................         14.27      2.158     10.04     18.50
             EXP(estimate)        1.578e+06       8.651   2.298e+04   1.083e+08

11 chemotx_2................        -1.980     0.7597    -3.469   -0.4909
             EXP(estimate)           0.1381       2.138     0.03116      0.6121

14 flag2_1..................        -55.37  2.400e+04-4.710e+04 4.698e+04
             EXP(estimate)        8.971e-25       0.000       0.000       0.000

16 COM1_EXP1_0..............        -57.45  1.956e+04-3.839e+04 3.827e+04
             EXP(estimate)        1.126e-25       0.000       0.000       0.000

18 COM1_EXP1_2..............        0.4894     0.7125   -0.9070     1.886
             EXP(estimate)            1.631       2.039      0.4037       6.592

19 COM1_EXP1_3..............         1.702     0.5847    0.5561     2.848
             EXP(estimate)            5.485       1.794       1.744       17.25

22 exp_1....................        -2.064     0.2327    -2.520    -1.608
             EXP(estimate)           0.1269       1.262     0.08042      0.2003

25 y_int_2002...............        0.2029     0.9330    -1.626     2.032
             EXP(estimate)            1.225       2.542      0.1968       7.626

26 y_int_2003...............       -0.2374     0.8986    -1.999     1.524
             EXP(estimate)           0.7887       2.456      0.1355       4.589

27 y_int_2004...............       -0.5561     0.9390    -2.396     1.284
             EXP(estimate)           0.5734       2.557     0.09104       3.612

30 rad_army_1...............        -12.85      1.619    -16.02    -9.674
             EXP(estimate)        2.633e-06       5.050   1.102e-07   6.292e-05

31 rad_army_2...............        -11.50      1.480    -14.40    -8.600
             EXP(estimate)        1.013e-05       4.392   5.571e-07   0.0001841

33 haz_exp_2................        0.5166     0.2873  -0.04653     1.080
             EXP(estimate)            1.676       1.333      0.9545       2.944

35 haz_el_2.................        -1.479     0.8165    -3.079    0.1216
             EXP(estimate)           0.2279       2.263     0.04600       1.129

37 haz_road_2...............         1.346     0.6521   0.06798     2.624
             EXP(estimate)            3.842       1.919       1.070       13.79

38 age_cen..................      -0.09491    0.06075   -0.2140   0.02416
             EXP(estimate)           0.9095       1.063      0.8074       1.024

39 age_cen2.................      0.003527   0.008533  -0.01320   0.02025
             EXP(estimate)            1.004       1.009      0.9869       1.020

40 age_cen3.................      0.002879   0.001534-0.0001282  0.005886
             EXP(estimate)            1.003       1.002      0.9999       1.006

41 age_cen4.................    -4.175e-05  7.658e-05-0.0001919 0.0001083
             EXP(estimate)            1.000       1.000      0.9998       1.000

42 age_cen5.................    -1.954e-05  1.029e-05-3.970e-05 6.214e-07
             EXP(estimate)            1.000       1.000       1.000       1.000

43 age_cen6.................     6.237e-08  1.887e-07-3.074e-07 4.321e-07
             EXP(estimate)            1.000       1.000       1.000       1.000

44 age_cen7.................     3.290e-08  1.964e-08-5.603e-09 7.140e-08
             EXP(estimate)            1.000       1.000       1.000       1.000

45 x_dental_n_NON_ZERO......      -0.01016    0.05860   -0.1250    0.1047
             EXP(estimate)           0.9899       1.060      0.8825       1.110

46 x_dental_n_MIS...........        0.4316     0.2909   -0.1386     1.002
             EXP(estimate)            1.540       1.338      0.8706       2.723

47 num_miss_NON_ZERO........        0.2114    0.08194   0.05078    0.3720
             EXP(estimate)            1.235       1.085       1.052       1.451

49 sm_pday_NON_ZERO.........       0.01499    0.01391  -0.01228   0.04225
             EXP(estimate)            1.015       1.014      0.9878       1.043

50 sm_pday_MIS..............       0.01171     0.3146   -0.6050    0.6284
             EXP(estimate)            1.012       1.370      0.5461       1.875

51 x_bone_n_NON_ZERO........     -0.004755    0.07041   -0.1428    0.1332
             EXP(estimate)           0.9953       1.073      0.8670       1.143

52 x_bone_n_MIS.............        0.4209     0.2738   -0.1158    0.9576
             EXP(estimate)            1.523       1.315      0.8907       2.606


Linear term 1
53 dose.....................         2.903      1.794   -0.6125     6.419


!bounds 53 level 95@

profile 53 noplot force lower@

  Lower bound trial values 

             Deviance   One-Sided
     Beta     Change     P-Value 
     ____________________________

     2.544  -0.03977     0.421 *
     1.100    -1.121     0.145 *
     1.746   -0.4390     0.254 *
     1.195   -0.9980     0.159 *
    0.9543    -1.324     0.125 *
    0.1814    -2.737    0.0490 *
 ***   ERROR: No convergence

   Sorted list of profile likelihood points 

             Deviance   One-Sided
     Beta     Change     P-Value 
     ____________________________

    0.1814    -2.737    0.0490
    0.9543    -1.324     0.125
     1.195   -0.9980     0.159
     1.100    -1.121     0.145
     1.746   -0.4390     0.254
     2.544  -0.03977     0.421
     2.903     0.000      0.00


      Interpolated profile likelihood bounds
       for parameter 53 (dose)

            MLE      2.903

      2-sided          Bounds         
       Level      Lower       Upper   
      ________________________________

      25.0%       2.339        ????
      50.0%       1.726        ????
      68.3%       1.194        ????
      75.0%      0.9549        ????
      90.0%      0.1958        ????
      95.0%        ????        ????
      97.5%        ????        ????
      99.0%        ????        ????
      99.5%        ????        ????


profile 53 noplot force upper@

  Upper bound trial values 

             Deviance   One-Sided
     Beta     Change     P-Value 
     ____________________________

     3.262  -0.03784     0.423 *
     4.799   -0.9600     0.164 *
     4.201   -0.4665     0.247 *
     4.840   -0.9995     0.159 *
     5.151    -1.322     0.125 *
     6.193    -2.675    0.0510 *
     6.906    -3.818    0.0254 *
     7.561    -5.007    0.0126 *
     8.359    -6.619   0.00505 *
     8.929    -7.871   0.00251 *

   Sorted list of profile likelihood points 

             Deviance   One-Sided
     Beta     Change     P-Value 
     ____________________________

     2.903     0.000      0.00
     3.262  -0.03784     0.423
     4.201   -0.4665     0.247
     4.799   -0.9600     0.164
     4.840   -0.9995     0.159
     5.151    -1.322     0.125
     6.193    -2.675    0.0510
     6.906    -3.818    0.0254
     7.561    -5.007    0.0126
     8.359    -6.619   0.00505
     8.929    -7.871   0.00251


      Interpolated profile likelihood bounds
       for parameter 53 (dose)

            MLE      2.903

      2-sided          Bounds         
       Level      Lower       Upper   
      ________________________________

      25.0%        ????       3.501
      50.0%        ????       4.184
      68.3%        ????       4.841
      75.0%        ????       5.152
      90.0%        ????       6.213
      95.0%        ????       6.920
      97.5%        ????       7.570
      99.0%        ????       8.367
      99.5%        ????       8.933


!!!!!!!!!!!!!!!!!!!!!!!!!!!!!!!!!!!!!!!!!!!!!!!!!!
!ADDITIVE MODEL - ADJUSTMENT FOR ALCOHOL         !
!!!!!!!!!!!!!!!!!!!!!!!!!!!!!!!!!!!!!!!!!!!!!!!!!!
linear 1 alcohol*dose@


parameter 53 init 2.903@


parameter 54 init 2.903@


parameter 55 init 2.903@


fit@

          Iter  Step      Deviance

             0     0      110.897
             1     0      108.626
             2     1      108.587
             3     1      108.562
             4     1      108.546
             5     1      108.536
             6     1      108.530
             7     1      108.526
             8     1      108.523
             9     1      108.521
            10     1      108.520
            11     1      108.519
            12     1      108.519
            13     1      108.519
            14     1      108.518
            15     1      108.518
            16     1      108.518
            17     1      108.518
            18     1      108.518
            19     1      108.518
            20     1      108.518
            21     1      108.518
            22     1      108.518
            23     1      108.518
            24     1      108.518
            25     1      108.518
            26     1      108.518
            27     1      108.518
            28     1      108.518
            29     1      108.518
            30     1      108.518
            31     1      108.518
            32     0      108.518
            33     1      108.518

Piece-wise exponential regression
Additive  T0 + T1 + T2 + ...

Number_cells_MN is used for cases
Number_cells_scored_1000 is used for person years


                            Parameter Summary Table

 # Name                            Estimate     Std.Err.  Test Stat.  P value
-- ----------------------------   ----------   ---------  ----------  --------
Log-linear term 0
 1 %CON.....................         -12.56     Aliased
 3 rad_radiography_0........          0.000     Aliased
 4 rad_radiography_1........          14.78      0.7123      20.75    < 0.001
 5 rad_radiography_2........          13.23     Aliased
 7 x_other_0................          0.000     Aliased
 8 x_other_1................          13.93       3.898      3.573    < 0.001
 9 x_other_2................          13.51       3.907      3.458    < 0.001
11 chemotx_2................         -2.042      0.7751     -2.634    0.00843
13 flag2_0..................          0.000     Aliased
14 flag2_1..................         -55.37     2.4e+04  -0.002307      > 0.5
16 COM1_EXP1_0..............         -57.45   1.956e+04  -0.002938      > 0.5
17 COM1_EXP1_1..............     -0.0001151     Aliased
18 COM1_EXP1_2..............         0.5139      0.7056     0.7282      0.466
19 COM1_EXP1_3..............          1.746      0.5878      2.971    0.00297
21 exp_0....................          0.000     Aliased
22 exp_1....................         -2.058      0.9216     -2.233     0.0256
23 exp_2....................         -1.201      0.9023     -1.331      0.183
25 y_int_2002...............        0.07429      0.2574     0.2886      > 0.5
26 y_int_2003...............        -0.3579     Aliased
27 y_int_2004...............        -0.7047      0.2975     -2.369     0.0179
29 rad_army_0...............          0.000     Aliased
30 rad_army_1...............         -12.02       3.663     -3.283    0.00103
31 rad_army_2...............         -10.60       3.627     -2.924    0.00346
33 haz_exp_2................         0.5788      0.2907      1.991     0.0464
35 haz_el_2.................         -1.565      0.8161     -1.918     0.0552
37 haz_road_2...............          1.353      0.6616      2.044     0.0409
38 age_cen..................        -0.1086     0.06137     -1.769     0.0768
39 age_cen2.................       0.003596    0.008362       0.43      > 0.5
40 age_cen3.................       0.003209    0.001549      2.072     0.0383
41 age_cen4.................     -4.633e-05   7.544e-05    -0.6141      > 0.5
42 age_cen5.................     -2.152e-05   1.036e-05     -2.076     0.0379
43 age_cen6.................      7.344e-08   1.865e-07     0.3937      > 0.5
44 age_cen7.................      3.606e-08   1.974e-08      1.827     0.0677
45 x_dental_n_NON_ZERO......        0.01248     0.05343     0.2337      > 0.5
46 x_dental_n_MIS...........         0.4871       0.286      1.703     0.0885
47 num_miss_NON_ZERO........         0.2239     0.07926      2.825    0.00473
48 num_miss_MIS.............          0.000     Aliased
49 sm_pday_NON_ZERO.........        0.01566     0.01398      1.121      0.262
50 sm_pday_MIS..............        0.03857      0.3123     0.1235      > 0.5
51 x_bone_n_NON_ZERO........       -0.01072       0.071    -0.1511      > 0.5
52 x_bone_n_MIS.............         0.4170      0.2738      1.523      0.128

Linear term 1
53 alcohol_1 * dose.........          6.484       3.816      1.699     0.0893
54 alcohol_2 * dose.........     -3.484e-05   4.251e-05    -0.8196      0.412
55 alcohol_3 * dose.........          2.901       2.707      1.072      0.284

            Records used          111

                Deviance      108.518
                     AIC      172.518
            Pearson Chi2       134.87      Degrees of freedom      79


ci level 95@
                                       95% Confidence Bounds

 # Name                           Estimate    Std. Err.      Lower       Upper
-- ----------------------------  ----------   ---------    --------    --------

Log-linear term 0
 4 rad_radiography_1........         14.78     0.7123     13.38     16.17
             EXP(estimate)        2.614e+06       2.039   6.473e+05   1.056e+07

 8 x_other_1................         13.93      3.898     6.289     21.57
             EXP(estimate)        1.119e+06       49.28       538.5   2.325e+09

 9 x_other_2................         13.51      3.907     5.854     21.17
             EXP(estimate)        7.384e+05       49.77       348.5   1.564e+09

11 chemotx_2................        -2.042     0.7751    -3.561   -0.5226
             EXP(estimate)           0.1298       2.171     0.02842      0.5930

14 flag2_1..................        -55.37  2.400e+04-4.710e+04 4.698e+04
             EXP(estimate)        8.971e-25       0.000       0.000       0.000

16 COM1_EXP1_0..............        -57.45  1.956e+04-3.839e+04 3.827e+04
             EXP(estimate)        1.126e-25       0.000       0.000       0.000

18 COM1_EXP1_2..............        0.5139     0.7056   -0.8692     1.897
             EXP(estimate)            1.672       2.025      0.4193       6.665

19 COM1_EXP1_3..............         1.746     0.5878    0.5943     2.898
             EXP(estimate)            5.734       1.800       1.812       18.15

22 exp_1....................        -2.058     0.9216    -3.864   -0.2515
             EXP(estimate)           0.1278       2.513     0.02099      0.7777

23 exp_2....................        -1.201     0.9023    -2.969    0.5679
             EXP(estimate)           0.3010       2.465     0.05134       1.765

25 y_int_2002...............       0.07429     0.2574   -0.4302    0.5788
             EXP(estimate)            1.077       1.294      0.6504       1.784

27 y_int_2004...............       -0.7047     0.2975    -1.288   -0.1216
             EXP(estimate)           0.4943       1.347      0.2759      0.8855

30 rad_army_1...............        -12.02      3.663    -19.20    -4.845
             EXP(estimate)        5.995e-06       38.97   4.570e-09    0.007864

31 rad_army_2...............        -10.60      3.627    -17.71    -3.496
             EXP(estimate)        2.480e-05       37.60   2.028e-08     0.03033

33 haz_exp_2................        0.5788     0.2907  0.009114     1.148
             EXP(estimate)            1.784       1.337       1.009       3.153

35 haz_el_2.................        -1.565     0.8161    -3.165   0.03451
             EXP(estimate)           0.2091       2.262     0.04223       1.035

37 haz_road_2...............         1.353     0.6616   0.05586     2.649
             EXP(estimate)            3.868       1.938       1.057       14.15

38 age_cen..................       -0.1086    0.06137   -0.2289   0.01169
             EXP(estimate)           0.8971       1.063      0.7954       1.012

39 age_cen2.................      0.003596   0.008362  -0.01279   0.01998
             EXP(estimate)            1.004       1.008      0.9873       1.020

40 age_cen3.................      0.003209   0.001549 0.0001733  0.006244
             EXP(estimate)            1.003       1.002       1.000       1.006

41 age_cen4.................    -4.633e-05  7.544e-05-0.0001942 0.0001015
             EXP(estimate)            1.000       1.000      0.9998       1.000

42 age_cen5.................    -2.152e-05  1.036e-05-4.184e-05-1.207e-06
             EXP(estimate)            1.000       1.000       1.000       1.000

43 age_cen6.................     7.344e-08  1.865e-07-2.922e-07 4.391e-07
             EXP(estimate)            1.000       1.000       1.000       1.000

44 age_cen7.................     3.606e-08  1.974e-08-2.631e-09 7.475e-08
             EXP(estimate)            1.000       1.000       1.000       1.000

45 x_dental_n_NON_ZERO......       0.01248    0.05343  -0.09224    0.1172
             EXP(estimate)            1.013       1.055      0.9119       1.124

46 x_dental_n_MIS...........        0.4871     0.2860  -0.07341     1.048
             EXP(estimate)            1.628       1.331      0.9292       2.851

47 num_miss_NON_ZERO........        0.2239    0.07926   0.06857    0.3793
             EXP(estimate)            1.251       1.082       1.071       1.461

49 sm_pday_NON_ZERO.........       0.01566    0.01398  -0.01173   0.04306
             EXP(estimate)            1.016       1.014      0.9883       1.044

50 sm_pday_MIS..............       0.03857     0.3123   -0.5735    0.6506
             EXP(estimate)            1.039       1.367      0.5635       1.917

51 x_bone_n_NON_ZERO........      -0.01072    0.07100   -0.1499    0.1284
             EXP(estimate)           0.9893       1.074      0.8608       1.137

52 x_bone_n_MIS.............        0.4170     0.2738   -0.1197    0.9537
             EXP(estimate)            1.517       1.315      0.8872       2.595


Linear term 1
53 alcohol_1 * dose.........         6.484      3.816   -0.9960     13.96

54 alcohol_2 * dose.........    -3.484e-05  4.251e-05-0.0001181 4.847e-05

55 alcohol_3 * dose.........         2.901      2.707    -2.404     8.205


!bounds 53 level 95@

profile 53 noplot force lower@

  Lower bound trial values 

             Deviance   One-Sided
     Beta     Change     P-Value 
     ____________________________

     5.721  -0.03422     0.427 *
     2.024    -1.583     0.104 *
     4.038   -0.3951     0.265 *
     2.844   -0.9699     0.162 *
     2.343    -1.319     0.125 *
    0.8797    -2.874    0.0450 *
    0.2161    -4.010    0.0226 *
 ***   ERROR: No convergence

   Sorted list of profile likelihood points 

             Deviance   One-Sided
     Beta     Change     P-Value 
     ____________________________

    0.2161    -4.010    0.0226
    0.8797    -2.874    0.0450
     2.343    -1.319     0.125
     2.844   -0.9699     0.162
     2.024    -1.583     0.104
     4.038   -0.3951     0.265
     5.721  -0.03422     0.427
     6.484     0.000   0.00251


      Interpolated profile likelihood bounds
       for parameter 53 (alcohol_1 * dose)

            MLE      6.484

      2-sided          Bounds         
       Level      Lower       Upper   
      ________________________________

      25.0%       5.214        ????
      50.0%       3.889        ????
      68.3%       2.796        ????
      75.0%       2.338        ????
      90.0%      0.9939        ????
      95.0%      0.3052        ????
      97.5%        ????        ????
      99.0%        ????        ????
      99.5%        ????        ????


profile 53 noplot force upper@

  Upper bound trial values 

             Deviance   One-Sided
     Beta     Change     P-Value 
     ____________________________

     7.247  -0.03122     0.430 *
     11.37    -1.132     0.144 *
     9.560   -0.4603     0.249 *
     11.07    -1.002     0.158 *
     11.78    -1.322     0.125 *
     14.19    -2.658    0.0515 *
     15.90    -3.807    0.0255 *
     17.48    -5.001    0.0127 *
     19.42    -6.614   0.00506 *
     20.82    -7.868   0.00252 *

   Sorted list of profile likelihood points 

             Deviance   One-Sided
     Beta     Change     P-Value 
     ____________________________

     6.484     0.000   0.00251
     7.247  -0.03122     0.430
     9.560   -0.4603     0.249
     11.07    -1.002     0.158
     11.37    -1.132     0.144
     11.78    -1.322     0.125
     14.19    -2.658    0.0515
     15.90    -3.807    0.0255
     17.48    -5.001    0.0127
     19.42    -6.614   0.00506
     20.82    -7.868   0.00252


      Interpolated profile likelihood bounds
       for parameter 53 (alcohol_1 * dose)

            MLE      6.484

      2-sided          Bounds         
       Level      Lower       Upper   
      ________________________________

      25.0%        ????       7.901
      50.0%        ????       9.541
      68.3%        ????       11.07
      75.0%        ????       11.79
      90.0%        ????       14.27
      95.0%        ????       15.94
      97.5%        ????       17.51
      99.0%        ????       19.44
      99.5%        ????       20.83


!bounds 54 level 95@

profile 54 noplot force lower@

  Lower bound trial values 

             Deviance   One-Sided
     Beta     Change     P-Value 
     ____________________________

-4.334e-05    -2.183    0.0698 *
 ***   ERROR: No convergence: Too much step halving

   Sorted list of profile likelihood points 

             Deviance   One-Sided
     Beta     Change     P-Value 
     ____________________________

-3.484e-05     0.000   0.00252


      Interpolated profile likelihood bounds
       for parameter 54 (alcohol_2 * dose)

            MLE -3.484e-05

      2-sided          Bounds         
       Level      Lower       Upper   
      ________________________________

      25.0%        ????        ????
      50.0%        ????        ????
      68.3%        ????        ????
      75.0%        ????        ????
      90.0%        ????        ????
      95.0%        ????        ????
      97.5%        ????        ????
      99.0%        ????        ????
      99.5%        ????        ????


profile 54 noplot force upper@

  Upper bound trial values 

             Deviance   One-Sided
     Beta     Change     P-Value 
     ____________________________

-2.634e-05-1.631e-06     0.499 *
-1.359e-05-4.126e-06     0.499 *
 2.892e-05-1.245e-05     0.499
 0.0001139-2.909e-05     0.498
 0.0002840-6.237e-05     0.497
 0.0006240-0.0001290     0.495
  0.001304-0.0002622     0.494

   Sorted list of profile likelihood points 

             Deviance   One-Sided
     Beta     Change     P-Value 
     ____________________________

-3.484e-05     0.000   0.00252
-2.634e-05-1.631e-06     0.499
-1.359e-05-4.126e-06     0.499


      Interpolated profile likelihood bounds
       for parameter 54 (alcohol_2 * dose)

            MLE -3.484e-05

      2-sided          Bounds         
       Level      Lower       Upper   
      ________________________________

      25.0%        ????        ????
      50.0%        ????        ????
      68.3%        ????        ????
      75.0%        ????        ????
      90.0%        ????        ????
      95.0%        ????        ????
      97.5%        ????        ????
      99.0%        ????        ????
      99.5%        ????        ????


!bounds 55 level 95@

profile 55 noplot force lower@

  Lower bound trial values 

             Deviance   One-Sided
     Beta     Change     P-Value 
     ____________________________

     2.359  -0.04169     0.419 *
    0.3045    -1.103     0.147 *
     1.218   -0.4368     0.254 *
    0.4222   -0.9984     0.159 *
   0.07614    -1.324     0.125 *
 ***   ERROR: No convergence

   Sorted list of profile likelihood points 

             Deviance   One-Sided
     Beta     Change     P-Value 
     ____________________________

   0.07614    -1.324     0.125
    0.4222   -0.9984     0.159
    0.3045    -1.103     0.147
     1.218   -0.4368     0.254
     2.359  -0.04169     0.419
     2.901     0.000   0.00252


      Interpolated profile likelihood bounds
       for parameter 55 (alcohol_3 * dose)

            MLE      2.901

      2-sided          Bounds         
       Level      Lower       Upper   
      ________________________________

      25.0%       2.073        ????
      50.0%       1.186        ????
      68.3%      0.4203        ????
      75.0%     0.07665        ????
      90.0%        ????        ????
      95.0%        ????        ????
      97.5%        ????        ????
      99.0%        ????        ????
      99.5%        ????        ????


profile 55 noplot force upper@

  Upper bound trial values 

             Deviance   One-Sided
     Beta     Change     P-Value 
     ____________________________

     3.442  -0.03863     0.422 *
     5.702   -0.8930     0.172 *
     4.885   -0.4715     0.246 *
     5.878   -0.9976     0.159 *
     6.378    -1.321     0.125 *
     8.070    -2.657    0.0515 *
     9.280    -3.804    0.0256 *
     10.41    -4.998    0.0127 *
     11.82    -6.611   0.00507 *
     12.84    -7.867   0.00252 *

   Sorted list of profile likelihood points 

             Deviance   One-Sided
     Beta     Change     P-Value 
     ____________________________

     2.901     0.000   0.00252
     3.442  -0.03863     0.422
     4.885   -0.4715     0.246
     5.702   -0.8930     0.172
     5.878   -0.9976     0.159
     6.378    -1.321     0.125
     8.070    -2.657    0.0515
     9.280    -3.804    0.0256
     10.41    -4.998    0.0127
     11.82    -6.611   0.00507
     12.84    -7.867   0.00252


      Interpolated profile likelihood bounds
       for parameter 55 (alcohol_3 * dose)

            MLE      2.901

      2-sided          Bounds         
       Level      Lower       Upper   
      ________________________________

      25.0%        ????       3.801
      50.0%        ????       4.847
      68.3%        ????       5.882
      75.0%        ????       6.381
      90.0%        ????       8.125
      95.0%        ????       9.317
      97.5%        ????       10.44
      99.0%        ????       11.84
      99.5%        ????       12.85


!!!!!!!!!!!!!!!!!!!!!!!!!!!!!!!!!!!
!MULTIPLICATIVE MODEL - LINEAR    !
!!!!!!!!!!!!!!!!!!!!!!!!!!!!!!!!!!!
RRISK@


linear 1@


loglinear 1@


fit@

          Iter  Step      Deviance

             0     0      118.204
             1     0      117.272
             2     0      114.531
             3     0      114.076
             4     0      114.050
             5     0      114.050
             6     0      114.050

Piece-wise exponential regression
Additive excess relative risk T0 * (1 + T1 + T2 + ...)

Number_cells_MN is used for cases
Number_cells_scored_1000 is used for person years


                            Parameter Summary Table

 # Name                            Estimate     Std.Err.  Test Stat.  P value
-- ----------------------------   ----------   ---------  ----------  --------
Log-linear term 0
 1 %CON.....................         -12.56     Aliased
 3 rad_radiography_0........          0.000     Aliased
 4 rad_radiography_1........          14.73      0.6992      21.07    < 0.001
 5 rad_radiography_2........          13.23     Aliased
 7 x_other_0................          0.000     Aliased
 8 x_other_1................          14.53       1.811      8.025    < 0.001
 9 x_other_2................          14.10       1.826      7.721    < 0.001
11 chemotx_2................         -1.821      0.6967     -2.614    0.00896
13 flag2_0..................          0.000     Aliased
14 flag2_1..................         -55.37     2.4e+04  -0.002307      > 0.5
16 COM1_EXP1_0..............         -57.45   1.956e+04  -0.002938      > 0.5
17 COM1_EXP1_1..............     -0.0001151     Aliased
18 COM1_EXP1_2..............         0.5758      0.6825     0.8437      0.399
19 COM1_EXP1_3..............          1.478      0.5422      2.725    0.00642
21 exp_0....................          0.000     Aliased
22 exp_1....................         -2.136      0.8387     -2.546     0.0109
23 exp_2....................         -1.311      0.8213     -1.596       0.11
25 y_int_2002...............         0.6787      0.2421      2.803    0.00506
26 y_int_2003...............         0.2710     Aliased
27 y_int_2004...............       -0.04964      0.2843    -0.1746      > 0.5
29 rad_army_0...............          0.000     Aliased
30 rad_army_1...............         -13.11       1.196     -10.96    < 0.001
31 rad_army_2...............         -11.92       1.033     -11.54    < 0.001
33 haz_exp_2................         0.5100      0.2739      1.862     0.0626
35 haz_el_2.................         -1.485      0.8067      -1.84     0.0657
37 haz_road_2...............          1.416      0.6293       2.25     0.0245
38 age_cen..................       -0.08572     0.05686     -1.508      0.132
39 age_cen2.................       0.002437    0.007864     0.3098      > 0.5
40 age_cen3.................       0.002521    0.001415      1.782     0.0748
41 age_cen4.................     -2.455e-05   6.958e-05    -0.3528      > 0.5
42 age_cen5.................     -1.692e-05   9.323e-06     -1.815     0.0695
43 age_cen6.................      2.514e-08   1.715e-07     0.1466      > 0.5
44 age_cen7.................      2.826e-08   1.766e-08        1.6       0.11
45 x_dental_n_NON_ZERO......        0.01834     0.04997     0.3669      > 0.5
46 x_dental_n_MIS...........         0.5025      0.2689      1.869     0.0617
47 num_miss_NON_ZERO........         0.2365     0.07334      3.224    0.00126
48 num_miss_MIS.............          0.000     Aliased
49 sm_pday_NON_ZERO.........        0.01457     0.01323      1.101      0.271
50 sm_pday_MIS..............       -0.01085      0.2954   -0.03674      > 0.5
51 x_bone_n_NON_ZERO........       -0.02970     0.06936    -0.4281      > 0.5
52 x_bone_n_MIS.............         0.2927      0.2541      1.152      0.249

            Records used          111

                Deviance       114.05
                     AIC       172.05
            Pearson Chi2      135.939      Degrees of freedom      82


linear 1 dose@


fit@

          Iter  Step      Deviance

             0     0      114.050
             1     0      112.519
             2     0      112.502
             3     0      112.502
             4     0      112.502

Piece-wise exponential regression
Additive excess relative risk T0 * (1 + T1 + T2 + ...)

Number_cells_MN is used for cases
Number_cells_scored_1000 is used for person years


                            Parameter Summary Table

 # Name                            Estimate     Std.Err.  Test Stat.  P value
-- ----------------------------   ----------   ---------  ----------  --------
Log-linear term 0
 1 %CON.....................         -12.56     Aliased
 3 rad_radiography_0........          0.000     Aliased
 4 rad_radiography_1........          14.94      0.7226      20.67    < 0.001
 5 rad_radiography_2........          13.23     Aliased
 7 x_other_0................          0.000     Aliased
 8 x_other_1................          14.81       1.834      8.076    < 0.001
 9 x_other_2................          14.39        1.85      7.779    < 0.001
11 chemotx_2................         -1.872      0.7047     -2.657    0.00789
13 flag2_0..................          0.000     Aliased
14 flag2_1..................         -55.37     2.4e+04  -0.002307      > 0.5
16 COM1_EXP1_0..............         -57.45   1.956e+04  -0.002938      > 0.5
17 COM1_EXP1_1..............     -0.0001151     Aliased
18 COM1_EXP1_2..............         0.5519      0.6876     0.8026      0.422
19 COM1_EXP1_3..............          1.519      0.5435      2.796    0.00518
21 exp_0....................          0.000     Aliased
22 exp_1....................         -2.087       0.219     -9.529    < 0.001
23 exp_2....................         -1.310     Aliased
25 y_int_2002...............         0.5511      0.8584      0.642      > 0.5
26 y_int_2003...............         0.1502      0.8246     0.1821      > 0.5
27 y_int_2004...............        -0.1280      0.8617    -0.1486      > 0.5
29 rad_army_0...............          0.000     Aliased
30 rad_army_1...............         -13.05       1.201     -10.87    < 0.001
31 rad_army_2...............         -11.86       1.034     -11.46    < 0.001
33 haz_exp_2................         0.4758      0.2757      1.726     0.0844
35 haz_el_2.................         -1.511      0.8086     -1.869     0.0617
37 haz_road_2...............          1.305      0.6413      2.035     0.0419
38 age_cen..................       -0.08813     0.05695     -1.548      0.122
39 age_cen2.................       0.003160    0.007871     0.4014      > 0.5
40 age_cen3.................       0.002607    0.001412      1.846     0.0649
41 age_cen4.................     -3.376e-05   6.948e-05     -0.486      > 0.5
42 age_cen5.................     -1.732e-05   9.249e-06     -1.873     0.0611
43 age_cen6.................      4.803e-08   1.709e-07      0.281      > 0.5
44 age_cen7.................      2.867e-08   1.746e-08      1.642      0.101
45 x_dental_n_NON_ZERO......       0.001426     0.05237    0.02723      > 0.5
46 x_dental_n_MIS...........         0.4391      0.2754      1.594      0.111
47 num_miss_NON_ZERO........         0.2081     0.07945      2.619    0.00881
48 num_miss_MIS.............          0.000     Aliased
49 sm_pday_NON_ZERO.........        0.01347     0.01341      1.005      0.315
50 sm_pday_MIS..............       -0.02893      0.2996   -0.09657      > 0.5
51 x_bone_n_NON_ZERO........       -0.02045     0.06904    -0.2962      > 0.5
52 x_bone_n_MIS.............         0.3286       0.253      1.299      0.194

Linear term 1
53 dose.....................         0.9390      0.9104      1.031      0.302

            Records used          111

                Deviance      112.502
                     AIC      172.502
            Pearson Chi2      136.397      Degrees of freedom      81


ci level 95@
                                       95% Confidence Bounds

 # Name                           Estimate    Std. Err.      Lower       Upper
-- ----------------------------  ----------   ---------    --------    --------

Log-linear term 0
 4 rad_radiography_1........         14.94     0.7226     13.52     16.35
             EXP(estimate)        3.072e+06       2.060   7.453e+05   1.266e+07

 8 x_other_1................         14.81      1.834     11.22     18.41
             EXP(estimate)        2.712e+06       6.261   7.445e+04   9.877e+07

 9 x_other_2................         14.39      1.850     10.76     18.02
             EXP(estimate)        1.777e+06       6.360   4.730e+04   6.672e+07

11 chemotx_2................        -1.872     0.7047    -3.253   -0.4909
             EXP(estimate)           0.1538       2.023     0.03865      0.6121

14 flag2_1..................        -55.37  2.400e+04-4.710e+04 4.698e+04
             EXP(estimate)        8.971e-25       0.000       0.000       0.000

16 COM1_EXP1_0..............        -57.45  1.956e+04-3.839e+04 3.827e+04
             EXP(estimate)        1.126e-25       0.000       0.000       0.000

18 COM1_EXP1_2..............        0.5519     0.6876   -0.7958     1.900
             EXP(estimate)            1.737       1.989      0.4512       6.683

19 COM1_EXP1_3..............         1.519     0.5435    0.4541     2.585
             EXP(estimate)            4.570       1.722       1.575       13.26

22 exp_1....................        -2.087     0.2190    -2.516    -1.658
             EXP(estimate)           0.1240       1.245     0.08075      0.1906

25 y_int_2002...............        0.5511     0.8584    -1.131     2.234
             EXP(estimate)            1.735       2.359      0.3226       9.333

26 y_int_2003...............        0.1502     0.8246    -1.466     1.766
             EXP(estimate)            1.162       2.281      0.2308       5.850

27 y_int_2004...............       -0.1280     0.8617    -1.817     1.561
             EXP(estimate)           0.8798       2.367      0.1625       4.763

30 rad_army_1...............        -13.05      1.201    -15.40    -10.70
             EXP(estimate)        2.150e-06       3.323   2.043e-07   2.263e-05

31 rad_army_2...............        -11.86      1.034    -13.89    -9.831
             EXP(estimate)        7.076e-06       2.814   9.316e-07   5.375e-05

33 haz_exp_2................        0.4758     0.2757  -0.06462     1.016
             EXP(estimate)            1.609       1.317      0.9374       2.763

35 haz_el_2.................        -1.511     0.8086    -3.096   0.07395
             EXP(estimate)           0.2207       2.245     0.04525       1.077

37 haz_road_2...............         1.305     0.6413   0.04782     2.561
             EXP(estimate)            3.686       1.899       1.049       12.96

38 age_cen..................      -0.08813    0.05695   -0.1997   0.02348
             EXP(estimate)           0.9156       1.059      0.8189       1.024

39 age_cen2.................      0.003160   0.007871  -0.01227   0.01859
             EXP(estimate)            1.003       1.008      0.9878       1.019

40 age_cen3.................      0.002607   0.001412-0.0001608  0.005374
             EXP(estimate)            1.003       1.001      0.9998       1.005

41 age_cen4.................    -3.376e-05  6.948e-05-0.0001699 0.0001024
             EXP(estimate)            1.000       1.000      0.9998       1.000

42 age_cen5.................    -1.732e-05  9.249e-06-3.545e-05 8.057e-07
             EXP(estimate)            1.000       1.000       1.000       1.000

43 age_cen6.................     4.803e-08  1.709e-07-2.869e-07 3.830e-07
             EXP(estimate)            1.000       1.000       1.000       1.000

44 age_cen7.................     2.867e-08  1.746e-08-5.551e-09 6.289e-08
             EXP(estimate)            1.000       1.000       1.000       1.000

45 x_dental_n_NON_ZERO......      0.001426    0.05237   -0.1012    0.1041
             EXP(estimate)            1.001       1.054      0.9037       1.110

46 x_dental_n_MIS...........        0.4391     0.2754   -0.1008    0.9789
             EXP(estimate)            1.551       1.317      0.9041       2.662

47 num_miss_NON_ZERO........        0.2081    0.07945   0.05238    0.3638
             EXP(estimate)            1.231       1.083       1.054       1.439

49 sm_pday_NON_ZERO.........       0.01347    0.01341  -0.01281   0.03975
             EXP(estimate)            1.014       1.013      0.9873       1.041

50 sm_pday_MIS..............      -0.02893     0.2996   -0.6161    0.5583
             EXP(estimate)           0.9715       1.349      0.5400       1.748

51 x_bone_n_NON_ZERO........      -0.02045    0.06904   -0.1558    0.1149
             EXP(estimate)           0.9798       1.071      0.8558       1.122

52 x_bone_n_MIS.............        0.3286     0.2530   -0.1673    0.8245
             EXP(estimate)            1.389       1.288      0.8460       2.281


Linear term 1
53 dose.....................        0.9390     0.9104   -0.8454     2.723


!bounds 53 level 95@

profile 53 noplot force lower@

  Lower bound trial values 

             Deviance   One-Sided
     Beta     Change     P-Value 
     ____________________________

    0.7569  -0.04397     0.417 *
    0.1109    -1.149     0.142 *
    0.4091   -0.4195     0.259 *
    0.1611   -0.9937     0.159 *
   0.05915    -1.325     0.125 *
   -0.2564    -2.822    0.0465 *
   -0.4148    -3.928    0.0238 *
   -0.5462    -5.092    0.0120 *
   -0.6909    -6.718   0.00477 *
   -0.7787    -7.933   0.00243 *

   Sorted list of profile likelihood points 

             Deviance   One-Sided
     Beta     Change     P-Value 
     ____________________________

   -0.7787    -7.933   0.00243
   -0.6909    -6.718   0.00477
   -0.5462    -5.092    0.0120
   -0.4148    -3.928    0.0238
   -0.2564    -2.822    0.0465
   0.05915    -1.325     0.125
    0.1611   -0.9937     0.159
    0.1109    -1.149     0.142
    0.4091   -0.4195     0.259
    0.7569  -0.04397     0.417
    0.9390     0.000   0.00252


      Interpolated profile likelihood bounds
       for parameter 53 (dose)

            MLE     0.9390

      2-sided          Bounds         
       Level      Lower       Upper   
      ________________________________

      25.0%      0.6705        ????
      50.0%      0.3900        ????
      68.3%      0.1589        ????
      75.0%     0.05972        ????
      90.0%     -0.2374        ????
      95.0%     -0.4040        ????
      97.5%     -0.5394        ????
      99.0%     -0.6844        ????
      99.5%     -0.7750        ????


profile 53 noplot force upper@

  Upper bound trial values 

             Deviance   One-Sided
     Beta     Change     P-Value 
     ____________________________

     1.121  -0.03934     0.421 *
     1.865   -0.8348     0.180 *
     1.616   -0.4748     0.245 *
     1.961   -0.9949     0.159 *
     2.141    -1.320     0.125 *
     2.756    -2.639    0.0522 *
     3.218    -3.787    0.0258 *
     3.663    -4.985    0.0128 *
     4.228    -6.598   0.00510 *
     4.654    -7.860   0.00253 *

   Sorted list of profile likelihood points 

             Deviance   One-Sided
     Beta     Change     P-Value 
     ____________________________

    0.9390     0.000   0.00252
     1.121  -0.03934     0.421
     1.616   -0.4748     0.245
     1.865   -0.8348     0.180
     1.961   -0.9949     0.159
     2.141    -1.320     0.125
     2.756    -2.639    0.0522
     3.218    -3.787    0.0258
     3.663    -4.985    0.0128
     4.228    -6.598   0.00510
     4.654    -7.860   0.00253


      Interpolated profile likelihood bounds
       for parameter 53 (dose)

            MLE     0.9390

      2-sided          Bounds         
       Level      Lower       Upper   
      ________________________________

      25.0%        ????       1.242
      50.0%        ????       1.600
      68.3%        ????       1.964
      75.0%        ????       2.143
      90.0%        ????       2.785
      95.0%        ????       3.239
      97.5%        ????       3.677
      99.0%        ????       4.241
      99.5%        ????       4.660


!!!!!!!!!!!!!!!!!!!!!!!!!!!!!!!!!!!!!!!!!!!!!!!!!!!!!!!!!
!MULTIPLICATIVE MODEL - ADJUSTMENT FOR ALCOHOL          !
!!!!!!!!!!!!!!!!!!!!!!!!!!!!!!!!!!!!!!!!!!!!!!!!!!!!!!!!!
linear 1 alcohol*dose@


fit@

          Iter  Step      Deviance

             0     0      115.330
             1     0      107.841
             2     0      107.610
             3     0      107.610
             4     0      107.610
             5     0      107.610
             6     0      107.610

Piece-wise exponential regression
Additive excess relative risk T0 * (1 + T1 + T2 + ...)

Number_cells_MN is used for cases
Number_cells_scored_1000 is used for person years


                            Parameter Summary Table

 # Name                            Estimate     Std.Err.  Test Stat.  P value
-- ----------------------------   ----------   ---------  ----------  --------
Log-linear term 0
 1 %CON.....................         -12.56     Aliased
 3 rad_radiography_0........          0.000     Aliased
 4 rad_radiography_1........          14.73      0.7334      20.08    < 0.001
 5 rad_radiography_2........          13.23     Aliased
 7 x_other_0................          0.000     Aliased
 8 x_other_1................          14.97       1.835       8.16    < 0.001
 9 x_other_2................          14.57       1.848      7.883    < 0.001
11 chemotx_2................         -2.019      0.7141     -2.828    0.00469
13 flag2_0..................          0.000     Aliased
14 flag2_1..................         -55.37     2.4e+04  -0.002307      > 0.5
16 COM1_EXP1_0..............         -57.45   1.956e+04  -0.002938      > 0.5
17 COM1_EXP1_1..............     -0.0001151     Aliased
18 COM1_EXP1_2..............         0.4917      0.6999     0.7026      0.482
19 COM1_EXP1_3..............          1.688      0.5622      3.002    0.00268
21 exp_0....................          0.000     Aliased
22 exp_1....................         -2.151      0.2252     -9.552    < 0.001
23 exp_2....................         -1.310     Aliased
25 y_int_2002...............         0.1678      0.8978     0.1869      > 0.5
26 y_int_2003...............        -0.2564      0.8615    -0.2976      > 0.5
27 y_int_2004...............        -0.6082      0.9133    -0.6659      > 0.5
29 rad_army_0...............          0.000     Aliased
30 rad_army_1...............         -12.90       1.204     -10.71    < 0.001
31 rad_army_2...............         -11.60       1.049     -11.06    < 0.001
33 haz_exp_2................         0.5540      0.2793      1.984     0.0473
35 haz_el_2.................         -1.610      0.8097     -1.989     0.0467
37 haz_road_2...............          1.342      0.6367      2.107     0.0351
38 age_cen..................        -0.1165     0.06026     -1.933     0.0533
39 age_cen2.................       0.005299    0.008075     0.6562      > 0.5
40 age_cen3.................       0.003273    0.001493      2.192     0.0284
41 age_cen4.................     -6.239e-05   7.238e-05    -0.8619      0.389
42 age_cen5.................     -2.131e-05   9.691e-06     -2.199     0.0279
43 age_cen6.................      1.144e-07   1.766e-07     0.6476      > 0.5
44 age_cen7.................      3.470e-08   1.802e-08      1.926     0.0541
45 x_dental_n_NON_ZERO......        0.02204     0.05448     0.4045      > 0.5
46 x_dental_n_MIS...........         0.4556       0.285      1.599       0.11
47 num_miss_NON_ZERO........         0.2249     0.07806      2.881    0.00397
48 num_miss_MIS.............          0.000     Aliased
49 sm_pday_NON_ZERO.........        0.01497     0.01355      1.105      0.269
50 sm_pday_MIS..............        0.07997      0.3048     0.2624      > 0.5
51 x_bone_n_NON_ZERO........       -0.02645     0.06851     -0.386      > 0.5
52 x_bone_n_MIS.............         0.3489       0.251       1.39      0.165

Linear term 1
53 alcohol_1 * dose.........          5.719       4.154      1.377      0.169
54 alcohol_2 * dose.........        -0.3500      0.8754    -0.3998      > 0.5
55 alcohol_3 * dose.........          1.186        1.26     0.9418      0.346

            Records used          111

                Deviance       107.61
                     AIC       171.61
            Pearson Chi2      129.574      Degrees of freedom      79


ci level 95@
                                       95% Confidence Bounds

 # Name                           Estimate    Std. Err.      Lower       Upper
-- ----------------------------  ----------   ---------    --------    --------

Log-linear term 0
 4 rad_radiography_1........         14.73     0.7334     13.29     16.16
             EXP(estimate)        2.484e+06       2.082   5.899e+05   1.046e+07

 8 x_other_1................         14.97      1.835     11.37     18.57
             EXP(estimate)        3.172e+06       6.262   8.707e+04   1.156e+08

 9 x_other_2................         14.57      1.848     10.95     18.19
             EXP(estimate)        2.121e+06       6.347   5.671e+04   7.936e+07

11 chemotx_2................        -2.019     0.7141    -3.419   -0.6196
             EXP(estimate)           0.1328       2.042     0.03276      0.5382

14 flag2_1..................        -55.37  2.400e+04-4.710e+04 4.698e+04
             EXP(estimate)        8.971e-25       0.000       0.000       0.000

16 COM1_EXP1_0..............        -57.45  1.956e+04-3.839e+04 3.827e+04
             EXP(estimate)        1.126e-25       0.000       0.000       0.000

18 COM1_EXP1_2..............        0.4917     0.6999   -0.8801     1.864
             EXP(estimate)            1.635       2.014      0.4147       6.447

19 COM1_EXP1_3..............         1.688     0.5622    0.5859     2.790
             EXP(estimate)            5.407       1.754       1.797       16.27

22 exp_1....................        -2.151     0.2252    -2.593    -1.710
             EXP(estimate)           0.1163       1.253     0.07482      0.1809

25 y_int_2002...............        0.1678     0.8978    -1.592     1.927
             EXP(estimate)            1.183       2.454      0.2036       6.872

26 y_int_2003...............       -0.2564     0.8615    -1.945     1.432
             EXP(estimate)           0.7738       2.367      0.1430       4.188

27 y_int_2004...............       -0.6082     0.9133    -2.398     1.182
             EXP(estimate)           0.5443       2.493     0.09087       3.261

30 rad_army_1...............        -12.90      1.204    -15.26    -10.54
             EXP(estimate)        2.492e-06       3.335   2.352e-07   2.641e-05

31 rad_army_2...............        -11.60      1.049    -13.66    -9.548
             EXP(estimate)        9.135e-06       2.854   1.170e-06   7.135e-05

33 haz_exp_2................        0.5540     0.2793  0.006662     1.101
             EXP(estimate)            1.740       1.322       1.007       3.008

35 haz_el_2.................        -1.610     0.8097    -3.197  -0.02342
             EXP(estimate)           0.1998       2.247     0.04086      0.9769

37 haz_road_2...............         1.342     0.6367   0.09376     2.590
             EXP(estimate)            3.825       1.890       1.098       13.32

38 age_cen..................       -0.1165    0.06026   -0.2346  0.001635
             EXP(estimate)           0.8900       1.062      0.7909       1.002

39 age_cen2.................      0.005299   0.008075  -0.01053   0.02112
             EXP(estimate)            1.005       1.008      0.9895       1.021

40 age_cen3.................      0.003273   0.001493 0.0003468  0.006199
             EXP(estimate)            1.003       1.001       1.000       1.006

41 age_cen4.................    -6.239e-05  7.238e-05-0.0002042 7.948e-05
             EXP(estimate)           0.9999       1.000      0.9998       1.000

42 age_cen5.................    -2.131e-05  9.691e-06-4.031e-05-2.319e-06
             EXP(estimate)            1.000       1.000       1.000       1.000

43 age_cen6.................     1.144e-07  1.766e-07-2.318e-07 4.606e-07
             EXP(estimate)            1.000       1.000       1.000       1.000

44 age_cen7.................     3.470e-08  1.802e-08-6.139e-10 7.001e-08
             EXP(estimate)            1.000       1.000       1.000       1.000

45 x_dental_n_NON_ZERO......       0.02204    0.05448  -0.08475    0.1288
             EXP(estimate)            1.022       1.056      0.9187       1.137

46 x_dental_n_MIS...........        0.4556     0.2850   -0.1030     1.014
             EXP(estimate)            1.577       1.330      0.9021       2.757

47 num_miss_NON_ZERO........        0.2249    0.07806   0.07187    0.3779
             EXP(estimate)            1.252       1.081       1.075       1.459

49 sm_pday_NON_ZERO.........       0.01497    0.01355  -0.01158   0.04152
             EXP(estimate)            1.015       1.014      0.9885       1.042

50 sm_pday_MIS..............       0.07997     0.3048   -0.5175    0.6774
             EXP(estimate)            1.083       1.356      0.5960       1.969

51 x_bone_n_NON_ZERO........      -0.02645    0.06851   -0.1607    0.1078
             EXP(estimate)           0.9739       1.071      0.8515       1.114

52 x_bone_n_MIS.............        0.3489     0.2510   -0.1431    0.8408
             EXP(estimate)            1.417       1.285      0.8667       2.318


Linear term 1
53 alcohol_1 * dose.........         5.719      4.154    -2.421     13.86

54 alcohol_2 * dose.........       -0.3500     0.8754    -2.066     1.366

55 alcohol_3 * dose.........         1.186      1.260    -1.283     3.656


!bounds 53 level 95@

profile 53 noplot force lower@

  Lower bound trial values 

             Deviance   One-Sided
     Beta     Change     P-Value 
     ____________________________

     4.889  -0.04724     0.414 *
     2.203    -1.182     0.138 *
     3.481   -0.4020     0.263 *
     2.446   -0.9876     0.160 *
     2.042    -1.326     0.125 *
    0.8313    -2.924    0.0436
    0.9643    -2.691    0.0505 *
    0.3715    -3.897    0.0242 *
  -0.05300    -5.116    0.0119 *
   -0.4783    -6.873   0.00437
   -0.4275    -6.621   0.00504 *
   -0.6620    -7.927   0.00244 *

   Sorted list of profile likelihood points 

             Deviance   One-Sided
     Beta     Change     P-Value 
     ____________________________

   -0.6620    -7.927   0.00244
   -0.4275    -6.621   0.00504
  -0.05300    -5.116    0.0119
    0.3715    -3.897    0.0242
    0.9643    -2.691    0.0505
     2.042    -1.326     0.125
     2.446   -0.9876     0.160
     2.203    -1.182     0.138
     3.481   -0.4020     0.263
     4.889  -0.04724     0.414
     5.719     0.000   0.00253


      Interpolated profile likelihood bounds
       for parameter 53 (alcohol_1 * dose)

            MLE      5.719

      2-sided          Bounds         
       Level      Lower       Upper   
      ________________________________

      25.0%       4.547        ????
      50.0%       3.365        ????
      68.3%       2.430        ????
      75.0%       2.045        ????
      90.0%      0.9558        ????
      95.0%      0.3937        ????
      97.5%    -0.02619        ????
      99.0%     -0.4302        ????
      99.5%     -0.6543        ????


profile 53 noplot force upper@

  Upper bound trial values 

             Deviance   One-Sided
     Beta     Change     P-Value 
     ____________________________

     6.550  -0.04035     0.420 *
     9.836   -0.7699     0.190 *
     8.848   -0.4768     0.245 *
     10.49   -0.9909     0.160 *
     11.38    -1.318     0.125 *
     14.44    -2.626    0.0526 *
     16.83    -3.778    0.0260 *
     19.17    -4.981    0.0128 *
     22.20    -6.596   0.00511 *
     24.51    -7.860   0.00253 *

   Sorted list of profile likelihood points 

             Deviance   One-Sided
     Beta     Change     P-Value 
     ____________________________

     5.719     0.000   0.00253
     6.550  -0.04035     0.420
     8.848   -0.4768     0.245
     9.836   -0.7699     0.190
     10.49   -0.9909     0.160
     11.38    -1.318     0.125
     14.44    -2.626    0.0526
     16.83    -3.778    0.0260
     19.17    -4.981    0.0128
     22.20    -6.596   0.00511
     24.51    -7.860   0.00253


      Interpolated profile likelihood bounds
       for parameter 53 (alcohol_1 * dose)

            MLE      5.719

      2-sided          Bounds         
       Level      Lower       Upper   
      ________________________________

      25.0%        ????       7.101
      50.0%        ????       8.765
      68.3%        ????       10.52
      75.0%        ????       11.40
      90.0%        ????       14.62
      95.0%        ????       16.96
      97.5%        ????       19.26
      99.0%        ????       22.27
      99.5%        ????       24.55


!bounds 54 level 95@

profile 54 noplot force lower@

  Lower bound trial values 

             Deviance   One-Sided
     Beta     Change     P-Value 
     ____________________________

   -0.5250  -0.03819     0.423 *
    -1.267    -1.647    0.0997 *
   -0.8501   -0.3691     0.272 *
    -1.094   -0.9519     0.165 *
    -1.193    -1.315     0.126 *
    -1.470    -2.966    0.0425
    -1.435    -2.685    0.0506 *
    -1.565    -3.899    0.0242 *
    -1.657    -5.117    0.0118 *
    -1.749    -6.867   0.00439
    -1.738    -6.622   0.00503 *
    -1.789    -7.920   0.00244 *

   Sorted list of profile likelihood points 

             Deviance   One-Sided
     Beta     Change     P-Value 
     ____________________________

    -1.789    -7.920   0.00244
    -1.738    -6.622   0.00503
    -1.657    -5.117    0.0118
    -1.565    -3.899    0.0242
    -1.435    -2.685    0.0506
    -1.193    -1.315     0.126
    -1.094   -0.9519     0.165
    -1.267    -1.647    0.0997
   -0.8501   -0.3691     0.272
   -0.5250  -0.03819     0.423
   -0.3500     0.000   0.00253


      Interpolated profile likelihood bounds
       for parameter 54 (alcohol_2 * dose)

            MLE    -0.3500

      2-sided          Bounds         
       Level      Lower       Upper   
      ________________________________

      25.0%     -0.6220        ????
      50.0%     -0.8923        ????
      68.3%      -1.109        ????
      75.0%      -1.195        ????
      90.0%      -1.437        ????
      95.0%      -1.560        ????
      97.5%      -1.651        ????
      99.0%      -1.739        ????
      99.5%      -1.788        ????


profile 54 noplot force upper@

  Upper bound trial values 

             Deviance   One-Sided
     Beta     Change     P-Value 
     ____________________________

   -0.1749  -0.03279     0.428 *
    0.7176   -0.8989     0.172 *
    0.3984   -0.4876     0.243 *
    0.7849   -0.9960     0.159 *
    0.9955    -1.319     0.125 *
     1.731    -2.625    0.0526 *
     2.308    -3.778    0.0260 *
     2.877    -4.980    0.0128 *
     3.613    -6.596   0.00511 *
     4.178    -7.860   0.00253 *

   Sorted list of profile likelihood points 

             Deviance   One-Sided
     Beta     Change     P-Value 
     ____________________________

   -0.3500     0.000   0.00253
   -0.1749  -0.03279     0.428
    0.3984   -0.4876     0.243
    0.7176   -0.8989     0.172
    0.7849   -0.9960     0.159
    0.9955    -1.319     0.125
     1.731    -2.625    0.0526
     2.308    -3.778    0.0260
     2.877    -4.980    0.0128
     3.613    -6.596   0.00511
     4.178    -7.860   0.00253


      Interpolated profile likelihood bounds
       for parameter 54 (alcohol_2 * dose)

            MLE    -0.3500

      2-sided          Bounds         
       Level      Lower       Upper   
      ________________________________

      25.0%        ????    -0.02289
      50.0%        ????      0.3686
      68.3%        ????      0.7877
      75.0%        ????      0.9979
      90.0%        ????       1.773
      95.0%        ????       2.339
      97.5%        ????       2.897
      99.0%        ????       3.631
      99.5%        ????       4.186


!bounds 55 level 95@

profile 55 noplot force lower@

  Lower bound trial values 

             Deviance   One-Sided
     Beta     Change     P-Value 
     ____________________________

    0.9346  -0.04554     0.416 *
   0.08023    -1.145     0.142 *
    0.4754   -0.4145     0.260 *
    0.1445   -0.9928     0.160 *
   0.01092    -1.326     0.125 *
   -0.3989    -2.849    0.0457 *
   -0.5942    -3.947    0.0235 *
   -0.7541    -5.110    0.0119 *
   -0.9270    -6.744   0.00470 *
    -1.028    -7.952   0.00240 *

   Sorted list of profile likelihood points 

             Deviance   One-Sided
     Beta     Change     P-Value 
     ____________________________

    -1.028    -7.952   0.00240
   -0.9270    -6.744   0.00470
   -0.7541    -5.110    0.0119
   -0.5942    -3.947    0.0235
   -0.3989    -2.849    0.0457
   0.01092    -1.326     0.125
    0.1445   -0.9928     0.160
   0.08023    -1.145     0.142
    0.4754   -0.4145     0.260
    0.9346  -0.04554     0.416
     1.186     0.000   0.00253


      Interpolated profile likelihood bounds
       for parameter 55 (alcohol_3 * dose)

            MLE      1.186

      2-sided          Bounds         
       Level      Lower       Upper   
      ________________________________

      25.0%      0.8225        ????
      50.0%      0.4466        ????
      68.3%      0.1413        ????
      75.0%     0.01183        ????
      90.0%     -0.3696        ????
      95.0%     -0.5779        ????
      97.5%     -0.7437        ????
      99.0%     -0.9170        ????
      99.5%      -1.022        ????


profile 55 noplot force upper@

  Upper bound trial values 

             Deviance   One-Sided
     Beta     Change     P-Value 
     ____________________________

     1.438  -0.04006     0.421 *
     2.444   -0.8033     0.185 *
     2.123   -0.4755     0.245 *
     2.607   -0.9932     0.159 *
     2.863    -1.319     0.125 *
     3.740    -2.632    0.0524 *
     4.410    -3.782    0.0259 *
     5.061    -4.982    0.0128 *
     5.896    -6.596   0.00511 *
     6.529    -7.859   0.00253 *

   Sorted list of profile likelihood points 

             Deviance   One-Sided
     Beta     Change     P-Value 
     ____________________________

     1.186     0.000   0.00253
     1.438  -0.04006     0.421
     2.123   -0.4755     0.245
     2.444   -0.8033     0.185
     2.607   -0.9932     0.159
     2.863    -1.319     0.125
     3.740    -2.632    0.0524
     4.410    -3.782    0.0259
     5.061    -4.982    0.0128
     5.896    -6.596   0.00511
     6.529    -7.859   0.00253


      Interpolated profile likelihood bounds
       for parameter 55 (alcohol_3 * dose)

            MLE      1.186

      2-sided          Bounds         
       Level      Lower       Upper   
      ________________________________

      25.0%        ????       1.604
      50.0%        ????       2.100
      68.3%        ????       2.613
      75.0%        ????       2.867
      90.0%        ????       3.785
      95.0%        ????       4.443
      97.5%        ????       5.083
      99.0%        ????       5.915
      99.5%        ????       6.539


!!!!!!!!!!!!!!!!!!!!!!!!!!!!!!!!!!!!!!!!!!!!!!!!!!!!!!!!!!!!!!!!!!!!!!!!!!!!!!!!
!!!!!!!!!!!!!!!!!!!!!!!!!!!!!!!!!!!!!!!!!!!!!!!!!!!!!!!!!!!!!!!!!!!!!!!!!!!!!!!!
!!!Exclusion of all cancers  (final definition n=6)                          !!!
!!!!!!!!!!!!!!!!!!!!!!!!!!!!!!!!!!!!!!!!!!!!!!!!!!!!!!!!!!!!!!!!!!!!!!!!!!!!!!!!
!!!!!!!!!!!!!!!!!!!!!!!!!!!!!!!!!!!!!!!!!!!!!!!!!!!!!!!!!!!!!!!!!!!!!!!!!!!!!!!!

select (no_tumour_final == 1)@

105 records to be used


ADD@

!Null model
loglinear 0 x_other_n rad_army COM1_EXP1
 age_cen age_cen2 age_cen3 age_cen4 age_cen5
 exp x_dental_n_NON_ZERO x_dental_n_MIS 
    x_bone industry sm_pday_NON_ZERO  sm_pday_MIS num_miss_NON_ZERO num_miss_MIS
    haz_road rad_radiography other_chemical flag_definite haz_chem@


linear 1@


loglinear 1@


fit@

          Iter  Step      Deviance

             0     0      344.950
             1     1      155.410
             2     0      116.296
             3     0      107.049
             4     0      106.376
             5     0      106.166
             6     0      106.089
             7     0      106.061
             8     0      106.050
             9     0      106.047
            10     0      106.045
            11     0      106.045
            12     0      106.044
            13     0      106.044
            14     0      106.044
            15     0      106.044
            16     0      106.044
            17     0      106.044
            18     0      106.044
            19     0      106.044
            20     0      106.044
            21     0      106.044

Piece-wise exponential regression
Additive  T0 + T1 + T2 + ...

Using (no_tumour_final == 1)

Number_cells_MN is used for cases
Number_cells_scored_1000 is used for person years


                            Parameter Summary Table

 # Name                            Estimate     Std.Err.  Test Stat.  P value
-- ----------------------------   ----------   ---------  ----------  --------
Log-linear term 0
 1 %CON.....................          0.000     Aliased
 3 x_other_n_0..............          0.000     Aliased
 4 x_other_n_1..............         0.3296      0.2285      1.442      0.149
 5 x_other_n_2..............         0.1861      0.3553     0.5238      > 0.5
 6 x_other_n_3..............          1.734       0.455      3.811    < 0.001
 7 x_other_n_4..............         0.5800      0.4446      1.305      0.192
 8 x_other_n_5..............         -20.66   2.378e+04 -0.0008685      > 0.5
 9 x_other_n_6..............          2.059      0.5881      3.502    < 0.001
11 rad_army_0...............          0.000     Aliased
12 rad_army_1...............         -14.32      0.7297     -19.63    < 0.001
13 rad_army_2...............         -13.11     Aliased
15 COM1_EXP1_0..............         -20.83   1.927e+04  -0.001081      > 0.5
16 COM1_EXP1_1..............          0.000     Aliased
17 COM1_EXP1_2..............         0.5962      0.7034     0.8476      0.397
18 COM1_EXP1_3..............          1.623       0.568      2.856    0.00428
20 exp_0....................          0.000     Aliased
21 exp_1....................        -0.3143      0.1957     -1.606      0.108
22 exp_2....................         0.4289     Aliased
24 x_bone_0.................          0.000     Aliased
25 x_bone_1.................          14.02      0.2064      67.91    < 0.001
26 x_bone_2.................          14.57     Aliased
28 industry_0...............          0.000     Aliased
29 industry_1...............        -0.5822      0.2899     -2.008     0.0446
31 haz_road_2...............          1.580       1.147      1.378      0.168
33 rad_radiography_0........          0.000     Aliased
34 rad_radiography_1........          16.18       1.272      12.72    < 0.001
35 rad_radiography_2........          14.39       1.034      13.91    < 0.001
37 other_chemical_0.........          0.000     Aliased
38 other_chemical_1.........        -0.6250       0.328     -1.906     0.0567
40 flag_definite_0..........         -13.73       2.385     -5.758    < 0.001
41 flag_definite_1..........         -14.07       2.356     -5.973    < 0.001
42 age_cen..................      -0.005218     0.03257    -0.1602      > 0.5
43 age_cen2.................      -0.002728    0.003801    -0.7177      0.473
44 age_cen3.................      8.748e-05   0.0004263     0.2052      > 0.5
45 age_cen4.................      9.961e-06   1.393e-05     0.7151      0.475
46 age_cen5.................     -8.354e-07   1.221e-06    -0.6842      0.494
47 x_dental_n_NON_ZERO......       -0.02763     0.05866    -0.4711      > 0.5
48 x_dental_n_MIS...........         0.5274      0.2775        1.9     0.0574
49 sm_pday_NON_ZERO.........        0.01765     0.01316      1.342       0.18
50 sm_pday_MIS..............       -0.09546      0.2853    -0.3346      > 0.5
51 num_miss_NON_ZERO........         0.2437     0.07323      3.329    < 0.001
52 num_miss_MIS.............          0.000     Aliased
53 haz_chem.................         -1.481      0.8401     -1.763      0.078

            Records used          105

                Deviance      106.044
                     AIC      166.044
            Pearson Chi2      119.078      Degrees of freedom      75


 *** WARNING: Parameter x_other_n_5 changed by 5.0% MLE may be infinite or may not exist


!!!!!!!!!!!!!!!!!!!!!!!!!!
!ADDITIVE MODEL - LINEAR !
!!!!!!!!!!!!!!!!!!!!!!!!!!

ADD@

linear 1 dose@


loglinear 1@


fit@

          Iter  Step      Deviance

             0     0      106.044
             1     0      106.044
             2     0      106.044
             3     0      106.041
             4     0      106.023
             5     0      105.910
             6     0      105.310
             7     0      103.676
             8     0      102.695
             9     0      102.566
            10     0      102.558
            11     0      102.557
            12     0      102.557
            13     0      102.557
            14     0      102.557
            15     0      102.557

Piece-wise exponential regression
Additive  T0 + T1 + T2 + ...

Using (no_tumour_final == 1)

Number_cells_MN is used for cases
Number_cells_scored_1000 is used for person years


                            Parameter Summary Table

 # Name                            Estimate     Std.Err.  Test Stat.  P value
-- ----------------------------   ----------   ---------  ----------  --------
Log-linear term 0
 1 %CON.....................          0.000     Aliased
 3 x_other_n_0..............          0.000     Aliased
 4 x_other_n_1..............         0.3198      0.2361      1.354      0.176
 5 x_other_n_2..............         0.1776       0.375     0.4735      > 0.5
 6 x_other_n_3..............          1.882      0.4747      3.964    < 0.001
 7 x_other_n_4..............         0.5639       0.506      1.114      0.265
 8 x_other_n_5..............         -104.9   2.378e+04  -0.004411      > 0.5
 9 x_other_n_6..............          2.334      0.6154      3.793    < 0.001
11 rad_army_0...............          0.000     Aliased
12 rad_army_1...............         -14.32      0.8106     -17.66    < 0.001
13 rad_army_2...............         -13.11     Aliased
15 COM1_EXP1_0..............         -152.7   1.927e+04   -0.00792      > 0.5
16 COM1_EXP1_1..............          0.000     Aliased
17 COM1_EXP1_2..............         0.7181      0.7149      1.005      0.315
18 COM1_EXP1_3..............          1.852      0.6076      3.048    0.00231
20 exp_0....................          0.000     Aliased
21 exp_1....................        -0.3675      0.2137      -1.72     0.0854
22 exp_2....................         0.4289     Aliased
24 x_bone_0.................          0.000     Aliased
25 x_bone_1.................          14.09        2.71      5.198    < 0.001
26 x_bone_2.................          14.80       2.737      5.406    < 0.001
28 industry_0...............          0.000     Aliased
29 industry_1...............        -0.6056       0.306     -1.979     0.0478
31 haz_road_2...............          1.177        1.27     0.9269      0.354
33 rad_radiography_0........          0.000     Aliased
34 rad_radiography_1........          16.77       1.703      9.847    < 0.001
35 rad_radiography_2........          14.84       1.506      9.855    < 0.001
37 other_chemical_0.........          0.000     Aliased
38 other_chemical_1.........        -0.7000      0.3383     -2.069     0.0385
40 flag_definite_0..........         -13.20     Aliased
41 flag_definite_1..........         -13.57      0.2166     -62.66    < 0.001
42 age_cen..................      -0.007550     0.03439    -0.2195      > 0.5
43 age_cen2.................      -0.004999    0.004181     -1.196      0.232
44 age_cen3.................      0.0001467   0.0004658     0.3149      > 0.5
45 age_cen4.................      1.648e-05   1.515e-05      1.088      0.277
46 age_cen5.................     -1.003e-06   1.328e-06    -0.7547       0.45
47 x_dental_n_NON_ZERO......       -0.04939     0.06465     -0.764      0.445
48 x_dental_n_MIS...........         0.4919      0.2925      1.681     0.0927
49 sm_pday_NON_ZERO.........        0.02017     0.01389      1.452      0.146
50 sm_pday_MIS..............        -0.1085      0.3005    -0.3609      > 0.5
51 num_miss_NON_ZERO........         0.1958     0.08733      2.242      0.025
52 num_miss_MIS.............          0.000     Aliased
53 haz_chem.................         -1.764      0.8692     -2.029     0.0424

Linear term 1
54 dose.....................          3.034       1.651      1.838     0.0661

            Records used          105

                Deviance      102.557
                     AIC      160.557
            Pearson Chi2      120.216      Degrees of freedom      76


ci level 95@
                                       95% Confidence Bounds

 # Name                           Estimate    Std. Err.      Lower       Upper
-- ----------------------------  ----------   ---------    --------    --------

Log-linear term 0
 4 x_other_n_1..............        0.3198     0.2361   -0.1431    0.7826
             EXP(estimate)            1.377       1.266      0.8667       2.187

 5 x_other_n_2..............        0.1776     0.3750   -0.5574    0.9126
             EXP(estimate)            1.194       1.455      0.5727       2.491

 6 x_other_n_3..............         1.882     0.4747    0.9512     2.812
             EXP(estimate)            6.564       1.608       2.589       16.65

 7 x_other_n_4..............        0.5639     0.5060   -0.4278     1.556
             EXP(estimate)            1.757       1.659      0.6519       4.738

 8 x_other_n_5..............        -104.9  2.378e+04-4.672e+04 4.651e+04
             EXP(estimate)        2.748e-46       0.000       0.000       0.000

 9 x_other_n_6..............         2.334     0.6154     1.128     3.540
             EXP(estimate)            10.32       1.850       3.089       34.46

12 rad_army_1...............        -14.32     0.8106    -15.90    -12.73
             EXP(estimate)        6.067e-07       2.249   1.239e-07   2.971e-06

15 COM1_EXP1_0..............        -152.7  1.927e+04-3.793e+04 3.763e+04
             EXP(estimate)        5.049e-67       0.000       0.000       0.000

17 COM1_EXP1_2..............        0.7181     0.7149   -0.6830     2.119
             EXP(estimate)            2.051       2.044      0.5051       8.325

18 COM1_EXP1_3..............         1.852     0.6076    0.6609     3.043
             EXP(estimate)            6.371       1.836       1.936       20.96

21 exp_1....................       -0.3675     0.2137   -0.7863   0.05129
             EXP(estimate)           0.6925       1.238      0.4555       1.053

25 x_bone_1.................         14.09      2.710     8.777     19.40
             EXP(estimate)        1.315e+06       15.04       6482.   2.667e+08

26 x_bone_2.................         14.80      2.737     9.431     20.16
             EXP(estimate)        2.664e+06       15.44   1.247e+04   5.691e+08

29 industry_1...............       -0.6056     0.3060    -1.205 -0.005745
             EXP(estimate)           0.5458       1.358      0.2996      0.9943

31 haz_road_2...............         1.177      1.270    -1.312     3.667
             EXP(estimate)            3.246       3.561      0.2693       39.12

34 rad_radiography_1........         16.77      1.703     13.44     20.11
             EXP(estimate)        1.927e+07       5.493   6.839e+05   5.432e+08

35 rad_radiography_2........         14.84      1.506     11.89     17.79
             EXP(estimate)        2.778e+06       4.506   1.453e+05   5.312e+07

38 other_chemical_1.........       -0.7000     0.3383    -1.363  -0.03701
             EXP(estimate)           0.4966       1.403      0.2559      0.9637

41 flag_definite_1..........        -13.57     0.2166    -14.00    -13.15
             EXP(estimate)        1.277e-06       1.242   8.350e-07   1.952e-06

42 age_cen..................     -0.007550    0.03439  -0.07496   0.05986
             EXP(estimate)           0.9925       1.035      0.9278       1.062

43 age_cen2.................     -0.004999   0.004181  -0.01319  0.003196
             EXP(estimate)           0.9950       1.004      0.9869       1.003

44 age_cen3.................     0.0001467  0.0004658-0.0007664  0.001060
             EXP(estimate)            1.000       1.000      0.9992       1.001

45 age_cen4.................     1.648e-05  1.515e-05-1.321e-05 4.617e-05
             EXP(estimate)            1.000       1.000       1.000       1.000

46 age_cen5.................    -1.003e-06  1.328e-06-3.606e-06 1.601e-06
             EXP(estimate)            1.000       1.000       1.000       1.000

47 x_dental_n_NON_ZERO......      -0.04939    0.06465   -0.1761   0.07733
             EXP(estimate)           0.9518       1.067      0.8385       1.080

48 x_dental_n_MIS...........        0.4919     0.2925  -0.08149     1.065
             EXP(estimate)            1.635       1.340      0.9217       2.902

49 sm_pday_NON_ZERO.........       0.02017    0.01389 -0.007053   0.04739
             EXP(estimate)            1.020       1.014      0.9930       1.049

50 sm_pday_MIS..............       -0.1085     0.3005   -0.6975    0.4806
             EXP(estimate)           0.8972       1.351      0.4978       1.617

51 num_miss_NON_ZERO........        0.1958    0.08733   0.02464    0.3670
             EXP(estimate)            1.216       1.091       1.025       1.443

53 haz_chem.................        -1.764     0.8692    -3.467  -0.06021
             EXP(estimate)           0.1714       2.385     0.03120      0.9416


Linear term 1
54 dose.....................         3.034      1.651   -0.2016     6.269


!bounds 54 level 95@

profile 54 noplot force lower@

  Lower bound trial values 

             Deviance   One-Sided
     Beta     Change     P-Value 
     ____________________________

     2.704  -0.03559     0.425 *
     1.179    -1.237     0.133 *
     1.902   -0.4412     0.253 *
     1.359   -0.9976     0.159 *
     1.118    -1.323     0.125 *
    0.3397    -2.717    0.0496 *
 ***   ERROR: No convergence

   Sorted list of profile likelihood points 

             Deviance   One-Sided
     Beta     Change     P-Value 
     ____________________________

    0.3397    -2.717    0.0496
     1.118    -1.323     0.125
     1.359   -0.9976     0.159
     1.179    -1.237     0.133
     1.902   -0.4412     0.253
     2.704  -0.03559     0.425
     3.034     0.000   0.00253


      Interpolated profile likelihood bounds
       for parameter 54 (dose)

            MLE      3.034

      2-sided          Bounds         
       Level      Lower       Upper   
      ________________________________

      25.0%       2.484        ????
      50.0%       1.885        ????
      68.3%       1.357        ????
      75.0%       1.118        ????
      90.0%      0.3450        ????
      95.0%        ????        ????
      97.5%        ????        ????
      99.0%        ????        ????
      99.5%        ????        ????


profile 54 noplot force upper@

  Upper bound trial values 

             Deviance   One-Sided
     Beta     Change     P-Value 
     ____________________________

     3.364  -0.03404     0.427 *
     4.973    -1.058     0.152 *
     4.298   -0.4694     0.247 *
     4.917    -1.001     0.159 *
     5.219    -1.322     0.125 *
     6.237    -2.671    0.0511 *
     6.940    -3.814    0.0254 *
     7.589    -5.004    0.0126 *
     8.383    -6.616   0.00505 *
     8.953    -7.869   0.00251 *

   Sorted list of profile likelihood points 

             Deviance   One-Sided
     Beta     Change     P-Value 
     ____________________________

     3.034     0.000   0.00253
     3.364  -0.03404     0.427
     4.298   -0.4694     0.247
     4.917    -1.001     0.159
     4.973    -1.058     0.152
     5.219    -1.322     0.125
     6.237    -2.671    0.0511
     6.940    -3.814    0.0254
     7.589    -5.004    0.0126
     8.383    -6.616   0.00505
     8.953    -7.869   0.00251


      Interpolated profile likelihood bounds
       for parameter 54 (dose)

            MLE      3.034

      2-sided          Bounds         
       Level      Lower       Upper   
      ________________________________

      25.0%        ????       3.614
      50.0%        ????       4.277
      68.3%        ????       4.916
      75.0%        ????       5.220
      90.0%        ????       6.260
      95.0%        ????       6.956
      97.5%        ????       7.599
      99.0%        ????       8.392
      99.5%        ????       8.958


!!!!!!!!!!!!!!!!!!!!!!!!!!!!!!!!!!!!!!!!!!!!!!!!!!
!ADDITIVE MODEL - ADJUSTMENT FOR ALCOHOL         !
!!!!!!!!!!!!!!!!!!!!!!!!!!!!!!!!!!!!!!!!!!!!!!!!!!
linear 1 alcohol*dose@


parameter 54 init 3.034@


parameter 55 init 3.034@


parameter 56 init 3.034@


fit@

          Iter  Step      Deviance

             0     0      102.557
             1     0      101.748
             2     0      101.699
             3     0      101.689
             4     0      101.686
             5     0      101.686
             6     0      101.685
             7     0      101.685
             8     0      101.685
             9     0      101.685
            10     0      101.685
            11     0      101.685
            12     0      101.685
            13     0      101.685
            14     0      101.685
            15     0      101.685
            16     0      101.685
            17     0      101.685

Piece-wise exponential regression
Additive  T0 + T1 + T2 + ...

Using (no_tumour_final == 1)

Number_cells_MN is used for cases
Number_cells_scored_1000 is used for person years


                            Parameter Summary Table

 # Name                            Estimate     Std.Err.  Test Stat.  P value
-- ----------------------------   ----------   ---------  ----------  --------
Log-linear term 0
 1 %CON.....................          0.000     Aliased
 3 x_other_n_0..............          0.000     Aliased
 4 x_other_n_1..............         0.3167      0.2365      1.339      0.181
 5 x_other_n_2..............         0.1931      0.3718     0.5194      > 0.5
 6 x_other_n_3..............          1.863      0.4699      3.965    < 0.001
 7 x_other_n_4..............         0.4990      0.5318     0.9384      0.348
 8 x_other_n_5..............         -104.9   2.378e+04  -0.004411      > 0.5
 9 x_other_n_6..............          2.285      0.6108      3.742    < 0.001
11 rad_army_0...............          0.000     Aliased
12 rad_army_1...............         -14.38      0.8571     -16.78    < 0.001
13 rad_army_2...............         -13.11     Aliased
15 COM1_EXP1_0..............         -152.7   1.927e+04   -0.00792      > 0.5
16 COM1_EXP1_1..............          0.000     Aliased
17 COM1_EXP1_2..............         0.6995      0.7176     0.9747       0.33
18 COM1_EXP1_3..............          1.820      0.6059      3.003    0.00267
20 exp_0....................          0.000     Aliased
21 exp_1....................        -0.3623      0.2123     -1.706      0.088
22 exp_2....................         0.4289     Aliased
24 x_bone_0.................          0.000     Aliased
25 x_bone_1.................          13.74       3.069      4.478    < 0.001
26 x_bone_2.................          14.44       3.087      4.676    < 0.001
28 industry_0...............          0.000     Aliased
29 industry_1...............        -0.6255      0.3071     -2.037     0.0417
31 haz_road_2...............          1.261        1.31     0.9626      0.336
33 rad_radiography_0........          0.000     Aliased
34 rad_radiography_1........          16.95       2.188      7.746    < 0.001
35 rad_radiography_2........          15.11       2.049      7.376    < 0.001
37 other_chemical_0.........          0.000     Aliased
38 other_chemical_1.........        -0.6797      0.3362     -2.021     0.0432
40 flag_definite_0..........         -13.20     Aliased
41 flag_definite_1..........         -13.56      0.2166      -62.6    < 0.001
42 age_cen..................      -0.009790     0.03428    -0.2856      > 0.5
43 age_cen2.................      -0.005106    0.004185      -1.22      0.222
44 age_cen3.................      0.0001878   0.0004666     0.4024      > 0.5
45 age_cen4.................      1.673e-05   1.522e-05      1.099      0.272
46 age_cen5.................     -1.133e-06    1.34e-06     -0.846      0.398
47 x_dental_n_NON_ZERO......       -0.03997     0.06362    -0.6282      > 0.5
48 x_dental_n_MIS...........         0.5153      0.2918      1.766     0.0774
49 sm_pday_NON_ZERO.........        0.01965     0.01388      1.415      0.157
50 sm_pday_MIS..............       -0.09500      0.2986    -0.3182      > 0.5
51 num_miss_NON_ZERO........         0.2049     0.08466       2.42     0.0155
52 num_miss_MIS.............          0.000     Aliased
53 haz_chem.................         -1.780       0.866     -2.056     0.0398

Linear term 1
54 alcohol_1 * dose.........          4.487       3.885      1.155      0.248
55 alcohol_2 * dose.........         0.8674       1.683     0.5155      > 0.5
56 alcohol_3 * dose.........          3.719       2.646      1.406       0.16

            Records used          105

                Deviance      101.685
                     AIC      163.685
            Pearson Chi2      118.327      Degrees of freedom      74


ci level 95@
                                       95% Confidence Bounds

 # Name                           Estimate    Std. Err.      Lower       Upper
-- ----------------------------  ----------   ---------    --------    --------

Log-linear term 0
 4 x_other_n_1..............        0.3167     0.2365   -0.1469    0.7802
             EXP(estimate)            1.373       1.267      0.8634       2.182

 5 x_other_n_2..............        0.1931     0.3718   -0.5356    0.9218
             EXP(estimate)            1.213       1.450      0.5853       2.514

 6 x_other_n_3..............         1.863     0.4699    0.9421     2.784
             EXP(estimate)            6.444       1.600       2.565       16.19

 7 x_other_n_4..............        0.4990     0.5318   -0.5432     1.541
             EXP(estimate)            1.647       1.702      0.5809       4.671

 8 x_other_n_5..............        -104.9  2.378e+04-4.672e+04 4.651e+04
             EXP(estimate)        2.748e-46       0.000       0.000       0.000

 9 x_other_n_6..............         2.285     0.6108     1.088     3.482
             EXP(estimate)            9.828       1.842       2.969       32.53

12 rad_army_1...............        -14.38     0.8571    -16.06    -12.70
             EXP(estimate)        5.677e-07       2.356   1.058e-07   3.046e-06

15 COM1_EXP1_0..............        -152.7  1.927e+04-3.793e+04 3.763e+04
             EXP(estimate)        5.049e-67       0.000       0.000       0.000

17 COM1_EXP1_2..............        0.6995     0.7176   -0.7070     2.106
             EXP(estimate)            2.013       2.050      0.4931       8.215

18 COM1_EXP1_3..............         1.820     0.6059    0.6322     3.007
             EXP(estimate)            6.170       1.833       1.882       20.23

21 exp_1....................       -0.3623     0.2123   -0.7784   0.05386
             EXP(estimate)           0.6961       1.237      0.4591       1.055

25 x_bone_1.................         13.74      3.069     7.728     19.76
             EXP(estimate)        9.295e+05       21.51       2271.   3.804e+08

26 x_bone_2.................         14.44      3.087     8.385     20.49
             EXP(estimate)        1.860e+06       21.92       4382.   7.898e+08

29 industry_1...............       -0.6255     0.3071    -1.227  -0.02364
             EXP(estimate)           0.5350       1.359      0.2930      0.9766

31 haz_road_2...............         1.261      1.310    -1.306     3.828
             EXP(estimate)            3.528       3.706      0.2708       45.98

34 rad_radiography_1........         16.95      2.188     12.66     21.24
             EXP(estimate)        2.302e+07       8.921   3.157e+05   1.678e+09

35 rad_radiography_2........         15.11      2.049     11.10     19.13
             EXP(estimate)        3.655e+06       7.759   6.591e+04   2.027e+08

38 other_chemical_1.........       -0.6797     0.3362    -1.339  -0.02064
             EXP(estimate)           0.5068       1.400      0.2622      0.9796

41 flag_definite_1..........        -13.56     0.2166    -13.99    -13.14
             EXP(estimate)        1.290e-06       1.242   8.438e-07   1.972e-06

42 age_cen..................     -0.009790    0.03428  -0.07698   0.05740
             EXP(estimate)           0.9903       1.035      0.9259       1.059

43 age_cen2.................     -0.005106   0.004185  -0.01331  0.003096
             EXP(estimate)           0.9949       1.004      0.9868       1.003

44 age_cen3.................     0.0001878  0.0004666-0.0007268  0.001102
             EXP(estimate)            1.000       1.000      0.9993       1.001

45 age_cen4.................     1.673e-05  1.522e-05-1.310e-05 4.655e-05
             EXP(estimate)            1.000       1.000       1.000       1.000

46 age_cen5.................    -1.133e-06  1.340e-06-3.759e-06 1.492e-06
             EXP(estimate)            1.000       1.000       1.000       1.000

47 x_dental_n_NON_ZERO......      -0.03997    0.06362   -0.1647   0.08473
             EXP(estimate)           0.9608       1.066      0.8482       1.088

48 x_dental_n_MIS...........        0.5153     0.2918  -0.05664     1.087
             EXP(estimate)            1.674       1.339      0.9449       2.966

49 sm_pday_NON_ZERO.........       0.01965    0.01388 -0.007561   0.04685
             EXP(estimate)            1.020       1.014      0.9925       1.048

50 sm_pday_MIS..............      -0.09500     0.2986   -0.6802    0.4902
             EXP(estimate)           0.9094       1.348      0.5065       1.633

51 num_miss_NON_ZERO........        0.2049    0.08466   0.03897    0.3708
             EXP(estimate)            1.227       1.088       1.040       1.449

53 haz_chem.................        -1.780     0.8660    -3.477  -0.08281
             EXP(estimate)           0.1686       2.377     0.03089      0.9205


Linear term 1
54 alcohol_1 * dose.........         4.487      3.885    -3.128     12.10

55 alcohol_2 * dose.........        0.8674      1.683    -2.431     4.166

56 alcohol_3 * dose.........         3.719      2.646    -1.467     8.906


!bounds 54 level 95@

profile 54 noplot force lower@

  Lower bound trial values 

             Deviance   One-Sided
     Beta     Change     P-Value 
     ____________________________

     3.710  -0.03755     0.423 *
    0.3498    -1.341     0.123 *
     2.037   -0.4186     0.259 *
    0.8688   -0.9911     0.160 *
    0.3747    -1.323     0.125 *
 ***   ERROR: No convergence

   Sorted list of profile likelihood points 

             Deviance   One-Sided
     Beta     Change     P-Value 
     ____________________________

    0.3747    -1.323     0.125
    0.8688   -0.9911     0.160
    0.3498    -1.341     0.123
     2.037   -0.4186     0.259
     3.710  -0.03755     0.423
     4.487     0.000   0.00251


      Interpolated profile likelihood bounds
       for parameter 54 (alcohol_1 * dose)

            MLE      4.487

      2-sided          Bounds         
       Level      Lower       Upper   
      ________________________________

      25.0%       3.250        ????
      50.0%       1.945        ????
      68.3%      0.8543        ????
      75.0%      0.3746        ????
      90.0%        ????        ????
      95.0%        ????        ????
      97.5%        ????        ????
      99.0%        ????        ????
      99.5%        ????        ????


profile 54 noplot force upper@

  Upper bound trial values 

             Deviance   One-Sided
     Beta     Change     P-Value 
     ____________________________

     5.264  -0.03411     0.427 *
     9.043   -0.9637     0.163 *
     7.585   -0.4778     0.245 *
     9.136   -0.9994     0.159 *
     9.921    -1.328     0.125 *
     12.49    -2.723    0.0495 *
     14.09    -3.732    0.0267 *
     15.94    -5.066    0.0122 *
     17.84    -6.574   0.00518 *
     19.36    -7.866   0.00252 *

   Sorted list of profile likelihood points 

             Deviance   One-Sided
     Beta     Change     P-Value 
     ____________________________

     4.487     0.000   0.00251
     5.264  -0.03411     0.427
     7.585   -0.4778     0.245
     9.043   -0.9637     0.163
     9.136   -0.9994     0.159
     9.921    -1.328     0.125
     12.49    -2.723    0.0495
     14.09    -3.732    0.0267
     15.94    -5.066    0.0122
     17.84    -6.574   0.00518
     19.36    -7.866   0.00252


      Interpolated profile likelihood bounds
       for parameter 54 (alcohol_1 * dose)

            MLE      4.487

      2-sided          Bounds         
       Level      Lower       Upper   
      ________________________________

      25.0%        ????       5.877
      50.0%        ????       7.502
      68.3%        ????       9.138
      75.0%        ????       9.911
      90.0%        ????       12.46
      95.0%        ????       14.26
      97.5%        ????       15.88
      99.0%        ????       17.91
      99.5%        ????       19.37


 *** WARNING: Parameter x_bone_1 changed by 9.4% MLE may be infinite or may not exist


!bounds 55 level 95@

profile 55 noplot force lower@

  Lower bound trial values 

             Deviance   One-Sided
     Beta     Change     P-Value 
     ____________________________

    0.5309  -0.01551     0.450 *
   0.02604  -0.09926     0.376 *
 ***   ERROR: No convergence

   Sorted list of profile likelihood points 

             Deviance   One-Sided
     Beta     Change     P-Value 
     ____________________________

   0.02604  -0.09926     0.376
    0.5309  -0.01551     0.450
    0.8674     0.000   0.00252


      Interpolated profile likelihood bounds
       for parameter 55 (alcohol_2 * dose)

            MLE     0.8674

      2-sided          Bounds         
       Level      Lower       Upper   
      ________________________________

      25.0%        ????        ????
      50.0%        ????        ????
      68.3%        ????        ????
      75.0%        ????        ????
      90.0%        ????        ????
      95.0%        ????        ????
      97.5%        ????        ????
      99.0%        ????        ????
      99.5%        ????        ????


profile 55 noplot force upper@

  Upper bound trial values 

             Deviance   One-Sided
     Beta     Change     P-Value 
     ____________________________

     1.204  -0.01502     0.451 *
     1.709  -0.09131     0.381 *
     2.756   -0.4333     0.255 *
     3.768   -0.9652     0.163 *
     4.299    -1.311     0.126 *
     5.974    -2.653    0.0517 *
     7.169    -3.802    0.0256 *
     8.289    -4.997    0.0127 *
     9.676    -6.610   0.00507 *
     10.69    -7.867   0.00252 *

   Sorted list of profile likelihood points 

             Deviance   One-Sided
     Beta     Change     P-Value 
     ____________________________

    0.8674     0.000   0.00252
     1.204  -0.01502     0.451
     1.709  -0.09131     0.381
     2.756   -0.4333     0.255
     3.768   -0.9652     0.163
     4.299    -1.311     0.126
     5.974    -2.653    0.0517
     7.169    -3.802    0.0256
     8.289    -4.997    0.0127
     9.676    -6.610   0.00507
     10.69    -7.867   0.00252


      Interpolated profile likelihood bounds
       for parameter 55 (alcohol_2 * dose)

            MLE     0.8674

      2-sided          Bounds         
       Level      Lower       Upper   
      ________________________________

      25.0%        ????       1.757
      50.0%        ????       2.806
      68.3%        ????       3.825
      75.0%        ????       4.317
      90.0%        ????       6.033
      95.0%        ????       7.208
      97.5%        ????       8.314
      99.0%        ????       9.696
      99.5%        ????       10.70


!bounds 56 level 95@

profile 56 noplot force lower@

  Lower bound trial values 

             Deviance   One-Sided
     Beta     Change     P-Value 
     ____________________________

     3.190  -0.04429     0.417 *
     1.330    -1.090     0.148 *
     2.155   -0.4290     0.256 *
     1.423   -0.9976     0.159 *
     1.114    -1.325     0.125 *
    0.1328    -2.759    0.0484 *
 ***   ERROR: No convergence

   Sorted list of profile likelihood points 

             Deviance   One-Sided
     Beta     Change     P-Value 
     ____________________________

    0.1328    -2.759    0.0484
     1.114    -1.325     0.125
     1.423   -0.9976     0.159
     1.330    -1.090     0.148
     2.155   -0.4290     0.256
     3.190  -0.04429     0.417
     3.719     0.000   0.00252


      Interpolated profile likelihood bounds
       for parameter 56 (alcohol_3 * dose)

            MLE      3.719

      2-sided          Bounds         
       Level      Lower       Upper   
      ________________________________

      25.0%       2.939        ????
      50.0%       2.114        ????
      68.3%       1.420        ????
      75.0%       1.115        ????
      90.0%      0.1631        ????
      95.0%        ????        ????
      97.5%        ????        ????
      99.0%        ????        ????
      99.5%        ????        ????


profile 56 noplot force upper@

  Upper bound trial values 

             Deviance   One-Sided
     Beta     Change     P-Value 
     ____________________________

     4.248  -0.04019     0.421 *
     6.352   -0.8414     0.179 *
     5.639   -0.4718     0.246 *
     6.610   -0.9960     0.159 *
     7.105    -1.320     0.125 *
     8.782    -2.654    0.0516 *
     9.991    -3.803    0.0256 *
     11.13    -4.998    0.0127 *
     12.53    -6.611   0.00507 *
     13.56    -7.867   0.00252 *

   Sorted list of profile likelihood points 

             Deviance   One-Sided
     Beta     Change     P-Value 
     ____________________________

     3.719     0.000   0.00252
     4.248  -0.04019     0.421
     5.639   -0.4718     0.246
     6.352   -0.8414     0.179
     6.610   -0.9960     0.159
     7.105    -1.320     0.125
     8.782    -2.654    0.0516
     9.991    -3.803    0.0256
     11.13    -4.998    0.0127
     12.53    -6.611   0.00507
     13.56    -7.867   0.00252


      Interpolated profile likelihood bounds
       for parameter 56 (alcohol_3 * dose)

            MLE      3.719

      2-sided          Bounds         
       Level      Lower       Upper   
      ________________________________

      25.0%        ????       4.586
      50.0%        ????       5.601
      68.3%        ????       6.617
      75.0%        ????       7.110
      90.0%        ????       8.840
      95.0%        ????       10.03
      97.5%        ????       11.15
      99.0%        ????       12.55
      99.5%        ????       13.57


!!!!!!!!!!!!!!!!!!!!!!!!!!!!!!!!!!!
!MULTIPLICATIVE MODEL - LINEAR    !
!!!!!!!!!!!!!!!!!!!!!!!!!!!!!!!!!!!
RRISK@


linear 1@


loglinear 1@


fit@

          Iter  Step      Deviance

             0     0      109.151
             1     0      106.200
             2     0      106.046
             3     0      106.044
             4     0      106.044
             5     0      106.044

Piece-wise exponential regression
Additive excess relative risk T0 * (1 + T1 + T2 + ...)

Using (no_tumour_final == 1)

Number_cells_MN is used for cases
Number_cells_scored_1000 is used for person years


                            Parameter Summary Table

 # Name                            Estimate     Std.Err.  Test Stat.  P value
-- ----------------------------   ----------   ---------  ----------  --------
Log-linear term 0
 1 %CON.....................          0.000     Aliased
 3 x_other_n_0..............          0.000     Aliased
 4 x_other_n_1..............         0.3296      0.2285      1.442      0.149
 5 x_other_n_2..............         0.1861      0.3553     0.5238      > 0.5
 6 x_other_n_3..............          1.734       0.455      3.811    < 0.001
 7 x_other_n_4..............         0.5800      0.4446      1.305      0.192
 8 x_other_n_5..............         -104.9   2.378e+04  -0.004411      > 0.5
 9 x_other_n_6..............          2.059      0.5881      3.502    < 0.001
11 rad_army_0...............          0.000     Aliased
12 rad_army_1...............         -14.32      0.7297     -19.63    < 0.001
13 rad_army_2...............         -13.11     Aliased
15 COM1_EXP1_0..............         -152.7   1.927e+04   -0.00792      > 0.5
16 COM1_EXP1_1..............          0.000     Aliased
17 COM1_EXP1_2..............         0.5962      0.7034     0.8476      0.397
18 COM1_EXP1_3..............          1.623       0.568      2.856    0.00428
20 exp_0....................          0.000     Aliased
21 exp_1....................        -0.3143      0.1957     -1.606      0.108
22 exp_2....................         0.4289     Aliased
24 x_bone_0.................          0.000     Aliased
25 x_bone_1.................          14.87      0.2064      72.05    < 0.001
26 x_bone_2.................          15.43     Aliased
28 industry_0...............          0.000     Aliased
29 industry_1...............        -0.5822      0.2899     -2.008     0.0446
31 haz_road_2...............          1.580       1.147      1.378      0.168
33 rad_radiography_0........          0.000     Aliased
34 rad_radiography_1........          16.18       1.272      12.72    < 0.001
35 rad_radiography_2........          14.39       1.034      13.91    < 0.001
37 other_chemical_0.........          0.000     Aliased
38 other_chemical_1.........        -0.6250       0.328     -1.906     0.0567
40 flag_definite_0..........         -14.59       2.385     -6.116    < 0.001
41 flag_definite_1..........         -14.92       2.356     -6.336    < 0.001
42 age_cen..................      -0.005218     0.03257    -0.1602      > 0.5
43 age_cen2.................      -0.002728    0.003801    -0.7177      0.473
44 age_cen3.................      8.748e-05   0.0004263     0.2052      > 0.5
45 age_cen4.................      9.961e-06   1.393e-05     0.7151      0.475
46 age_cen5.................     -8.354e-07   1.221e-06    -0.6842      0.494
47 x_dental_n_NON_ZERO......       -0.02763     0.05866    -0.4711      > 0.5
48 x_dental_n_MIS...........         0.5274      0.2775        1.9     0.0574
49 sm_pday_NON_ZERO.........        0.01765     0.01316      1.342       0.18
50 sm_pday_MIS..............       -0.09546      0.2853    -0.3346      > 0.5
51 num_miss_NON_ZERO........         0.2437     0.07323      3.329    < 0.001
52 num_miss_MIS.............          0.000     Aliased
53 haz_chem.................         -1.481      0.8401     -1.763      0.078

            Records used          105

                Deviance      106.044
                     AIC      162.044
            Pearson Chi2      119.078      Degrees of freedom      77


linear 1 dose@


fit@

          Iter  Step      Deviance

             0     0      106.044
             1     0      103.618
             2     0      103.597
             3     0      103.597
             4     0      103.597
             5     0      103.597

Piece-wise exponential regression
Additive excess relative risk T0 * (1 + T1 + T2 + ...)

Using (no_tumour_final == 1)

Number_cells_MN is used for cases
Number_cells_scored_1000 is used for person years


                            Parameter Summary Table

 # Name                            Estimate     Std.Err.  Test Stat.  P value
-- ----------------------------   ----------   ---------  ----------  --------
Log-linear term 0
 1 %CON.....................          0.000     Aliased
 3 x_other_n_0..............          0.000     Aliased
 4 x_other_n_1..............         0.3348      0.2265      1.478      0.139
 5 x_other_n_2..............         0.1589      0.3534     0.4498      > 0.5
 6 x_other_n_3..............          1.754      0.4574      3.835    < 0.001
 7 x_other_n_4..............         0.5232      0.4527      1.156      0.248
 8 x_other_n_5..............         -104.9   2.378e+04  -0.004411      > 0.5
 9 x_other_n_6..............          2.168      0.5938      3.651    < 0.001
11 rad_army_0...............          0.000     Aliased
12 rad_army_1...............         -14.27      0.7307     -19.54    < 0.001
13 rad_army_2...............         -13.11     Aliased
15 COM1_EXP1_0..............         -152.7   1.927e+04   -0.00792      > 0.5
16 COM1_EXP1_1..............          0.000     Aliased
17 COM1_EXP1_2..............         0.6710      0.7009     0.9573      0.338
18 COM1_EXP1_3..............          1.679      0.5707      2.942    0.00326
20 exp_0....................          0.000     Aliased
21 exp_1....................        -0.2773      0.1978     -1.402      0.161
22 exp_2....................         0.4289     Aliased
24 x_bone_0.................          0.000     Aliased
25 x_bone_1.................          15.16       2.378      6.377    < 0.001
26 x_bone_2.................          15.76       2.394      6.583    < 0.001
28 industry_0...............          0.000     Aliased
29 industry_1...............        -0.5729      0.2939     -1.949     0.0513
31 haz_road_2...............          1.365       1.162      1.175       0.24
33 rad_radiography_0........          0.000     Aliased
34 rad_radiography_1........          16.35        1.28      12.77    < 0.001
35 rad_radiography_2........          14.46       1.035      13.97    < 0.001
37 other_chemical_0.........          0.000     Aliased
38 other_chemical_1.........        -0.6319      0.3278     -1.928     0.0539
40 flag_definite_0..........         -14.59     Aliased
41 flag_definite_1..........         -14.93      0.2064     -72.32    < 0.001
42 age_cen..................      -0.005086     0.03286    -0.1548      > 0.5
43 age_cen2.................      -0.003593    0.003888    -0.9241      0.355
44 age_cen3.................      0.0001130   0.0004326     0.2613      > 0.5
45 age_cen4.................      1.240e-05   1.421e-05     0.8727      0.383
46 age_cen5.................     -9.103e-07   1.245e-06    -0.7313      0.465
47 x_dental_n_NON_ZERO......       -0.03716     0.06019    -0.6174      > 0.5
48 x_dental_n_MIS...........         0.4853      0.2833      1.713     0.0868
49 sm_pday_NON_ZERO.........        0.01715     0.01341      1.279      0.201
50 sm_pday_MIS..............       -0.09020      0.2888    -0.3124      > 0.5
51 num_miss_NON_ZERO........         0.2143     0.07846      2.731     0.0063
52 num_miss_MIS.............          0.000     Aliased
53 haz_chem.................         -1.544      0.8423     -1.833     0.0668

Linear term 1
54 dose.....................          1.190      0.9554      1.245      0.213

            Records used          105

                Deviance      103.597
                     AIC      161.597
            Pearson Chi2      119.838      Degrees of freedom      76


ci level 95@
                                       95% Confidence Bounds

 # Name                           Estimate    Std. Err.      Lower       Upper
-- ----------------------------  ----------   ---------    --------    --------

Log-linear term 0
 4 x_other_n_1..............        0.3348     0.2265   -0.1092    0.7787
             EXP(estimate)            1.398       1.254      0.8965       2.179

 5 x_other_n_2..............        0.1589     0.3534   -0.5337    0.8515
             EXP(estimate)            1.172       1.424      0.5865       2.343

 6 x_other_n_3..............         1.754     0.4574    0.8575     2.651
             EXP(estimate)            5.778       1.580       2.357       14.16

 7 x_other_n_4..............        0.5232     0.4527   -0.3641     1.410
             EXP(estimate)            1.687       1.573      0.6948       4.098

 8 x_other_n_5..............        -104.9  2.378e+04-4.672e+04 4.651e+04
             EXP(estimate)        2.748e-46       0.000       0.000       0.000

 9 x_other_n_6..............         2.168     0.5938     1.004     3.332
             EXP(estimate)            8.739       1.811       2.729       27.98

12 rad_army_1...............        -14.27     0.7307    -15.71    -12.84
             EXP(estimate)        6.321e-07       2.076   1.510e-07   2.647e-06

15 COM1_EXP1_0..............        -152.7  1.927e+04-3.793e+04 3.763e+04
             EXP(estimate)        5.049e-67       0.000       0.000       0.000

17 COM1_EXP1_2..............        0.6710     0.7009   -0.7028     2.045
             EXP(estimate)            1.956       2.016      0.4952       7.728

18 COM1_EXP1_3..............         1.679     0.5707    0.5605     2.797
             EXP(estimate)            5.360       1.769       1.752       16.40

21 exp_1....................       -0.2773     0.1978   -0.6649    0.1103
             EXP(estimate)           0.7578       1.219      0.5143       1.117

25 x_bone_1.................         15.16      2.378     10.50     19.82
             EXP(estimate)        3.844e+06       10.78   3.638e+04   4.061e+08

26 x_bone_2.................         15.76      2.394     11.07     20.45
             EXP(estimate)        6.975e+06       10.96   6.396e+04   7.607e+08

29 industry_1...............       -0.5729     0.2939    -1.149  0.003131
             EXP(estimate)           0.5639       1.342      0.3169       1.003

31 haz_road_2...............         1.365      1.162   -0.9124     3.642
             EXP(estimate)            3.915       3.196      0.4016       38.17

34 rad_radiography_1........         16.35      1.280     13.84     18.86
             EXP(estimate)        1.258e+07       3.596   1.024e+06   1.545e+08

35 rad_radiography_2........         14.46      1.035     12.43     16.49
             EXP(estimate)        1.900e+06       2.815   2.499e+05   1.445e+07

38 other_chemical_1.........       -0.6319     0.3278    -1.274   0.01051
             EXP(estimate)           0.5316       1.388      0.2796       1.011

41 flag_definite_1..........        -14.93     0.2064    -15.33    -14.52
             EXP(estimate)        3.286e-07       1.229   2.193e-07   4.925e-07

42 age_cen..................     -0.005086    0.03286  -0.06949   0.05932
             EXP(estimate)           0.9949       1.033      0.9329       1.061

43 age_cen2.................     -0.003593   0.003888  -0.01121  0.004028
             EXP(estimate)           0.9964       1.004      0.9888       1.004

44 age_cen3.................     0.0001130  0.0004326-0.0007348 0.0009609
             EXP(estimate)            1.000       1.000      0.9993       1.001

45 age_cen4.................     1.240e-05  1.421e-05-1.545e-05 4.024e-05
             EXP(estimate)            1.000       1.000       1.000       1.000

46 age_cen5.................    -9.103e-07  1.245e-06-3.350e-06 1.530e-06
             EXP(estimate)            1.000       1.000       1.000       1.000

47 x_dental_n_NON_ZERO......      -0.03716    0.06019   -0.1551   0.08081
             EXP(estimate)           0.9635       1.062      0.8563       1.084

48 x_dental_n_MIS...........        0.4853     0.2833  -0.07009     1.041
             EXP(estimate)            1.625       1.328      0.9323       2.831

49 sm_pday_NON_ZERO.........       0.01715    0.01341 -0.009132   0.04342
             EXP(estimate)            1.017       1.013      0.9909       1.044

50 sm_pday_MIS..............      -0.09020     0.2888   -0.6562    0.4758
             EXP(estimate)           0.9138       1.335      0.5188       1.609

51 num_miss_NON_ZERO........        0.2143    0.07846   0.06054    0.3681
             EXP(estimate)            1.239       1.082       1.062       1.445

53 haz_chem.................        -1.544     0.8423    -3.195    0.1069
             EXP(estimate)           0.2135       2.322     0.04097       1.113


Linear term 1
54 dose.....................         1.190     0.9554   -0.6827     3.062


!bounds 54 level 95@

profile 54 noplot force lower@

  Lower bound trial values 

             Deviance   One-Sided
     Beta     Change     P-Value 
     ____________________________

    0.9988  -0.04523     0.416 *
    0.3451    -1.085     0.149 *
    0.6349   -0.4254     0.257 *
    0.3757   -0.9968     0.159 *
    0.2684    -1.326     0.125 *
  -0.06740    -2.808    0.0469 *
   -0.2406    -3.919    0.0239 *
   -0.3850    -5.085    0.0121 *
   -0.5452    -6.709   0.00480 *
   -0.6437    -7.926   0.00244 *

   Sorted list of profile likelihood points 

             Deviance   One-Sided
     Beta     Change     P-Value 
     ____________________________

   -0.6437    -7.926   0.00244
   -0.5452    -6.709   0.00480
   -0.3850    -5.085    0.0121
   -0.2406    -3.919    0.0239
  -0.06740    -2.808    0.0469
    0.2684    -1.326     0.125
    0.3757   -0.9968     0.159
    0.3451    -1.085     0.149
    0.6349   -0.4254     0.257
    0.9988  -0.04523     0.416
     1.190     0.000   0.00252


      Interpolated profile likelihood bounds
       for parameter 54 (dose)

            MLE      1.190

      2-sided          Bounds         
       Level      Lower       Upper   
      ________________________________

      25.0%      0.9112        ????
      50.0%      0.6181        ????
      68.3%      0.3745        ????
      75.0%      0.2691        ????
      90.0%    -0.04922        ????
      95.0%     -0.2300        ????
      97.5%     -0.3782        ????
      99.0%     -0.5388        ????
      99.5%     -0.6401        ????


profile 54 noplot force upper@

  Upper bound trial values 

             Deviance   One-Sided
     Beta     Change     P-Value 
     ____________________________

     1.381  -0.04081     0.420 *
     2.126   -0.8219     0.182 *
     1.880   -0.4724     0.246 *
     2.232   -0.9949     0.159 *
     2.413    -1.320     0.125 *
     3.029    -2.643    0.0520 *
     3.485    -3.791    0.0258 *
     3.922    -4.987    0.0128 *
     4.473    -6.600   0.00510 *
     4.886    -7.861   0.00253 *

   Sorted list of profile likelihood points 

             Deviance   One-Sided
     Beta     Change     P-Value 
     ____________________________

     1.190     0.000   0.00252
     1.381  -0.04081     0.420
     1.880   -0.4724     0.246
     2.126   -0.8219     0.182
     2.232   -0.9949     0.159
     2.413    -1.320     0.125
     3.029    -2.643    0.0520
     3.485    -3.791    0.0258
     3.922    -4.987    0.0128
     4.473    -6.600   0.00510
     4.886    -7.861   0.00253


      Interpolated profile likelihood bounds
       for parameter 54 (dose)

            MLE      1.190

      2-sided          Bounds         
       Level      Lower       Upper   
      ________________________________

      25.0%        ????       1.501
      50.0%        ????       1.866
      68.3%        ????       2.235
      75.0%        ????       2.415
      90.0%        ????       3.055
      95.0%        ????       3.504
      97.5%        ????       3.935
      99.0%        ????       4.485
      99.5%        ????       4.892


!!!!!!!!!!!!!!!!!!!!!!!!!!!!!!!!!!!!!!!!!!!!!!!!!!!!!!!!!
!MULTIPLICATIVE MODEL - ADJUSTMENT FOR ALCOHOL          !
!!!!!!!!!!!!!!!!!!!!!!!!!!!!!!!!!!!!!!!!!!!!!!!!!!!!!!!!!
linear 1 alcohol*dose@


fit@

          Iter  Step      Deviance

             0     0      107.435
             1     0      102.767
             2     0      102.699
             3     0      102.699
             4     0      102.699
             5     0      102.699

Piece-wise exponential regression
Additive excess relative risk T0 * (1 + T1 + T2 + ...)

Using (no_tumour_final == 1)

Number_cells_MN is used for cases
Number_cells_scored_1000 is used for person years


                            Parameter Summary Table

 # Name                            Estimate     Std.Err.  Test Stat.  P value
-- ----------------------------   ----------   ---------  ----------  --------
Log-linear term 0
 1 %CON.....................          0.000     Aliased
 3 x_other_n_0..............          0.000     Aliased
 4 x_other_n_1..............         0.3156      0.2305      1.369      0.171
 5 x_other_n_2..............         0.1854      0.3544     0.5232      > 0.5
 6 x_other_n_3..............          1.798      0.4608      3.901    < 0.001
 7 x_other_n_4..............         0.3870      0.5052     0.7659      0.444
 8 x_other_n_5..............         -104.9   2.378e+04  -0.004411      > 0.5
 9 x_other_n_6..............          2.162      0.5958      3.629    < 0.001
11 rad_army_0...............          0.000     Aliased
12 rad_army_1...............         -14.33      0.7362     -19.47    < 0.001
13 rad_army_2...............         -13.11     Aliased
15 COM1_EXP1_0..............         -152.7   1.927e+04   -0.00792      > 0.5
16 COM1_EXP1_1..............          0.000     Aliased
17 COM1_EXP1_2..............         0.6442      0.7001     0.9201      0.358
18 COM1_EXP1_3..............          1.713      0.5793      2.957    0.00311
20 exp_0....................          0.000     Aliased
21 exp_1....................        -0.2780       0.198     -1.404       0.16
22 exp_2....................         0.4289     Aliased
24 x_bone_0.................          0.000     Aliased
25 x_bone_1.................          15.04       2.385      6.307    < 0.001
26 x_bone_2.................          15.65       2.399      6.521    < 0.001
28 industry_0...............          0.000     Aliased
29 industry_1...............        -0.5812      0.2922     -1.989     0.0467
31 haz_road_2...............          1.427       1.161      1.229      0.219
33 rad_radiography_0........          0.000     Aliased
34 rad_radiography_1........          16.36       1.287      12.71    < 0.001
35 rad_radiography_2........          14.55       1.047      13.89    < 0.001
37 other_chemical_0.........          0.000     Aliased
38 other_chemical_1.........        -0.6069      0.3282     -1.849     0.0644
40 flag_definite_0..........         -14.59     Aliased
41 flag_definite_1..........         -14.91      0.2094     -71.22    < 0.001
42 age_cen..................      -0.008304     0.03319    -0.2502      > 0.5
43 age_cen2.................      -0.004164    0.003978     -1.047      0.295
44 age_cen3.................      0.0001437   0.0004394      0.327      > 0.5
45 age_cen4.................      1.379e-05    1.45e-05     0.9509      0.342
46 age_cen5.................     -1.029e-06   1.278e-06     -0.805      0.421
47 x_dental_n_NON_ZERO......       -0.03339     0.06066    -0.5504      > 0.5
48 x_dental_n_MIS...........         0.4968      0.2874      1.729     0.0838
49 sm_pday_NON_ZERO.........        0.01688     0.01359      1.243      0.214
50 sm_pday_MIS..............       -0.06142      0.2924      -0.21      > 0.5
51 num_miss_NON_ZERO........         0.2166     0.07773      2.786    0.00533
52 num_miss_MIS.............          0.000     Aliased
53 haz_chem.................         -1.562      0.8436     -1.852     0.0641

Linear term 1
54 alcohol_1 * dose.........          2.559       2.643     0.9681      0.333
55 alcohol_2 * dose.........         0.3254       1.259     0.2585      > 0.5
56 alcohol_3 * dose.........          1.339        1.28      1.046      0.296

            Records used          105

                Deviance      102.699
                     AIC      164.699
            Pearson Chi2      116.955      Degrees of freedom      74


ci level 95@
                                       95% Confidence Bounds

 # Name                           Estimate    Std. Err.      Lower       Upper
-- ----------------------------  ----------   ---------    --------    --------

Log-linear term 0
 4 x_other_n_1..............        0.3156     0.2305   -0.1363    0.7675
             EXP(estimate)            1.371       1.259      0.8726       2.154

 5 x_other_n_2..............        0.1854     0.3544   -0.5092    0.8801
             EXP(estimate)            1.204       1.425      0.6010       2.411

 6 x_other_n_3..............         1.798     0.4608    0.8945     2.701
             EXP(estimate)            6.036       1.585       2.446       14.89

 7 x_other_n_4..............        0.3870     0.5052   -0.6033     1.377
             EXP(estimate)            1.473       1.657      0.5470       3.964

 8 x_other_n_5..............        -104.9  2.378e+04-4.672e+04 4.651e+04
             EXP(estimate)        2.748e-46       0.000       0.000       0.000

 9 x_other_n_6..............         2.162     0.5958    0.9946     3.330
             EXP(estimate)            8.692       1.815       2.704       27.95

12 rad_army_1...............        -14.33     0.7362    -15.77    -12.89
             EXP(estimate)        5.976e-07       2.088   1.412e-07   2.530e-06

15 COM1_EXP1_0..............        -152.7  1.927e+04-3.793e+04 3.763e+04
             EXP(estimate)        5.049e-67       0.000       0.000       0.000

17 COM1_EXP1_2..............        0.6442     0.7001   -0.7280     2.016
             EXP(estimate)            1.904       2.014      0.4829       7.510

18 COM1_EXP1_3..............         1.713     0.5793    0.5777     2.848
             EXP(estimate)            5.546       1.785       1.782       17.26

21 exp_1....................       -0.2780     0.1980   -0.6662    0.1102
             EXP(estimate)           0.7573       1.219      0.5137       1.116

25 x_bone_1.................         15.04      2.385     10.37     19.72
             EXP(estimate)        3.412e+06       10.86   3.182e+04   3.659e+08

26 x_bone_2.................         15.65      2.399     10.94     20.35
             EXP(estimate)        6.248e+06       11.02   5.666e+04   6.889e+08

29 industry_1...............       -0.5812     0.2922    -1.154 -0.008614
             EXP(estimate)           0.5592       1.339      0.3154      0.9914

31 haz_road_2...............         1.427      1.161   -0.8479     3.702
             EXP(estimate)            4.166       3.192      0.4283       40.52

34 rad_radiography_1........         16.36      1.287     13.84     18.88
             EXP(estimate)        1.271e+07       3.623   1.020e+06   1.585e+08

35 rad_radiography_2........         14.55      1.047     12.49     16.60
             EXP(estimate)        2.074e+06       2.849   2.665e+05   1.615e+07

38 other_chemical_1.........       -0.6069     0.3282    -1.250   0.03630
             EXP(estimate)           0.5450       1.388      0.2865       1.037

41 flag_definite_1..........        -14.91     0.2094    -15.32    -14.50
             EXP(estimate)        3.336e-07       1.233   2.213e-07   5.029e-07

42 age_cen..................     -0.008304    0.03319  -0.07336   0.05676
             EXP(estimate)           0.9917       1.034      0.9293       1.058

43 age_cen2.................     -0.004164   0.003978  -0.01196  0.003633
             EXP(estimate)           0.9958       1.004      0.9881       1.004

44 age_cen3.................     0.0001437  0.0004394-0.0007175  0.001005
             EXP(estimate)            1.000       1.000      0.9993       1.001

45 age_cen4.................     1.379e-05  1.450e-05-1.463e-05 4.220e-05
             EXP(estimate)            1.000       1.000       1.000       1.000

46 age_cen5.................    -1.029e-06  1.278e-06-3.533e-06 1.476e-06
             EXP(estimate)            1.000       1.000       1.000       1.000

47 x_dental_n_NON_ZERO......      -0.03339    0.06066   -0.1523   0.08551
             EXP(estimate)           0.9672       1.063      0.8587       1.089

48 x_dental_n_MIS...........        0.4968     0.2874  -0.06640     1.060
             EXP(estimate)            1.643       1.333      0.9358       2.886

49 sm_pday_NON_ZERO.........       0.01688    0.01359 -0.009744   0.04351
             EXP(estimate)            1.017       1.014      0.9903       1.044

50 sm_pday_MIS..............      -0.06142     0.2924   -0.6345    0.5117
             EXP(estimate)           0.9404       1.340      0.5302       1.668

51 num_miss_NON_ZERO........        0.2166    0.07773   0.06423    0.3689
             EXP(estimate)            1.242       1.081       1.066       1.446

53 haz_chem.................        -1.562     0.8436    -3.215   0.09132
             EXP(estimate)           0.2097       2.325     0.04014       1.096


Linear term 1
54 alcohol_1 * dose.........         2.559      2.643    -2.621     7.738

55 alcohol_2 * dose.........        0.3254      1.259    -2.142     2.792

56 alcohol_3 * dose.........         1.339      1.280    -1.170     3.849


!bounds 54 level 95@

profile 54 noplot force lower@

  Lower bound trial values 

             Deviance   One-Sided
     Beta     Change     P-Value 
     ____________________________

     2.030  -0.04514     0.416 *
    0.2170    -1.392     0.119 *
     1.168   -0.3747     0.270 *
    0.5145   -0.9640     0.163 *
    0.2603    -1.321     0.125 *
   -0.4528    -3.057    0.0402
   -0.3383    -2.669    0.0512 *
   -0.6539    -3.919    0.0239 *
   -0.8576    -5.165    0.0115 *
    -1.047    -7.023   0.00402
    -1.013    -6.601   0.00510 *
    -1.109    -7.941   0.00242 *

   Sorted list of profile likelihood points 

             Deviance   One-Sided
     Beta     Change     P-Value 
     ____________________________

    -1.109    -7.941   0.00242
    -1.013    -6.601   0.00510
   -0.8576    -5.165    0.0115
   -0.6539    -3.919    0.0239
   -0.3383    -2.669    0.0512
    0.2603    -1.321     0.125
    0.5145   -0.9640     0.163
    0.2170    -1.392     0.119
     1.168   -0.3747     0.270
     2.030  -0.04514     0.416
     2.559     0.000   0.00253


      Interpolated profile likelihood bounds
       for parameter 54 (alcohol_1 * dose)

            MLE      2.559

      2-sided          Bounds         
       Level      Lower       Upper   
      ________________________________

      25.0%       1.802        ????
      50.0%       1.061        ????
      68.3%      0.4853        ????
      75.0%      0.2590        ????
      90.0%     -0.3492        ????
      95.0%     -0.6391        ????
      97.5%     -0.8394        ????
      99.0%      -1.015        ????
      99.5%      -1.105        ????


profile 54 noplot force upper@

  Upper bound trial values 

             Deviance   One-Sided
     Beta     Change     P-Value 
     ____________________________

     3.087  -0.03770     0.423 *
     5.362   -0.7877     0.187 *
     4.661   -0.4810     0.244 *
     5.775   -0.9909     0.160 *
     6.389    -1.318     0.125 *
     8.516    -2.621    0.0527 *
     10.20    -3.776    0.0260 *
     11.87    -4.980    0.0128 *
     14.03    -6.596   0.00511 *
     15.70    -7.860   0.00253 *

   Sorted list of profile likelihood points 

             Deviance   One-Sided
     Beta     Change     P-Value 
     ____________________________

     2.559     0.000   0.00253
     3.087  -0.03770     0.423
     4.661   -0.4810     0.244
     5.362   -0.7877     0.187
     5.775   -0.9909     0.160
     6.389    -1.318     0.125
     8.516    -2.621    0.0527
     10.20    -3.776    0.0260
     11.87    -4.980    0.0128
     14.03    -6.596   0.00511
     15.70    -7.860   0.00253


      Interpolated profile likelihood bounds
       for parameter 54 (alcohol_1 * dose)

            MLE      2.559

      2-sided          Bounds         
       Level      Lower       Upper   
      ________________________________

      25.0%        ????       3.478
      50.0%        ????       4.593
      68.3%        ????       5.793
      75.0%        ????       6.399
      90.0%        ????       8.644
      95.0%        ????       10.29
      97.5%        ????       11.93
      99.0%        ????       14.09
      99.5%        ????       15.73


!bounds 55 level 95@

profile 55 noplot force lower@

  Lower bound trial values 

             Deviance   One-Sided
     Beta     Change     P-Value 
     ____________________________

   0.07368  -0.04586     0.415 *
   -0.7721    -1.201     0.137 *
   -0.3668   -0.4032     0.263 *
   -0.6886   -0.9870     0.160 *
   -0.8157    -1.326     0.125 *
    -1.196    -2.914    0.0439
    -1.156    -2.692    0.0504 *
    -1.344    -3.894    0.0242 *
    -1.480    -5.109    0.0119 *
    -1.618    -6.842   0.00445
    -1.603    -6.625   0.00503 *
    -1.681    -7.918   0.00245 *

   Sorted list of profile likelihood points 

             Deviance   One-Sided
     Beta     Change     P-Value 
     ____________________________

    -1.681    -7.918   0.00245
    -1.603    -6.625   0.00503
    -1.480    -5.109    0.0119
    -1.344    -3.894    0.0242
    -1.156    -2.692    0.0504
   -0.8157    -1.326     0.125
   -0.6886   -0.9870     0.160
   -0.7721    -1.201     0.137
   -0.3668   -0.4032     0.263
   0.07368  -0.04586     0.415
    0.3254     0.000   0.00253


      Interpolated profile likelihood bounds
       for parameter 55 (alcohol_2 * dose)

            MLE     0.3254

      2-sided          Bounds         
       Level      Lower       Upper   
      ________________________________

      25.0%    -0.03544        ????
      50.0%     -0.4021        ????
      68.3%     -0.6941        ????
      75.0%     -0.8149        ????
      90.0%      -1.158        ????
      95.0%      -1.337        ????
      97.5%      -1.472        ????
      99.0%      -1.604        ????
      99.5%      -1.679        ????


profile 55 noplot force upper@

  Upper bound trial values 

             Deviance   One-Sided
     Beta     Change     P-Value 
     ____________________________

    0.5771  -0.03969     0.421 *
     1.594   -0.7955     0.186 *
     1.274   -0.4764     0.245 *
     1.767   -0.9927     0.160 *
     2.030    -1.319     0.125 *
     2.931    -2.633    0.0523 *
     3.619    -3.784    0.0259 *
     4.287    -4.984    0.0128 *
     5.141    -6.598   0.00510 *
     5.785    -7.861   0.00253 *

   Sorted list of profile likelihood points 

             Deviance   One-Sided
     Beta     Change     P-Value 
     ____________________________

    0.3254     0.000   0.00253
    0.5771  -0.03969     0.421
     1.274   -0.4764     0.245
     1.594   -0.7955     0.186
     1.767   -0.9927     0.160
     2.030    -1.319     0.125
     2.931    -2.633    0.0523
     3.619    -3.784    0.0259
     4.287    -4.984    0.0128
     5.141    -6.598   0.00510
     5.785    -7.861   0.00253


      Interpolated profile likelihood bounds
       for parameter 55 (alcohol_2 * dose)

            MLE     0.3254

      2-sided          Bounds         
       Level      Lower       Upper   
      ________________________________

      25.0%        ????      0.7462
      50.0%        ????       1.249
      68.3%        ????       1.773
      75.0%        ????       2.034
      90.0%        ????       2.977
      95.0%        ????       3.652
      97.5%        ????       4.309
      99.0%        ????       5.159
      99.5%        ????       5.795


!bounds 56 level 95@

profile 56 noplot force lower@

  Lower bound trial values 

             Deviance   One-Sided
     Beta     Change     P-Value 
     ____________________________

     1.083  -0.04582     0.415 *
    0.2217    -1.117     0.145 *
    0.6134   -0.4180     0.259 *
    0.2757   -0.9945     0.159 *
    0.1386    -1.326     0.125 *
   -0.2848    -2.838    0.0460 *
   -0.4908    -3.940    0.0236 *
   -0.6602    -5.104    0.0119 *
   -0.8445    -6.736   0.00472 *
   -0.9533    -7.946   0.00241 *

   Sorted list of profile likelihood points 

             Deviance   One-Sided
     Beta     Change     P-Value 
     ____________________________

   -0.9533    -7.946   0.00241
   -0.8445    -6.736   0.00472
   -0.6602    -5.104    0.0119
   -0.4908    -3.940    0.0236
   -0.2848    -2.838    0.0460
    0.1386    -1.326     0.125
    0.2757   -0.9945     0.159
    0.2217    -1.117     0.145
    0.6134   -0.4180     0.259
     1.083  -0.04582     0.415
     1.339     0.000   0.00253


      Interpolated profile likelihood bounds
       for parameter 56 (alcohol_3 * dose)

            MLE      1.339

      2-sided          Bounds         
       Level      Lower       Upper   
      ________________________________

      25.0%      0.9698        ????
      50.0%      0.5863        ????
      68.3%      0.2732        ????
      75.0%      0.1396        ????
      90.0%     -0.2564        ????
      95.0%     -0.4748        ????
      97.5%     -0.6499        ????
      99.0%     -0.8346        ????
      99.5%     -0.9477        ????


profile 56 noplot force upper@

  Upper bound trial values 

             Deviance   One-Sided
     Beta     Change     P-Value 
     ____________________________

     1.595  -0.04056     0.420 *
     2.602   -0.8032     0.185 *
     2.280   -0.4744     0.245 *
     2.764   -0.9935     0.159 *
     3.019    -1.319     0.125 *
     3.888    -2.636    0.0522 *
     4.545    -3.785    0.0259 *
     5.182    -4.984    0.0128 *
     5.993    -6.597   0.00511 *
     6.606    -7.860   0.00253 *

   Sorted list of profile likelihood points 

             Deviance   One-Sided
     Beta     Change     P-Value 
     ____________________________

     1.339     0.000   0.00253
     1.595  -0.04056     0.420
     2.280   -0.4744     0.245
     2.602   -0.8032     0.185
     2.764   -0.9935     0.159
     3.019    -1.319     0.125
     3.888    -2.636    0.0522
     4.545    -3.785    0.0259
     5.182    -4.984    0.0128
     5.993    -6.597   0.00511
     6.606    -7.860   0.00253


      Interpolated profile likelihood bounds
       for parameter 56 (alcohol_3 * dose)

            MLE      1.339

      2-sided          Bounds         
       Level      Lower       Upper   
      ________________________________

      25.0%        ????       1.760
      50.0%        ????       2.258
      68.3%        ????       2.770
      75.0%        ????       3.022
      90.0%        ????       3.930
      95.0%        ????       4.576
      97.5%        ????       5.203
      99.0%        ????       6.012
      99.5%        ????       6.615


quit@
