# Supplementary material for: Buccal mucosa micronuclei counts in relation to exposure to low dose-rate radiation from the Chornobyl nuclear accident and other medical and occupational radiation exposures
Source: Environ Health. 2017 Jun 23;16:70. doi: 10.1186/s12940-017-0273-x (PMC5481966; doi:10.1186/s12940-017-0273-x)
Supplement: Additional file 1: — Data files (Excel, text) and other R and Epicure files used in the analysis. (ZIP 3032 kb) [file 12940_2017_273_MOESM1_ESM.zip › Ukraine MN data regression background cancer & no cancer step AIC.log.bak]

log 'Ukraine MN data regression background cancer & no cancer step AIC'@


!Poisson model fitted to Ukraine micronucleus data, both including and excluding individuals with cancer (using new definition)
!Revised by MP Little 2016-7-6

names id stratum Number_cells_scored Number_cells_MN MN_1000 d_birth m_birth y_birth first days_act Mean86 Mean87 Mean88 Mean89 Mean90 Mean_total Buccal_date_year
 Buccal_date_month Buccal_date_day Case_leuk Year_first_exposed Year_last_exposed proxy proxy_str number1 first_year duration duration_act days tse radiation industry oil
 chemical petroleum pesticides solvents other_chemical age age_x subtype subtypecll subtypecll_str y_dx reference y_int liqtype flag1 flag2 flag_definite phase COM1_EXP1
 COM2_EXP1 COM3_EXP1 QUES1 QUES2 liquid liquid_proxy exp time_int_ch set t11 t1515 t12 t22 liqtype_recode num_miss rad_exp rad_radiography rad_nuclear rad_army rad_other
 haz_exp haz_chem haz_el haz_road haz_other chem_exp chem_petrol chem_pest chem_solv chem_other oblast educ urban tumour tumor_new radtx chemotx radtx_other x_dental
 x_dental_n x_bone x_bone_n x_chest x_chest_n x_other x_other_n fam_cancer sm_reg sm_pday alc@


! Skip first line (containing names of variables)
skip 1@

! Open data (2016/6/9 version, with some additional linked variables from LBZ 2016-2-19)
input 'C:\d_drive\Word processing\Reports\REB Chernobyl Ukraine micronucleus analysis\Micro_22122015 (rev 2016-6-9)(master).csv'@

Input from C:\d_drive\Word processing\Reports\REB Chernobyl Ukraine micronucleus analysis\Micro_22122015 (rev 2016-6-9)(master).csv

         112 records read         111 records used
                                    1 records rejected

104 variables defined  At least 500 additional variables can be created.


!Missing value codes set for various continuous variables
trans 
 age_MIS                = (age < 0);
 age_x_MIS              = (age_x < 0);
 days_act_MIS           = (days_act < 0);
 days_MIS               = (days < 0);
 duration_act_MIS       = (duration_act < 0);
 duration_MIS           = (duration < 0);
 liqtype_MIS            = (liqtype < 0);
 number1_MIS            = (number1 < 0);
 num_miss_MIS           = (num_miss < 0); 
 sm_pday_MIS            = (sm_pday < 0);
 time_int_ch_MIS        = (time_int_ch < 0);
 tse_MIS                = (tse < 0);
 x_bone_n_MIS           = (x_bone_n < 0);
 x_chest_n_MIS          = (x_chest_n < 0);
 x_dental_n_MIS         = (x_dental_n < 0);
@


!Positive part set for various continuous variables
trans 
 age_NON_ZERO           =  max(age,0);
 age_x_NON_ZERO         =  max(age_x,0);
 days_act_NON_ZERO      =  max(days_act,0);
 days_NON_ZERO          =  max(days,0);
 duration_act_NON_ZERO  =  max(duration_act,0);
 duration_NON_ZERO      =  max(duration,0);
 liqtype_NON_ZERO       =  max(liqtype,0);
 number1_NON_ZERO       =  max(number1,0);
 num_miss_NON_ZERO      =  max(num_miss,0); 
 sm_pday_NON_ZERO       =  max(sm_pday,0);
 time_int_ch_NON_ZERO   =  max(time_int_ch,0);
 tse_NON_ZERO           =  max(tse,0);
 x_bone_n_NON_ZERO      =  max(x_bone_n,0);
 x_chest_n_NON_ZERO     =  max(x_chest_n,0);
 x_dental_n_NON_ZERO    =  max(x_dental_n,0);
@


!Reset variables so that -999999 (=missing) is set to -1
trans chemotx           = max(chemotx, -1);
      chem_pest         = max(chem_pest,-1);
      COM1_EXP1         = max(COM1_EXP1,-1);
      COM3_EXP1         = max(COM3_EXP1,-1);
      exp               = max(exp,-1);
      flag1             = max(flag1,-1);
      flag2             = max(flag2,-1);
      haz_el            = max(haz_el,-1);
      haz_exp           = max(haz_exp,-1);
      haz_other         = max(haz_other,-1);
      haz_road          = max(haz_road,-1);
      industry          = max(industry,-1);
      num_miss          = max(num_miss,-1);
      oil               = max(oil,-1);
      other_chemical    = max(other_chemical,-1);
      pesticides        = max(pesticides,-1);
      QUES2             = max(QUES2,-1);
      rad_army          = max(rad_army,-1);
      rad_exp           = max(rad_exp,-1);
      rad_other         = max(rad_other,-1);
      rad_radiography   = max(rad_radiography,-1);
      x_bone            = max(x_bone,-1);
      x_other           = max(x_other,-1);
      x_other_n         = max(x_other_n,-1);
      y_int             = max(y_int,2001);
      flag_definite     = max(flag_definite,-1);
@


!Factor variable levels
levels chemotx 1:2 chem_pest 1:2 COM1_EXP1 -1:3 COM3_EXP1 -1:2 flag1 -1:1 flag2 -1:1 exp -1:2 haz_el 1:2 haz_exp 1:2 haz_other 1:2 haz_road 1:2
 industry -1:1 num_miss 1:10 oil -1:1 other_chemical -1:1 pesticides -1:1 QUES2 -1:4 rad_army -1:2 rad_exp -1:2 rad_other -1:2 rad_radiography -1:2
 x_bone -1:2 x_other -1:2 x_other_n -1:6 y_int 2001:2004 flag_definite -1:1@

chemotx has 2 levels from 1 to 2
chem_pest has 2 levels from 1 to 2
COM1_EXP1 has 5 levels from -1 to 3
COM3_EXP1 has 4 levels from -1 to 2
flag1 has 3 levels from -1 to 1
flag2 has 3 levels from -1 to 1
exp has 4 levels from -1 to 2
haz_el has 2 levels from 1 to 2
haz_exp has 2 levels from 1 to 2
haz_other has 2 levels from 1 to 2
haz_road has 2 levels from 1 to 2
industry has 3 levels from -1 to 1
num_miss has 10 levels from 1 to 10
oil has 3 levels from -1 to 1
other_chemical has 3 levels from -1 to 1
pesticides has 3 levels from -1 to 1
QUES2 has 6 levels from -1 to 4
rad_army has 4 levels from -1 to 2
rad_exp has 4 levels from -1 to 2
rad_other has 4 levels from -1 to 2
rad_radiography has 4 levels from -1 to 2
x_bone has 4 levels from -1 to 2
x_other has 4 levels from -1 to 2
x_other_n has 8 levels from -1 to 6
y_int has 4 levels from 2001 to 2004
flag_definite has 3 levels from -1 to 1

level Number_cells_MN@
Number_cells_MN has 11 levels from 0 to 10

freq Number_cells_MN@


  FOR: Number_cells_MN
  Level     Freq     %      Cum %
      0          32   28.83    28.83
      1          30   27.03    55.86
      2          19   17.12    72.97
      3          14   12.61    85.59
      4           8    7.21    92.79
      5           4    3.60    96.40
      6           2    1.80    98.20
      7           1    0.90    99.10
      8           0    0.00    99.10
      9           0    0.00    99.10
     10           1    0.90   100.00
  Total         111


trans no_tumour     = (radtx /= 1) * (chemotx /=1) * (Case_leuk ==0) * (tumour == 0)@


trans no_tumour_new = (radtx /= 1) * (chemotx /=1) * (Case_leuk ==0) * (tumor_new /= 1)@


trans no_tumour_final = (radtx /= 1) * (chemotx /=1) * (Case_leuk ==0)@


cases Number_cells_MN@

trans Number_cells_scored_1000 = Number_cells_scored/1000@


PYR Number_cells_scored_1000@

!TRANSFORMATIONS
rank Mean_total @

  Variable: Mean_total


  Minimum     0.00692
      25%        2.11
      50%      11.322
      75%          49
    Mean      59.7614
  Maximum     748.441

  Using 111 records 


tran dose=Mean_total/1000 @

tran dose2 = dose*dose@

mean dose @

           Summary for dose

               Mean      Std. Dev.        Count      Minimum      Maximum
          0.0597614       0.12539           111   6.9200e-06      0.74844


category Mean_total as Mean_total_cat -999999 / 20 / 100 / 250 / 500 / > @

Mean_total_cat has 5 levels from 1 to 5


mean dose@

           Summary for dose

               Mean      Std. Dev.        Count      Minimum      Maximum
          0.0597614       0.12539           111   6.9200e-06      0.74844


mean dose by Mean_total_cat@

           Summary for dose

Mean_total_cat          Mean      Std. Dev.        Count      Minimum      Maximum
    1    0.00479307     0.0051004            66   6.9200e-06     0.017100
    2     0.0450199      0.019058            29     0.020000     0.088700
    3      0.141180      0.033817             5      0.11200      0.19700
    4      0.304349      0.042007             8      0.26200      0.37000
    5      0.623635       0.12117             3      0.50646      0.74844


trans 
    Buccal_date_year_nm =  Buccal_date_year; 
    Buccal_date_month_nm = Buccal_date_month; 
    Buccal_date_day_nm =   Buccal_date_day; 
@


!Set date of sample to 2003/4/9 (mean of non-missing dates) if missing
trans 
    if (Buccal_date_year < 0) then
       Buccal_date_year_nm =  2003;
       Buccal_date_month_nm = 4;
       Buccal_date_day_nm =   9;
    endif@


!If month (and day) of birth are missing set them to July 2
trans 
    if (m_birth < 0) then
       m_birth =  7;
       d_birth =  2;
    endif@


!Dates in julian years of birth and buccal sample
trans jul_bucc_date =         julian(Buccal_date_year_nm,Buccal_date_month_nm,Buccal_date_day_nm) ;
      buccal_samp_date_jul =  fracyr(jul_bucc_date);
      jul_bir_date =          julian(y_birth,m_birth,d_birth) ;
      birth_date_jul =        fracyr(jul_bir_date);
      age_samp =              buccal_samp_date_jul - birth_date_jul
@


!Mean age in non-tumour sample

select (no_tumour_new == 1)@

84 records to be used


mean age_samp@

Using (no_tumour_new == 1)

           Summary for age_samp

               Mean      Std. Dev.        Count      Minimum      Maximum
            59.5586        8.8764            84       43.736       76.047


select@

111 records to be used


trans age_cen = age_samp - 60.104020909786932@


trans age_cen2 = age_cen*age_cen@

trans age_cen3 = age_cen2*age_cen@

trans age_cen4 = age_cen3*age_cen@

trans age_cen5 = age_cen4*age_cen@

trans age_cen6 = age_cen5*age_cen@

trans age_cen7 = age_cen6*age_cen@

trans age_cen8 = age_cen7*age_cen@


!Set iteration bound to 50
 fitopt iter 50@


!Set convergence criterion to 10**-8
 fitopt conv -8@


!!!!!!!!!!!!!!!!!!!!!!!!!!!!!!!!!!!!!!!!!!!!!!!!!!!!!!!!!!!!!!!!!!!!!!!!!!!!!!
!!!!!!!!!!!!!!!!!!!!!!!!!!!!!!!!!!!!!!!!!!!!!!!!!!!!!!!!!!!!!!!!!!!!!!!!!!!!!!
!!Analyses including all cases                                              !!
!!!!!!!!!!!!!!!!!!!!!!!!!!!!!!!!!!!!!!!!!!!!!!!!!!!!!!!!!!!!!!!!!!!!!!!!!!!!!!
!!!!!!!!!!!!!!!!!!!!!!!!!!!!!!!!!!!!!!!!!!!!!!!!!!!!!!!!!!!!!!!!!!!!!!!!!!!!!!

select@

111 records to be used


!!!!!!!!!!!!!!!!!!!!!!!!!!!!!!!!!!!!!!!!!!!!!!!!!!!!!!!!!!!!!!!!!!!!!!!!!!!!!!
!!!!!!!!!!!!!!!!!!!!!!!!!!!!!!!!!!!!!!!!!!!!!!!!!!!!!!!!!!!!!!!!!!!!!!!!!!!!!!
!!Regression analyses in dose including all cases                           !!
!!!!!!!!!!!!!!!!!!!!!!!!!!!!!!!!!!!!!!!!!!!!!!!!!!!!!!!!!!!!!!!!!!!!!!!!!!!!!!
!!!!!!!!!!!!!!!!!!!!!!!!!!!!!!!!!!!!!!!!!!!!!!!!!!!!!!!!!!!!!!!!!!!!!!!!!!!!!!

!!!!!!!!!!!!!!!!!!!!!!!!!!!!!!!!!!!!!!!!!!!!!!!!!!!!!!!!!!!!!!!!!!!!!
! Linear-exponential radiation dose response, additive risk         !
!!!!!!!!!!!!!!!!!!!!!!!!!!!!!!!!!!!!!!!!!!!!!!!!!!!!!!!!!!!!!!!!!!!!!

loglinear 0 %con@

linear 1@

loglinear 1@


fit@

          Iter  Step      Deviance

             0     0      371.782
             1     0      370.159
             2     0      236.099
             3     0      225.480
             4     0      225.368
             5     0      225.368
             6     0      225.368

Piece-wise exponential regression
Additive excess relative risk T0 * (1 + T1 + T2 + ...)

Number_cells_MN is used for cases
Number_cells_scored_1000 is used for person years


                            Parameter Summary Table

 # Name                            Estimate     Std.Err.  Test Stat.  P value
-- ----------------------------   ----------   ---------  ----------  --------
Log-linear term 0
 1 %CON.....................          1.024     0.07236      14.15    < 0.001

            Records used          111

                Deviance      225.368
                     AIC      227.368
            Pearson Chi2      269.584      Degrees of freedom     110


!Adjust for all indicated terms
loglinear 0 rad_radiography x_other chemotx flag2 COM1_EXP1
 age_cen age_cen2 age_cen3 age_cen4 age_cen5 age_cen6 age_cen7
 exp y_int rad_army haz_exp haz_el x_dental_n_NON_ZERO x_dental_n_MIS
 num_miss_NON_ZERO num_miss_MIS haz_road sm_pday_NON_ZERO sm_pday_MIS
 x_bone_n_NON_ZERO x_bone_n_MIS@


fit@

          Iter  Step      Deviance

             0     0      371.782
             1     1      186.102
             2     0      128.937
             3     0      115.311
             4     0      114.381
             5     0      114.170
             6     0      114.094
             7     0      114.066
             8     0      114.056
             9     0      114.052
            10     0      114.051
            11     0      114.050
            12     0      114.050
            13     0      114.050
            14     0      114.050
            15     0      114.050
            16     0      114.050
            17     0      114.050
            18     0      114.050
            19     0      114.050
            20     0      114.050
            21     0      114.050

Piece-wise exponential regression
Additive excess relative risk T0 * (1 + T1 + T2 + ...)

Number_cells_MN is used for cases
Number_cells_scored_1000 is used for person years


                            Parameter Summary Table

 # Name                            Estimate     Std.Err.  Test Stat.  P value
-- ----------------------------   ----------   ---------  ----------  --------
Log-linear term 0
 1 %CON.....................         -12.56     Aliased
 3 rad_radiography_0........          0.000     Aliased
 4 rad_radiography_1........          14.73      0.6992      21.07    < 0.001
 5 rad_radiography_2........          13.23     Aliased
 7 x_other_0................          0.000     Aliased
 8 x_other_1................          14.53       1.811      8.025    < 0.001
 9 x_other_2................          14.10       1.826      7.721    < 0.001
11 chemotx_2................         -1.821      0.6967     -2.614    0.00896
13 flag2_0..................          0.000     Aliased
14 flag2_1..................         -22.00     2.4e+04 -0.0009166      > 0.5
16 COM1_EXP1_0..............         -20.78   1.956e+04  -0.001063      > 0.5
17 COM1_EXP1_1..............          0.000     Aliased
18 COM1_EXP1_2..............         0.5759      0.6825     0.8438      0.399
19 COM1_EXP1_3..............          1.478      0.5422      2.726    0.00642
21 exp_0....................          0.000     Aliased
22 exp_1....................         -2.025      0.8387     -2.415     0.0157
23 exp_2....................         -1.201      0.8213     -1.462      0.144
25 y_int_2002...............         0.5683      0.2421      2.347     0.0189
26 y_int_2003...............         0.1606     Aliased
27 y_int_2004...............        -0.1601      0.2843     -0.563      > 0.5
29 rad_army_0...............          0.000     Aliased
30 rad_army_1...............         -13.11       1.196     -10.96    < 0.001
31 rad_army_2...............         -11.91       1.033     -11.53    < 0.001
33 haz_exp_2................         0.5100      0.2739      1.862     0.0626
35 haz_el_2.................         -1.485      0.8067      -1.84     0.0657
37 haz_road_2...............          1.416      0.6293       2.25     0.0245
38 age_cen..................       -0.08572     0.05686     -1.508      0.132
39 age_cen2.................       0.002437    0.007864     0.3098      > 0.5
40 age_cen3.................       0.002521    0.001415      1.782     0.0748
41 age_cen4.................     -2.455e-05   6.958e-05    -0.3528      > 0.5
42 age_cen5.................     -1.692e-05   9.323e-06     -1.815     0.0695
43 age_cen6.................      2.514e-08   1.715e-07     0.1466      > 0.5
44 age_cen7.................      2.826e-08   1.766e-08        1.6       0.11
45 x_dental_n_NON_ZERO......        0.01834     0.04997     0.3669      > 0.5
46 x_dental_n_MIS...........         0.5025      0.2689      1.869     0.0617
47 num_miss_NON_ZERO........         0.2365     0.07334      3.224    0.00126
48 num_miss_MIS.............          0.000     Aliased
49 sm_pday_NON_ZERO.........        0.01457     0.01323      1.101      0.271
50 sm_pday_MIS..............       -0.01085      0.2954   -0.03674      > 0.5
51 x_bone_n_NON_ZERO........       -0.02970     0.06936    -0.4281      > 0.5
52 x_bone_n_MIS.............         0.2927      0.2541      1.152      0.249

            Records used          111

                Deviance       114.05
                     AIC       176.05
            Pearson Chi2      135.939      Degrees of freedom      80


 *** WARNING: Parameter COM1_EXP1_0 changed by 5.0% MLE may be infinite or may not exist


!Alternative background model
loglinear 0 rad_radiography x_other chemotx flag2 COM1_EXP1 age_cen7 
 exp y_int rad_army haz_exp haz_el x_dental_n_MIS num_miss_NON_ZERO haz_road 
 sm_pday_NON_ZERO x_bone_n_MIS@


fit@

          Iter  Step      Deviance

             0     0      371.782
             1     1      192.985
             2     0      136.115
             3     0      121.893
             4     0      120.959
             5     0      120.754
             6     0      120.680
             7     0      120.653
             8     0      120.643
             9     0      120.640
            10     0      120.638
            11     0      120.638
            12     0      120.638
            13     0      120.638
            14     0      120.637
            15     0      120.637
            16     0      120.637
            17     0      120.637
            18     0      120.637
            19     0      120.637
            20     0      120.637
            21     0      120.637

Piece-wise exponential regression
Additive excess relative risk T0 * (1 + T1 + T2 + ...)

Number_cells_MN is used for cases
Number_cells_scored_1000 is used for person years


                            Parameter Summary Table

 # Name                            Estimate     Std.Err.  Test Stat.  P value
-- ----------------------------   ----------   ---------  ----------  --------
Log-linear term 0
 1 %CON.....................         -12.92     Aliased
 3 rad_radiography_0........          0.000     Aliased
 4 rad_radiography_1........          14.57      0.6019       24.2    < 0.001
 5 rad_radiography_2........          12.96     Aliased
 7 x_other_0................          0.000     Aliased
 8 x_other_1................          14.53       1.767      8.224    < 0.001
 9 x_other_2................          14.05       1.776      7.911    < 0.001
11 chemotx_2................         -1.916      0.6234     -3.073    0.00212
13 flag2_0..................          0.000     Aliased
14 flag2_1..................         -21.87     2.4e+04 -0.0009112      > 0.5
16 COM1_EXP1_0..............         -20.86   2.032e+04  -0.001027      > 0.5
17 COM1_EXP1_1..............          0.000     Aliased
18 COM1_EXP1_2..............         0.6276       0.618      1.016       0.31
19 COM1_EXP1_3..............          1.212      0.4803      2.523     0.0116
21 exp_0....................          0.000     Aliased
22 exp_1....................         -1.207      0.7559     -1.597       0.11
23 exp_2....................        -0.3942      0.7411     -0.532      > 0.5
25 y_int_2002...............         0.5202       0.215       2.42     0.0155
26 y_int_2003...............          0.000     Aliased
27 y_int_2004...............        -0.1859      0.2638    -0.7048      0.481
29 rad_army_0...............          0.000     Aliased
30 rad_army_1...............         -12.94       1.153     -11.22    < 0.001
31 rad_army_2...............         -11.73       1.011      -11.6    < 0.001
33 haz_exp_2................         0.3990      0.2579      1.547      0.122
35 haz_el_2.................         -1.450       0.775     -1.872     0.0613
37 haz_road_2...............          1.390      0.6235       2.23     0.0257
38 age_cen7.................     -2.337e-09    7.64e-10     -3.059    0.00222
39 x_dental_n_MIS...........         0.4444      0.1616       2.75    0.00595
40 num_miss_NON_ZERO........         0.2097      0.0708      2.962    0.00306
41 sm_pday_NON_ZERO.........        0.01536    0.007809      1.967     0.0492
42 x_bone_n_MIS.............         0.2907      0.1674      1.737     0.0824

            Records used          111

                Deviance      120.637
                     AIC      164.637
            Pearson Chi2      142.696      Degrees of freedom      89


 *** WARNING: Parameter COM1_EXP1_0 changed by 5.0% MLE may be infinite or may not exist


!ADDITIVE MODEL
ADD@

!Linear dose
loglinear 0 rad_radiography x_other chemotx flag2 COM1_EXP1
 age_cen age_cen2 age_cen3 age_cen4 age_cen5 age_cen6 age_cen7
 exp y_int rad_army haz_exp haz_el x_dental_n_NON_ZERO x_dental_n_MIS
 num_miss_NON_ZERO num_miss_MIS haz_road sm_pday_NON_ZERO sm_pday_MIS
 x_bone_n_NON_ZERO x_bone_n_MIS@


linear 1 dose:1.0@


fit@

          Iter  Step      Deviance

             0     0      354.558
             1     1      183.528
             2     0      124.523
             3     0      112.015
             4     0      111.110
             5     0      110.952
             6     0      110.904
             7     0      110.900
             8     0      110.898
             9     0      110.898
            10     0      110.898
            11     0      110.897
            12     0      110.897

Piece-wise exponential regression
Additive  T0 + T1 + T2 + ...

Number_cells_MN is used for cases
Number_cells_scored_1000 is used for person years


                            Parameter Summary Table

 # Name                            Estimate     Std.Err.  Test Stat.  P value
-- ----------------------------   ----------   ---------  ----------  --------
Log-linear term 0
 1 %CON.....................         -13.33     Aliased
 3 rad_radiography_0........          0.000     Aliased
 4 rad_radiography_1........          83.55      0.7462        112    < 0.001
 5 rad_radiography_2........          81.82     Aliased
 7 x_other_0................          0.000     Aliased
 8 x_other_1................          15.45        2.14      7.222    < 0.001
 9 x_other_2................          15.04       2.158       6.97    < 0.001
11 chemotx_2................         -1.980      0.7597     -2.606    0.00916
13 flag2_0..................          0.000     Aliased
14 flag2_1..................         -58.88           0          0      > 0.5
16 COM1_EXP1_0..............         -955.6           0          0      > 0.5
17 COM1_EXP1_1..............          0.000     Aliased
18 COM1_EXP1_2..............         0.4894      0.7125      0.687      0.492
19 COM1_EXP1_3..............          1.702      0.5847      2.911     0.0036
21 exp_0....................          0.000     Aliased
22 exp_1....................         -2.434      0.2327     -10.46    < 0.001
23 exp_2....................         -1.571     Aliased
25 y_int_2002...............         0.5729       0.933     0.6141      > 0.5
26 y_int_2003...............         0.1326      0.8986     0.1476      > 0.5
27 y_int_2004...............        -0.1861       0.939    -0.1982      > 0.5
29 rad_army_0...............          0.000     Aliased
30 rad_army_1...............         -81.44       1.619     -50.29    < 0.001
31 rad_army_2...............         -80.09        1.48     -54.12    < 0.001
33 haz_exp_2................         0.5166      0.2873      1.798     0.0722
35 haz_el_2.................         -1.479      0.8165     -1.811     0.0701
37 haz_road_2...............          1.346      0.6521      2.064      0.039
38 age_cen..................       -0.09491     0.06075     -1.562      0.118
39 age_cen2.................       0.003527    0.008533     0.4134      > 0.5
40 age_cen3.................       0.002879    0.001534      1.876     0.0606
41 age_cen4.................     -4.175e-05   7.658e-05    -0.5452      > 0.5
42 age_cen5.................     -1.954e-05   1.029e-05       -1.9     0.0575
43 age_cen6.................      6.237e-08   1.887e-07     0.3306      > 0.5
44 age_cen7.................      3.290e-08   1.964e-08      1.675      0.094
45 x_dental_n_NON_ZERO......       -0.01016      0.0586    -0.1733      > 0.5
46 x_dental_n_MIS...........         0.4316      0.2909      1.484      0.138
47 num_miss_NON_ZERO........         0.2114     0.08194       2.58    0.00989
48 num_miss_MIS.............          0.000     Aliased
49 sm_pday_NON_ZERO.........        0.01499     0.01391      1.077      0.281
50 sm_pday_MIS..............        0.01172      0.3146    0.03723      > 0.5
51 x_bone_n_NON_ZERO........      -0.004755     0.07041   -0.06753      > 0.5
52 x_bone_n_MIS.............         0.4209      0.2738      1.537      0.124

Linear term 1
53 dose.....................          2.903       1.794      1.618      0.106

            Records used          111

                Deviance      110.897
                     AIC      170.897
            Pearson Chi2      137.456      Degrees of freedom      81


ci level 95@
                                       95% Confidence Bounds

 # Name                           Estimate    Std. Err.      Lower       Upper
-- ----------------------------  ----------   ---------    --------    --------

Log-linear term 0
 4 rad_radiography_1........         83.55     0.7462     82.09     85.01
             EXP(estimate)        1.929e+36       2.109   4.468e+35   8.326e+36

 8 x_other_1................         15.45      2.140     11.26     19.65
             EXP(estimate)        5.149e+06       8.499   7.766e+04   3.413e+08

 9 x_other_2................         15.04      2.158     10.81     19.27
             EXP(estimate)        3.399e+06       8.651   4.952e+04   2.333e+08

11 chemotx_2................        -1.980     0.7597    -3.469   -0.4909
             EXP(estimate)           0.1381       2.138     0.03116      0.6121

14 flag2_1..................        -58.88      0.000    -58.88    -58.88
             EXP(estimate)        2.676e-26       1.000   2.676e-26   2.676e-26

16 COM1_EXP1_0..............        -955.6      0.000    -955.6    -955.6
             EXP(estimate)            0.000       1.000       0.000       0.000

18 COM1_EXP1_2..............        0.4894     0.7125   -0.9070     1.886
             EXP(estimate)            1.631       2.039      0.4037       6.592

19 COM1_EXP1_3..............         1.702     0.5847    0.5561     2.848
             EXP(estimate)            5.485       1.794       1.744       17.25

22 exp_1....................        -2.434     0.2327    -2.891    -1.978
             EXP(estimate)          0.08765       1.262     0.05555      0.1383

25 y_int_2002...............        0.5729     0.9330    -1.256     2.402
             EXP(estimate)            1.773       2.542      0.2849       11.04

26 y_int_2003...............        0.1326     0.8986    -1.629     1.894
             EXP(estimate)            1.142       2.456      0.1962       6.644

27 y_int_2004...............       -0.1861     0.9390    -2.026     1.654
             EXP(estimate)           0.8302       2.557      0.1318       5.229

30 rad_army_1...............        -81.44      1.619    -84.61    -78.27
             EXP(estimate)        4.276e-36       5.050   1.789e-37   1.022e-34

31 rad_army_2...............        -80.09      1.480    -82.99    -77.19
             EXP(estimate)        1.645e-35       4.392   9.048e-37   2.991e-34

33 haz_exp_2................        0.5166     0.2873  -0.04653     1.080
             EXP(estimate)            1.676       1.333      0.9545       2.944

35 haz_el_2.................        -1.479     0.8165    -3.079    0.1216
             EXP(estimate)           0.2279       2.263     0.04600       1.129

37 haz_road_2...............         1.346     0.6521   0.06797     2.624
             EXP(estimate)            3.842       1.919       1.070       13.79

38 age_cen..................      -0.09491    0.06075   -0.2140   0.02416
             EXP(estimate)           0.9095       1.063      0.8074       1.024

39 age_cen2.................      0.003527   0.008533  -0.01320   0.02025
             EXP(estimate)            1.004       1.009      0.9869       1.020

40 age_cen3.................      0.002879   0.001534-0.0001282  0.005886
             EXP(estimate)            1.003       1.002      0.9999       1.006

41 age_cen4.................    -4.175e-05  7.658e-05-0.0001919 0.0001083
             EXP(estimate)            1.000       1.000      0.9998       1.000

42 age_cen5.................    -1.954e-05  1.029e-05-3.970e-05 6.214e-07
             EXP(estimate)            1.000       1.000       1.000       1.000

43 age_cen6.................     6.237e-08  1.887e-07-3.074e-07 4.321e-07
             EXP(estimate)            1.000       1.000       1.000       1.000

44 age_cen7.................     3.290e-08  1.964e-08-5.603e-09 7.140e-08
             EXP(estimate)            1.000       1.000       1.000       1.000

45 x_dental_n_NON_ZERO......      -0.01016    0.05860   -0.1250    0.1047
             EXP(estimate)           0.9899       1.060      0.8825       1.110

46 x_dental_n_MIS...........        0.4316     0.2909   -0.1386     1.002
             EXP(estimate)            1.540       1.338      0.8706       2.723

47 num_miss_NON_ZERO........        0.2114    0.08194   0.05078    0.3720
             EXP(estimate)            1.235       1.085       1.052       1.451

49 sm_pday_NON_ZERO.........       0.01499    0.01391  -0.01228   0.04225
             EXP(estimate)            1.015       1.014      0.9878       1.043

50 sm_pday_MIS..............       0.01172     0.3146   -0.6050    0.6284
             EXP(estimate)            1.012       1.370      0.5461       1.875

51 x_bone_n_NON_ZERO........     -0.004755    0.07041   -0.1428    0.1332
             EXP(estimate)           0.9953       1.073      0.8670       1.143

52 x_bone_n_MIS.............        0.4209     0.2738   -0.1158    0.9576
             EXP(estimate)            1.523       1.315      0.8907       2.606


Linear term 1
53 dose.....................         2.903      1.794   -0.6125     6.419


!bounds 67 level 95@

!profile 67 noplot force lower@

!profile 67 noplot force upper@

!Log-linear dose
linear 1 dose:1.0@


loglinear 1 dose:0.1@


fit@

          Iter  Step      Deviance

             0     0      112.858
             1     1      111.577
             2     0      110.916
             3     0      110.744
             4     0      110.739
             5     0      110.737
             6     0      110.735
             7     0      110.734
             8     0      110.733
             9     0      110.732
            10     0      110.731
            11     0      110.730
            12     0      110.730
            13     0      110.729
            14     0      110.729
            15     0      110.729
            16     0      110.729
            17     0      110.728
            18     0      110.728
            19     0      110.728
            20     0      110.728
            21     0      110.728
            22     0      110.728
            23     0      110.728
            24     0      110.728
            25     0      110.728
            26     0      110.728
            27     0      110.728
            28     0      110.728
            29     0      110.728
            30     0      110.728
            31     0      110.728
            32     0      110.728
            33     0      110.728
            34     0      110.728
            35     0      110.728
            36     0      110.728
            37     0      110.728
            38     0      110.728
            39     0      110.728
            40     0      110.728
            41     0      110.728
            42     0      110.728
            43     0      110.728
            44     0      110.728
            45     0      110.728

Piece-wise exponential regression
Additive  T0 + T1 + T2 + ...

Number_cells_MN is used for cases
Number_cells_scored_1000 is used for person years


                            Parameter Summary Table

 # Name                            Estimate     Std.Err.  Test Stat.  P value
-- ----------------------------   ----------   ---------  ----------  --------
Log-linear term 0
 1 %CON.....................         -13.33     Aliased
 3 rad_radiography_0........          0.000     Aliased
 4 rad_radiography_1........          83.45      0.7273      114.7    < 0.001
 5 rad_radiography_2........          81.82     Aliased
 7 x_other_0................          0.000     Aliased
 8 x_other_1................          15.51       1.862      8.327    < 0.001
 9 x_other_2................          15.12       1.881      8.037    < 0.001
11 chemotx_2................         -1.866      0.7215     -2.586    0.00972
13 flag2_0..................          0.000     Aliased
14 flag2_1..................         -58.88           0          0      > 0.5
16 COM1_EXP1_0..............         -955.6           0          0      > 0.5
17 COM1_EXP1_1..............          0.000     Aliased
18 COM1_EXP1_2..............         0.5450       0.699     0.7797      0.436
19 COM1_EXP1_3..............          1.645      0.5643      2.915    0.00356
21 exp_0....................          0.000     Aliased
22 exp_1....................         -2.429      0.2242     -10.83    < 0.001
23 exp_2....................         -1.571     Aliased
25 y_int_2002...............         0.6860      0.8978      0.764      0.445
26 y_int_2003...............         0.2426      0.8642     0.2808      > 0.5
27 y_int_2004...............       -0.06115      0.9031   -0.06772      > 0.5
29 rad_army_0...............          0.000     Aliased
30 rad_army_1...............         -81.66       1.245     -65.59    < 0.001
31 rad_army_2...............         -80.41       1.079     -74.53    < 0.001
33 haz_exp_2................         0.4950      0.2773      1.785     0.0743
35 haz_el_2.................         -1.473      0.8096      -1.82     0.0688
37 haz_road_2...............          1.381      0.6376      2.166     0.0303
38 age_cen..................       -0.09143     0.05852     -1.563      0.118
39 age_cen2.................       0.002796    0.008128      0.344      > 0.5
40 age_cen3.................       0.002759     0.00147      1.877     0.0606
41 age_cen4.................     -3.215e-05   7.253e-05    -0.4433      > 0.5
42 age_cen5.................     -1.885e-05   9.806e-06     -1.923     0.0545
43 age_cen6.................      3.792e-08    1.79e-07     0.2119      > 0.5
44 age_cen7.................      3.203e-08   1.869e-08      1.714     0.0866
45 x_dental_n_NON_ZERO......       0.001011     0.05464    0.01851      > 0.5
46 x_dental_n_MIS...........         0.4808      0.2799      1.718     0.0859
47 num_miss_NON_ZERO........         0.2165     0.07951      2.722    0.00648
48 num_miss_MIS.............          0.000     Aliased
49 sm_pday_NON_ZERO.........        0.01490     0.01346      1.107      0.268
50 sm_pday_MIS..............      -0.008697      0.3028   -0.02872      > 0.5
51 x_bone_n_NON_ZERO........      -0.008279     0.06889    -0.1202      > 0.5
52 x_bone_n_MIS.............         0.4183      0.2648      1.579      0.114

Linear term 1
53 dose.....................         0.2819       1.096     0.2573      > 0.5

Log-linear term 1
54 dose.....................          3.637       5.664     0.6421      > 0.5

            Records used          111

                Deviance      110.728
                     AIC      172.728
            Pearson Chi2      136.226      Degrees of freedom      80


ci level 95@
                                       95% Confidence Bounds

 # Name                           Estimate    Std. Err.      Lower       Upper
-- ----------------------------  ----------   ---------    --------    --------

Log-linear term 0
 4 rad_radiography_1........         83.45     0.7273     82.02     84.87
             EXP(estimate)        1.739e+36       2.069   4.182e+35   7.235e+36

 8 x_other_1................         15.51      1.862     11.86     19.16
             EXP(estimate)        5.437e+06       6.440   1.413e+05   2.093e+08

 9 x_other_2................         15.12      1.881     11.43     18.80
             EXP(estimate)        3.676e+06       6.559   9.213e+04   1.467e+08

11 chemotx_2................        -1.866     0.7215    -3.280   -0.4515
             EXP(estimate)           0.1548       2.057     0.03764      0.6367

14 flag2_1..................        -58.88      0.000    -58.88    -58.88
             EXP(estimate)        2.676e-26       1.000   2.676e-26   2.676e-26

16 COM1_EXP1_0..............        -955.6      0.000    -955.6    -955.6
             EXP(estimate)            0.000       1.000       0.000       0.000

18 COM1_EXP1_2..............        0.5450     0.6990   -0.8250     1.915
             EXP(estimate)            1.725       2.012      0.4382       6.787

19 COM1_EXP1_3..............         1.645     0.5643    0.5387     2.751
             EXP(estimate)            5.179       1.758       1.714       15.65

22 exp_1....................        -2.429     0.2242    -2.868    -1.990
             EXP(estimate)          0.08813       1.251     0.05679      0.1368

25 y_int_2002...............        0.6860     0.8978    -1.074     2.446
             EXP(estimate)            1.986       2.454      0.3417       11.54

26 y_int_2003...............        0.2426     0.8642    -1.451     1.936
             EXP(estimate)            1.275       2.373      0.2343       6.934

27 y_int_2004...............      -0.06115     0.9031    -1.831     1.709
             EXP(estimate)           0.9407       2.467      0.1602       5.522

30 rad_army_1...............        -81.66      1.245    -84.10    -79.22
             EXP(estimate)        3.432e-36       3.473   2.991e-37   3.938e-35

31 rad_army_2...............        -80.41      1.079    -82.53    -78.30
             EXP(estimate)        1.195e-35       2.941   1.443e-36   9.906e-35

33 haz_exp_2................        0.4950     0.2773  -0.04855     1.039
             EXP(estimate)            1.640       1.320      0.9526       2.825

35 haz_el_2.................        -1.473     0.8096    -3.060    0.1136
             EXP(estimate)           0.2292       2.247     0.04689       1.120

37 haz_road_2...............         1.381     0.6376    0.1312     2.631
             EXP(estimate)            3.979       1.892       1.140       13.88

38 age_cen..................      -0.09143    0.05852   -0.2061   0.02326
             EXP(estimate)           0.9126       1.060      0.8137       1.024

39 age_cen2.................      0.002796   0.008128  -0.01314   0.01873
             EXP(estimate)            1.003       1.008      0.9870       1.019

40 age_cen3.................      0.002759   0.001470-0.0001224  0.005640
             EXP(estimate)            1.003       1.001      0.9999       1.006

41 age_cen4.................    -3.215e-05  7.253e-05-0.0001743 0.0001100
             EXP(estimate)            1.000       1.000      0.9998       1.000

42 age_cen5.................    -1.885e-05  9.806e-06-3.807e-05 3.657e-07
             EXP(estimate)            1.000       1.000       1.000       1.000

43 age_cen6.................     3.792e-08  1.790e-07-3.129e-07 3.887e-07
             EXP(estimate)            1.000       1.000       1.000       1.000

44 age_cen7.................     3.203e-08  1.869e-08-4.606e-09 6.867e-08
             EXP(estimate)            1.000       1.000       1.000       1.000

45 x_dental_n_NON_ZERO......      0.001011    0.05464   -0.1061    0.1081
             EXP(estimate)            1.001       1.056      0.8994       1.114

46 x_dental_n_MIS...........        0.4808     0.2799  -0.06786     1.030
             EXP(estimate)            1.617       1.323      0.9344       2.800

47 num_miss_NON_ZERO........        0.2165    0.07951   0.06062    0.3723
             EXP(estimate)            1.242       1.083       1.062       1.451

49 sm_pday_NON_ZERO.........       0.01490    0.01346  -0.01148   0.04127
             EXP(estimate)            1.015       1.014      0.9886       1.042

50 sm_pday_MIS..............     -0.008697     0.3028   -0.6022    0.5848
             EXP(estimate)           0.9913       1.354      0.5476       1.795

51 x_bone_n_NON_ZERO........     -0.008279    0.06889   -0.1433    0.1267
             EXP(estimate)           0.9918       1.071      0.8665       1.135

52 x_bone_n_MIS.............        0.4183     0.2648   -0.1008    0.9373
             EXP(estimate)            1.519       1.303      0.9041       2.553


Linear term 1
53 dose.....................        0.2819      1.096    -1.866     2.429


Log-linear term 1
54 dose.....................         3.637      5.664    -7.465     14.74
             EXP(estimate)            37.98       288.4   0.0005729   2.518e+06


!bounds 67 level 95@

!!profile 67 noplot force lower@

!profile 67 noplot force upper@

!bounds 68 level 95@

!profile 68 noplot force lower@

!profile 68 noplot force upper@

!Alternative background model
loglinear 0 rad_radiography x_other chemotx flag2 COM1_EXP1 age_cen7 
 exp y_int rad_army haz_exp haz_el x_dental_n_MIS num_miss_NON_ZERO haz_road 
 sm_pday_NON_ZERO x_bone_n_MIS@


!Linear dose
linear 1 dose:1.0@


loglinear 1@


fit@

          Iter  Step      Deviance

             0     0      354.558
             1     1      189.888
             2     0      134.068
             3     0      120.780
             4     0      119.838
             5     0      119.668
             6     0      119.612
             7     0      119.605
             8     0      119.603
             9     0      119.602
            10     0      119.602
            11     0      119.602
            12     0      119.602

Piece-wise exponential regression
Additive  T0 + T1 + T2 + ...

Number_cells_MN is used for cases
Number_cells_scored_1000 is used for person years


                            Parameter Summary Table

 # Name                            Estimate     Std.Err.  Test Stat.  P value
-- ----------------------------   ----------   ---------  ----------  --------
Log-linear term 0
 1 %CON.....................         -11.59     Aliased
 3 rad_radiography_0........          0.000     Aliased
 4 rad_radiography_1........          15.46      0.6067      25.48    < 0.001
 5 rad_radiography_2........          13.79     Aliased
 7 x_other_0................          0.000     Aliased
 8 x_other_1................          13.15       1.909      6.889    < 0.001
 9 x_other_2................          12.66       1.918      6.599    < 0.001
11 chemotx_2................         -1.921      0.6352     -3.024     0.0025
13 flag2_0..................          0.000     Aliased
14 flag2_1..................         -6052.           0          0      > 0.5
16 COM1_EXP1_0..............         -52.72           0          0      > 0.5
17 COM1_EXP1_1..............          0.000     Aliased
18 COM1_EXP1_2..............         0.7030       0.629      1.118      0.264
19 COM1_EXP1_3..............          1.270      0.4884        2.6    0.00934
21 exp_0....................          0.000     Aliased
22 exp_1....................         -1.271      0.7615     -1.669     0.0951
23 exp_2....................        -0.4299      0.7452    -0.5769      > 0.5
25 y_int_2002...............         0.5507      0.2232      2.467     0.0136
26 y_int_2003...............          0.000     Aliased
27 y_int_2004...............        -0.1741      0.2693    -0.6467      > 0.5
29 rad_army_0...............          0.000     Aliased
30 rad_army_1...............         -13.61       1.353     -10.06    < 0.001
31 rad_army_2...............         -12.40       1.227      -10.1    < 0.001
33 haz_exp_2................         0.3859      0.2654      1.454      0.146
35 haz_el_2.................         -1.491      0.7799     -1.912     0.0559
37 haz_road_2...............          1.317      0.6397      2.059     0.0395
38 age_cen7.................     -2.284e-09   7.897e-10     -2.892    0.00383
39 x_dental_n_MIS...........         0.4602      0.1674      2.749    0.00598
40 num_miss_NON_ZERO........         0.1908     0.07814      2.442     0.0146
41 sm_pday_NON_ZERO.........        0.01643    0.008099      2.028     0.0426
42 x_bone_n_MIS.............         0.3338      0.1782      1.873      0.061

Linear term 1
43 dose.....................          1.665         1.7     0.9796      0.327

            Records used          111

                Deviance      119.602
                     AIC      161.602
            Pearson Chi2      145.343      Degrees of freedom      90


!!!!!!!!!!!!!!!!!!!!!!!!!!!!!!!!!!!!!!!!!!!!!!!!!!!!!!!!!!!!!!!!!!!!!
! Linear-exponential radiation dose response, relative risk         !
!!!!!!!!!!!!!!!!!!!!!!!!!!!!!!!!!!!!!!!!!!!!!!!!!!!!!!!!!!!!!!!!!!!!!

RRISK@


!Linear dose
loglinear 0 rad_radiography x_other chemotx flag2 COM1_EXP1
 age_cen age_cen2 age_cen3 age_cen4 age_cen5 age_cen6 age_cen7
 exp y_int rad_army haz_exp haz_el x_dental_n_NON_ZERO x_dental_n_MIS
 num_miss_NON_ZERO num_miss_MIS haz_road sm_pday_NON_ZERO sm_pday_MIS
 x_bone_n_NON_ZERO x_bone_n_MIS@


linear 1 dose:1.0@


loglinear 1@


fit@

          Iter  Step      Deviance

             0     0      354.558
             1     1      184.585
             2     0      127.465
             3     0      113.779
             4     0      112.839
             5     0      112.624
             6     0      112.547
             7     0      112.518
             8     0      112.508
             9     0      112.504
            10     0      112.503
            11     0      112.502
            12     0      112.502
            13     0      112.502
            14     0      112.502
            15     0      112.502
            16     0      112.502
            17     0      112.502
            18     0      112.502
            19     0      112.502
            20     0      112.502
            21     0      112.502

Piece-wise exponential regression
Additive excess relative risk T0 * (1 + T1 + T2 + ...)

Number_cells_MN is used for cases
Number_cells_scored_1000 is used for person years


                            Parameter Summary Table

 # Name                            Estimate     Std.Err.  Test Stat.  P value
-- ----------------------------   ----------   ---------  ----------  --------
Log-linear term 0
 1 %CON.....................         -12.23     Aliased
 3 rad_radiography_0........          0.000     Aliased
 4 rad_radiography_1........          14.91      0.7226      20.63    < 0.001
 5 rad_radiography_2........          13.20     Aliased
 7 x_other_0................          0.000     Aliased
 8 x_other_1................          14.48       1.834      7.895    < 0.001
 9 x_other_2................          14.06        1.85        7.6    < 0.001
11 chemotx_2................         -1.872      0.7047     -2.657    0.00789
13 flag2_0..................          0.000     Aliased
14 flag2_1..................         -21.99   2.391e+04 -0.0009194      > 0.5
16 COM1_EXP1_0..............         -20.75   1.938e+04  -0.001071      > 0.5
17 COM1_EXP1_1..............          0.000     Aliased
18 COM1_EXP1_2..............         0.5520      0.6876     0.8028      0.422
19 COM1_EXP1_3..............          1.520      0.5435      2.796    0.00518
21 exp_0....................          0.000     Aliased
22 exp_1....................         -2.129      0.8373     -2.543      0.011
23 exp_2....................         -1.353      0.8246     -1.641      0.101
25 y_int_2002...............         0.5934      0.2423      2.449     0.0143
26 y_int_2003...............         0.1924     Aliased
27 y_int_2004...............       -0.08578      0.2866    -0.2993      > 0.5
29 rad_army_0...............          0.000     Aliased
30 rad_army_1...............         -13.02       1.201     -10.84    < 0.001
31 rad_army_2...............         -11.83       1.034     -11.43    < 0.001
33 haz_exp_2................         0.4758      0.2757      1.726     0.0844
35 haz_el_2.................         -1.511      0.8086     -1.869     0.0617
37 haz_road_2...............          1.305      0.6413      2.035     0.0419
38 age_cen..................       -0.08813     0.05695     -1.548      0.122
39 age_cen2.................       0.003159    0.007871     0.4014      > 0.5
40 age_cen3.................       0.002607    0.001412      1.846     0.0649
41 age_cen4.................     -3.376e-05   6.948e-05     -0.486      > 0.5
42 age_cen5.................     -1.732e-05   9.249e-06     -1.873     0.0611
43 age_cen6.................      4.803e-08   1.709e-07      0.281      > 0.5
44 age_cen7.................      2.867e-08   1.746e-08      1.642      0.101
45 x_dental_n_NON_ZERO......       0.001426     0.05237    0.02723      > 0.5
46 x_dental_n_MIS...........         0.4391      0.2754      1.594      0.111
47 num_miss_NON_ZERO........         0.2081     0.07945      2.619    0.00881
48 num_miss_MIS.............          0.000     Aliased
49 sm_pday_NON_ZERO.........        0.01347     0.01341      1.005      0.315
50 sm_pday_MIS..............       -0.02893      0.2996   -0.09657      > 0.5
51 x_bone_n_NON_ZERO........       -0.02045     0.06904    -0.2962      > 0.5
52 x_bone_n_MIS.............         0.3286       0.253      1.299      0.194

Linear term 1
53 dose.....................         0.9390      0.9104      1.031      0.302

            Records used          111

                Deviance      112.502
                     AIC      176.502
            Pearson Chi2      136.397      Degrees of freedom      79


 *** WARNING: Parameter COM1_EXP1_0 changed by 5.0% MLE may be infinite or may not exist


ci level 95@
                                       95% Confidence Bounds

 # Name                           Estimate    Std. Err.      Lower       Upper
-- ----------------------------  ----------   ---------    --------    --------

Log-linear term 0
 4 rad_radiography_1........         14.91     0.7226     13.49     16.32
             EXP(estimate)        2.973e+06       2.060   7.213e+05   1.225e+07

 8 x_other_1................         14.48      1.834     10.89     18.08
             EXP(estimate)        1.949e+06       6.261   5.350e+04   7.097e+07

 9 x_other_2................         14.06      1.850     10.43     17.69
             EXP(estimate)        1.277e+06       6.360   3.399e+04   4.795e+07

11 chemotx_2................        -1.872     0.7047    -3.253   -0.4909
             EXP(estimate)           0.1538       2.023     0.03865      0.6121

14 flag2_1..................        -21.99  2.391e+04-4.689e+04 4.685e+04
             EXP(estimate)        2.824e-10       0.000       0.000       0.000

16 COM1_EXP1_0..............        -20.75  1.938e+04-3.801e+04 3.797e+04
             EXP(estimate)        9.701e-10       0.000       0.000       0.000

18 COM1_EXP1_2..............        0.5520     0.6876   -0.7957     1.900
             EXP(estimate)            1.737       1.989      0.4513       6.684

19 COM1_EXP1_3..............         1.520     0.5435    0.4543     2.585
             EXP(estimate)            4.570       1.722       1.575       13.26

22 exp_1....................        -2.129     0.8373    -3.771   -0.4884
             EXP(estimate)           0.1189       2.310     0.02304      0.6136

23 exp_2....................        -1.353     0.8246    -2.969    0.2634
             EXP(estimate)           0.2585       2.281     0.05135       1.301

25 y_int_2002...............        0.5934     0.2423    0.1186     1.068
             EXP(estimate)            1.810       1.274       1.126       2.910

27 y_int_2004...............      -0.08578     0.2866   -0.6474    0.4759
             EXP(estimate)           0.9178       1.332      0.5234       1.609

30 rad_army_1...............        -13.02      1.201    -15.37    -10.66
             EXP(estimate)        2.222e-06       3.323   2.112e-07   2.339e-05

31 rad_army_2...............        -11.83      1.034    -13.85    -9.798
             EXP(estimate)        7.312e-06       2.814   9.626e-07   5.554e-05

33 haz_exp_2................        0.4758     0.2757  -0.06462     1.016
             EXP(estimate)            1.609       1.317      0.9374       2.763

35 haz_el_2.................        -1.511     0.8086    -3.096   0.07395
             EXP(estimate)           0.2207       2.245     0.04525       1.077

37 haz_road_2...............         1.305     0.6413   0.04782     2.561
             EXP(estimate)            3.686       1.899       1.049       12.96

38 age_cen..................      -0.08813    0.05695   -0.1997   0.02348
             EXP(estimate)           0.9156       1.059      0.8189       1.024

39 age_cen2.................      0.003159   0.007871  -0.01227   0.01859
             EXP(estimate)            1.003       1.008      0.9878       1.019

40 age_cen3.................      0.002607   0.001412-0.0001608  0.005374
             EXP(estimate)            1.003       1.001      0.9998       1.005

41 age_cen4.................    -3.376e-05  6.948e-05-0.0001699 0.0001024
             EXP(estimate)            1.000       1.000      0.9998       1.000

42 age_cen5.................    -1.732e-05  9.249e-06-3.545e-05 8.057e-07
             EXP(estimate)            1.000       1.000       1.000       1.000

43 age_cen6.................     4.803e-08  1.709e-07-2.869e-07 3.830e-07
             EXP(estimate)            1.000       1.000       1.000       1.000

44 age_cen7.................     2.867e-08  1.746e-08-5.551e-09 6.289e-08
             EXP(estimate)            1.000       1.000       1.000       1.000

45 x_dental_n_NON_ZERO......      0.001426    0.05237   -0.1012    0.1041
             EXP(estimate)            1.001       1.054      0.9037       1.110

46 x_dental_n_MIS...........        0.4391     0.2754   -0.1008    0.9789
             EXP(estimate)            1.551       1.317      0.9041       2.662

47 num_miss_NON_ZERO........        0.2081    0.07945   0.05238    0.3638
             EXP(estimate)            1.231       1.083       1.054       1.439

49 sm_pday_NON_ZERO.........       0.01347    0.01341  -0.01281   0.03975
             EXP(estimate)            1.014       1.013      0.9873       1.041

50 sm_pday_MIS..............      -0.02893     0.2996   -0.6161    0.5583
             EXP(estimate)           0.9715       1.349      0.5400       1.748

51 x_bone_n_NON_ZERO........      -0.02045    0.06904   -0.1558    0.1149
             EXP(estimate)           0.9798       1.071      0.8558       1.122

52 x_bone_n_MIS.............        0.3286     0.2530   -0.1673    0.8245
             EXP(estimate)            1.389       1.288      0.8460       2.281


Linear term 1
53 dose.....................        0.9390     0.9104   -0.8454     2.723


!bounds 67 level 95@

!profile 67 noplot force lower@

!profile 67 noplot force upper@

!Log-linear dose
linear 1 dose:1.0@


loglinear 1 dose:0.1@


fit@

          Iter  Step      Deviance

             0     0      112.503
             1     1      112.300
             2     1      112.129
             3     1      111.991
             4     1      111.942
             5     2      111.895
             6     2      111.849
             7     2      111.805
             8     2      111.762
             9     2      111.721

Piece-wise exponential regression
Additive excess relative risk T0 * (1 + T1 + T2 + ...)

Number_cells_MN is used for cases
Number_cells_scored_1000 is used for person years


                            Parameter Summary Table

 # Name                            Estimate     Std.Err.  Test Stat.  P value
-- ----------------------------   ----------   ---------  ----------  --------
Log-linear term 0
 1 %CON.....................         -12.23     Aliased
 3 rad_radiography_0........          0.000     Aliased
 4 rad_radiography_1........          14.85      0.7247       20.5    < 0.001
 5 rad_radiography_2........          13.20     Aliased
 7 x_other_0................          0.000     Aliased
 8 x_other_1................          14.40       1.829      7.873    < 0.001
 9 x_other_2................          13.99       1.844      7.586    < 0.001
11 chemotx_2................         -1.839      0.7071       -2.6    0.00931
13 flag2_0..................          0.000     Aliased
14 flag2_1..................         -23.17   4.263e+04 -0.0005434      > 0.5
16 COM1_EXP1_0..............         -21.91   3.454e+04 -0.0006343      > 0.5
17 COM1_EXP1_1..............          0.000     Aliased
18 COM1_EXP1_2..............         0.5942      0.6918      0.859       0.39
19 COM1_EXP1_3..............          1.564      0.5533      2.827    0.00469
21 exp_0....................          0.000     Aliased
22 exp_1....................         -2.167      0.2239      -9.68    < 0.001
23 exp_2....................         -1.353     Aliased
25 y_int_2002...............         0.5921      0.8611     0.6876      0.492
26 y_int_2003...............         0.1626      0.8323     0.1954      > 0.5
27 y_int_2004...............        -0.1221      0.8723      -0.14      > 0.5
29 rad_army_0...............          0.000     Aliased
30 rad_army_1...............         -13.05       1.202     -10.86    < 0.001
31 rad_army_2...............         -11.85       1.034     -11.46    < 0.001
33 haz_exp_2................         0.4748      0.2767      1.716     0.0861
35 haz_el_2.................         -1.486      0.8078      -1.84     0.0658
37 haz_road_2...............          1.357      0.6411      2.117     0.0343
38 age_cen..................       -0.08835     0.05689     -1.553       0.12
39 age_cen2.................       0.002317    0.007958     0.2911      > 0.5
40 age_cen3.................       0.002628    0.001414      1.858     0.0631
41 age_cen4.................     -2.608e-05   7.039e-05    -0.3705      > 0.5
42 age_cen5.................     -1.776e-05    9.34e-06     -1.902     0.0572
43 age_cen6.................      2.748e-08   1.737e-07     0.1582      > 0.5
44 age_cen7.................      2.994e-08   1.775e-08      1.687     0.0916
45 x_dental_n_NON_ZERO......       0.002653     0.05307    0.04999      > 0.5
46 x_dental_n_MIS...........         0.4743      0.2762      1.717      0.086
47 num_miss_NON_ZERO........         0.2093     0.08101      2.584    0.00976
48 num_miss_MIS.............          0.000     Aliased
49 sm_pday_NON_ZERO.........        0.01442     0.01341      1.075      0.282
50 sm_pday_MIS..............       -0.03192      0.3007    -0.1062      > 0.5
51 x_bone_n_NON_ZERO........       -0.01606     0.06901    -0.2327      > 0.5
52 x_bone_n_MIS.............         0.3832      0.2637      1.453      0.146

Linear term 1
53 dose.....................        0.05847      0.3405     0.1717      > 0.5

Log-linear term 1
54 dose.....................          4.574       8.962     0.5104      > 0.5

            Records used          111

                Deviance      111.721
                     AIC      177.721
            Pearson Chi2      136.874      Degrees of freedom      78


 ***   ERROR: No convergence: Too much step halving

 *** WARNING: Parameter dose changed by 4.1% MLE may be infinite or may not exist


ci level 95@
                                       95% Confidence Bounds

 # Name                           Estimate    Std. Err.      Lower       Upper
-- ----------------------------  ----------   ---------    --------    --------

Log-linear term 0
 4 rad_radiography_1........         14.85     0.7247     13.43     16.27
             EXP(estimate)        2.826e+06       2.064   6.829e+05   1.170e+07

 8 x_other_1................         14.40      1.829     10.82     17.99
             EXP(estimate)        1.797e+06       6.229   4.983e+04   6.480e+07

 9 x_other_2................         13.99      1.844     10.38     17.61
             EXP(estimate)        1.193e+06       6.325   3.210e+04   4.431e+07

11 chemotx_2................        -1.839     0.7071    -3.225   -0.4528
             EXP(estimate)           0.1590       2.028     0.03977      0.6358

14 flag2_1..................        -23.17  4.263e+04-8.357e+04 8.352e+04
             EXP(estimate)        8.701e-11       0.000       0.000       0.000

16 COM1_EXP1_0..............        -21.91  3.454e+04-6.773e+04 6.768e+04
             EXP(estimate)        3.052e-10       0.000       0.000       0.000

18 COM1_EXP1_2..............        0.5942     0.6918   -0.7616     1.950
             EXP(estimate)            1.812       1.997      0.4669       7.029

19 COM1_EXP1_3..............         1.564     0.5533    0.4799     2.649
             EXP(estimate)            4.779       1.739       1.616       14.13

22 exp_1....................        -2.167     0.2239    -2.606    -1.728
             EXP(estimate)           0.1145       1.251     0.07383      0.1776

25 y_int_2002...............        0.5921     0.8611    -1.096     2.280
             EXP(estimate)            1.808       2.366      0.3344       9.774

26 y_int_2003...............        0.1626     0.8323    -1.469     1.794
             EXP(estimate)            1.177       2.299      0.2302       6.013

27 y_int_2004...............       -0.1221     0.8723    -1.832     1.588
             EXP(estimate)           0.8850       2.392      0.1601       4.892

30 rad_army_1...............        -13.05      1.202    -15.41    -10.69
             EXP(estimate)        2.151e-06       3.327   2.039e-07   2.268e-05

31 rad_army_2...............        -11.85      1.034    -13.87    -9.820
             EXP(estimate)        7.166e-06       2.812   9.445e-07   5.437e-05

33 haz_exp_2................        0.4748     0.2767  -0.06744     1.017
             EXP(estimate)            1.608       1.319      0.9348       2.765

35 haz_el_2.................        -1.486     0.8078    -3.069   0.09724
             EXP(estimate)           0.2263       2.243     0.04645       1.102

37 haz_road_2...............         1.357     0.6411    0.1005     2.614
             EXP(estimate)            3.885       1.899       1.106       13.65

38 age_cen..................      -0.08835    0.05689   -0.1998   0.02315
             EXP(estimate)           0.9154       1.059      0.8189       1.023

39 age_cen2.................      0.002317   0.007958  -0.01328   0.01791
             EXP(estimate)            1.002       1.008      0.9868       1.018

40 age_cen3.................      0.002628   0.001414-0.0001439  0.005401
             EXP(estimate)            1.003       1.001      0.9999       1.005

41 age_cen4.................    -2.608e-05  7.039e-05-0.0001640 0.0001119
             EXP(estimate)            1.000       1.000      0.9998       1.000

42 age_cen5.................    -1.776e-05  9.340e-06-3.607e-05 5.419e-07
             EXP(estimate)            1.000       1.000       1.000       1.000

43 age_cen6.................     2.748e-08  1.737e-07-3.129e-07 3.678e-07
             EXP(estimate)            1.000       1.000       1.000       1.000

44 age_cen7.................     2.994e-08  1.775e-08-4.846e-09 6.473e-08
             EXP(estimate)            1.000       1.000       1.000       1.000

45 x_dental_n_NON_ZERO......      0.002653    0.05307   -0.1014    0.1067
             EXP(estimate)            1.003       1.055      0.9036       1.113

46 x_dental_n_MIS...........        0.4743     0.2762  -0.06711     1.016
             EXP(estimate)            1.607       1.318      0.9351       2.761

47 num_miss_NON_ZERO........        0.2093    0.08101   0.05057    0.3681
             EXP(estimate)            1.233       1.084       1.052       1.445

49 sm_pday_NON_ZERO.........       0.01442    0.01341  -0.01186   0.04070
             EXP(estimate)            1.015       1.013      0.9882       1.042

50 sm_pday_MIS..............      -0.03192     0.3007   -0.6213    0.5575
             EXP(estimate)           0.9686       1.351      0.5372       1.746

51 x_bone_n_NON_ZERO........      -0.01606    0.06901   -0.1513    0.1192
             EXP(estimate)           0.9841       1.071      0.8596       1.127

52 x_bone_n_MIS.............        0.3832     0.2637   -0.1337    0.9000
             EXP(estimate)            1.467       1.302      0.8748       2.460


Linear term 1
53 dose.....................       0.05847     0.3405   -0.6088    0.7258


Log-linear term 1
54 dose.....................         4.574      8.962    -12.99     22.14
             EXP(estimate)            96.96       7801.   2.281e-06   4.122e+09


!bounds 67 level 95@

!profile 67 noplot force lower@

!profile 67 noplot force upper@

!bounds 68 level 95@

!profile 68 noplot force lower@

!profile 68 noplot force upper@

!Alternative background model
loglinear 0 rad_radiography x_other chemotx flag2 COM1_EXP1 age_cen7 
 exp y_int rad_army haz_exp haz_el x_dental_n_MIS num_miss_NON_ZERO haz_road 
 sm_pday_NON_ZERO x_bone_n_MIS@


!Linear dose
linear 1 dose:1.0@


loglinear 1@


fit@

          Iter  Step      Deviance

             0     0      354.558
             1     1      192.143
             2     0      135.670
             3     0      121.377
             4     0      120.432
             5     0      120.224
             6     0      120.149
             7     0      120.121
             8     0      120.111
             9     0      120.108
            10     0      120.106
            11     0      120.106
            12     0      120.105
            13     0      120.105
            14     0      120.105
            15     0      120.105
            16     0      120.105
            17     0      120.105
            18     0      120.105
            19     0      120.105
            20     0      120.105
            21     0      120.105

Piece-wise exponential regression
Additive excess relative risk T0 * (1 + T1 + T2 + ...)

Number_cells_MN is used for cases
Number_cells_scored_1000 is used for person years


                            Parameter Summary Table

 # Name                            Estimate     Std.Err.  Test Stat.  P value
-- ----------------------------   ----------   ---------  ----------  --------
Log-linear term 0
 1 %CON.....................         -12.77     Aliased
 3 rad_radiography_0........          0.000     Aliased
 4 rad_radiography_1........          14.63      0.6064      24.12    < 0.001
 5 rad_radiography_2........          12.97     Aliased
 7 x_other_0................          0.000     Aliased
 8 x_other_1................          14.51        1.78       8.15    < 0.001
 9 x_other_2................          14.03        1.79      7.841    < 0.001
11 chemotx_2................         -1.925      0.6215     -3.097    0.00196
13 flag2_0..................          0.000     Aliased
14 flag2_1..................         -21.83   2.392e+04 -0.0009127      > 0.5
16 COM1_EXP1_0..............         -20.83   2.022e+04   -0.00103      > 0.5
17 COM1_EXP1_1..............          0.000     Aliased
18 COM1_EXP1_2..............         0.6677      0.6203      1.076      0.282
19 COM1_EXP1_3..............          1.238      0.4822      2.568     0.0102
21 exp_0....................          0.000     Aliased
22 exp_1....................         -1.306      0.7563     -1.727     0.0842
23 exp_2....................        -0.5154      0.7435    -0.6933      0.488
25 y_int_2002...............         0.5946      0.2156      2.758    0.00581
26 y_int_2003...............        0.08114     Aliased
27 y_int_2004...............       -0.07726      0.2667    -0.2896      > 0.5
29 rad_army_0...............          0.000     Aliased
30 rad_army_1...............         -12.93       1.152     -11.22    < 0.001
31 rad_army_2...............         -11.74       1.011     -11.61    < 0.001
33 haz_exp_2................         0.3791      0.2598      1.459      0.144
35 haz_el_2.................         -1.495      0.7783      -1.92     0.0548
37 haz_road_2...............          1.332      0.6327      2.106     0.0352
38 age_cen7.................     -2.306e-09   7.657e-10     -3.012     0.0026
39 x_dental_n_MIS...........         0.4498      0.1619      2.778    0.00547
40 num_miss_NON_ZERO........         0.1969     0.07464      2.639    0.00833
41 sm_pday_NON_ZERO.........        0.01544     0.00783      1.972     0.0486
42 x_bone_n_MIS.............         0.3062      0.1685      1.817     0.0693

Linear term 1
43 dose.....................         0.4468       0.689     0.6485      > 0.5

            Records used          111

                Deviance      120.105
                     AIC      166.105
            Pearson Chi2      144.178      Degrees of freedom      88


 *** WARNING: Parameter COM1_EXP1_0 changed by 5.0% MLE may be infinite or may not exist


!!!!!!!!!!!!!!!!!!!!!!!!!!!!!!!!!!!!!!!!!!!!!!!!!!!!!!!!!!!!!!!!!!!!!!!!!!!!!!
!!!!!!!!!!!!!!!!!!!!!!!!!!!!!!!!!!!!!!!!!!!!!!!!!!!!!!!!!!!!!!!!!!!!!!!!!!!!!!
!!Analyses excluding all cancers (final definition)                         !!
!!!!!!!!!!!!!!!!!!!!!!!!!!!!!!!!!!!!!!!!!!!!!!!!!!!!!!!!!!!!!!!!!!!!!!!!!!!!!!
!!!!!!!!!!!!!!!!!!!!!!!!!!!!!!!!!!!!!!!!!!!!!!!!!!!!!!!!!!!!!!!!!!!!!!!!!!!!!!

select (no_tumour_final == 1)@

105 records to be used


!!!!!!!!!!!!!!!!!!!!!!!!!!!!!!!!!!!!!!!!!!!!!!!!!!!!!!!!!!!!!!!!!!!!!!!!!!!!!!
!!!!!!!!!!!!!!!!!!!!!!!!!!!!!!!!!!!!!!!!!!!!!!!!!!!!!!!!!!!!!!!!!!!!!!!!!!!!!!
!!Regression analyses in dose excluding all cancers                         !!
!!!!!!!!!!!!!!!!!!!!!!!!!!!!!!!!!!!!!!!!!!!!!!!!!!!!!!!!!!!!!!!!!!!!!!!!!!!!!!
!!!!!!!!!!!!!!!!!!!!!!!!!!!!!!!!!!!!!!!!!!!!!!!!!!!!!!!!!!!!!!!!!!!!!!!!!!!!!!

!!!!!!!!!!!!!!!!!!!!!!!!!!!!!!!!!!!!!!!!!!!!!!!!!!!!!!!!!!!!!!!!!!!!!
! Linear-exponential radiation dose response, additive risk         !
!!!!!!!!!!!!!!!!!!!!!!!!!!!!!!!!!!!!!!!!!!!!!!!!!!!!!!!!!!!!!!!!!!!!!

loglinear 0 %con@

linear 1@

loglinear 1@


fit@

          Iter  Step      Deviance

             0     0      344.950
             1     0      332.255
             2     0      224.277
             3     0      216.453
             4     0      216.385
             5     0      216.385
             6     0      216.385

Piece-wise exponential regression
Additive excess relative risk T0 * (1 + T1 + T2 + ...)

Using (no_tumour_final == 1)

Number_cells_MN is used for cases
Number_cells_scored_1000 is used for person years


                            Parameter Summary Table

 # Name                            Estimate     Std.Err.  Test Stat.  P value
-- ----------------------------   ----------   ---------  ----------  --------
Log-linear term 0
 1 %CON.....................         0.9991     0.07559      13.22    < 0.001

            Records used          105

                Deviance      216.385
                     AIC      218.385
            Pearson Chi2      257.908      Degrees of freedom     104


!Adjust for all indicated terms
loglinear 0 x_other_n rad_army COM1_EXP1
 age_cen age_cen2 age_cen3 age_cen4 age_cen5
 exp x_dental_n_NON_ZERO x_dental_n_MIS 
    x_bone industry sm_pday_NON_ZERO  sm_pday_MIS num_miss_NON_ZERO num_miss_MIS
    haz_road rad_radiography other_chemical flag_definite haz_chem@


fit@

          Iter  Step      Deviance

             0     0      344.950
             1     1      155.410
             2     0      116.296
             3     0      107.049
             4     0      106.376
             5     0      106.166
             6     0      106.089
             7     0      106.061
             8     0      106.050
             9     0      106.047
            10     0      106.045
            11     0      106.045
            12     0      106.044
            13     0      106.044
            14     0      106.044
            15     0      106.044
            16     0      106.044
            17     0      106.044
            18     0      106.044
            19     0      106.044
            20     0      106.044
            21     0      106.044

Piece-wise exponential regression
Additive excess relative risk T0 * (1 + T1 + T2 + ...)

Using (no_tumour_final == 1)

Number_cells_MN is used for cases
Number_cells_scored_1000 is used for person years


                            Parameter Summary Table

 # Name                            Estimate     Std.Err.  Test Stat.  P value
-- ----------------------------   ----------   ---------  ----------  --------
Log-linear term 0
 1 %CON.....................          0.000     Aliased
 3 x_other_n_0..............          0.000     Aliased
 4 x_other_n_1..............         0.3296      0.2285      1.442      0.149
 5 x_other_n_2..............         0.1861      0.3553     0.5238      > 0.5
 6 x_other_n_3..............          1.734       0.455      3.811    < 0.001
 7 x_other_n_4..............         0.5800      0.4446      1.305      0.192
 8 x_other_n_5..............         -20.66   2.378e+04 -0.0008685      > 0.5
 9 x_other_n_6..............          2.059      0.5881      3.502    < 0.001
11 rad_army_0...............          0.000     Aliased
12 rad_army_1...............         -14.32      0.7297     -19.63    < 0.001
13 rad_army_2...............         -13.11     Aliased
15 COM1_EXP1_0..............         -20.83   1.927e+04  -0.001081      > 0.5
16 COM1_EXP1_1..............          0.000     Aliased
17 COM1_EXP1_2..............         0.5962      0.7034     0.8476      0.397
18 COM1_EXP1_3..............          1.623       0.568      2.856    0.00428
20 exp_0....................          0.000     Aliased
21 exp_1....................        -0.3143      0.1957     -1.606      0.108
22 exp_2....................         0.4289     Aliased
24 x_bone_0.................          0.000     Aliased
25 x_bone_1.................          14.02      0.2064      67.91    < 0.001
26 x_bone_2.................          14.57     Aliased
28 industry_0...............          0.000     Aliased
29 industry_1...............        -0.5822      0.2899     -2.008     0.0446
31 haz_road_2...............          1.580       1.147      1.378      0.168
33 rad_radiography_0........          0.000     Aliased
34 rad_radiography_1........          16.18       1.272      12.72    < 0.001
35 rad_radiography_2........          14.39       1.034      13.91    < 0.001
37 other_chemical_0.........          0.000     Aliased
38 other_chemical_1.........        -0.6250       0.328     -1.906     0.0567
40 flag_definite_0..........         -13.73       2.385     -5.758    < 0.001
41 flag_definite_1..........         -14.07       2.356     -5.973    < 0.001
42 age_cen..................      -0.005218     0.03257    -0.1602      > 0.5
43 age_cen2.................      -0.002728    0.003801    -0.7177      0.473
44 age_cen3.................      8.748e-05   0.0004263     0.2052      > 0.5
45 age_cen4.................      9.961e-06   1.393e-05     0.7151      0.475
46 age_cen5.................     -8.354e-07   1.221e-06    -0.6842      0.494
47 x_dental_n_NON_ZERO......       -0.02763     0.05866    -0.4711      > 0.5
48 x_dental_n_MIS...........         0.5274      0.2775        1.9     0.0574
49 sm_pday_NON_ZERO.........        0.01765     0.01316      1.342       0.18
50 sm_pday_MIS..............       -0.09546      0.2853    -0.3346      > 0.5
51 num_miss_NON_ZERO........         0.2437     0.07323      3.329    < 0.001
52 num_miss_MIS.............          0.000     Aliased
53 haz_chem.................         -1.481      0.8401     -1.763      0.078

            Records used          105

                Deviance      106.044
                     AIC      166.044
            Pearson Chi2      119.078      Degrees of freedom      75


 *** WARNING: Parameter x_other_n_5 changed by 5.0% MLE may be infinite or may not exist


!Alternative background model
loglinear 0 x_other_n rad_army COM1_EXP1
 age_cen5
 exp exp x_dental_n_MIS 
    x_bone industry sm_pday_NON_ZERO num_miss_NON_ZERO
    haz_road rad_radiography other_chemical flag_definite haz_chem@


fit@

          Iter  Step      Deviance

             0     0      344.950
             1     1      157.764
             2     0      117.825
             3     0      108.197
             4     0      107.516
             5     0      107.305
             6     0      107.227
             7     0      107.199
             8     0      107.188
             9     0      107.184
            10     0      107.183
            11     0      107.182
            12     0      107.182
            13     0      107.182
            14     0      107.182
            15     0      107.182
            16     0      107.182
            17     0      107.182
            18     0      107.182
            19     0      107.182
            20     0      107.182
            21     0      107.182

Piece-wise exponential regression
Additive excess relative risk T0 * (1 + T1 + T2 + ...)

Using (no_tumour_final == 1)

Number_cells_MN is used for cases
Number_cells_scored_1000 is used for person years


                            Parameter Summary Table

 # Name                            Estimate     Std.Err.  Test Stat.  P value
-- ----------------------------   ----------   ---------  ----------  --------
Log-linear term 0
 1 %CON.....................          0.000     Aliased
 3 x_other_n_0..............          0.000     Aliased
 4 x_other_n_1..............         0.3679      0.2191      1.679     0.0931
 5 x_other_n_2..............         0.1725      0.3349      0.515      > 0.5
 6 x_other_n_3..............          1.680      0.4272      3.932    < 0.001
 7 x_other_n_4..............         0.5852      0.4178      1.401      0.161
 8 x_other_n_5..............         -20.66   2.377e+04 -0.0008688      > 0.5
 9 x_other_n_6..............          2.006      0.5434      3.692    < 0.001
11 rad_army_0...............          0.000     Aliased
12 rad_army_1...............         -14.39      0.7216     -19.94    < 0.001
13 rad_army_2...............         -13.14     Aliased
15 COM1_EXP1_0..............         -20.88   1.915e+04   -0.00109      > 0.5
16 COM1_EXP1_1..............          0.000     Aliased
17 COM1_EXP1_2..............         0.6587       0.675     0.9758      0.329
18 COM1_EXP1_3..............          1.554      0.4904       3.17    0.00152
20 exp_0....................          0.000     Aliased
21 exp_1....................        -0.2862      0.1892     -1.512       0.13
22 exp_2....................         0.4421     Aliased
24 x_bone_0.................          0.000     Aliased
25 x_bone_1.................          13.98      0.1912       73.1    < 0.001
26 x_bone_2.................          14.53     Aliased
28 industry_0...............          0.000     Aliased
29 industry_1...............        -0.5750      0.2774     -2.073     0.0382
31 haz_road_2...............          1.755       1.116      1.573      0.116
33 rad_radiography_0........          0.000     Aliased
34 rad_radiography_1........          15.98       1.158       13.8    < 0.001
35 rad_radiography_2........          14.30       1.014      14.11    < 0.001
37 other_chemical_0.........          0.000     Aliased
38 other_chemical_1.........        -0.5846      0.3147     -1.858     0.0632
40 flag_definite_0..........         -14.17       2.281      -6.21    < 0.001
41 flag_definite_1..........         -14.51        2.25     -6.449    < 0.001
42 age_cen5.................     -5.764e-07   2.185e-07     -2.638    0.00833
43 x_dental_n_MIS...........         0.6365      0.1896      3.358    < 0.001
44 sm_pday_NON_ZERO.........        0.02198    0.008328      2.639    0.00831
45 num_miss_NON_ZERO........         0.2492     0.06984      3.568    < 0.001
46 haz_chem.................         -1.428      0.8016     -1.781     0.0748

            Records used          105

                Deviance      107.182
                     AIC      155.182
            Pearson Chi2      122.636      Degrees of freedom      81


 *** WARNING: Parameter x_other_n_5 changed by 5.0% MLE may be infinite or may not exist


!ADDITIVE MODEL
ADD@

!Linear dose
loglinear 0 x_other_n rad_army COM1_EXP1
 age_cen age_cen2 age_cen3 age_cen4 age_cen5
 exp x_dental_n_NON_ZERO exp x_dental_n_MIS 
    x_bone industry sm_pday_NON_ZERO  sm_pday_MIS num_miss_NON_ZERO num_miss_MIS
    haz_road rad_radiography other_chemical flag_definite haz_chem@


linear 1 dose:1.0@


fit@

          Iter  Step      Deviance

             0     0      329.065
             1     1      153.279
             2     0      112.026
             3     0      103.507
             4     0      102.739
             5     0      102.601
             6     0      102.560
             7     0      102.558
             8     0      102.557
             9     0      102.557
            10     0      102.557
            11     0      102.557
            12     0      102.557

Piece-wise exponential regression
Additive  T0 + T1 + T2 + ...

Using (no_tumour_final == 1)

Number_cells_MN is used for cases
Number_cells_scored_1000 is used for person years


                            Parameter Summary Table

 # Name                            Estimate     Std.Err.  Test Stat.  P value
-- ----------------------------   ----------   ---------  ----------  --------
Log-linear term 0
 1 %CON.....................          0.000     Aliased
 3 x_other_n_0..............          0.000     Aliased
 4 x_other_n_1..............         0.3198      0.2361      1.354      0.176
 5 x_other_n_2..............         0.1776       0.375     0.4735      > 0.5
 6 x_other_n_3..............          1.882      0.4747      3.964    < 0.001
 7 x_other_n_4..............         0.5639       0.506      1.114      0.265
 8 x_other_n_5..............         -58.00           0          0      > 0.5
 9 x_other_n_6..............          2.334      0.6154      3.793    < 0.001
11 rad_army_0...............          0.000     Aliased
12 rad_army_1...............         -193.4      0.8106     -238.5    < 0.001
13 rad_army_2...............         -192.1     Aliased
15 COM1_EXP1_0..............         -539.5           0          0      > 0.5
16 COM1_EXP1_1..............          0.000     Aliased
17 COM1_EXP1_2..............         0.7181      0.7149      1.005      0.315
18 COM1_EXP1_3..............          1.852      0.6076      3.048    0.00231
20 exp_0....................          0.000     Aliased
21 exp_1....................         -1.120      0.2137     -5.241    < 0.001
22 exp_2....................        -0.3235     Aliased
24 x_bone_0.................          0.000     Aliased
25 x_bone_1.................          40.75        2.71      15.03    < 0.001
26 x_bone_2.................          41.45       2.737      15.15    < 0.001
28 industry_0...............          0.000     Aliased
29 industry_1...............        -0.6056       0.306     -1.979     0.0478
31 haz_road_2...............          1.177        1.27     0.9269      0.354
33 rad_radiography_0........          0.000     Aliased
34 rad_radiography_1........          195.8       1.703        115    < 0.001
35 rad_radiography_2........          193.9       1.506      128.8    < 0.001
37 other_chemical_0.........          0.000     Aliased
38 other_chemical_1.........        -0.7000      0.3383     -2.069     0.0385
40 flag_definite_0..........         -39.11     Aliased
41 flag_definite_1..........         -39.48      0.2166     -182.3    < 0.001
42 age_cen..................      -0.007550     0.03439    -0.2195      > 0.5
43 age_cen2.................      -0.004999    0.004181     -1.196      0.232
44 age_cen3.................      0.0001467   0.0004658     0.3149      > 0.5
45 age_cen4.................      1.648e-05   1.515e-05      1.088      0.277
46 age_cen5.................     -1.003e-06   1.328e-06    -0.7547       0.45
47 x_dental_n_NON_ZERO......       -0.04939     0.06465     -0.764      0.445
48 x_dental_n_MIS...........         0.4919      0.2925      1.681     0.0927
49 sm_pday_NON_ZERO.........        0.02017     0.01389      1.452      0.146
50 sm_pday_MIS..............        -0.1085      0.3005    -0.3609      > 0.5
51 num_miss_NON_ZERO........         0.1958     0.08733      2.242      0.025
52 num_miss_MIS.............          0.000     Aliased
53 haz_chem.................         -1.764      0.8692     -2.029     0.0424

Linear term 1
54 dose.....................          3.034       1.651      1.838     0.0661

            Records used          105

                Deviance      102.557
                     AIC      160.557
            Pearson Chi2      120.216      Degrees of freedom      76


ci level 95@
                                       95% Confidence Bounds

 # Name                           Estimate    Std. Err.      Lower       Upper
-- ----------------------------  ----------   ---------    --------    --------

Log-linear term 0
 4 x_other_n_1..............        0.3198     0.2361   -0.1431    0.7826
             EXP(estimate)            1.377       1.266      0.8667       2.187

 5 x_other_n_2..............        0.1776     0.3750   -0.5574    0.9126
             EXP(estimate)            1.194       1.455      0.5727       2.491

 6 x_other_n_3..............         1.882     0.4747    0.9512     2.812
             EXP(estimate)            6.565       1.608       2.589       16.65

 7 x_other_n_4..............        0.5639     0.5060   -0.4278     1.556
             EXP(estimate)            1.758       1.659      0.6519       4.738

 8 x_other_n_5..............        -58.00      0.000    -58.00    -58.00
             EXP(estimate)        6.475e-26       1.000   6.475e-26   6.475e-26

 9 x_other_n_6..............         2.334     0.6154     1.128     3.540
             EXP(estimate)            10.32       1.850       3.089       34.46

12 rad_army_1...............        -193.4     0.8106    -194.9    -191.8
             EXP(estimate)        1.063e-84       2.249   2.170e-85   5.205e-84

15 COM1_EXP1_0..............        -539.5      0.000    -539.5    -539.5
             EXP(estimate)       4.788e-235       1.000  4.788e-235  4.788e-235

17 COM1_EXP1_2..............        0.7181     0.7149   -0.6830     2.119
             EXP(estimate)            2.051       2.044      0.5051       8.325

18 COM1_EXP1_3..............         1.852     0.6076    0.6609     3.043
             EXP(estimate)            6.371       1.836       1.936       20.96

21 exp_1....................        -1.120     0.2137    -1.539   -0.7011
             EXP(estimate)           0.3263       1.238      0.2147      0.4960

25 x_bone_1.................         40.75      2.710     35.44     46.06
             EXP(estimate)        4.971e+17       15.04   2.450e+15   1.008e+20

26 x_bone_2.................         41.45      2.737     36.09     46.82
             EXP(estimate)        1.007e+18       15.44   4.713e+15   2.152e+20

29 industry_1...............       -0.6056     0.3060    -1.205 -0.005745
             EXP(estimate)           0.5458       1.358      0.2996      0.9943

31 haz_road_2...............         1.177      1.270    -1.312     3.667
             EXP(estimate)            3.246       3.561      0.2693       39.12

34 rad_radiography_1........         195.8      1.703     192.5     199.2
             EXP(estimate)        1.100e+85       5.493   3.904e+83   3.100e+86

35 rad_radiography_2........         193.9      1.506     190.9     196.8
             EXP(estimate)        1.586e+84       4.506   8.293e+82   3.032e+85

38 other_chemical_1.........       -0.7000     0.3383    -1.363  -0.03701
             EXP(estimate)           0.4966       1.403      0.2559      0.9637

41 flag_definite_1..........        -39.48     0.2166    -39.90    -39.05
             EXP(estimate)        7.165e-18       1.242   4.687e-18   1.095e-17

42 age_cen..................     -0.007550    0.03439  -0.07496   0.05986
             EXP(estimate)           0.9925       1.035      0.9278       1.062

43 age_cen2.................     -0.004999   0.004181  -0.01319  0.003196
             EXP(estimate)           0.9950       1.004      0.9869       1.003

44 age_cen3.................     0.0001467  0.0004658-0.0007664  0.001060
             EXP(estimate)            1.000       1.000      0.9992       1.001

45 age_cen4.................     1.648e-05  1.515e-05-1.321e-05 4.617e-05
             EXP(estimate)            1.000       1.000       1.000       1.000

46 age_cen5.................    -1.003e-06  1.328e-06-3.606e-06 1.601e-06
             EXP(estimate)            1.000       1.000       1.000       1.000

47 x_dental_n_NON_ZERO......      -0.04939    0.06465   -0.1761   0.07733
             EXP(estimate)           0.9518       1.067      0.8385       1.080

48 x_dental_n_MIS...........        0.4919     0.2925  -0.08149     1.065
             EXP(estimate)            1.635       1.340      0.9217       2.902

49 sm_pday_NON_ZERO.........       0.02017    0.01389 -0.007053   0.04739
             EXP(estimate)            1.020       1.014      0.9930       1.049

50 sm_pday_MIS..............       -0.1085     0.3005   -0.6975    0.4806
             EXP(estimate)           0.8972       1.351      0.4978       1.617

51 num_miss_NON_ZERO........        0.1958    0.08733   0.02464    0.3670
             EXP(estimate)            1.216       1.091       1.025       1.443

53 haz_chem.................        -1.764     0.8692    -3.467  -0.06022
             EXP(estimate)           0.1714       2.385     0.03120      0.9416


Linear term 1
54 dose.....................         3.034      1.651   -0.2016     6.269


!bounds 73 level 95@

!profile 73 noplot force lower@

!profile 73 noplot force upper@

!Log-linear dose
linear 1 dose:1.0@


loglinear 1 dose:0.1@


fit@

          Iter  Step      Deviance

             0     0      104.857
             1     1      103.257
             2     0      102.335
             3     0      102.111
             4     0      102.104
             5     0      102.104
             6     0      102.104
             7     0      102.104
             8     0      102.104
             9     0      102.104
            10     0      102.104
            11     0      102.104
            12     0      102.104

Piece-wise exponential regression
Additive  T0 + T1 + T2 + ...

Using (no_tumour_final == 1)

Number_cells_MN is used for cases
Number_cells_scored_1000 is used for person years


                            Parameter Summary Table

 # Name                            Estimate     Std.Err.  Test Stat.  P value
-- ----------------------------   ----------   ---------  ----------  --------
Log-linear term 0
 1 %CON.....................          0.000     Aliased
 3 x_other_n_0..............          0.000     Aliased
 4 x_other_n_1..............         0.3151      0.2316       1.36      0.174
 5 x_other_n_2..............         0.1824      0.3633     0.5021      > 0.5
 6 x_other_n_3..............          1.850      0.4671      3.961    < 0.001
 7 x_other_n_4..............         0.4850      0.5192     0.9342       0.35
 8 x_other_n_5..............         -58.00           0          0      > 0.5
 9 x_other_n_6..............          2.298      0.6084      3.777    < 0.001
11 rad_army_0...............          0.000     Aliased
12 rad_army_1...............         -193.3       0.753     -256.7    < 0.001
13 rad_army_2...............         -192.1     Aliased
15 COM1_EXP1_0..............         -539.5           0          0      > 0.5
16 COM1_EXP1_1..............          0.000     Aliased
17 COM1_EXP1_2..............         0.7028      0.7048     0.9971      0.319
18 COM1_EXP1_3..............          1.824      0.5982      3.049     0.0023
20 exp_0....................          0.000     Aliased
21 exp_1....................         -1.109      0.2074     -5.348    < 0.001
22 exp_2....................        -0.3235     Aliased
24 x_bone_0.................          0.000     Aliased
25 x_bone_1.................          40.82      0.2242      182.1    < 0.001
26 x_bone_2.................          41.51     Aliased
28 industry_0...............          0.000     Aliased
29 industry_1...............        -0.5875      0.2981     -1.971     0.0488
31 haz_road_2...............          1.203       1.206     0.9981      0.318
33 rad_radiography_0........          0.000     Aliased
34 rad_radiography_1........          195.5       1.381      141.6    < 0.001
35 rad_radiography_2........          193.6        1.14      169.8    < 0.001
37 other_chemical_0.........          0.000     Aliased
38 other_chemical_1.........        -0.7030      0.3329     -2.112     0.0347
40 flag_definite_0..........         -39.07       2.509     -15.57    < 0.001
41 flag_definite_1..........         -39.43       2.476     -15.93    < 0.001
42 age_cen..................      -0.006603     0.03376    -0.1956      > 0.5
43 age_cen2.................      -0.004483    0.004051     -1.107      0.268
44 age_cen3.................      0.0001137   0.0004599     0.2472      > 0.5
45 age_cen4.................      1.459e-05   1.477e-05     0.9877      0.323
46 age_cen5.................     -8.986e-07   1.312e-06    -0.6851      0.493
47 x_dental_n_NON_ZERO......       -0.04785     0.06269    -0.7633      0.445
48 x_dental_n_MIS...........         0.4954       0.286      1.732     0.0832
49 sm_pday_NON_ZERO.........        0.01931      0.0136       1.42      0.156
50 sm_pday_MIS..............        -0.1227       0.294    -0.4174      > 0.5
51 num_miss_NON_ZERO........         0.1970     0.08528      2.311     0.0209
52 num_miss_MIS.............          0.000     Aliased
53 haz_chem.................         -1.683      0.8582     -1.961     0.0498

Linear term 1
54 dose.....................         0.7082       1.622     0.4366      > 0.5

Log-linear term 1
55 dose.....................          2.512       3.684     0.6818      0.495

            Records used          105

                Deviance      102.104
                     AIC      162.104
            Pearson Chi2        118.8      Degrees of freedom      75


ci level 95@
                                       95% Confidence Bounds

 # Name                           Estimate    Std. Err.      Lower       Upper
-- ----------------------------  ----------   ---------    --------    --------

Log-linear term 0
 4 x_other_n_1..............        0.3151     0.2316   -0.1389    0.7690
             EXP(estimate)            1.370       1.261      0.8704       2.158

 5 x_other_n_2..............        0.1824     0.3633   -0.5296    0.8944
             EXP(estimate)            1.200       1.438      0.5888       2.446

 6 x_other_n_3..............         1.850     0.4671    0.9346     2.766
             EXP(estimate)            6.361       1.595       2.546       15.89

 7 x_other_n_4..............        0.4850     0.5192   -0.5326     1.503
             EXP(estimate)            1.624       1.681      0.5871       4.494

 8 x_other_n_5..............        -58.00      0.000    -58.00    -58.00
             EXP(estimate)        6.475e-26       1.000   6.475e-26   6.475e-26

 9 x_other_n_6..............         2.298     0.6084     1.105     3.490
             EXP(estimate)            9.953       1.838       3.020       32.80

12 rad_army_1...............        -193.3     0.7530    -194.8    -191.8
             EXP(estimate)        1.118e-84       2.123   2.556e-85   4.892e-84

15 COM1_EXP1_0..............        -539.5      0.000    -539.5    -539.5
             EXP(estimate)       4.788e-235       1.000  4.788e-235  4.788e-235

17 COM1_EXP1_2..............        0.7028     0.7048   -0.6786     2.084
             EXP(estimate)            2.019       2.023      0.5073       8.038

18 COM1_EXP1_3..............         1.824     0.5982    0.6513     2.996
             EXP(estimate)            6.195       1.819       1.918       20.01

21 exp_1....................        -1.109     0.2074    -1.516   -0.7026
             EXP(estimate)           0.3299       1.230      0.2197      0.4953

25 x_bone_1.................         40.82     0.2242     40.38     41.26
             EXP(estimate)        5.334e+17       1.251   3.437e+17   8.277e+17

29 industry_1...............       -0.5875     0.2981    -1.172 -0.003212
             EXP(estimate)           0.5557       1.347      0.3098      0.9968

31 haz_road_2...............         1.203      1.206    -1.160     3.566
             EXP(estimate)            3.331       3.339      0.3136       35.39

34 rad_radiography_1........         195.5      1.381     192.8     198.2
             EXP(estimate)        8.173e+84       3.977   5.461e+83   1.223e+86

35 rad_radiography_2........         193.6      1.140     191.4     195.8
             EXP(estimate)        1.198e+84       3.126   1.283e+83   1.119e+85

38 other_chemical_1.........       -0.7030     0.3329    -1.355  -0.05059
             EXP(estimate)           0.4951       1.395      0.2578      0.9507

40 flag_definite_0..........        -39.07      2.509    -43.98    -34.15
             EXP(estimate)        1.081e-17       12.30   7.906e-20   1.478e-15

41 flag_definite_1..........        -39.43      2.476    -44.28    -34.58
             EXP(estimate)        7.522e-18       11.89   5.876e-20   9.630e-16

42 age_cen..................     -0.006603    0.03376  -0.07278   0.05957
             EXP(estimate)           0.9934       1.034      0.9298       1.061

43 age_cen2.................     -0.004483   0.004051  -0.01242  0.003456
             EXP(estimate)           0.9955       1.004      0.9877       1.003

44 age_cen3.................     0.0001137  0.0004599-0.0007877  0.001015
             EXP(estimate)            1.000       1.000      0.9992       1.001

45 age_cen4.................     1.459e-05  1.477e-05-1.436e-05 4.353e-05
             EXP(estimate)            1.000       1.000       1.000       1.000

46 age_cen5.................    -8.986e-07  1.312e-06-3.469e-06 1.672e-06
             EXP(estimate)            1.000       1.000       1.000       1.000

47 x_dental_n_NON_ZERO......      -0.04785    0.06269   -0.1707   0.07501
             EXP(estimate)           0.9533       1.065      0.8431       1.078

48 x_dental_n_MIS...........        0.4954     0.2860  -0.06514     1.056
             EXP(estimate)            1.641       1.331      0.9369       2.874

49 sm_pday_NON_ZERO.........       0.01931    0.01360 -0.007340   0.04596
             EXP(estimate)            1.019       1.014      0.9927       1.047

50 sm_pday_MIS..............       -0.1227     0.2940   -0.6988    0.4535
             EXP(estimate)           0.8845       1.342      0.4972       1.574

51 num_miss_NON_ZERO........        0.1970    0.08528   0.02991    0.3642
             EXP(estimate)            1.218       1.089       1.030       1.439

53 haz_chem.................        -1.683     0.8582    -3.365 -0.001259
             EXP(estimate)           0.1858       2.359     0.03455      0.9987


Linear term 1
54 dose.....................        0.7082      1.622    -2.471     3.888


Log-linear term 1
55 dose.....................         2.512      3.684    -4.709     9.733
             EXP(estimate)            12.33       39.82    0.009013   1.686e+04


!bounds 73 level 95@

!!profile 73 noplot force lower@

!profile 73 noplot force upper@

!bounds 74 level 95@

!profile 74 noplot force lower@

!profile 74 noplot force upper@

!Alternative background model
loglinear 0 x_other_n rad_army COM1_EXP1
 age_cen5
 exp exp x_dental_n_MIS 
    x_bone industry sm_pday_NON_ZERO num_miss_NON_ZERO
    haz_road rad_radiography other_chemical flag_definite haz_chem@


!Linear dose
linear 1 dose:1.0@


loglinear 1@


fit@

          Iter  Step      Deviance

             0     0      329.065
             1     1      155.854
             2     0      114.910
             3     0      106.106
             4     0      105.334
             5     0      105.188
             6     0      105.140
             7     0      105.137
             8     0      105.136
             9     0      105.136
            10     0      105.136
            11     0      105.136
            12     0      105.136
            13     0      105.136

Piece-wise exponential regression
Additive  T0 + T1 + T2 + ...

Using (no_tumour_final == 1)

Number_cells_MN is used for cases
Number_cells_scored_1000 is used for person years


                            Parameter Summary Table

 # Name                            Estimate     Std.Err.  Test Stat.  P value
-- ----------------------------   ----------   ---------  ----------  --------
Log-linear term 0
 1 %CON.....................          0.000     Aliased
 3 x_other_n_0..............          0.000     Aliased
 4 x_other_n_1..............         0.3908      0.2251      1.736     0.0825
 5 x_other_n_2..............         0.1460      0.3486     0.4188      > 0.5
 6 x_other_n_3..............          1.781      0.4398      4.049    < 0.001
 7 x_other_n_4..............         0.5232      0.4691      1.115      0.265
 8 x_other_n_5..............     -7.712e+07           0          0      > 0.5
 9 x_other_n_6..............          2.188      0.5599      3.908    < 0.001
11 rad_army_0...............          0.000     Aliased
12 rad_army_1...............         -48.00      0.7802     -61.52    < 0.001
13 rad_army_2...............         -46.73     Aliased
15 COM1_EXP1_0..............         -69.77           0          0      > 0.5
16 COM1_EXP1_1..............          0.000     Aliased
17 COM1_EXP1_2..............         0.8089      0.6908      1.171      0.242
18 COM1_EXP1_3..............          1.665      0.5037      3.305    < 0.001
20 exp_0....................          0.000     Aliased
21 exp_1....................        -0.3278      0.2005     -1.635      0.102
22 exp_2....................         0.4218     Aliased
24 x_bone_0.................          0.000     Aliased
25 x_bone_1.................          23.23       2.496      9.304    < 0.001
26 x_bone_2.................          23.89       2.511      9.516    < 0.001
28 industry_0...............          0.000     Aliased
29 industry_1...............        -0.5773      0.2876     -2.007     0.0447
31 haz_road_2...............          1.569         1.2      1.308      0.191
33 rad_radiography_0........          0.000     Aliased
34 rad_radiography_1........          49.93       1.472      33.92    < 0.001
35 rad_radiography_2........          48.18       1.353      35.61    < 0.001
37 other_chemical_0.........          0.000     Aliased
38 other_chemical_1.........        -0.6223      0.3225      -1.93     0.0536
40 flag_definite_0..........         -23.27     Aliased
41 flag_definite_1..........         -23.64      0.2095     -112.8    < 0.001
42 age_cen5.................     -5.256e-07   2.338e-07     -2.248     0.0246
43 x_dental_n_MIS...........         0.6564      0.1972      3.328    < 0.001
44 sm_pday_NON_ZERO.........        0.02524    0.008818      2.862     0.0042
45 num_miss_NON_ZERO........         0.2182     0.08028      2.719    0.00656
46 haz_chem.................         -1.587      0.8163     -1.944     0.0518

Linear term 1
47 dose.....................          2.338       1.605      1.456      0.145

            Records used          105

                Deviance      105.136
                     AIC      151.136
            Pearson Chi2      125.837      Degrees of freedom      82


!!!!!!!!!!!!!!!!!!!!!!!!!!!!!!!!!!!!!!!!!!!!!!!!!!!!!!!!!!!!!!!!!!!!!
! Linear-exponential radiation dose response, relative risk         !
!!!!!!!!!!!!!!!!!!!!!!!!!!!!!!!!!!!!!!!!!!!!!!!!!!!!!!!!!!!!!!!!!!!!!

RRISK@


!Linear dose
loglinear 0 x_other_n rad_army COM1_EXP1
 age_cen age_cen2 age_cen3 age_cen4 age_cen5
 exp x_dental_n_NON_ZERO exp x_dental_n_MIS 
    x_bone industry sm_pday_NON_ZERO  sm_pday_MIS num_miss_NON_ZERO num_miss_MIS
    haz_road rad_radiography other_chemical flag_definite haz_chem@


linear 1 dose:1.0@


loglinear 1@


fit@

          Iter  Step      Deviance

             0     0      329.065
             1     1      153.987
             2     0      114.272
             3     0      104.659
             4     0      103.948
             5     0      103.726
             6     0      103.645
             7     0      103.615
             8     0      103.604
             9     0      103.599
            10     0      103.598
            11     0      103.597
            12     0      103.597
            13     0      103.597
            14     0      103.597
            15     0      103.597
            16     0      103.597
            17     0      103.597
            18     0      103.597
            19     0      103.597
            20     0      103.597
            21     0      103.597

Piece-wise exponential regression
Additive excess relative risk T0 * (1 + T1 + T2 + ...)

Using (no_tumour_final == 1)

Number_cells_MN is used for cases
Number_cells_scored_1000 is used for person years


                            Parameter Summary Table

 # Name                            Estimate     Std.Err.  Test Stat.  P value
-- ----------------------------   ----------   ---------  ----------  --------
Log-linear term 0
 1 %CON.....................          0.000     Aliased
 3 x_other_n_0..............          0.000     Aliased
 4 x_other_n_1..............         0.3348      0.2265      1.478      0.139
 5 x_other_n_2..............         0.1589      0.3534     0.4498      > 0.5
 6 x_other_n_3..............          1.754      0.4574      3.835    < 0.001
 7 x_other_n_4..............         0.5232      0.4527      1.156      0.248
 8 x_other_n_5..............         -20.64   2.373e+04 -0.0008697      > 0.5
 9 x_other_n_6..............          2.168      0.5938      3.651    < 0.001
11 rad_army_0...............          0.000     Aliased
12 rad_army_1...............         -14.35      0.7307     -19.64    < 0.001
13 rad_army_2...............         -13.18     Aliased
15 COM1_EXP1_0..............         -20.77   1.907e+04  -0.001089      > 0.5
16 COM1_EXP1_1..............          0.000     Aliased
17 COM1_EXP1_2..............         0.6710      0.7009     0.9573      0.338
18 COM1_EXP1_3..............          1.679      0.5707      2.942    0.00326
20 exp_0....................          0.000     Aliased
21 exp_1....................         -1.153      0.1978     -5.832    < 0.001
22 exp_2....................        -0.4472     Aliased
24 x_bone_0.................          0.000     Aliased
25 x_bone_1.................          14.96       2.378      6.292    < 0.001
26 x_bone_2.................          15.56       2.394      6.499    < 0.001
28 industry_0...............          0.000     Aliased
29 industry_1...............        -0.5729      0.2939     -1.949     0.0513
31 haz_road_2...............          1.365       1.162      1.175       0.24
33 rad_radiography_0........          0.000     Aliased
34 rad_radiography_1........          16.42        1.28      12.83    < 0.001
35 rad_radiography_2........          14.53       1.035      14.04    < 0.001
37 other_chemical_0.........          0.000     Aliased
38 other_chemical_1.........        -0.6319      0.3278     -1.928     0.0539
40 flag_definite_0..........         -13.51     Aliased
41 flag_definite_1..........         -13.85      0.2064      -67.1    < 0.001
42 age_cen..................      -0.005086     0.03286    -0.1548      > 0.5
43 age_cen2.................      -0.003593    0.003888    -0.9241      0.355
44 age_cen3.................      0.0001130   0.0004326     0.2613      > 0.5
45 age_cen4.................      1.240e-05   1.421e-05     0.8727      0.383
46 age_cen5.................     -9.103e-07   1.245e-06    -0.7313      0.465
47 x_dental_n_NON_ZERO......       -0.03716     0.06019    -0.6174      > 0.5
48 x_dental_n_MIS...........         0.4853      0.2833      1.713     0.0868
49 sm_pday_NON_ZERO.........        0.01715     0.01341      1.279      0.201
50 sm_pday_MIS..............       -0.09020      0.2888    -0.3124      > 0.5
51 num_miss_NON_ZERO........         0.2143     0.07846      2.731     0.0063
52 num_miss_MIS.............          0.000     Aliased
53 haz_chem.................         -1.544      0.8423     -1.833     0.0668

Linear term 1
54 dose.....................          1.190      0.9554      1.245      0.213

            Records used          105

                Deviance      103.597
                     AIC      165.597
            Pearson Chi2      119.838      Degrees of freedom      74


 *** WARNING: Parameter x_other_n_5 changed by 5.0% MLE may be infinite or may not exist


ci level 95@
                                       95% Confidence Bounds

 # Name                           Estimate    Std. Err.      Lower       Upper
-- ----------------------------  ----------   ---------    --------    --------

Log-linear term 0
 4 x_other_n_1..............        0.3348     0.2265   -0.1092    0.7787
             EXP(estimate)            1.398       1.254      0.8965       2.179

 5 x_other_n_2..............        0.1589     0.3534   -0.5337    0.8515
             EXP(estimate)            1.172       1.424      0.5865       2.343

 6 x_other_n_3..............         1.754     0.4574    0.8575     2.651
             EXP(estimate)            5.778       1.580       2.357       14.16

 7 x_other_n_4..............        0.5232     0.4527   -0.3641     1.410
             EXP(estimate)            1.687       1.573      0.6948       4.098

 8 x_other_n_5..............        -20.64  2.373e+04-4.653e+04 4.649e+04
             EXP(estimate)        1.090e-09       0.000       0.000       0.000

 9 x_other_n_6..............         2.168     0.5938     1.004     3.332
             EXP(estimate)            8.739       1.811       2.729       27.98

12 rad_army_1...............        -14.35     0.7307    -15.78    -12.92
             EXP(estimate)        5.858e-07       2.076   1.399e-07   2.453e-06

15 COM1_EXP1_0..............        -20.77  1.907e+04-3.739e+04 3.735e+04
             EXP(estimate)        9.581e-10       0.000       0.000       0.000

17 COM1_EXP1_2..............        0.6710     0.7009   -0.7028     2.045
             EXP(estimate)            1.956       2.016      0.4952       7.728

18 COM1_EXP1_3..............         1.679     0.5707    0.5605     2.797
             EXP(estimate)            5.360       1.769       1.752       16.40

21 exp_1....................        -1.153     0.1978    -1.541   -0.7658
             EXP(estimate)           0.3156       1.219      0.2142      0.4650

25 x_bone_1.................         14.96      2.378     10.30     19.62
             EXP(estimate)        3.143e+06       10.78   2.975e+04   3.321e+08

26 x_bone_2.................         15.56      2.394     10.86     20.25
             EXP(estimate)        5.703e+06       10.96   5.230e+04   6.219e+08

29 industry_1...............       -0.5729     0.2939    -1.149  0.003131
             EXP(estimate)           0.5639       1.342      0.3169       1.003

31 haz_road_2...............         1.365      1.162   -0.9124     3.642
             EXP(estimate)            3.915       3.196      0.4016       38.17

34 rad_radiography_1........         16.42      1.280     13.92     18.93
             EXP(estimate)        1.357e+07       3.596   1.105e+06   1.668e+08

35 rad_radiography_2........         14.53      1.035     12.50     16.56
             EXP(estimate)        2.050e+06       2.815   2.696e+05   1.559e+07

38 other_chemical_1.........       -0.6319     0.3278    -1.274   0.01051
             EXP(estimate)           0.5316       1.388      0.2796       1.011

41 flag_definite_1..........        -13.85     0.2064    -14.26    -13.45
             EXP(estimate)        9.653e-07       1.229   6.441e-07   1.447e-06

42 age_cen..................     -0.005086    0.03286  -0.06949   0.05932
             EXP(estimate)           0.9949       1.033      0.9329       1.061

43 age_cen2.................     -0.003593   0.003888  -0.01121  0.004028
             EXP(estimate)           0.9964       1.004      0.9888       1.004

44 age_cen3.................     0.0001130  0.0004326-0.0007348 0.0009609
             EXP(estimate)            1.000       1.000      0.9993       1.001

45 age_cen4.................     1.240e-05  1.421e-05-1.545e-05 4.024e-05
             EXP(estimate)            1.000       1.000       1.000       1.000

46 age_cen5.................    -9.103e-07  1.245e-06-3.350e-06 1.530e-06
             EXP(estimate)            1.000       1.000       1.000       1.000

47 x_dental_n_NON_ZERO......      -0.03716    0.06019   -0.1551   0.08081
             EXP(estimate)           0.9635       1.062      0.8563       1.084

48 x_dental_n_MIS...........        0.4853     0.2833  -0.07009     1.041
             EXP(estimate)            1.625       1.328      0.9323       2.831

49 sm_pday_NON_ZERO.........       0.01715    0.01341 -0.009132   0.04342
             EXP(estimate)            1.017       1.013      0.9909       1.044

50 sm_pday_MIS..............      -0.09020     0.2888   -0.6562    0.4758
             EXP(estimate)           0.9138       1.335      0.5188       1.609

51 num_miss_NON_ZERO........        0.2143    0.07846   0.06054    0.3681
             EXP(estimate)            1.239       1.082       1.062       1.445

53 haz_chem.................        -1.544     0.8423    -3.195    0.1069
             EXP(estimate)           0.2135       2.322     0.04097       1.113


Linear term 1
54 dose.....................         1.190     0.9554   -0.6827     3.062


!bounds 73 level 95@

!profile 73 noplot force lower@

!profile 73 noplot force upper@

!Log-linear dose
linear 1 dose:1.0@


loglinear 1 dose:0.1@


fit@

          Iter  Step      Deviance

             0     0      103.602
             1     1      103.387
             2     1      103.177
             3     1      102.975
             4     0      102.750
             5     0      102.704
             6     0      102.674
             7     0      102.674
             8     0      102.674
             9     0      102.674
            10     0      102.674

Piece-wise exponential regression
Additive excess relative risk T0 * (1 + T1 + T2 + ...)

Using (no_tumour_final == 1)

Number_cells_MN is used for cases
Number_cells_scored_1000 is used for person years


                            Parameter Summary Table

 # Name                            Estimate     Std.Err.  Test Stat.  P value
-- ----------------------------   ----------   ---------  ----------  --------
Log-linear term 0
 1 %CON.....................          0.000     Aliased
 3 x_other_n_0..............          0.000     Aliased
 4 x_other_n_1..............         0.3165      0.2291      1.382      0.167
 5 x_other_n_2..............         0.1628      0.3538     0.4601      > 0.5
 6 x_other_n_3..............          1.793       0.458      3.914    < 0.001
 7 x_other_n_4..............         0.3540      0.5121     0.6914      0.489
 8 x_other_n_5..............         -28.40   1.144e+06 -2.483e-05      > 0.5
 9 x_other_n_6..............          2.251       0.604      3.727    < 0.001
11 rad_army_0...............          0.000     Aliased
12 rad_army_1...............         -14.35      0.7309     -19.64    < 0.001
13 rad_army_2...............         -13.18     Aliased
15 COM1_EXP1_0..............         -28.51   9.195e+05 -3.101e-05      > 0.5
16 COM1_EXP1_1..............          0.000     Aliased
17 COM1_EXP1_2..............         0.7160      0.7021       1.02      0.308
18 COM1_EXP1_3..............          1.800      0.5942       3.03    0.00245
20 exp_0....................          0.000     Aliased
21 exp_1....................         -1.171      0.1987     -5.894    < 0.001
22 exp_2....................        -0.4472     Aliased
24 x_bone_0.................          0.000     Aliased
25 x_bone_1.................          14.97       2.383      6.283    < 0.001
26 x_bone_2.................          15.61       2.401      6.501    < 0.001
28 industry_0...............          0.000     Aliased
29 industry_1...............        -0.5697      0.2939     -1.939     0.0525
31 haz_road_2...............          1.398       1.163      1.202      0.229
33 rad_radiography_0........          0.000     Aliased
34 rad_radiography_1........          16.40       1.278      12.83    < 0.001
35 rad_radiography_2........          14.53       1.034      14.05    < 0.001
37 other_chemical_0.........          0.000     Aliased
38 other_chemical_1.........        -0.6626      0.3278     -2.022     0.0432
40 flag_definite_0..........         -13.51     Aliased
41 flag_definite_1..........         -13.84      0.2063     -67.13    < 0.001
42 age_cen..................      -0.003141     0.03334   -0.09421      > 0.5
43 age_cen2.................      -0.003870    0.003945    -0.9811      0.327
44 age_cen3.................      3.026e-05   0.0004525    0.06687      > 0.5
45 age_cen4.................      1.204e-05   1.439e-05      0.837      0.403
46 age_cen5.................     -6.880e-07   1.298e-06    -0.5302      > 0.5
47 x_dental_n_NON_ZERO......       -0.04185     0.06045    -0.6923      0.489
48 x_dental_n_MIS...........         0.5038      0.2811      1.792     0.0732
49 sm_pday_NON_ZERO.........        0.01767     0.01344      1.315      0.189
50 sm_pday_MIS..............        -0.1012      0.2887    -0.3506      > 0.5
51 num_miss_NON_ZERO........         0.2094     0.07958      2.631     0.0085
52 num_miss_MIS.............          0.000     Aliased
53 haz_chem.................         -1.544      0.8449     -1.828     0.0676

Linear term 1
54 dose.....................         0.1411      0.4795     0.2942      > 0.5

Log-linear term 1
55 dose.....................          4.267       5.432     0.7856      0.432

            Records used          105

                Deviance      102.674
                     AIC      166.674
            Pearson Chi2      118.407      Degrees of freedom      73


 *** WARNING: Parameter x_other_n_5 changed by 3.6% MLE may be infinite or may not exist


ci level 95@
                                       95% Confidence Bounds

 # Name                           Estimate    Std. Err.      Lower       Upper
-- ----------------------------  ----------   ---------    --------    --------

Log-linear term 0
 4 x_other_n_1..............        0.3165     0.2291   -0.1325    0.7654
             EXP(estimate)            1.372       1.257      0.8759       2.150

 5 x_other_n_2..............        0.1628     0.3538   -0.5306    0.8562
             EXP(estimate)            1.177       1.424      0.5882       2.354

 6 x_other_n_3..............         1.793     0.4580    0.8948     2.690
             EXP(estimate)            6.005       1.581       2.447       14.73

 7 x_other_n_4..............        0.3540     0.5121   -0.6496     1.358
             EXP(estimate)            1.425       1.669      0.5222       3.887

 8 x_other_n_5..............        -28.40  1.144e+06-2.242e+06 2.242e+06
             EXP(estimate)        4.636e-13       0.000       0.000       0.000

 9 x_other_n_6..............         2.251     0.6040     1.067     3.435
             EXP(estimate)            9.498       1.829       2.907       31.03

12 rad_army_1...............        -14.35     0.7309    -15.78    -12.92
             EXP(estimate)        5.846e-07       2.077   1.395e-07   2.449e-06

15 COM1_EXP1_0..............        -28.51  9.195e+05-1.802e+06 1.802e+06
             EXP(estimate)        4.132e-13       0.000       0.000       0.000

17 COM1_EXP1_2..............        0.7160     0.7021   -0.6600     2.092
             EXP(estimate)            2.046       2.018      0.5168       8.101

18 COM1_EXP1_3..............         1.800     0.5942    0.6357     2.965
             EXP(estimate)            6.051       1.812       1.888       19.39

21 exp_1....................        -1.171     0.1987    -1.561   -0.7817
             EXP(estimate)           0.3100       1.220      0.2100      0.4576

25 x_bone_1.................         14.97      2.383     10.30     19.64
             EXP(estimate)        3.173e+06       10.83   2.974e+04   3.385e+08

26 x_bone_2.................         15.61      2.401     10.90     20.32
             EXP(estimate)        6.011e+06       11.03   5.435e+04   6.649e+08

29 industry_1...............       -0.5697     0.2939    -1.146  0.006250
             EXP(estimate)           0.5657       1.342      0.3180       1.006

31 haz_road_2...............         1.398      1.163   -0.8813     3.678
             EXP(estimate)            4.049       3.200      0.4143       39.57

34 rad_radiography_1........         16.40      1.278     13.89     18.90
             EXP(estimate)        1.325e+07       3.590   1.082e+06   1.622e+08

35 rad_radiography_2........         14.53      1.034     12.50     16.55
             EXP(estimate)        2.036e+06       2.813   2.682e+05   1.546e+07

38 other_chemical_1.........       -0.6626     0.3278    -1.305  -0.02019
             EXP(estimate)           0.5155       1.388      0.2712      0.9800

41 flag_definite_1..........        -13.84     0.2063    -14.25    -13.44
             EXP(estimate)        9.710e-07       1.229   6.481e-07   1.455e-06

42 age_cen..................     -0.003141    0.03334  -0.06848   0.06220
             EXP(estimate)           0.9969       1.034      0.9338       1.064

43 age_cen2.................     -0.003870   0.003945  -0.01160  0.003862
             EXP(estimate)           0.9961       1.004      0.9885       1.004

44 age_cen3.................     3.026e-05  0.0004525-0.0008567 0.0009172
             EXP(estimate)            1.000       1.000      0.9991       1.001

45 age_cen4.................     1.204e-05  1.439e-05-1.616e-05 4.024e-05
             EXP(estimate)            1.000       1.000       1.000       1.000

46 age_cen5.................    -6.880e-07  1.298e-06-3.232e-06 1.856e-06
             EXP(estimate)            1.000       1.000       1.000       1.000

47 x_dental_n_NON_ZERO......      -0.04185    0.06045   -0.1603   0.07663
             EXP(estimate)           0.9590       1.062      0.8519       1.080

48 x_dental_n_MIS...........        0.5038     0.2811  -0.04727     1.055
             EXP(estimate)            1.655       1.325      0.9538       2.871

49 sm_pday_NON_ZERO.........       0.01767    0.01344 -0.008677   0.04402
             EXP(estimate)            1.018       1.014      0.9914       1.045

50 sm_pday_MIS..............       -0.1012     0.2887   -0.6671    0.4647
             EXP(estimate)           0.9037       1.335      0.5132       1.592

51 num_miss_NON_ZERO........        0.2094    0.07958   0.05343    0.3654
             EXP(estimate)            1.233       1.083       1.055       1.441

53 haz_chem.................        -1.544     0.8449    -3.200    0.1117
             EXP(estimate)           0.2135       2.328     0.04076       1.118


Linear term 1
54 dose.....................        0.1411     0.4795   -0.7988     1.081


Log-linear term 1
55 dose.....................         4.267      5.432    -6.379     14.91
             EXP(estimate)            71.33       228.5    0.001697   2.997e+06


!bounds 73 level 95@

!profile 73 noplot force lower@

!profile 73 noplot force upper@

!bounds 74 level 95@

!profile 74 noplot force lower@

!profile 74 noplot force upper@

!Alternative background model
loglinear 0 x_other_n rad_army COM1_EXP1
 age_cen5
 exp exp x_dental_n_MIS 
    x_bone industry sm_pday_NON_ZERO num_miss_NON_ZERO
    haz_road rad_radiography other_chemical flag_definite haz_chem@


!Linear dose
linear 1 dose:1.0@


loglinear 1@


fit@

          Iter  Step      Deviance

             0     0      329.065
             1     1      156.788
             2     0      116.472
             3     0      106.380
             4     0      105.653
             5     0      105.430
             6     0      105.348
             7     0      105.317
             8     0      105.306
             9     0      105.302
            10     0      105.301
            11     0      105.300
            12     0      105.300
            13     0      105.300
            14     0      105.300
            15     0      105.300
            16     0      105.300
            17     0      105.300
            18     0      105.300
            19     0      105.300
            20     0      105.300
            21     0      105.300

Piece-wise exponential regression
Additive excess relative risk T0 * (1 + T1 + T2 + ...)

Using (no_tumour_final == 1)

Number_cells_MN is used for cases
Number_cells_scored_1000 is used for person years


                            Parameter Summary Table

 # Name                            Estimate     Std.Err.  Test Stat.  P value
-- ----------------------------   ----------   ---------  ----------  --------
Log-linear term 0
 1 %CON.....................          0.000     Aliased
 3 x_other_n_0..............          0.000     Aliased
 4 x_other_n_1..............         0.3802      0.2192      1.734     0.0829
 5 x_other_n_2..............         0.1324      0.3342     0.3962      > 0.5
 6 x_other_n_3..............          1.703      0.4318      3.945    < 0.001
 7 x_other_n_4..............         0.5106      0.4218      1.211      0.226
 8 x_other_n_5..............         -20.63   2.371e+04 -0.0008701      > 0.5
 9 x_other_n_6..............          2.117      0.5502      3.847    < 0.001
11 rad_army_0...............          0.000     Aliased
12 rad_army_1...............         -14.44       0.722        -20    < 0.001
13 rad_army_2...............         -13.21     Aliased
15 COM1_EXP1_0..............         -20.85   1.893e+04  -0.001101      > 0.5
16 COM1_EXP1_1..............          0.000     Aliased
17 COM1_EXP1_2..............         0.7761      0.6761      1.148      0.251
18 COM1_EXP1_3..............          1.596      0.4911       3.25    0.00115
20 exp_0....................          0.000     Aliased
21 exp_1....................        -0.2881      0.1914     -1.505      0.132
22 exp_2....................         0.4020     Aliased
24 x_bone_0.................          0.000     Aliased
25 x_bone_1.................          14.92       2.275      6.557    < 0.001
26 x_bone_2.................          15.52       2.285      6.794    < 0.001
28 industry_0...............          0.000     Aliased
29 industry_1...............        -0.5630      0.2799     -2.011     0.0443
31 haz_road_2...............          1.614       1.129       1.43      0.153
33 rad_radiography_0........          0.000     Aliased
34 rad_radiography_1........          16.16       1.162      13.91    < 0.001
35 rad_radiography_2........          14.41       1.014      14.22    < 0.001
37 other_chemical_0.........          0.000     Aliased
38 other_chemical_1.........        -0.5885      0.3154     -1.866     0.0621
40 flag_definite_0..........         -14.93     Aliased
41 flag_definite_1..........         -15.28      0.2012     -75.96    < 0.001
42 age_cen5.................     -5.286e-07   2.213e-07     -2.389     0.0169
43 x_dental_n_MIS...........         0.6275      0.1919       3.27    0.00108
44 sm_pday_NON_ZERO.........        0.02251    0.008318      2.706     0.0068
45 num_miss_NON_ZERO........         0.2245     0.07545      2.975    0.00293
46 haz_chem.................         -1.476      0.8028     -1.838     0.0661

Linear term 1
47 dose.....................         0.9886      0.8817      1.121      0.262

            Records used          105

                Deviance        105.3
                     AIC        155.3
            Pearson Chi2       125.12      Degrees of freedom      80


 *** WARNING: Parameter x_other_n_5 changed by 5.0% MLE may be infinite or may not exist


quit@
