# Supplementary material for: Buccal mucosa micronuclei counts in relation to exposure to low dose-rate radiation from the Chornobyl nuclear accident and other medical and occupational radiation exposures
Source: Environ Health. 2017 Jun 23;16:70. doi: 10.1186/s12940-017-0273-x (PMC5481966; doi:10.1186/s12940-017-0273-x)
Supplement: Additional file 1: — Data files (Excel, text) and other R and Epicure files used in the analysis. (ZIP 3032 kb) [file 12940_2017_273_MOESM1_ESM.zip › Ukraine MN data regression days active work modification.amf]

log 'Ukraine MN data regression days active work modification'@

!Poisson model fitted to Ukraine micronucleus data, modifying effect of days active work. 
!Revised by MP Little 2016-7-6

names id stratum Number_cells_scored Number_cells_MN MN_1000 d_birth m_birth y_birth first days_act Mean86 Mean87 Mean88 Mean89 Mean90 Mean_total Buccal_date_year
 Buccal_date_month Buccal_date_day Case_leuk Year_first_exposed Year_last_exposed proxy proxy_str number1 first_year duration duration_act days tse radiation industry oil
 chemical petroleum pesticides solvents other_chemical age age_x subtype subtypecll subtypecll_str y_dx reference y_int liqtype flag1 flag2 flag_definite phase COM1_EXP1
 COM2_EXP1 COM3_EXP1 QUES1 QUES2 liquid liquid_proxy exp time_int_ch set t11 t1515 t12 t22 liqtype_recode num_miss rad_exp rad_radiography rad_nuclear rad_army rad_other
 haz_exp haz_chem haz_el haz_road haz_other chem_exp chem_petrol chem_pest chem_solv chem_other oblast educ urban tumour tumor_new radtx chemotx radtx_other x_dental
 x_dental_n x_bone x_bone_n x_chest x_chest_n x_other x_other_n fam_cancer sm_reg sm_pday alc@

! Skip first line (containing names of variables)
skip 1@

! Open data (2016/6/9 version, with some additional linked variables from LBZ 2016-2-19)
input 'C:\d_drive\Word processing\Reports\REB Chernobyl Ukraine micronucleus analysis\Micro_22122015 (rev 2016-6-9)(master).csv'@

!Missing value codes set for various continuous variables
trans 
 age_MIS                = (age < 0);
 age_x_MIS              = (age_x < 0);
 days_act_MIS           = (days_act < 0);
 days_MIS               = (days < 0);
 duration_act_MIS       = (duration_act < 0);
 duration_MIS           = (duration < 0);
 liqtype_MIS            = (liqtype < 0);
 number1_MIS            = (number1 < 0);
 num_miss_MIS           = (num_miss < 0); 
 sm_pday_MIS            = (sm_pday < 0);
 time_int_ch_MIS        = (time_int_ch < 0);
 tse_MIS                = (tse < 0);
 x_bone_n_MIS           = (x_bone_n < 0);
 x_chest_n_MIS          = (x_chest_n < 0);
 x_dental_n_MIS         = (x_dental_n < 0);
@

!Positive part set for various continuous variables
trans 
 age_NON_ZERO           =  max(age,0);
 age_x_NON_ZERO         =  max(age_x,0);
 days_act_NON_ZERO      =  max(days_act,0);
 days_NON_ZERO          =  max(days,0);
 duration_act_NON_ZERO  =  max(duration_act,0);
 duration_NON_ZERO      =  max(duration,0);
 liqtype_NON_ZERO       =  max(liqtype,0);
 number1_NON_ZERO       =  max(number1,0);
 num_miss_NON_ZERO      =  max(num_miss,0); 
 sm_pday_NON_ZERO       =  max(sm_pday,0);
 time_int_ch_NON_ZERO   =  max(time_int_ch,0);
 tse_NON_ZERO           =  max(tse,0);
 x_bone_n_NON_ZERO      =  max(x_bone_n,0);
 x_chest_n_NON_ZERO     =  max(x_chest_n,0);
 x_dental_n_NON_ZERO    =  max(x_dental_n,0);
@

!Reset variables so that -999999 (=missing) is set to -1
trans chemotx           = max(chemotx, -1);
      chem_pest         = max(chem_pest,-1);
      COM1_EXP1         = max(COM1_EXP1,-1);
      COM3_EXP1         = max(COM3_EXP1,-1);
      exp               = max(exp,-1);
      flag1             = max(flag1,-1);
      flag2             = max(flag2,-1);
      haz_el            = max(haz_el,-1);
      haz_exp           = max(haz_exp,-1);
      haz_other         = max(haz_other,-1);
      haz_road          = max(haz_road,-1);
      industry          = max(industry,-1);
      num_miss          = max(num_miss,-1);
      oil               = max(oil,-1);
      other_chemical    = max(other_chemical,-1);
      pesticides        = max(pesticides,-1);
      QUES2             = max(QUES2,-1);
      rad_army          = max(rad_army,-1);
      rad_exp           = max(rad_exp,-1);
      rad_other         = max(rad_other,-1);
      rad_radiography   = max(rad_radiography,-1);
      x_bone            = max(x_bone,-1);
      x_other           = max(x_other,-1);
      x_other_n         = max(x_other_n,-1);
      y_int             = max(y_int,2001);
      flag_definite     = max(flag_definite,-1);
@

!Factor variable levels
levels chemotx 1:2 chem_pest 1:2 COM1_EXP1 -1:3 COM3_EXP1 -1:2 flag1 -1:1 flag2 -1:1 exp -1:2 haz_el 1:2 haz_exp 1:2 haz_other 1:2 haz_road 1:2
 industry -1:1 num_miss 1:10 oil -1:1 other_chemical -1:1 pesticides -1:1 QUES2 -1:4 rad_army -1:2 rad_exp -1:2 rad_other -1:2 rad_radiography -1:2
 x_bone -1:2 x_other -1:2 x_other_n -1:6 y_int 2001:2004 flag_definite -1:1@

level Number_cells_MN@
freq Number_cells_MN@

trans no_tumour     = (radtx /= 1) * (chemotx /=1) * (Case_leuk ==0) * (tumour == 0)@

trans no_tumour_new = (radtx /= 1) * (chemotx /=1) * (Case_leuk ==0) * (tumor_new /= 1)@

trans no_tumour_final = (radtx /= 1) * (chemotx /=1) * (Case_leuk ==0)@

level Number_cells_MN@
freq Number_cells_MN@

category sm_pday as smoke -99 / 0 / 10 / >@

!Group as never + once per month or less, 2-3 times per month + once a week, several times a week + every day
category alc as alcohol -99 / 2.5 / 4.5 / >@

category days_act as days_act_cat -99 / 30 / 90 / >@

category days as days_cat -99 / 30 / 90 / >@

!Group as unknown+early responders+firefighters+nuclear power workers, military personnel, drivers+construction workers
category liqtype_recode as liqtype_rec_cat -99 / 2.5 / 3.5 / >@

!Relabel rad_radiography as radiography so that 0 = no, 1 = yes, 2 = unknown
trans radiography = 2*(rad_radiography == -1) + 1*(rad_radiography == 1) + 0*(rad_radiography == 2)@
levels radiography 0:2@

!Relabel professional work with potential exposures to radiation other than Chernobyl, rad_exp, so -1 (= missing) recoded to 2, 2 (=no) recoded to 0, 1 (=yes) recoded to 1
trans any_non_Cher_radiation = 2*(rad_exp == -1) + 1*(rad_exp == 1) +  0*(rad_exp == 2)@
levels any_non_Cher_radiation 0:2@

!Relabel other radiation work in nuclear industry (including Chernobyl NPP), apart from time spent in Chernobyl area, so -1 (= missing) recoded to 2, 2 (=no) recoded to 0, 1 (=yes) recoded to 1
trans other_nuclear = 2*(rad_nuclear == -1) + 1*(rad_nuclear == 1) +  0*(rad_nuclear == 2)@
levels other_nuclear 0:2@

!Relabel army service with potential exposures to radiation, rad_army, so -1 (= missing) recoded to 2, 2 (=no) recoded to 0, 1 (=yes) recoded to 1
trans army_radiation = 2*(rad_army == -1) + 1*(rad_army == 1) +  0*(rad_army == 2)@
levels army_radiation 0:2@

!Relabel any other work with potential exposures to radiation, rad_other, so -1 (= missing) recoded to 2, 2 (=no) recoded to 0, 1 (=yes) recoded to 1
trans any_other_occ_radiation = 2*(rad_other == -1) + 1*(rad_other == 1) +  0*(rad_other == 2)@
levels any_other_occ_radiation 0:2@

!Relabel radiotherapy for conditions other than cancer, radtx_other, so -1 (= missing) recoded to 2, 2 (=no) recoded to 0, 1 (=yes) recoded to 1
trans RT_non_cancer = 2*(radtx_other == -1) + 1*(radtx_other == 1) +  0*(radtx_other == 2)@
levels RT_non_cancer 0:2@

!Relabel ever dental X-rays, x_dental, so -1 (= missing) recoded to 2, 2 (=no) recoded to 0, 1 (=yes) recoded to 1
trans dental_ever = 2*(x_dental == -1) + 1*(x_dental == 1) +  0*(x_dental == 2)@
levels dental_ever 0:2@

!Relabel ever chest X-rays, x_chest, so -1 (= missing) recoded to 2, 2 (=no) recoded to 0, 1 (=yes) recoded to 1
trans chest_ever = 2*(x_chest == -1) + 1*(x_chest == 1) +  0*(x_chest == 2)@
levels chest_ever 0:2@

!Relabel ever bone X-rays, x_bone, so -1 (= missing) recoded to 2, 2 (=no) recoded to 0, 1 (=yes) recoded to 1
trans bone_ever = 2*(x_bone == -1) + 1*(x_bone == 1) +  0*(x_bone == 2)@
levels bone_ever 0:2@

level Number_cells_MN@
freq Number_cells_MN@

trans Number_cells_scored_1000 = Number_cells_scored/1000@

CASES Number_cells_MN@

PYR Number_cells_scored_1000@

!TRANSFORMATIONS
rank Mean_total @
tran dose=Mean_total/1000 @
tran dose2 = dose*dose@
mean dose @

category Mean_total as Mean_total_cat -999999 / 20 / 100 / 250 / 500 / > @

mean dose@
!0.0597614

mean dose by Mean_total_cat@

select (no_tumour_new ==1)@

mean dose@
!0.0474581

mean dose by Mean_total_cat@

select@

trans 
    Buccal_date_year_nm =  Buccal_date_year; 
    Buccal_date_month_nm = Buccal_date_month; 
    Buccal_date_day_nm =   Buccal_date_day; 
@

!Set date of sample to 2003/4/9 (mean of non-missing dates) if missing
trans 
    if (Buccal_date_year < 0) then
       Buccal_date_year_nm =  2003;
       Buccal_date_month_nm = 4;
       Buccal_date_day_nm =   9;
    endif@

!If month (and day) of birth are missing set them to July 2
trans 
    if (m_birth < 0) then
       m_birth =  7;
       d_birth =  2;
    endif@

!Dates in julian years of birth adn buccal sample
trans jul_bucc_date =         julian(Buccal_date_year_nm,Buccal_date_month_nm,Buccal_date_day_nm) ;
      buccal_samp_date_jul =  fracyr(jul_bucc_date);
      jul_bir_date =          julian(y_birth,m_birth,d_birth) ;
      birth_date_jul =        fracyr(jul_bir_date);
      age_samp =              buccal_samp_date_jul - birth_date_jul
@

!Select non-cancers using newer definition (excluding 27 cases)
select (no_tumour_new == 1)@

mean age_samp@
!59.5586

!!!!!!!!!!!!!!!!!!!!!!!!!!!!!!!!!!!!!!!!!!!!!!!!!!!!!
!! Calculation of age first exposed                 !
!!!!!!!!!!!!!!!!!!!!!!!!!!!!!!!!!!!!!!!!!!!!!!!!!!!!!
trans
   if (first_year == 1986) then 
!       1986 exposure assumed close to date of Chernobyl accident
       age_first_exposed_jul = julian(first_year,4,26);
   else
!       1987+ exposure assumed to be mid-year
       age_first_exposed_jul = julian(first_year,7,2);
   endif;
   age_first_exposed = fracyr(age_first_exposed_jul) - birth_date_jul;
@

!!!!!!!!!!!!!!!!!!!!!!!!!!!!!!!!!!!!!!!!!!!!!!!!!!!!!!!!!!!!!!!!!!!!!!!!!!!!
!! Calculation of time from last exposure to buccal sample                 !
!!!!!!!!!!!!!!!!!!!!!!!!!!!!!!!!!!!!!!!!!!!!!!!!!!!!!!!!!!!!!!!!!!!!!!!!!!!!
trans 
    if (Year_last_exposed > 0) then
       if (Year_last_exposed == 1986) then
!          1986 exposure assumed close to date of Chernobyl accident
          time_last_exposed_jul = julian(Year_last_exposed,4,26);
       else
!          1987+ exposure assumed to be mid-year
          time_last_exposed_jul = julian(Year_last_exposed,7,2);
       endif;
       time_last_exposed = buccal_samp_date_jul - fracyr(time_last_exposed_jul);
    else
       time_last_exposed = -1
    endif@


!All cases
select@

mean age_first_exposed@
!43.9976 years

mean time_last_exposed@
!15.3750 years

!Select non-cancers using final definition (excluding 6 cases)
select (no_tumour_final == 1)@

mean age_first_exposed@
!43.5925 years

mean time_last_exposed@
!15.5482 years

select (time_last_exposed > 0) &  (no_tumour_final == 1)@

mean age_first_exposed@
!43.7636 years

mean time_last_exposed@
!15.8695 years

tran age_first_exposed_cen = age_first_exposed - 43.5925@

select@

tran time_last_exposed_cen = time_last_exposed - 15.8695@

trans age_cen = age_samp - 60.104020909786932@

trans age_cen2 = age_cen*age_cen@
trans age_cen3 = age_cen2*age_cen@
trans age_cen4 = age_cen3*age_cen@
trans age_cen5 = age_cen4*age_cen@
trans age_cen6 = age_cen5*age_cen@
trans age_cen7 = age_cen6*age_cen@
trans age_cen8 = age_cen7*age_cen@

!Set iteration bound to 50
 fitopt iter 50@

!Set convergence criterion to 10**-8
 fitopt conv -8@

!!!!!!!!!!!!!!!!!!!!!!!!!!!!!!!!!!!!!!!!!!!!!!!!!!!!!!!!!!!!!!!
!!!!!!!!!!!!!!!!!!!!!!!!!!!!!!!!!!!!!!!!!!!!!!!!!!!!!!!!!!!!!!!
!!Test for effect of days active work                        !!
!!!!!!!!!!!!!!!!!!!!!!!!!!!!!!!!!!!!!!!!!!!!!!!!!!!!!!!!!!!!!!!
!!!!!!!!!!!!!!!!!!!!!!!!!!!!!!!!!!!!!!!!!!!!!!!!!!!!!!!!!!!!!!!

!!!!!!!!!!!!!!!!!!!!!!!!!!!!!!!!!!!!!!!!!!!!!!!!!!!!!!!!!!!!!!!!!!!!!!!!!!!!!!!!
!!!!!!!!!!!!!!!!!!!!!!!!!!!!!!!!!!!!!!!!!!!!!!!!!!!!!!!!!!!!!!!!!!!!!!!!!!!!!!!!
!!!No exclusions of cancers                                                  !!!
!!!!!!!!!!!!!!!!!!!!!!!!!!!!!!!!!!!!!!!!!!!!!!!!!!!!!!!!!!!!!!!!!!!!!!!!!!!!!!!!
!!!!!!!!!!!!!!!!!!!!!!!!!!!!!!!!!!!!!!!!!!!!!!!!!!!!!!!!!!!!!!!!!!!!!!!!!!!!!!!!

select@

ADD@

!Null model
loglinear 0 rad_radiography x_other chemotx flag2 COM1_EXP1
 age_cen age_cen2 age_cen3 age_cen4 age_cen5 age_cen6 age_cen7
 exp y_int rad_army haz_exp haz_el x_dental_n_NON_ZERO x_dental_n_MIS
 num_miss_NON_ZERO num_miss_MIS haz_road sm_pday_NON_ZERO sm_pday_MIS
 x_bone_n_NON_ZERO x_bone_n_MIS@

linear 1@

loglinear 1@

fit@

!!!!!!!!!!!!!!!!!!!!!!!!!!
!ADDITIVE MODEL - LINEAR !
!!!!!!!!!!!!!!!!!!!!!!!!!!

ADD@

linear 1 dose@

loglinear 1@

fit@

ci level 95@

!bounds 53 level 95@

profile 53 noplot force lower@

profile 53 noplot force upper@

!!!!!!!!!!!!!!!!!!!!!!!!!!!!!!!!!!!!!!!!!!!!!!!!!!
!ADDITIVE MODEL - ADJUSTMENT FOR DAYS ACTIVE WORK!
!!!!!!!!!!!!!!!!!!!!!!!!!!!!!!!!!!!!!!!!!!!!!!!!!!
linear 1 days_act_cat*dose@

parameter 53 init 2.903@

parameter 54 init 2.903@

parameter 55 init 2.903@

fit@

ci level 95@

!bounds 53 level 95@

!profile 53 noplot force lower@

profile 53 noplot force upper@

!bounds 54 level 95@

profile 54 noplot force lower@

profile 54 noplot force upper@

!bounds 55 level 95@

profile 55 noplot force lower@

profile 55 noplot force upper@

!!!!!!!!!!!!!!!!!!!!!!!!!!!!!!!!!!!
!MULTIPLICATIVE MODEL - LINEAR    !
!!!!!!!!!!!!!!!!!!!!!!!!!!!!!!!!!!!
RRISK@

linear 1@

loglinear 1@

fit@

linear 1 dose@

fit@

ci level 95@

!bounds 53 level 95@

profile 53 noplot force lower@

profile 53 noplot force upper@

!!!!!!!!!!!!!!!!!!!!!!!!!!!!!!!!!!!!!!!!!!!!!!!!!!!!!!!!!
!MULTIPLICATIVE MODEL - ADJUSTMENT FOR DAYS ACTIVE WORK !
!!!!!!!!!!!!!!!!!!!!!!!!!!!!!!!!!!!!!!!!!!!!!!!!!!!!!!!!!
linear 1 days_act_cat*dose@

fit@

ci level 95@

!bounds 53 level 95@

profile 53 noplot force lower@

profile 53 noplot force upper@

!bounds 54 level 95@

profile 54 noplot force lower@

profile 54 noplot force upper@

!bounds 55 level 95@

profile 55 noplot force lower@

profile 55 noplot force upper@

!!!!!!!!!!!!!!!!!!!!!!!!!!!!!!!!!!!!!!!!!!!!!!!!!!!!!!!!!!!!!!!!!!!!!!!!!!!!!!!!
!!!!!!!!!!!!!!!!!!!!!!!!!!!!!!!!!!!!!!!!!!!!!!!!!!!!!!!!!!!!!!!!!!!!!!!!!!!!!!!!
!!!Exclusion of all cancers  (final definition n=6)                          !!!
!!!!!!!!!!!!!!!!!!!!!!!!!!!!!!!!!!!!!!!!!!!!!!!!!!!!!!!!!!!!!!!!!!!!!!!!!!!!!!!!
!!!!!!!!!!!!!!!!!!!!!!!!!!!!!!!!!!!!!!!!!!!!!!!!!!!!!!!!!!!!!!!!!!!!!!!!!!!!!!!!

select (no_tumour_final == 1)@

ADD@

!Null model
loglinear 0 x_other_n rad_army COM1_EXP1
 age_cen age_cen2 age_cen3 age_cen4 age_cen5
 exp x_dental_n_NON_ZERO x_dental_n_MIS 
    x_bone industry sm_pday_NON_ZERO  sm_pday_MIS num_miss_NON_ZERO num_miss_MIS
    haz_road rad_radiography other_chemical flag_definite haz_chem@

linear 1@

loglinear 1@

fit@

!!!!!!!!!!!!!!!!!!!!!!!!!!
!ADDITIVE MODEL - LINEAR !
!!!!!!!!!!!!!!!!!!!!!!!!!!

ADD@

linear 1 dose@

loglinear 1@

fit@

ci level 95@

!bounds 54 level 95@

profile 54 noplot force lower@

profile 54 noplot force upper@

!!!!!!!!!!!!!!!!!!!!!!!!!!!!!!!!!!!!!!!!!!!!!!!!!!
!ADDITIVE MODEL - ADJUSTMENT FOR DAYS ACTIVE WORK!
!!!!!!!!!!!!!!!!!!!!!!!!!!!!!!!!!!!!!!!!!!!!!!!!!!
linear 1 days_act_cat*dose@

parameter 54 init 3.034@

parameter 55 init 3.034@

parameter 56 init 3.034@

fit@

ci level 95@

!bounds 54 level 95@

!profile 54 noplot force lower@

profile 54 noplot force upper@

!bounds 55 level 95@

profile 55 noplot force lower@

profile 55 noplot force upper@

!bounds 56 level 95@

profile 56 noplot force lower@

profile 56 noplot force upper@

!!!!!!!!!!!!!!!!!!!!!!!!!!!!!!!!!!!
!MULTIPLICATIVE MODEL - LINEAR    !
!!!!!!!!!!!!!!!!!!!!!!!!!!!!!!!!!!!
RRISK@

linear 1@

loglinear 1@

fit@

linear 1 dose@

fit@

ci level 95@

!bounds 54 level 95@

profile 54 noplot force lower@

profile 54 noplot force upper@

!!!!!!!!!!!!!!!!!!!!!!!!!!!!!!!!!!!!!!!!!!!!!!!!!!!!!!!!!
!MULTIPLICATIVE MODEL - ADJUSTMENT FOR DAYS ACTIVE WORK !
!!!!!!!!!!!!!!!!!!!!!!!!!!!!!!!!!!!!!!!!!!!!!!!!!!!!!!!!!
linear 1 days_act_cat*dose@

fit@

ci level 95@

!bounds 54 level 95@

profile 54 noplot force lower@

profile 54 noplot force upper@

!bounds 55 level 95@

profile 55 noplot force lower@

profile 55 noplot force upper@

!bounds 56 level 95@

profile 56 noplot force lower@

profile 56 noplot force upper@

quit@
