# Supplementary material for: Buccal mucosa micronuclei counts in relation to exposure to low dose-rate radiation from the Chornobyl nuclear accident and other medical and occupational radiation exposures
Source: Environ Health. 2017 Jun 23;16:70. doi: 10.1186/s12940-017-0273-x (PMC5481966; doi:10.1186/s12940-017-0273-x)
Supplement: Additional file 1: — Data files (Excel, text) and other R and Epicure files used in the analysis. (ZIP 3032 kb) [file 12940_2017_273_MOESM1_ESM.zip › Ukraine MN data regression days active work modification.log.bak]

log 'Ukraine MN data regression days active work modification'@


!Poisson model fitted to Ukraine micronucleus data, modifying effect of days active work. 
!Revised by MP Little 2016-7-6

names id stratum Number_cells_scored Number_cells_MN MN_1000 d_birth m_birth y_birth first days_act Mean86 Mean87 Mean88 Mean89 Mean90 Mean_total Buccal_date_year
 Buccal_date_month Buccal_date_day Case_leuk Year_first_exposed Year_last_exposed proxy proxy_str number1 first_year duration duration_act days tse radiation industry oil
 chemical petroleum pesticides solvents other_chemical age age_x subtype subtypecll subtypecll_str y_dx reference y_int liqtype flag1 flag2 flag_definite phase COM1_EXP1
 COM2_EXP1 COM3_EXP1 QUES1 QUES2 liquid liquid_proxy exp time_int_ch set t11 t1515 t12 t22 liqtype_recode num_miss rad_exp rad_radiography rad_nuclear rad_army rad_other
 haz_exp haz_chem haz_el haz_road haz_other chem_exp chem_petrol chem_pest chem_solv chem_other oblast educ urban tumour tumor_new radtx chemotx radtx_other x_dental
 x_dental_n x_bone x_bone_n x_chest x_chest_n x_other x_other_n fam_cancer sm_reg sm_pday alc@


! Skip first line (containing names of variables)
skip 1@

! Open data (2016/6/9 version, with some additional linked variables from LBZ 2016-2-19)
input 'C:\d_drive\Word processing\Reports\REB Chernobyl Ukraine micronucleus analysis\Micro_22122015 (rev 2016-6-9)(master).csv'@

Input from C:\d_drive\Word processing\Reports\REB Chernobyl Ukraine micronucleus analysis\Micro_22122015 (rev 2016-6-9)(master).csv

         112 records read         111 records used
                                    1 records rejected

104 variables defined  At least 500 additional variables can be created.


!Missing value codes set for various continuous variables
trans 
 age_MIS                = (age < 0);
 age_x_MIS              = (age_x < 0);
 days_act_MIS           = (days_act < 0);
 days_MIS               = (days < 0);
 duration_act_MIS       = (duration_act < 0);
 duration_MIS           = (duration < 0);
 liqtype_MIS            = (liqtype < 0);
 number1_MIS            = (number1 < 0);
 num_miss_MIS           = (num_miss < 0); 
 sm_pday_MIS            = (sm_pday < 0);
 time_int_ch_MIS        = (time_int_ch < 0);
 tse_MIS                = (tse < 0);
 x_bone_n_MIS           = (x_bone_n < 0);
 x_chest_n_MIS          = (x_chest_n < 0);
 x_dental_n_MIS         = (x_dental_n < 0);
@


!Positive part set for various continuous variables
trans 
 age_NON_ZERO           =  max(age,0);
 age_x_NON_ZERO         =  max(age_x,0);
 days_act_NON_ZERO      =  max(days_act,0);
 days_NON_ZERO          =  max(days,0);
 duration_act_NON_ZERO  =  max(duration_act,0);
 duration_NON_ZERO      =  max(duration,0);
 liqtype_NON_ZERO       =  max(liqtype,0);
 number1_NON_ZERO       =  max(number1,0);
 num_miss_NON_ZERO      =  max(num_miss,0); 
 sm_pday_NON_ZERO       =  max(sm_pday,0);
 time_int_ch_NON_ZERO   =  max(time_int_ch,0);
 tse_NON_ZERO           =  max(tse,0);
 x_bone_n_NON_ZERO      =  max(x_bone_n,0);
 x_chest_n_NON_ZERO     =  max(x_chest_n,0);
 x_dental_n_NON_ZERO    =  max(x_dental_n,0);
@


!Reset variables so that -999999 (=missing) is set to -1
trans chemotx           = max(chemotx, -1);
      chem_pest         = max(chem_pest,-1);
      COM1_EXP1         = max(COM1_EXP1,-1);
      COM3_EXP1         = max(COM3_EXP1,-1);
      exp               = max(exp,-1);
      flag1             = max(flag1,-1);
      flag2             = max(flag2,-1);
      haz_el            = max(haz_el,-1);
      haz_exp           = max(haz_exp,-1);
      haz_other         = max(haz_other,-1);
      haz_road          = max(haz_road,-1);
      industry          = max(industry,-1);
      num_miss          = max(num_miss,-1);
      oil               = max(oil,-1);
      other_chemical    = max(other_chemical,-1);
      pesticides        = max(pesticides,-1);
      QUES2             = max(QUES2,-1);
      rad_army          = max(rad_army,-1);
      rad_exp           = max(rad_exp,-1);
      rad_other         = max(rad_other,-1);
      rad_radiography   = max(rad_radiography,-1);
      x_bone            = max(x_bone,-1);
      x_other           = max(x_other,-1);
      x_other_n         = max(x_other_n,-1);
      y_int             = max(y_int,2001);
      flag_definite     = max(flag_definite,-1);
@


!Factor variable levels
levels chemotx 1:2 chem_pest 1:2 COM1_EXP1 -1:3 COM3_EXP1 -1:2 flag1 -1:1 flag2 -1:1 exp -1:2 haz_el 1:2 haz_exp 1:2 haz_other 1:2 haz_road 1:2
 industry -1:1 num_miss 1:10 oil -1:1 other_chemical -1:1 pesticides -1:1 QUES2 -1:4 rad_army -1:2 rad_exp -1:2 rad_other -1:2 rad_radiography -1:2
 x_bone -1:2 x_other -1:2 x_other_n -1:6 y_int 2001:2004 flag_definite -1:1@

chemotx has 2 levels from 1 to 2
chem_pest has 2 levels from 1 to 2
COM1_EXP1 has 5 levels from -1 to 3
COM3_EXP1 has 4 levels from -1 to 2
flag1 has 3 levels from -1 to 1
flag2 has 3 levels from -1 to 1
exp has 4 levels from -1 to 2
haz_el has 2 levels from 1 to 2
haz_exp has 2 levels from 1 to 2
haz_other has 2 levels from 1 to 2
haz_road has 2 levels from 1 to 2
industry has 3 levels from -1 to 1
num_miss has 10 levels from 1 to 10
oil has 3 levels from -1 to 1
other_chemical has 3 levels from -1 to 1
pesticides has 3 levels from -1 to 1
QUES2 has 6 levels from -1 to 4
rad_army has 4 levels from -1 to 2
rad_exp has 4 levels from -1 to 2
rad_other has 4 levels from -1 to 2
rad_radiography has 4 levels from -1 to 2
x_bone has 4 levels from -1 to 2
x_other has 4 levels from -1 to 2
x_other_n has 8 levels from -1 to 6
y_int has 4 levels from 2001 to 2004
flag_definite has 3 levels from -1 to 1

level Number_cells_MN@
Number_cells_MN has 11 levels from 0 to 10

freq Number_cells_MN@


  FOR: Number_cells_MN
  Level     Freq     %      Cum %
      0          32   28.83    28.83
      1          30   27.03    55.86
      2          19   17.12    72.97
      3          14   12.61    85.59
      4           8    7.21    92.79
      5           4    3.60    96.40
      6           2    1.80    98.20
      7           1    0.90    99.10
      8           0    0.00    99.10
      9           0    0.00    99.10
     10           1    0.90   100.00
  Total         111


trans no_tumour     = (radtx /= 1) * (chemotx /=1) * (Case_leuk ==0) * (tumour == 0)@


trans no_tumour_new = (radtx /= 1) * (chemotx /=1) * (Case_leuk ==0) * (tumor_new /= 1)@


trans no_tumour_final = (radtx /= 1) * (chemotx /=1) * (Case_leuk ==0)@


level Number_cells_MN@
Number_cells_MN has 11 levels from 0 to 10

freq Number_cells_MN@


  FOR: Number_cells_MN
  Level     Freq     %      Cum %
      0          32   28.83    28.83
      1          30   27.03    55.86
      2          19   17.12    72.97
      3          14   12.61    85.59
      4           8    7.21    92.79
      5           4    3.60    96.40
      6           2    1.80    98.20
      7           1    0.90    99.10
      8           0    0.00    99.10
      9           0    0.00    99.10
     10           1    0.90   100.00
  Total         111


category sm_pday as smoke -99 / 0 / 10 / >@

smoke has 3 levels from 1 to 3


!Group as never + once per month or less, 2-3 times per month + once a week, several times a week + every day
category alc as alcohol -99 / 2.5 / 4.5 / >@

alcohol has 3 levels from 1 to 3


category days_act as days_act_cat -99 / 30 / 90 / >@

days_act_cat has 3 levels from 1 to 3


category days as days_cat -99 / 30 / 90 / >@

days_cat has 3 levels from 1 to 3


!Group as unknown+early responders+firefighters+nuclear power workers, military personnel, drivers+construction workers
category liqtype_recode as liqtype_rec_cat -99 / 2.5 / 3.5 / >@

liqtype_rec_cat has 3 levels from 1 to 3


!Relabel rad_radiography as radiography so that 0 = no, 1 = yes, 2 = unknown
trans radiography = 2*(rad_radiography == -1) + 1*(rad_radiography == 1) + 0*(rad_radiography == 2)@

levels radiography 0:2@

!Relabel professional work with potential exposures to radiation other than Chernobyl, rad_exp, so -1 (= missing) recoded to 2, 2 (=no) recoded to 0, 1 (=yes) recoded to 1
radiography has 3 levels from 0 to 2

trans any_non_Cher_radiation = 2*(rad_exp == -1) + 1*(rad_exp == 1) +  0*(rad_exp == 2)@

levels any_non_Cher_radiation 0:2@

!Relabel other radiation work in nuclear industry (including Chernobyl NPP), apart from time spent in Chernobyl area, so -1 (= missing) recoded to 2, 2 (=no) recoded to 0, 1 (=yes) recoded to 1
any_non_Cher_radiation has 3 levels from 0 to 2

trans other_nuclear = 2*(rad_nuclear == -1) + 1*(rad_nuclear == 1) +  0*(rad_nuclear == 2)@

levels other_nuclear 0:2@

!Relabel army service with potential exposures to radiation, rad_army, so -1 (= missing) recoded to 2, 2 (=no) recoded to 0, 1 (=yes) recoded to 1
other_nuclear has 3 levels from 0 to 2

trans army_radiation = 2*(rad_army == -1) + 1*(rad_army == 1) +  0*(rad_army == 2)@

levels army_radiation 0:2@

!Relabel any other work with potential exposures to radiation, rad_other, so -1 (= missing) recoded to 2, 2 (=no) recoded to 0, 1 (=yes) recoded to 1
army_radiation has 3 levels from 0 to 2

trans any_other_occ_radiation = 2*(rad_other == -1) + 1*(rad_other == 1) +  0*(rad_other == 2)@

levels any_other_occ_radiation 0:2@

!Relabel radiotherapy for conditions other than cancer, radtx_other, so -1 (= missing) recoded to 2, 2 (=no) recoded to 0, 1 (=yes) recoded to 1
any_other_occ_radiation has 3 levels from 0 to 2

trans RT_non_cancer = 2*(radtx_other == -1) + 1*(radtx_other == 1) +  0*(radtx_other == 2)@

levels RT_non_cancer 0:2@

!Relabel ever dental X-rays, x_dental, so -1 (= missing) recoded to 2, 2 (=no) recoded to 0, 1 (=yes) recoded to 1
RT_non_cancer has 3 levels from 0 to 2

trans dental_ever = 2*(x_dental == -1) + 1*(x_dental == 1) +  0*(x_dental == 2)@

levels dental_ever 0:2@

!Relabel ever chest X-rays, x_chest, so -1 (= missing) recoded to 2, 2 (=no) recoded to 0, 1 (=yes) recoded to 1
dental_ever has 3 levels from 0 to 2

trans chest_ever = 2*(x_chest == -1) + 1*(x_chest == 1) +  0*(x_chest == 2)@

levels chest_ever 0:2@

!Relabel ever bone X-rays, x_bone, so -1 (= missing) recoded to 2, 2 (=no) recoded to 0, 1 (=yes) recoded to 1
chest_ever has 3 levels from 0 to 2

trans bone_ever = 2*(x_bone == -1) + 1*(x_bone == 1) +  0*(x_bone == 2)@

levels bone_ever 0:2@

bone_ever has 3 levels from 0 to 2

level Number_cells_MN@
Number_cells_MN has 11 levels from 0 to 10

freq Number_cells_MN@


  FOR: Number_cells_MN
  Level     Freq     %      Cum %
      0          32   28.83    28.83
      1          30   27.03    55.86
      2          19   17.12    72.97
      3          14   12.61    85.59
      4           8    7.21    92.79
      5           4    3.60    96.40
      6           2    1.80    98.20
      7           1    0.90    99.10
      8           0    0.00    99.10
      9           0    0.00    99.10
     10           1    0.90   100.00
  Total         111


trans Number_cells_scored_1000 = Number_cells_scored/1000@


CASES Number_cells_MN@

PYR Number_cells_scored_1000@

!TRANSFORMATIONS
rank Mean_total @

  Variable: Mean_total


  Minimum     0.00692
      25%        2.11
      50%      11.322
      75%          49
    Mean      59.7614
  Maximum     748.441

  Using 111 records 


tran dose=Mean_total/1000 @

tran dose2 = dose*dose@

mean dose @

           Summary for dose

               Mean      Std. Dev.        Count      Minimum      Maximum
          0.0597614       0.12539           111   6.9200e-06      0.74844


category Mean_total as Mean_total_cat -999999 / 20 / 100 / 250 / 500 / > @

Mean_total_cat has 5 levels from 1 to 5


mean dose@

           Summary for dose

               Mean      Std. Dev.        Count      Minimum      Maximum
          0.0597614       0.12539           111   6.9200e-06      0.74844


!0.0597614

mean dose by Mean_total_cat@

           Summary for dose

Mean_total_cat          Mean      Std. Dev.        Count      Minimum      Maximum
    1    0.00479307     0.0051004            66   6.9200e-06     0.017100
    2     0.0450199      0.019058            29     0.020000     0.088700
    3      0.141180      0.033817             5      0.11200      0.19700
    4      0.304349      0.042007             8      0.26200      0.37000
    5      0.623635       0.12117             3      0.50646      0.74844


select (no_tumour_new ==1)@

84 records to be used


mean dose@

Using (no_tumour_new ==1)

           Summary for dose

               Mean      Std. Dev.        Count      Minimum      Maximum
          0.0474581      0.091902            84   4.1300e-05      0.50646


!0.0474581

mean dose by Mean_total_cat@

Using (no_tumour_new ==1)

           Summary for dose

Mean_total_cat          Mean      Std. Dev.        Count      Minimum      Maximum
    1    0.00525767     0.0052849            49   4.1300e-05     0.017100
    2     0.0436242      0.017863            25     0.020000     0.077800
    3      0.145500      0.037421             4      0.11200      0.19700
    4      0.309958      0.040356             5      0.27500      0.37000
    5      0.506464             0             1      0.50646      0.50646


select@

111 records to be used


trans 
    Buccal_date_year_nm =  Buccal_date_year; 
    Buccal_date_month_nm = Buccal_date_month; 
    Buccal_date_day_nm =   Buccal_date_day; 
@


!Set date of sample to 2003/4/9 (mean of non-missing dates) if missing
trans 
    if (Buccal_date_year < 0) then
       Buccal_date_year_nm =  2003;
       Buccal_date_month_nm = 4;
       Buccal_date_day_nm =   9;
    endif@


!If month (and day) of birth are missing set them to July 2
trans 
    if (m_birth < 0) then
       m_birth =  7;
       d_birth =  2;
    endif@


!Dates in julian years of birth adn buccal sample
trans jul_bucc_date =         julian(Buccal_date_year_nm,Buccal_date_month_nm,Buccal_date_day_nm) ;
      buccal_samp_date_jul =  fracyr(jul_bucc_date);
      jul_bir_date =          julian(y_birth,m_birth,d_birth) ;
      birth_date_jul =        fracyr(jul_bir_date);
      age_samp =              buccal_samp_date_jul - birth_date_jul
@


!Select non-cancers using newer definition (excluding 27 cases)
select (no_tumour_new == 1)@

84 records to be used


mean age_samp@

Using (no_tumour_new == 1)

           Summary for age_samp

               Mean      Std. Dev.        Count      Minimum      Maximum
            59.5586        8.8764            84       43.736       76.047


!59.5586

!!!!!!!!!!!!!!!!!!!!!!!!!!!!!!!!!!!!!!!!!!!!!!!!!!!!!
!! Calculation of age first exposed                 !
!!!!!!!!!!!!!!!!!!!!!!!!!!!!!!!!!!!!!!!!!!!!!!!!!!!!!
trans
   if (first_year == 1986) then 
!       1986 exposure assumed close to date of Chernobyl accident
       age_first_exposed_jul = julian(first_year,4,26);
   else
!       1987+ exposure assumed to be mid-year
       age_first_exposed_jul = julian(first_year,7,2);
   endif;
   age_first_exposed = fracyr(age_first_exposed_jul) - birth_date_jul;
@


!!!!!!!!!!!!!!!!!!!!!!!!!!!!!!!!!!!!!!!!!!!!!!!!!!!!!!!!!!!!!!!!!!!!!!!!!!!!
!! Calculation of time from last exposure to buccal sample                 !
!!!!!!!!!!!!!!!!!!!!!!!!!!!!!!!!!!!!!!!!!!!!!!!!!!!!!!!!!!!!!!!!!!!!!!!!!!!!
trans 
    if (Year_last_exposed > 0) then
       if (Year_last_exposed == 1986) then
!          1986 exposure assumed close to date of Chernobyl accident
          time_last_exposed_jul = julian(Year_last_exposed,4,26);
       else
!          1987+ exposure assumed to be mid-year
          time_last_exposed_jul = julian(Year_last_exposed,7,2);
       endif;
       time_last_exposed = buccal_samp_date_jul - fracyr(time_last_exposed_jul);
    else
       time_last_exposed = -1
    endif@


!All cases
select@

111 records to be used


mean age_first_exposed@

           Summary for age_first_exposed

               Mean      Std. Dev.        Count      Minimum      Maximum
            43.9976        9.0401           111       27.765       62.986


!43.9976 years

mean time_last_exposed@

           Summary for time_last_exposed

               Mean      Std. Dev.        Count      Minimum      Maximum
            15.3750        3.0978           111           -1       17.825


!15.3750 years

!Select non-cancers using final definition (excluding 6 cases)
select (no_tumour_final == 1)@

105 records to be used


mean age_first_exposed@

Using (no_tumour_final == 1)

           Summary for age_first_exposed

               Mean      Std. Dev.        Count      Minimum      Maximum
            43.5925        8.9956           105       27.765       62.986


!43.5925 years

mean time_last_exposed@

Using (no_tumour_final == 1)

           Summary for time_last_exposed

               Mean      Std. Dev.        Count      Minimum      Maximum
            15.5482        2.7218           105           -1       17.825


!15.5482 years

select (time_last_exposed > 0) &  (no_tumour_final == 1)@

103 records to be used


mean age_first_exposed@

Using (time_last_exposed > 0) &  (no_tumour_final == 1)

           Summary for age_first_exposed

               Mean      Std. Dev.        Count      Minimum      Maximum
            43.7636        8.9757           103       27.765       62.986


!43.7636 years

mean time_last_exposed@

Using (time_last_exposed > 0) &  (no_tumour_final == 1)

           Summary for time_last_exposed

               Mean      Std. Dev.        Count      Minimum      Maximum
            15.8695        1.4422           103       12.397       17.825


!15.8695 years

tran age_first_exposed_cen = age_first_exposed - 43.5925@


select@

111 records to be used


tran time_last_exposed_cen = time_last_exposed - 15.8695@


trans age_cen = age_samp - 60.104020909786932@


trans age_cen2 = age_cen*age_cen@

trans age_cen3 = age_cen2*age_cen@

trans age_cen4 = age_cen3*age_cen@

trans age_cen5 = age_cen4*age_cen@

trans age_cen6 = age_cen5*age_cen@

trans age_cen7 = age_cen6*age_cen@

trans age_cen8 = age_cen7*age_cen@


!Set iteration bound to 50
 fitopt iter 50@


!Set convergence criterion to 10**-8
 fitopt conv -8@


!!!!!!!!!!!!!!!!!!!!!!!!!!!!!!!!!!!!!!!!!!!!!!!!!!!!!!!!!!!!!!!
!!!!!!!!!!!!!!!!!!!!!!!!!!!!!!!!!!!!!!!!!!!!!!!!!!!!!!!!!!!!!!!
!!Test for effect of days active work                        !!
!!!!!!!!!!!!!!!!!!!!!!!!!!!!!!!!!!!!!!!!!!!!!!!!!!!!!!!!!!!!!!!
!!!!!!!!!!!!!!!!!!!!!!!!!!!!!!!!!!!!!!!!!!!!!!!!!!!!!!!!!!!!!!!

!!!!!!!!!!!!!!!!!!!!!!!!!!!!!!!!!!!!!!!!!!!!!!!!!!!!!!!!!!!!!!!!!!!!!!!!!!!!!!!!
!!!!!!!!!!!!!!!!!!!!!!!!!!!!!!!!!!!!!!!!!!!!!!!!!!!!!!!!!!!!!!!!!!!!!!!!!!!!!!!!
!!!No exclusions of cancers                                                  !!!
!!!!!!!!!!!!!!!!!!!!!!!!!!!!!!!!!!!!!!!!!!!!!!!!!!!!!!!!!!!!!!!!!!!!!!!!!!!!!!!!
!!!!!!!!!!!!!!!!!!!!!!!!!!!!!!!!!!!!!!!!!!!!!!!!!!!!!!!!!!!!!!!!!!!!!!!!!!!!!!!!

select@

111 records to be used


ADD@

!Null model
loglinear 0 rad_radiography x_other chemotx flag2 COM1_EXP1
 age_cen age_cen2 age_cen3 age_cen4 age_cen5 age_cen6 age_cen7
 exp y_int rad_army haz_exp haz_el x_dental_n_NON_ZERO x_dental_n_MIS
 num_miss_NON_ZERO num_miss_MIS haz_road sm_pday_NON_ZERO sm_pday_MIS
 x_bone_n_NON_ZERO x_bone_n_MIS@


linear 1@


loglinear 1@


fit@

          Iter  Step      Deviance

             0     0      371.782
             1     1      186.102
             2     0      128.937
             3     0      115.311
             4     0      114.381
             5     0      114.170
             6     0      114.094
             7     0      114.066
             8     0      114.056
             9     0      114.052
            10     0      114.051
            11     0      114.050
            12     0      114.050
            13     0      114.050
            14     0      114.050
            15     0      114.050
            16     0      114.050
            17     0      114.050
            18     0      114.050
            19     0      114.050
            20     0      114.050
            21     0      114.050

Piece-wise exponential regression
Additive  T0 + T1 + T2 + ...

Number_cells_MN is used for cases
Number_cells_scored_1000 is used for person years


                            Parameter Summary Table

 # Name                            Estimate     Std.Err.  Test Stat.  P value
-- ----------------------------   ----------   ---------  ----------  --------
Log-linear term 0
 1 %CON.....................         -12.56     Aliased
 3 rad_radiography_0........          0.000     Aliased
 4 rad_radiography_1........          14.73      0.6992      21.07    < 0.001
 5 rad_radiography_2........          13.23     Aliased
 7 x_other_0................          0.000     Aliased
 8 x_other_1................          14.53       1.811      8.025    < 0.001
 9 x_other_2................          14.10       1.826      7.721    < 0.001
11 chemotx_2................         -1.821      0.6967     -2.614    0.00896
13 flag2_0..................          0.000     Aliased
14 flag2_1..................         -22.00     2.4e+04 -0.0009166      > 0.5
16 COM1_EXP1_0..............         -20.78   1.956e+04  -0.001063      > 0.5
17 COM1_EXP1_1..............          0.000     Aliased
18 COM1_EXP1_2..............         0.5759      0.6825     0.8438      0.399
19 COM1_EXP1_3..............          1.478      0.5422      2.726    0.00642
21 exp_0....................          0.000     Aliased
22 exp_1....................         -2.025      0.8387     -2.415     0.0157
23 exp_2....................         -1.201      0.8213     -1.462      0.144
25 y_int_2002...............         0.5683      0.2421      2.347     0.0189
26 y_int_2003...............         0.1606     Aliased
27 y_int_2004...............        -0.1601      0.2843     -0.563      > 0.5
29 rad_army_0...............          0.000     Aliased
30 rad_army_1...............         -13.11       1.196     -10.96    < 0.001
31 rad_army_2...............         -11.91       1.033     -11.53    < 0.001
33 haz_exp_2................         0.5100      0.2739      1.862     0.0626
35 haz_el_2.................         -1.485      0.8067      -1.84     0.0657
37 haz_road_2...............          1.416      0.6293       2.25     0.0245
38 age_cen..................       -0.08572     0.05686     -1.508      0.132
39 age_cen2.................       0.002437    0.007864     0.3098      > 0.5
40 age_cen3.................       0.002521    0.001415      1.782     0.0748
41 age_cen4.................     -2.455e-05   6.958e-05    -0.3528      > 0.5
42 age_cen5.................     -1.692e-05   9.323e-06     -1.815     0.0695
43 age_cen6.................      2.514e-08   1.715e-07     0.1466      > 0.5
44 age_cen7.................      2.826e-08   1.766e-08        1.6       0.11
45 x_dental_n_NON_ZERO......        0.01834     0.04997     0.3669      > 0.5
46 x_dental_n_MIS...........         0.5025      0.2689      1.869     0.0617
47 num_miss_NON_ZERO........         0.2365     0.07334      3.224    0.00126
48 num_miss_MIS.............          0.000     Aliased
49 sm_pday_NON_ZERO.........        0.01457     0.01323      1.101      0.271
50 sm_pday_MIS..............       -0.01085      0.2954   -0.03674      > 0.5
51 x_bone_n_NON_ZERO........       -0.02970     0.06936    -0.4281      > 0.5
52 x_bone_n_MIS.............         0.2927      0.2541      1.152      0.249

            Records used          111

                Deviance       114.05
                     AIC       176.05
            Pearson Chi2      135.939      Degrees of freedom      80


 *** WARNING: Parameter COM1_EXP1_0 changed by 5.0% MLE may be infinite or may not exist


!!!!!!!!!!!!!!!!!!!!!!!!!!
!ADDITIVE MODEL - LINEAR !
!!!!!!!!!!!!!!!!!!!!!!!!!!

ADD@

linear 1 dose@


loglinear 1@


fit@

          Iter  Step      Deviance

             0     0      114.050
             1     0      114.050
             2     0      114.049
             3     0      114.031
             4     0      113.700
             5     0      111.554
             6     0      110.920
             7     0      110.898
             8     0      110.898
             9     0      110.897
            10     0      110.897
            11     0      110.897

Piece-wise exponential regression
Additive  T0 + T1 + T2 + ...

Number_cells_MN is used for cases
Number_cells_scored_1000 is used for person years


                            Parameter Summary Table

 # Name                            Estimate     Std.Err.  Test Stat.  P value
-- ----------------------------   ----------   ---------  ----------  --------
Log-linear term 0
 1 %CON.....................         -12.56     Aliased
 3 rad_radiography_0........          0.000     Aliased
 4 rad_radiography_1........          14.96      0.7462      20.04    < 0.001
 5 rad_radiography_2........          13.23     Aliased
 7 x_other_0................          0.000     Aliased
 8 x_other_1................          14.69        2.14      6.863    < 0.001
 9 x_other_2................          14.27       2.158      6.614    < 0.001
11 chemotx_2................         -1.980      0.7597     -2.606    0.00916
13 flag2_0..................          0.000     Aliased
14 flag2_1..................         -55.37     2.4e+04  -0.002307      > 0.5
16 COM1_EXP1_0..............         -57.45   1.956e+04  -0.002938      > 0.5
17 COM1_EXP1_1..............          0.000     Aliased
18 COM1_EXP1_2..............         0.4894      0.7125      0.687      0.492
19 COM1_EXP1_3..............          1.702      0.5847      2.911     0.0036
21 exp_0....................          0.000     Aliased
22 exp_1....................         -2.064      0.2327     -8.869    < 0.001
23 exp_2....................         -1.201     Aliased
25 y_int_2002...............         0.2029       0.933     0.2175      > 0.5
26 y_int_2003...............        -0.2374      0.8986    -0.2642      > 0.5
27 y_int_2004...............        -0.5561       0.939    -0.5922      > 0.5
29 rad_army_0...............          0.000     Aliased
30 rad_army_1...............         -12.85       1.619     -7.934    < 0.001
31 rad_army_2...............         -11.50        1.48     -7.771    < 0.001
33 haz_exp_2................         0.5166      0.2873      1.798     0.0722
35 haz_el_2.................         -1.479      0.8165     -1.811     0.0701
37 haz_road_2...............          1.346      0.6521      2.064      0.039
38 age_cen..................       -0.09491     0.06075     -1.562      0.118
39 age_cen2.................       0.003527    0.008533     0.4134      > 0.5
40 age_cen3.................       0.002879    0.001534      1.876     0.0606
41 age_cen4.................     -4.175e-05   7.658e-05    -0.5452      > 0.5
42 age_cen5.................     -1.954e-05   1.029e-05       -1.9     0.0575
43 age_cen6.................      6.237e-08   1.887e-07     0.3306      > 0.5
44 age_cen7.................      3.290e-08   1.964e-08      1.675      0.094
45 x_dental_n_NON_ZERO......       -0.01016      0.0586    -0.1733      > 0.5
46 x_dental_n_MIS...........         0.4316      0.2909      1.484      0.138
47 num_miss_NON_ZERO........         0.2114     0.08194       2.58    0.00989
48 num_miss_MIS.............          0.000     Aliased
49 sm_pday_NON_ZERO.........        0.01499     0.01391      1.077      0.281
50 sm_pday_MIS..............        0.01171      0.3146    0.03723      > 0.5
51 x_bone_n_NON_ZERO........      -0.004755     0.07041   -0.06754      > 0.5
52 x_bone_n_MIS.............         0.4209      0.2738      1.537      0.124

Linear term 1
53 dose.....................          2.903       1.794      1.618      0.106

            Records used          111

                Deviance      110.897
                     AIC      170.897
            Pearson Chi2      137.456      Degrees of freedom      81


ci level 95@
                                       95% Confidence Bounds

 # Name                           Estimate    Std. Err.      Lower       Upper
-- ----------------------------  ----------   ---------    --------    --------

Log-linear term 0
 4 rad_radiography_1........         14.96     0.7462     13.49     16.42
             EXP(estimate)        3.133e+06       2.109   7.258e+05   1.352e+07

 8 x_other_1................         14.69      2.140     10.49     18.88
             EXP(estimate)        2.390e+06       8.499   3.604e+04   1.584e+08

 9 x_other_2................         14.27      2.158     10.04     18.50
             EXP(estimate)        1.578e+06       8.651   2.298e+04   1.083e+08

11 chemotx_2................        -1.980     0.7597    -3.469   -0.4909
             EXP(estimate)           0.1381       2.138     0.03116      0.6121

14 flag2_1..................        -55.37  2.400e+04-4.710e+04 4.698e+04
             EXP(estimate)        8.971e-25       0.000       0.000       0.000

16 COM1_EXP1_0..............        -57.45  1.956e+04-3.839e+04 3.827e+04
             EXP(estimate)        1.126e-25       0.000       0.000       0.000

18 COM1_EXP1_2..............        0.4894     0.7125   -0.9070     1.886
             EXP(estimate)            1.631       2.039      0.4037       6.592

19 COM1_EXP1_3..............         1.702     0.5847    0.5561     2.848
             EXP(estimate)            5.485       1.794       1.744       17.25

22 exp_1....................        -2.064     0.2327    -2.520    -1.608
             EXP(estimate)           0.1269       1.262     0.08042      0.2003

25 y_int_2002...............        0.2029     0.9330    -1.626     2.032
             EXP(estimate)            1.225       2.542      0.1968       7.626

26 y_int_2003...............       -0.2374     0.8986    -1.999     1.524
             EXP(estimate)           0.7887       2.456      0.1355       4.589

27 y_int_2004...............       -0.5561     0.9390    -2.396     1.284
             EXP(estimate)           0.5734       2.557     0.09104       3.612

30 rad_army_1...............        -12.85      1.619    -16.02    -9.674
             EXP(estimate)        2.633e-06       5.050   1.102e-07   6.292e-05

31 rad_army_2...............        -11.50      1.480    -14.40    -8.600
             EXP(estimate)        1.013e-05       4.392   5.571e-07   0.0001841

33 haz_exp_2................        0.5166     0.2873  -0.04653     1.080
             EXP(estimate)            1.676       1.333      0.9545       2.944

35 haz_el_2.................        -1.479     0.8165    -3.079    0.1216
             EXP(estimate)           0.2279       2.263     0.04600       1.129

37 haz_road_2...............         1.346     0.6521   0.06798     2.624
             EXP(estimate)            3.842       1.919       1.070       13.79

38 age_cen..................      -0.09491    0.06075   -0.2140   0.02416
             EXP(estimate)           0.9095       1.063      0.8074       1.024

39 age_cen2.................      0.003527   0.008533  -0.01320   0.02025
             EXP(estimate)            1.004       1.009      0.9869       1.020

40 age_cen3.................      0.002879   0.001534-0.0001282  0.005886
             EXP(estimate)            1.003       1.002      0.9999       1.006

41 age_cen4.................    -4.175e-05  7.658e-05-0.0001919 0.0001083
             EXP(estimate)            1.000       1.000      0.9998       1.000

42 age_cen5.................    -1.954e-05  1.029e-05-3.970e-05 6.214e-07
             EXP(estimate)            1.000       1.000       1.000       1.000

43 age_cen6.................     6.237e-08  1.887e-07-3.074e-07 4.321e-07
             EXP(estimate)            1.000       1.000       1.000       1.000

44 age_cen7.................     3.290e-08  1.964e-08-5.603e-09 7.140e-08
             EXP(estimate)            1.000       1.000       1.000       1.000

45 x_dental_n_NON_ZERO......      -0.01016    0.05860   -0.1250    0.1047
             EXP(estimate)           0.9899       1.060      0.8825       1.110

46 x_dental_n_MIS...........        0.4316     0.2909   -0.1386     1.002
             EXP(estimate)            1.540       1.338      0.8706       2.723

47 num_miss_NON_ZERO........        0.2114    0.08194   0.05078    0.3720
             EXP(estimate)            1.235       1.085       1.052       1.451

49 sm_pday_NON_ZERO.........       0.01499    0.01391  -0.01228   0.04225
             EXP(estimate)            1.015       1.014      0.9878       1.043

50 sm_pday_MIS..............       0.01171     0.3146   -0.6050    0.6284
             EXP(estimate)            1.012       1.370      0.5461       1.875

51 x_bone_n_NON_ZERO........     -0.004755    0.07041   -0.1428    0.1332
             EXP(estimate)           0.9953       1.073      0.8670       1.143

52 x_bone_n_MIS.............        0.4209     0.2738   -0.1158    0.9576
             EXP(estimate)            1.523       1.315      0.8907       2.606


Linear term 1
53 dose.....................         2.903      1.794   -0.6125     6.419


!bounds 53 level 95@

profile 53 noplot force lower@

  Lower bound trial values 

             Deviance   One-Sided
     Beta     Change     P-Value 
     ____________________________

     2.544  -0.03977     0.421 *
     1.100    -1.121     0.145 *
     1.746   -0.4390     0.254 *
     1.195   -0.9980     0.159 *
    0.9543    -1.324     0.125 *
    0.1814    -2.737    0.0490 *
 ***   ERROR: No convergence

   Sorted list of profile likelihood points 

             Deviance   One-Sided
     Beta     Change     P-Value 
     ____________________________

    0.1814    -2.737    0.0490
    0.9543    -1.324     0.125
     1.195   -0.9980     0.159
     1.100    -1.121     0.145
     1.746   -0.4390     0.254
     2.544  -0.03977     0.421
     2.903     0.000      0.00


      Interpolated profile likelihood bounds
       for parameter 53 (dose)

            MLE      2.903

      2-sided          Bounds         
       Level      Lower       Upper   
      ________________________________

      25.0%       2.339        ????
      50.0%       1.726        ????
      68.3%       1.194        ????
      75.0%      0.9549        ????
      90.0%      0.1958        ????
      95.0%        ????        ????
      97.5%        ????        ????
      99.0%        ????        ????
      99.5%        ????        ????


profile 53 noplot force upper@

  Upper bound trial values 

             Deviance   One-Sided
     Beta     Change     P-Value 
     ____________________________

     3.262  -0.03784     0.423 *
     4.799   -0.9600     0.164 *
     4.201   -0.4665     0.247 *
     4.840   -0.9995     0.159 *
     5.151    -1.322     0.125 *
     6.193    -2.675    0.0510 *
     6.906    -3.818    0.0254 *
     7.561    -5.007    0.0126 *
     8.359    -6.619   0.00505 *
     8.929    -7.871   0.00251 *

   Sorted list of profile likelihood points 

             Deviance   One-Sided
     Beta     Change     P-Value 
     ____________________________

     2.903     0.000      0.00
     3.262  -0.03784     0.423
     4.201   -0.4665     0.247
     4.799   -0.9600     0.164
     4.840   -0.9995     0.159
     5.151    -1.322     0.125
     6.193    -2.675    0.0510
     6.906    -3.818    0.0254
     7.561    -5.007    0.0126
     8.359    -6.619   0.00505
     8.929    -7.871   0.00251


      Interpolated profile likelihood bounds
       for parameter 53 (dose)

            MLE      2.903

      2-sided          Bounds         
       Level      Lower       Upper   
      ________________________________

      25.0%        ????       3.501
      50.0%        ????       4.184
      68.3%        ????       4.841
      75.0%        ????       5.152
      90.0%        ????       6.213
      95.0%        ????       6.920
      97.5%        ????       7.570
      99.0%        ????       8.367
      99.5%        ????       8.933


!!!!!!!!!!!!!!!!!!!!!!!!!!!!!!!!!!!!!!!!!!!!!!!!!!
!ADDITIVE MODEL - ADJUSTMENT FOR DAYS ACTIVE WORK!
!!!!!!!!!!!!!!!!!!!!!!!!!!!!!!!!!!!!!!!!!!!!!!!!!!
linear 1 days_act_cat*dose@


parameter 53 init 2.903@


parameter 54 init 2.903@


parameter 55 init 2.903@


fit@

          Iter  Step      Deviance

             0     0      110.897
             1     0      109.015
             2     1      108.990
             3     1      108.974
             4     1      108.964
             5     1      108.958
             6     1      108.953
             7     1      108.951
             8     1      108.949
             9     1      108.948
            10     1      108.948
            11     1      108.947
            12     1      108.947
            13     1      108.947
            14     1      108.947
            15     1      108.947
            16     1      108.947
            17     1      108.947
            18     1      108.947
            19     1      108.947
            20     2      108.947
            21     2      108.947
            22     2      108.947
            23     2      108.947
            24     2      108.947

Piece-wise exponential regression
Additive  T0 + T1 + T2 + ...

Number_cells_MN is used for cases
Number_cells_scored_1000 is used for person years


                            Parameter Summary Table

 # Name                            Estimate     Std.Err.  Test Stat.  P value
-- ----------------------------   ----------   ---------  ----------  --------
Log-linear term 0
 1 %CON.....................         -12.56     Aliased
 3 rad_radiography_0........          0.000     Aliased
 4 rad_radiography_1........          14.86      0.7282      20.41    < 0.001
 5 rad_radiography_2........          13.23     Aliased
 7 x_other_0................          0.000     Aliased
 8 x_other_1................          14.92       1.883      7.926    < 0.001
 9 x_other_2................          14.51       1.908      7.607    < 0.001
11 chemotx_2................         -1.902      0.7596     -2.504     0.0123
13 flag2_0..................          0.000     Aliased
14 flag2_1..................         -55.37     2.4e+04  -0.002307      > 0.5
16 COM1_EXP1_0..............         -57.45   1.956e+04  -0.002938      > 0.5
17 COM1_EXP1_1..............          0.000     Aliased
18 COM1_EXP1_2..............         0.5345      0.7119     0.7509      0.453
19 COM1_EXP1_3..............          1.735      0.5775      3.004    0.00266
21 exp_0....................          0.000     Aliased
22 exp_1....................         -2.089       0.236     -8.848    < 0.001
23 exp_2....................         -1.201     Aliased
25 y_int_2002...............         0.2695      0.9103      0.296      > 0.5
26 y_int_2003...............        -0.1867      0.8755    -0.2132      > 0.5
27 y_int_2004...............        -0.5192      0.9168    -0.5663      > 0.5
29 rad_army_0...............          0.000     Aliased
30 rad_army_1...............         -13.14       1.236     -10.64    < 0.001
31 rad_army_2...............         -11.83       1.036     -11.42    < 0.001
33 haz_exp_2................         0.5425      0.2903      1.869     0.0617
35 haz_el_2.................         -1.461      0.8166     -1.789     0.0735
37 haz_road_2...............          1.306      0.6528          2     0.0455
38 age_cen..................       -0.08897     0.05989     -1.486      0.137
39 age_cen2.................       0.002644     0.00839     0.3152      > 0.5
40 age_cen3.................       0.002785    0.001509      1.846     0.0649
41 age_cen4.................     -3.926e-05   7.572e-05    -0.5185      > 0.5
42 age_cen5.................     -1.882e-05   1.012e-05      -1.86     0.0629
43 age_cen6.................      6.477e-08   1.884e-07     0.3437      > 0.5
44 age_cen7.................      3.139e-08   1.941e-08      1.617      0.106
45 x_dental_n_NON_ZERO......      -0.003432     0.05528   -0.06208      > 0.5
46 x_dental_n_MIS...........         0.4385      0.2836      1.546      0.122
47 num_miss_NON_ZERO........         0.2057     0.08359      2.461     0.0139
48 num_miss_MIS.............          0.000     Aliased
49 sm_pday_NON_ZERO.........        0.01528      0.0139      1.099      0.272
50 sm_pday_MIS..............       -0.02397      0.3155   -0.07597      > 0.5
51 x_bone_n_NON_ZERO........      -0.007469     0.07047     -0.106      > 0.5
52 x_bone_n_MIS.............         0.4482      0.2763      1.622      0.105

Linear term 1
53 days_act_cat_1 * dose....      1.824e-07    0.005979   3.05e-05      > 0.5
54 days_act_cat_2 * dose....          5.782       3.297      1.754     0.0795
55 days_act_cat_3 * dose....          2.457       2.611     0.9409      0.347

            Records used          111

                Deviance      108.947
                     AIC      172.947
            Pearson Chi2      136.843      Degrees of freedom      79


 ***   ERROR: No convergence: Too much step halving


ci level 95@
                                       95% Confidence Bounds

 # Name                           Estimate    Std. Err.      Lower       Upper
-- ----------------------------  ----------   ---------    --------    --------

Log-linear term 0
 4 rad_radiography_1........         14.86     0.7282     13.44     16.29
             EXP(estimate)        2.856e+06       2.071   6.853e+05   1.190e+07

 8 x_other_1................         14.92      1.883     11.23     18.61
             EXP(estimate)        3.031e+06       6.573   7.563e+04   1.214e+08

 9 x_other_2................         14.51      1.908     10.77     18.25
             EXP(estimate)        2.007e+06       6.738   4.770e+04   8.441e+07

11 chemotx_2................        -1.902     0.7596    -3.391   -0.4134
             EXP(estimate)           0.1492       2.137     0.03368      0.6614

14 flag2_1..................        -55.37  2.400e+04-4.710e+04 4.698e+04
             EXP(estimate)        8.971e-25       0.000       0.000       0.000

16 COM1_EXP1_0..............        -57.45  1.956e+04-3.839e+04 3.827e+04
             EXP(estimate)        1.126e-25       0.000       0.000       0.000

18 COM1_EXP1_2..............        0.5345     0.7119   -0.8607     1.930
             EXP(estimate)            1.707       2.038      0.4228       6.888

19 COM1_EXP1_3..............         1.735     0.5775    0.6030     2.867
             EXP(estimate)            5.669       1.782       1.828       17.58

22 exp_1....................        -2.089     0.2360    -2.551    -1.626
             EXP(estimate)           0.1239       1.266     0.07799      0.1967

25 y_int_2002...............        0.2695     0.9103    -1.515     2.054
             EXP(estimate)            1.309       2.485      0.2199       7.797

26 y_int_2003...............       -0.1867     0.8755    -1.903     1.529
             EXP(estimate)           0.8297       2.400      0.1492       4.614

27 y_int_2004...............       -0.5192     0.9168    -2.316     1.278
             EXP(estimate)           0.5950       2.501     0.09865       3.588

30 rad_army_1...............        -13.14      1.236    -15.57    -10.72
             EXP(estimate)        1.956e-06       3.441   1.736e-07   2.203e-05

31 rad_army_2...............        -11.83      1.036    -13.87    -9.804
             EXP(estimate)        7.249e-06       2.818   9.514e-07   5.522e-05

33 haz_exp_2................        0.5425     0.2903  -0.02648     1.111
             EXP(estimate)            1.720       1.337      0.9739       3.039

35 haz_el_2.................        -1.461     0.8166    -3.062    0.1392
             EXP(estimate)           0.2319       2.263     0.04680       1.149

37 haz_road_2...............         1.306     0.6528   0.02609     2.585
             EXP(estimate)            3.690       1.921       1.026       13.26

38 age_cen..................      -0.08897    0.05989   -0.2064   0.02841
             EXP(estimate)           0.9149       1.062      0.8135       1.029

39 age_cen2.................      0.002644   0.008390  -0.01380   0.01909
             EXP(estimate)            1.003       1.008      0.9863       1.019

40 age_cen3.................      0.002785   0.001509-0.0001719  0.005741
             EXP(estimate)            1.003       1.002      0.9998       1.006

41 age_cen4.................    -3.926e-05  7.572e-05-0.0001877 0.0001091
             EXP(estimate)            1.000       1.000      0.9998       1.000

42 age_cen5.................    -1.882e-05  1.012e-05-3.866e-05 1.014e-06
             EXP(estimate)            1.000       1.000       1.000       1.000

43 age_cen6.................     6.477e-08  1.884e-07-3.046e-07 4.341e-07
             EXP(estimate)            1.000       1.000       1.000       1.000

44 age_cen7.................     3.139e-08  1.941e-08-6.652e-09 6.943e-08
             EXP(estimate)            1.000       1.000       1.000       1.000

45 x_dental_n_NON_ZERO......     -0.003432    0.05528   -0.1118    0.1049
             EXP(estimate)           0.9966       1.057      0.8942       1.111

46 x_dental_n_MIS...........        0.4385     0.2836   -0.1174    0.9944
             EXP(estimate)            1.550       1.328      0.8892       2.703

47 num_miss_NON_ZERO........        0.2057    0.08359   0.04186    0.3695
             EXP(estimate)            1.228       1.087       1.043       1.447

49 sm_pday_NON_ZERO.........       0.01528    0.01390  -0.01197   0.04253
             EXP(estimate)            1.015       1.014      0.9881       1.043

50 sm_pday_MIS..............      -0.02397     0.3155   -0.6423    0.5944
             EXP(estimate)           0.9763       1.371      0.5261       1.812

51 x_bone_n_NON_ZERO........     -0.007469    0.07047   -0.1456    0.1306
             EXP(estimate)           0.9926       1.073      0.8645       1.140

52 x_bone_n_MIS.............        0.4482     0.2763  -0.09328    0.9897
             EXP(estimate)            1.565       1.318      0.9109       2.690


Linear term 1
53 days_act_cat_1 * dose....     1.824e-07   0.005979  -0.01172   0.01172

54 days_act_cat_2 * dose....         5.782      3.297   -0.6801     12.24

55 days_act_cat_3 * dose....         2.457      2.611    -2.661     7.574


!bounds 53 level 95@

!profile 53 noplot force lower@

profile 53 noplot force upper@

  Upper bound trial values 

             Deviance   One-Sided
     Beta     Change     P-Value 
     ____________________________

  0.001196-0.0001664     0.495 *
  0.002989-0.0004248     0.492 *
  0.008968 -0.001290     0.486
   0.02092 -0.003034     0.478
   0.04484 -0.006585     0.468
   0.09267  -0.01393     0.453
    0.1883  -0.02958     0.432

   Sorted list of profile likelihood points 

             Deviance   One-Sided
     Beta     Change     P-Value 
     ____________________________

 1.824e-07     0.000   0.00251
  0.001196-0.0001664     0.495
  0.002989-0.0004248     0.492


      Interpolated profile likelihood bounds
       for parameter 53 (days_act_cat_1 * dose)

            MLE  1.824e-07

      2-sided          Bounds         
       Level      Lower       Upper   
      ________________________________

      25.0%        ????        ????
      50.0%        ????        ????
      68.3%        ????        ????
      75.0%        ????        ????
      90.0%        ????        ????
      95.0%        ????        ????
      97.5%        ????        ????
      99.0%        ????        ????
      99.5%        ????        ????


!bounds 54 level 95@

profile 54 noplot force lower@

  Lower bound trial values 

             Deviance   One-Sided
     Beta     Change     P-Value 
     ____________________________

     5.122  -0.04414     0.417 *
 ***   ERROR: No convergence: Too much step halving

   Sorted list of profile likelihood points 

             Deviance   One-Sided
     Beta     Change     P-Value 
     ____________________________

     5.782     0.000   0.00251


      Interpolated profile likelihood bounds
       for parameter 54 (days_act_cat_2 * dose)

            MLE      5.782

      2-sided          Bounds         
       Level      Lower       Upper   
      ________________________________

      25.0%        ????        ????
      50.0%        ????        ????
      68.3%        ????        ????
      75.0%        ????        ????
      90.0%        ????        ????
      95.0%        ????        ????
      97.5%        ????        ????
      99.0%        ????        ????
      99.5%        ????        ????


profile 54 noplot force upper@

  Upper bound trial values 

             Deviance   One-Sided
     Beta     Change     P-Value 
     ____________________________

     6.441  -0.03966     0.421 *
 ***   ERROR: No convergence: Too much step halving

   Sorted list of profile likelihood points 

             Deviance   One-Sided
     Beta     Change     P-Value 
     ____________________________

     5.782     0.000   0.00251


      Interpolated profile likelihood bounds
       for parameter 54 (days_act_cat_2 * dose)

            MLE      5.782

      2-sided          Bounds         
       Level      Lower       Upper   
      ________________________________

      25.0%        ????        ????
      50.0%        ????        ????
      68.3%        ????        ????
      75.0%        ????        ????
      90.0%        ????        ????
      95.0%        ????        ????
      97.5%        ????        ????
      99.0%        ????        ????
      99.5%        ????        ????


!bounds 55 level 95@

profile 55 noplot force lower@

  Lower bound trial values 

             Deviance   One-Sided
     Beta     Change     P-Value 
     ____________________________

     1.935  -0.05981     0.403 *
 ***   ERROR: No convergence: Too much step halving

   Sorted list of profile likelihood points 

             Deviance   One-Sided
     Beta     Change     P-Value 
     ____________________________

     2.457     0.000   0.00251


      Interpolated profile likelihood bounds
       for parameter 55 (days_act_cat_3 * dose)

            MLE      2.457

      2-sided          Bounds         
       Level      Lower       Upper   
      ________________________________

      25.0%        ????        ????
      50.0%        ????        ????
      68.3%        ????        ????
      75.0%        ????        ????
      90.0%        ????        ????
      95.0%        ????        ????
      97.5%        ????        ????
      99.0%        ????        ????
      99.5%        ????        ????


profile 55 noplot force upper@

  Upper bound trial values 

             Deviance   One-Sided
     Beta     Change     P-Value 
     ____________________________

     2.979  -0.05106     0.411 *
 ***   ERROR: No convergence: Too much step halving

   Sorted list of profile likelihood points 

             Deviance   One-Sided
     Beta     Change     P-Value 
     ____________________________

     2.457     0.000   0.00251


      Interpolated profile likelihood bounds
       for parameter 55 (days_act_cat_3 * dose)

            MLE      2.457

      2-sided          Bounds         
       Level      Lower       Upper   
      ________________________________

      25.0%        ????        ????
      50.0%        ????        ????
      68.3%        ????        ????
      75.0%        ????        ????
      90.0%        ????        ????
      95.0%        ????        ????
      97.5%        ????        ????
      99.0%        ????        ????
      99.5%        ????        ????


!!!!!!!!!!!!!!!!!!!!!!!!!!!!!!!!!!!
!MULTIPLICATIVE MODEL - LINEAR    !
!!!!!!!!!!!!!!!!!!!!!!!!!!!!!!!!!!!
RRISK@


linear 1@


loglinear 1@


fit@

          Iter  Step      Deviance

             0     0      117.438
             1     0      114.126
             2     0      114.050
             3     0      114.050
             4     0      114.050

Piece-wise exponential regression
Additive excess relative risk T0 * (1 + T1 + T2 + ...)

Number_cells_MN is used for cases
Number_cells_scored_1000 is used for person years


                            Parameter Summary Table

 # Name                            Estimate     Std.Err.  Test Stat.  P value
-- ----------------------------   ----------   ---------  ----------  --------
Log-linear term 0
 1 %CON.....................         -12.56     Aliased
 3 rad_radiography_0........          0.000     Aliased
 4 rad_radiography_1........          14.73      0.6992      21.07    < 0.001
 5 rad_radiography_2........          13.23     Aliased
 7 x_other_0................          0.000     Aliased
 8 x_other_1................          14.53       1.811      8.025    < 0.001
 9 x_other_2................          14.10       1.826      7.721    < 0.001
11 chemotx_2................         -1.821      0.6967     -2.614    0.00896
13 flag2_0..................          0.000     Aliased
14 flag2_1..................         -55.37     2.4e+04  -0.002307      > 0.5
16 COM1_EXP1_0..............         -57.45   1.956e+04  -0.002938      > 0.5
17 COM1_EXP1_1..............          0.000     Aliased
18 COM1_EXP1_2..............         0.5759      0.6825     0.8438      0.399
19 COM1_EXP1_3..............          1.478      0.5422      2.726    0.00642
21 exp_0....................          0.000     Aliased
22 exp_1....................         -2.079      0.8387     -2.478     0.0132
23 exp_2....................         -1.254      0.8213     -1.527      0.127
25 y_int_2002...............         0.6217      0.2421      2.567     0.0102
26 y_int_2003...............         0.2139     Aliased
27 y_int_2004...............        -0.1067      0.2843    -0.3752      > 0.5
29 rad_army_0...............          0.000     Aliased
30 rad_army_1...............         -13.11       1.196     -10.96    < 0.001
31 rad_army_2...............         -11.91       1.033     -11.53    < 0.001
33 haz_exp_2................         0.5100      0.2739      1.862     0.0626
35 haz_el_2.................         -1.485      0.8067      -1.84     0.0657
37 haz_road_2...............          1.416      0.6293       2.25     0.0245
38 age_cen..................       -0.08572     0.05686     -1.508      0.132
39 age_cen2.................       0.002437    0.007864     0.3098      > 0.5
40 age_cen3.................       0.002521    0.001415      1.782     0.0748
41 age_cen4.................     -2.455e-05   6.958e-05    -0.3528      > 0.5
42 age_cen5.................     -1.692e-05   9.323e-06     -1.815     0.0695
43 age_cen6.................      2.514e-08   1.715e-07     0.1466      > 0.5
44 age_cen7.................      2.826e-08   1.766e-08        1.6       0.11
45 x_dental_n_NON_ZERO......        0.01834     0.04997     0.3669      > 0.5
46 x_dental_n_MIS...........         0.5025      0.2689      1.869     0.0617
47 num_miss_NON_ZERO........         0.2365     0.07334      3.224    0.00126
48 num_miss_MIS.............          0.000     Aliased
49 sm_pday_NON_ZERO.........        0.01457     0.01323      1.101      0.271
50 sm_pday_MIS..............       -0.01085      0.2954   -0.03674      > 0.5
51 x_bone_n_NON_ZERO........       -0.02970     0.06936    -0.4281      > 0.5
52 x_bone_n_MIS.............         0.2927      0.2541      1.152      0.249

            Records used          111

                Deviance       114.05
                     AIC       172.05
            Pearson Chi2      135.939      Degrees of freedom      82


linear 1 dose@


fit@

          Iter  Step      Deviance

             0     0      114.050
             1     0      112.519
             2     0      112.502
             3     0      112.502
             4     0      112.502

Piece-wise exponential regression
Additive excess relative risk T0 * (1 + T1 + T2 + ...)

Number_cells_MN is used for cases
Number_cells_scored_1000 is used for person years


                            Parameter Summary Table

 # Name                            Estimate     Std.Err.  Test Stat.  P value
-- ----------------------------   ----------   ---------  ----------  --------
Log-linear term 0
 1 %CON.....................         -12.56     Aliased
 3 rad_radiography_0........          0.000     Aliased
 4 rad_radiography_1........          14.94      0.7226      20.67    < 0.001
 5 rad_radiography_2........          13.23     Aliased
 7 x_other_0................          0.000     Aliased
 8 x_other_1................          14.81       1.834      8.076    < 0.001
 9 x_other_2................          14.39        1.85      7.779    < 0.001
11 chemotx_2................         -1.872      0.7047     -2.657    0.00789
13 flag2_0..................          0.000     Aliased
14 flag2_1..................         -55.37     2.4e+04  -0.002307      > 0.5
16 COM1_EXP1_0..............         -57.45   1.956e+04  -0.002938      > 0.5
17 COM1_EXP1_1..............          0.000     Aliased
18 COM1_EXP1_2..............         0.5520      0.6876     0.8028      0.422
19 COM1_EXP1_3..............          1.520      0.5435      2.796    0.00518
21 exp_0....................          0.000     Aliased
22 exp_1....................         -2.150       0.219     -9.815    < 0.001
23 exp_2....................         -1.373     Aliased
25 y_int_2002...............         0.6136      0.8584     0.7148      0.475
26 y_int_2003...............         0.2127      0.8246     0.2579      > 0.5
27 y_int_2004...............       -0.06554      0.8617   -0.07606      > 0.5
29 rad_army_0...............          0.000     Aliased
30 rad_army_1...............         -13.05       1.201     -10.87    < 0.001
31 rad_army_2...............         -11.86       1.034     -11.46    < 0.001
33 haz_exp_2................         0.4758      0.2757      1.726     0.0844
35 haz_el_2.................         -1.511      0.8086     -1.869     0.0617
37 haz_road_2...............          1.305      0.6413      2.035     0.0419
38 age_cen..................       -0.08813     0.05695     -1.548      0.122
39 age_cen2.................       0.003160    0.007871     0.4014      > 0.5
40 age_cen3.................       0.002607    0.001412      1.846     0.0649
41 age_cen4.................     -3.376e-05   6.948e-05     -0.486      > 0.5
42 age_cen5.................     -1.732e-05   9.249e-06     -1.873     0.0611
43 age_cen6.................      4.803e-08   1.709e-07      0.281      > 0.5
44 age_cen7.................      2.867e-08   1.746e-08      1.642      0.101
45 x_dental_n_NON_ZERO......       0.001426     0.05237    0.02723      > 0.5
46 x_dental_n_MIS...........         0.4391      0.2754      1.594      0.111
47 num_miss_NON_ZERO........         0.2081     0.07945      2.619    0.00881
48 num_miss_MIS.............          0.000     Aliased
49 sm_pday_NON_ZERO.........        0.01347     0.01341      1.005      0.315
50 sm_pday_MIS..............       -0.02893      0.2996   -0.09657      > 0.5
51 x_bone_n_NON_ZERO........       -0.02045     0.06904    -0.2962      > 0.5
52 x_bone_n_MIS.............         0.3286       0.253      1.299      0.194

Linear term 1
53 dose.....................         0.9390      0.9104      1.031      0.302

            Records used          111

                Deviance      112.502
                     AIC      172.502
            Pearson Chi2      136.397      Degrees of freedom      81


ci level 95@
                                       95% Confidence Bounds

 # Name                           Estimate    Std. Err.      Lower       Upper
-- ----------------------------  ----------   ---------    --------    --------

Log-linear term 0
 4 rad_radiography_1........         14.94     0.7226     13.52     16.35
             EXP(estimate)        3.067e+06       2.060   7.442e+05   1.264e+07

 8 x_other_1................         14.81      1.834     11.22     18.41
             EXP(estimate)        2.712e+06       6.261   7.445e+04   9.877e+07

 9 x_other_2................         14.39      1.850     10.76     18.02
             EXP(estimate)        1.777e+06       6.360   4.730e+04   6.672e+07

11 chemotx_2................        -1.872     0.7047    -3.253   -0.4909
             EXP(estimate)           0.1538       2.023     0.03865      0.6121

14 flag2_1..................        -55.37  2.400e+04-4.710e+04 4.698e+04
             EXP(estimate)        8.971e-25       0.000       0.000       0.000

16 COM1_EXP1_0..............        -57.45  1.956e+04-3.839e+04 3.827e+04
             EXP(estimate)        1.126e-25       0.000       0.000       0.000

18 COM1_EXP1_2..............        0.5520     0.6876   -0.7957     1.900
             EXP(estimate)            1.737       1.989      0.4513       6.684

19 COM1_EXP1_3..............         1.520     0.5435    0.4543     2.585
             EXP(estimate)            4.570       1.722       1.575       13.26

22 exp_1....................        -2.150     0.2190    -2.579    -1.720
             EXP(estimate)           0.1165       1.245     0.07585      0.1790

25 y_int_2002...............        0.6136     0.8584    -1.069     2.296
             EXP(estimate)            1.847       2.359      0.3434       9.935

26 y_int_2003...............        0.2127     0.8246    -1.404     1.829
             EXP(estimate)            1.237       2.281      0.2457       6.227

27 y_int_2004...............      -0.06554     0.8617    -1.754     1.623
             EXP(estimate)           0.9366       2.367      0.1730       5.070

30 rad_army_1...............        -13.05      1.201    -15.40    -10.69
             EXP(estimate)        2.154e-06       3.323   2.046e-07   2.267e-05

31 rad_army_2...............        -11.86      1.034    -13.88    -9.830
             EXP(estimate)        7.087e-06       2.814   9.330e-07   5.383e-05

33 haz_exp_2................        0.4758     0.2757  -0.06462     1.016
             EXP(estimate)            1.609       1.317      0.9374       2.763

35 haz_el_2.................        -1.511     0.8086    -3.096   0.07395
             EXP(estimate)           0.2207       2.245     0.04525       1.077

37 haz_road_2...............         1.305     0.6413   0.04782     2.561
             EXP(estimate)            3.686       1.899       1.049       12.96

38 age_cen..................      -0.08813    0.05695   -0.1997   0.02348
             EXP(estimate)           0.9156       1.059      0.8189       1.024

39 age_cen2.................      0.003160   0.007871  -0.01227   0.01859
             EXP(estimate)            1.003       1.008      0.9878       1.019

40 age_cen3.................      0.002607   0.001412-0.0001608  0.005374
             EXP(estimate)            1.003       1.001      0.9998       1.005

41 age_cen4.................    -3.376e-05  6.948e-05-0.0001699 0.0001024
             EXP(estimate)            1.000       1.000      0.9998       1.000

42 age_cen5.................    -1.732e-05  9.249e-06-3.545e-05 8.057e-07
             EXP(estimate)            1.000       1.000       1.000       1.000

43 age_cen6.................     4.803e-08  1.709e-07-2.869e-07 3.830e-07
             EXP(estimate)            1.000       1.000       1.000       1.000

44 age_cen7.................     2.867e-08  1.746e-08-5.551e-09 6.289e-08
             EXP(estimate)            1.000       1.000       1.000       1.000

45 x_dental_n_NON_ZERO......      0.001426    0.05237   -0.1012    0.1041
             EXP(estimate)            1.001       1.054      0.9037       1.110

46 x_dental_n_MIS...........        0.4391     0.2754   -0.1008    0.9789
             EXP(estimate)            1.551       1.317      0.9041       2.662

47 num_miss_NON_ZERO........        0.2081    0.07945   0.05238    0.3638
             EXP(estimate)            1.231       1.083       1.054       1.439

49 sm_pday_NON_ZERO.........       0.01347    0.01341  -0.01281   0.03975
             EXP(estimate)            1.014       1.013      0.9873       1.041

50 sm_pday_MIS..............      -0.02893     0.2996   -0.6161    0.5583
             EXP(estimate)           0.9715       1.349      0.5400       1.748

51 x_bone_n_NON_ZERO........      -0.02045    0.06904   -0.1558    0.1149
             EXP(estimate)           0.9798       1.071      0.8558       1.122

52 x_bone_n_MIS.............        0.3286     0.2530   -0.1673    0.8245
             EXP(estimate)            1.389       1.288      0.8460       2.281


Linear term 1
53 dose.....................        0.9390     0.9104   -0.8454     2.723


!bounds 53 level 95@

profile 53 noplot force lower@

  Lower bound trial values 

             Deviance   One-Sided
     Beta     Change     P-Value 
     ____________________________

    0.7569  -0.04397     0.417 *
    0.1109    -1.149     0.142 *
    0.4091   -0.4195     0.259 *
    0.1611   -0.9937     0.159 *
   0.05915    -1.325     0.125 *
   -0.2564    -2.822    0.0465 *
   -0.4148    -3.928    0.0238 *
   -0.5462    -5.092    0.0120 *
   -0.6909    -6.718   0.00477 *
   -0.7787    -7.933   0.00243 *

   Sorted list of profile likelihood points 

             Deviance   One-Sided
     Beta     Change     P-Value 
     ____________________________

   -0.7787    -7.933   0.00243
   -0.6909    -6.718   0.00477
   -0.5462    -5.092    0.0120
   -0.4148    -3.928    0.0238
   -0.2564    -2.822    0.0465
   0.05915    -1.325     0.125
    0.1611   -0.9937     0.159
    0.1109    -1.149     0.142
    0.4091   -0.4195     0.259
    0.7569  -0.04397     0.417
    0.9390     0.000   0.00251


      Interpolated profile likelihood bounds
       for parameter 53 (dose)

            MLE     0.9390

      2-sided          Bounds         
       Level      Lower       Upper   
      ________________________________

      25.0%      0.6705        ????
      50.0%      0.3900        ????
      68.3%      0.1589        ????
      75.0%     0.05972        ????
      90.0%     -0.2374        ????
      95.0%     -0.4040        ????
      97.5%     -0.5394        ????
      99.0%     -0.6844        ????
      99.5%     -0.7750        ????


profile 53 noplot force upper@

  Upper bound trial values 

             Deviance   One-Sided
     Beta     Change     P-Value 
     ____________________________

     1.121  -0.03934     0.421 *
     1.865   -0.8348     0.180 *
     1.616   -0.4748     0.245 *
     1.961   -0.9949     0.159 *
     2.141    -1.320     0.125 *
     2.756    -2.639    0.0522 *
     3.218    -3.787    0.0258 *
     3.663    -4.985    0.0128 *
     4.228    -6.598   0.00510 *
     4.654    -7.860   0.00253 *

   Sorted list of profile likelihood points 

             Deviance   One-Sided
     Beta     Change     P-Value 
     ____________________________

    0.9390     0.000   0.00251
     1.121  -0.03934     0.421
     1.616   -0.4748     0.245
     1.865   -0.8348     0.180
     1.961   -0.9949     0.159
     2.141    -1.320     0.125
     2.756    -2.639    0.0522
     3.218    -3.787    0.0258
     3.663    -4.985    0.0128
     4.228    -6.598   0.00510
     4.654    -7.860   0.00253


      Interpolated profile likelihood bounds
       for parameter 53 (dose)

            MLE     0.9390

      2-sided          Bounds         
       Level      Lower       Upper   
      ________________________________

      25.0%        ????       1.242
      50.0%        ????       1.600
      68.3%        ????       1.964
      75.0%        ????       2.143
      90.0%        ????       2.785
      95.0%        ????       3.239
      97.5%        ????       3.677
      99.0%        ????       4.241
      99.5%        ????       4.660


!!!!!!!!!!!!!!!!!!!!!!!!!!!!!!!!!!!!!!!!!!!!!!!!!!!!!!!!!
!MULTIPLICATIVE MODEL - ADJUSTMENT FOR DAYS ACTIVE WORK !
!!!!!!!!!!!!!!!!!!!!!!!!!!!!!!!!!!!!!!!!!!!!!!!!!!!!!!!!!
linear 1 days_act_cat*dose@


fit@

          Iter  Step      Deviance

             0     0      115.330
             1     0      109.510
             2     0      109.177
             3     0      109.176
             4     0      109.176
             5     0      109.176
             6     0      109.176

Piece-wise exponential regression
Additive excess relative risk T0 * (1 + T1 + T2 + ...)

Number_cells_MN is used for cases
Number_cells_scored_1000 is used for person years


                            Parameter Summary Table

 # Name                            Estimate     Std.Err.  Test Stat.  P value
-- ----------------------------   ----------   ---------  ----------  --------
Log-linear term 0
 1 %CON.....................         -12.56     Aliased
 3 rad_radiography_0........          0.000     Aliased
 4 rad_radiography_1........          14.84      0.7248      20.47    < 0.001
 5 rad_radiography_2........          13.23     Aliased
 7 x_other_0................          0.000     Aliased
 8 x_other_1................          14.56       1.849      7.877    < 0.001
 9 x_other_2................          14.13       1.873      7.542    < 0.001
11 chemotx_2................         -1.747      0.7247     -2.411     0.0159
13 flag2_0..................          0.000     Aliased
14 flag2_1..................         -55.37     2.4e+04  -0.002307      > 0.5
16 COM1_EXP1_0..............         -57.45   1.956e+04  -0.002938      > 0.5
17 COM1_EXP1_1..............          0.000     Aliased
18 COM1_EXP1_2..............         0.5222      0.7064     0.7392       0.46
19 COM1_EXP1_3..............          1.615      0.5501      2.936    0.00332
21 exp_0....................          0.000     Aliased
22 exp_1....................         -2.263       0.842     -2.688    0.00719
23 exp_2....................         -1.374      0.8272     -1.662     0.0966
25 y_int_2002...............         0.7375      0.2429      3.037    0.00239
26 y_int_2003...............         0.3100     Aliased
27 y_int_2004...............       -0.02402      0.2872   -0.08366      > 0.5
29 rad_army_0...............          0.000     Aliased
30 rad_army_1...............         -13.02        1.21     -10.76    < 0.001
31 rad_army_2...............         -11.86       1.035     -11.46    < 0.001
33 haz_exp_2................         0.5032       0.276      1.823     0.0683
35 haz_el_2.................         -1.415      0.8117     -1.743     0.0813
37 haz_road_2...............          1.247      0.6462       1.93     0.0536
38 age_cen..................       -0.07329      0.0579     -1.266      0.206
39 age_cen2.................       0.002366    0.008009     0.2954      > 0.5
40 age_cen3.................       0.002376    0.001438      1.652     0.0986
41 age_cen4.................     -3.758e-05   7.019e-05    -0.5354      > 0.5
42 age_cen5.................     -1.553e-05   9.427e-06     -1.647     0.0996
43 age_cen6.................      7.592e-08   1.729e-07     0.4391      > 0.5
44 age_cen7.................      2.462e-08   1.779e-08      1.384      0.166
45 x_dental_n_NON_ZERO......       0.001651      0.0534    0.03092      > 0.5
46 x_dental_n_MIS...........         0.4245       0.281      1.511      0.131
47 num_miss_NON_ZERO........         0.1984      0.0833      2.382     0.0172
48 num_miss_MIS.............          0.000     Aliased
49 sm_pday_NON_ZERO.........        0.01562     0.01341      1.165      0.244
50 sm_pday_MIS..............       -0.04159      0.2979    -0.1396      > 0.5
51 x_bone_n_NON_ZERO........       -0.01306     0.06729     -0.194      > 0.5
52 x_bone_n_MIS.............         0.4100      0.2575      1.592      0.111

Linear term 1
53 days_act_cat_1 * dose....        0.01129       1.156   0.009763      > 0.5
54 days_act_cat_2 * dose....          4.280       2.864      1.494      0.135
55 days_act_cat_3 * dose....         0.4890       1.124     0.4352      > 0.5

            Records used          111

                Deviance      109.176
                     AIC      173.176
            Pearson Chi2      134.095      Degrees of freedom      79


ci level 95@
                                       95% Confidence Bounds

 # Name                           Estimate    Std. Err.      Lower       Upper
-- ----------------------------  ----------   ---------    --------    --------

Log-linear term 0
 4 rad_radiography_1........         14.84     0.7248     13.42     16.26
             EXP(estimate)        2.781e+06       2.064   6.719e+05   1.151e+07

 8 x_other_1................         14.56      1.849     10.94     18.19
             EXP(estimate)        2.116e+06       6.354   5.643e+04   7.932e+07

 9 x_other_2................         14.13      1.873     10.46     17.80
             EXP(estimate)        1.365e+06       6.508   3.473e+04   5.362e+07

11 chemotx_2................        -1.747     0.7247    -3.168   -0.3266
             EXP(estimate)           0.1743       2.064     0.04211      0.7214

14 flag2_1..................        -55.37  2.400e+04-4.710e+04 4.698e+04
             EXP(estimate)        8.971e-25       0.000       0.000       0.000

16 COM1_EXP1_0..............        -57.45  1.956e+04-3.839e+04 3.827e+04
             EXP(estimate)        1.126e-25       0.000       0.000       0.000

18 COM1_EXP1_2..............        0.5222     0.7064   -0.8624     1.907
             EXP(estimate)            1.686       2.027      0.4222       6.731

19 COM1_EXP1_3..............         1.615     0.5501    0.5371     2.694
             EXP(estimate)            5.030       1.733       1.711       14.78

22 exp_1....................        -2.263     0.8420    -3.913   -0.6127
             EXP(estimate)           0.1040       2.321     0.01998      0.5419

23 exp_2....................        -1.374     0.8272    -2.996    0.2468
             EXP(estimate)           0.2530       2.287     0.05000       1.280

25 y_int_2002...............        0.7375     0.2429    0.2615     1.214
             EXP(estimate)            2.091       1.275       1.299       3.365

27 y_int_2004...............      -0.02402     0.2872   -0.5868    0.5388
             EXP(estimate)           0.9763       1.333      0.5561       1.714

30 rad_army_1...............        -13.02      1.210    -15.39    -10.65
             EXP(estimate)        2.218e-06       3.352   2.071e-07   2.375e-05

31 rad_army_2...............        -11.86      1.035    -13.89    -9.833
             EXP(estimate)        7.057e-06       2.814   9.286e-07   5.363e-05

33 haz_exp_2................        0.5032     0.2760  -0.03780     1.044
             EXP(estimate)            1.654       1.318      0.9629       2.841

35 haz_el_2.................        -1.415     0.8117    -3.006    0.1760
             EXP(estimate)           0.2429       2.252     0.04950       1.192

37 haz_road_2...............         1.247     0.6462  -0.01955     2.513
             EXP(estimate)            3.480       1.908      0.9806       12.35

38 age_cen..................      -0.07329    0.05790   -0.1868   0.04019
             EXP(estimate)           0.9293       1.060      0.8296       1.041

39 age_cen2.................      0.002366   0.008009  -0.01333   0.01806
             EXP(estimate)            1.002       1.008      0.9868       1.018

40 age_cen3.................      0.002376   0.001438-0.0004435  0.005195
             EXP(estimate)            1.002       1.001      0.9996       1.005

41 age_cen4.................    -3.758e-05  7.019e-05-0.0001751 9.999e-05
             EXP(estimate)            1.000       1.000      0.9998       1.000

42 age_cen5.................    -1.553e-05  9.427e-06-3.400e-05 2.951e-06
             EXP(estimate)            1.000       1.000       1.000       1.000

43 age_cen6.................     7.592e-08  1.729e-07-2.629e-07 4.147e-07
             EXP(estimate)            1.000       1.000       1.000       1.000

44 age_cen7.................     2.462e-08  1.779e-08-1.025e-08 5.949e-08
             EXP(estimate)            1.000       1.000       1.000       1.000

45 x_dental_n_NON_ZERO......      0.001651    0.05340   -0.1030    0.1063
             EXP(estimate)            1.002       1.055      0.9021       1.112

46 x_dental_n_MIS...........        0.4245     0.2810   -0.1263    0.9752
             EXP(estimate)            1.529       1.324      0.8814       2.652

47 num_miss_NON_ZERO........        0.1984    0.08330   0.03511    0.3616
             EXP(estimate)            1.219       1.087       1.036       1.436

49 sm_pday_NON_ZERO.........       0.01562    0.01341  -0.01065   0.04190
             EXP(estimate)            1.016       1.013      0.9894       1.043

50 sm_pday_MIS..............      -0.04159     0.2979   -0.6256    0.5424
             EXP(estimate)           0.9593       1.347      0.5350       1.720

51 x_bone_n_NON_ZERO........      -0.01306    0.06729   -0.1449    0.1188
             EXP(estimate)           0.9870       1.070      0.8651       1.126

52 x_bone_n_MIS.............        0.4100     0.2575  -0.09483    0.9147
             EXP(estimate)            1.507       1.294      0.9095       2.496


Linear term 1
53 days_act_cat_1 * dose....       0.01129      1.156    -2.254     2.277

54 days_act_cat_2 * dose....         4.280      2.864    -1.334     9.894

55 days_act_cat_3 * dose....        0.4890      1.124    -1.713     2.691


!bounds 53 level 95@

profile 53 noplot force lower@

  Lower bound trial values 

             Deviance   One-Sided
     Beta     Change     P-Value 
     ____________________________

   -0.2199  -0.04064     0.420 *
    -1.126    -1.322     0.125 *
   -0.6709   -0.4053     0.262 *
   -0.9944   -0.9838     0.161 *
    -1.127    -1.323     0.125 *
    -1.524    -2.853    0.0456 *
    -1.712    -3.948    0.0235 *
    -1.866    -5.109    0.0119 *
    -2.033    -6.743   0.00471 *
    -2.131    -7.949   0.00241 *

   Sorted list of profile likelihood points 

             Deviance   One-Sided
     Beta     Change     P-Value 
     ____________________________

    -2.131    -7.949   0.00241
    -2.033    -6.743   0.00471
    -1.866    -5.109    0.0119
    -1.712    -3.948    0.0235
    -1.524    -2.853    0.0456
    -1.127    -1.323     0.125
   -0.9944   -0.9838     0.161
    -1.126    -1.322     0.125
   -0.6709   -0.4053     0.262
   -0.2199  -0.04064     0.420
   0.01129     0.000   0.00253


      Interpolated profile likelihood bounds
       for parameter 53 (days_act_cat_1 * dose)

            MLE    0.01129

      2-sided          Bounds         
       Level      Lower       Upper   
      ________________________________

      25.0%     -0.3411        ????
      50.0%     -0.7051        ????
      68.3%      -1.001        ????
      75.0%      -1.127        ????
      90.0%      -1.495        ????
      95.0%      -1.696        ????
      97.5%      -1.856        ????
      99.0%      -2.024        ????
      99.5%      -2.126        ????


profile 53 noplot force upper@

  Upper bound trial values 

             Deviance   One-Sided
     Beta     Change     P-Value 
     ____________________________

    0.2425  -0.03598     0.425 *
     1.296   -0.8802     0.174 *
    0.9243   -0.4799     0.244 *
     1.391   -0.9960     0.159 *
     1.637    -1.320     0.125 *
     2.486    -2.634    0.0523 *
     3.132    -3.784    0.0259 *
     3.759    -4.983    0.0128 *
     4.560    -6.597   0.00511 *
     5.166    -7.860   0.00253 *

   Sorted list of profile likelihood points 

             Deviance   One-Sided
     Beta     Change     P-Value 
     ____________________________

   0.01129     0.000   0.00253
    0.2425  -0.03598     0.425
    0.9243   -0.4799     0.244
     1.296   -0.8802     0.174
     1.391   -0.9960     0.159
     1.637    -1.320     0.125
     2.486    -2.634    0.0523
     3.132    -3.784    0.0259
     3.759    -4.983    0.0128
     4.560    -6.597   0.00511
     5.166    -7.860   0.00253


      Interpolated profile likelihood bounds
       for parameter 53 (days_act_cat_1 * dose)

            MLE    0.01129

      2-sided          Bounds         
       Level      Lower       Upper   
      ________________________________

      25.0%        ????      0.4169
      50.0%        ????      0.8971
      68.3%        ????       1.394
      75.0%        ????       1.640
      90.0%        ????       2.528
      95.0%        ????       3.163
      97.5%        ????       3.779
      99.0%        ????       4.578
      99.5%        ????       5.176


!bounds 54 level 95@

profile 54 noplot force lower@

  Lower bound trial values 

             Deviance   One-Sided
     Beta     Change     P-Value 
     ____________________________

     3.707  -0.04242     0.418 *
     1.580    -1.319     0.125 *
     2.652   -0.3983     0.264 *
     1.884   -0.9808     0.161 *
     1.576    -1.323     0.125 *
    0.6609    -2.891    0.0445
    0.7483    -2.695    0.0503 *
    0.2862    -3.886    0.0243 *
  -0.05836    -5.092    0.0120 *
   -0.4172    -6.793   0.00458 *
   -0.6074    -7.973   0.00237 *

   Sorted list of profile likelihood points 

             Deviance   One-Sided
     Beta     Change     P-Value 
     ____________________________

   -0.6074    -7.973   0.00237
   -0.4172    -6.793   0.00458
  -0.05836    -5.092    0.0120
    0.2862    -3.886    0.0243
    0.7483    -2.695    0.0503
     1.576    -1.323     0.125
     1.884   -0.9808     0.161
     1.580    -1.319     0.125
     2.652   -0.3983     0.264
     3.707  -0.04242     0.418
     4.280     0.000   0.00253


      Interpolated profile likelihood bounds
       for parameter 54 (days_act_cat_2 * dose)

            MLE      4.280

      2-sided          Bounds         
       Level      Lower       Upper   
      ________________________________

      25.0%       3.428        ????
      50.0%       2.561        ????
      68.3%       1.865        ????
      75.0%       1.576        ????
      90.0%      0.7436        ????
      95.0%      0.3007        ????
      97.5%    -0.04173        ????
      99.0%     -0.3891        ????
      99.5%     -0.5933        ????


profile 54 noplot force upper@

  Upper bound trial values 

             Deviance   One-Sided
     Beta     Change     P-Value 
     ____________________________

     4.853  -0.03685     0.424 *
     7.388   -0.8402     0.180 *
     6.539   -0.4804     0.244 *
     7.709   -0.9940     0.159 *
     8.338    -1.319     0.125 *
     10.51    -2.627    0.0525 *
     12.19    -3.778    0.0260 *
     13.85    -4.980    0.0128 *
     15.98    -6.595   0.00511 *
     17.62    -7.859   0.00253 *

   Sorted list of profile likelihood points 

             Deviance   One-Sided
     Beta     Change     P-Value 
     ____________________________

     4.280     0.000   0.00253
     4.853  -0.03685     0.424
     6.539   -0.4804     0.244
     7.388   -0.8402     0.180
     7.709   -0.9940     0.159
     8.338    -1.319     0.125
     10.51    -2.627    0.0525
     12.19    -3.778    0.0260
     13.85    -4.980    0.0128
     15.98    -6.595   0.00511
     17.62    -7.859   0.00253


      Interpolated profile likelihood bounds
       for parameter 54 (days_act_cat_2 * dose)

            MLE      4.280

      2-sided          Bounds         
       Level      Lower       Upper   
      ________________________________

      25.0%        ????       5.278
      50.0%        ????       6.470
      68.3%        ????       7.722
      75.0%        ????       8.346
      90.0%        ????       10.63
      95.0%        ????       12.28
      97.5%        ????       13.91
      99.0%        ????       16.04
      99.5%        ????       17.65


!bounds 55 level 95@

profile 55 noplot force lower@

  Lower bound trial values 

             Deviance   One-Sided
     Beta     Change     P-Value 
     ____________________________

    0.2643  -0.04975     0.412 *
   -0.4143    -1.133     0.144 *
  -0.09866   -0.4025     0.263 *
   -0.3675   -0.9905     0.160 *
   -0.4712    -1.327     0.125 *
   -0.7824    -2.931    0.0435
   -0.7473    -2.690    0.0505 *
   -0.8990    -3.897    0.0242 *
    -1.007    -5.116    0.0119 *
    -1.116    -6.872   0.00438
    -1.103    -6.621   0.00504 *
    -1.163    -7.927   0.00244 *

   Sorted list of profile likelihood points 

             Deviance   One-Sided
     Beta     Change     P-Value 
     ____________________________

    -1.163    -7.927   0.00244
    -1.103    -6.621   0.00504
    -1.007    -5.116    0.0119
   -0.8990    -3.897    0.0242
   -0.7473    -2.690    0.0505
   -0.4712    -1.327     0.125
   -0.3675   -0.9905     0.160
   -0.4143    -1.133     0.144
  -0.09866   -0.4025     0.263
    0.2643  -0.04975     0.412
    0.4890     0.000   0.00253


      Interpolated profile likelihood bounds
       for parameter 55 (days_act_cat_3 * dose)

            MLE     0.4890

      2-sided          Bounds         
       Level      Lower       Upper   
      ________________________________

      25.0%      0.1802        ????
      50.0%     -0.1286        ????
      68.3%     -0.3708        ????
      75.0%     -0.4701        ????
      90.0%     -0.7496        ????
      95.0%     -0.8933        ????
      97.5%      -1.001        ????
      99.0%      -1.104        ????
      99.5%      -1.161        ????


profile 55 noplot force upper@

  Upper bound trial values 

             Deviance   One-Sided
     Beta     Change     P-Value 
     ____________________________

    0.7137  -0.04175     0.419 *
     1.565   -0.7312     0.196 *
     1.328   -0.4764     0.245 *
     1.777   -0.9880     0.160 *
     2.025    -1.317     0.126 *
     2.882    -2.614    0.0529 *
     3.572    -3.768    0.0261 *
     4.264    -4.974    0.0129 *
     5.176    -6.591   0.00512 *
     5.889    -7.858   0.00253 *

   Sorted list of profile likelihood points 

             Deviance   One-Sided
     Beta     Change     P-Value 
     ____________________________

    0.4890     0.000   0.00253
    0.7137  -0.04175     0.419
     1.328   -0.4764     0.245
     1.565   -0.7312     0.196
     1.777   -0.9880     0.160
     2.025    -1.317     0.126
     2.882    -2.614    0.0529
     3.572    -3.768    0.0261
     4.264    -4.974    0.0129
     5.176    -6.591   0.00512
     5.889    -7.858   0.00253


      Interpolated profile likelihood bounds
       for parameter 55 (days_act_cat_3 * dose)

            MLE     0.4890

      2-sided          Bounds         
       Level      Lower       Upper   
      ________________________________

      25.0%        ????      0.8579
      50.0%        ????       1.306
      68.3%        ????       1.787
      75.0%        ????       2.030
      90.0%        ????       2.939
      95.0%        ????       3.615
      97.5%        ????       4.293
      99.0%        ????       5.201
      99.5%        ????       5.901


!!!!!!!!!!!!!!!!!!!!!!!!!!!!!!!!!!!!!!!!!!!!!!!!!!!!!!!!!!!!!!!!!!!!!!!!!!!!!!!!
!!!!!!!!!!!!!!!!!!!!!!!!!!!!!!!!!!!!!!!!!!!!!!!!!!!!!!!!!!!!!!!!!!!!!!!!!!!!!!!!
!!!Exclusion of all cancers  (final definition n=6)                          !!!
!!!!!!!!!!!!!!!!!!!!!!!!!!!!!!!!!!!!!!!!!!!!!!!!!!!!!!!!!!!!!!!!!!!!!!!!!!!!!!!!
!!!!!!!!!!!!!!!!!!!!!!!!!!!!!!!!!!!!!!!!!!!!!!!!!!!!!!!!!!!!!!!!!!!!!!!!!!!!!!!!

select (no_tumour_final == 1)@

105 records to be used


ADD@

!Null model
loglinear 0 x_other_n rad_army COM1_EXP1
 age_cen age_cen2 age_cen3 age_cen4 age_cen5
 exp x_dental_n_NON_ZERO exp x_dental_n_MIS 
    x_bone industry sm_pday_NON_ZERO  sm_pday_MIS num_miss_NON_ZERO num_miss_MIS
    haz_road rad_radiography other_chemical flag_definite haz_chem@


linear 1@


loglinear 1@


fit@

          Iter  Step      Deviance

             0     0      344.950
             1     1      155.410
             2     0      116.296
             3     0      107.049
             4     0      106.376
             5     0      106.166
             6     0      106.089
             7     0      106.061
             8     0      106.050
             9     0      106.047
            10     0      106.045
            11     0      106.045
            12     0      106.044
            13     0      106.044
            14     0      106.044
            15     0      106.044
            16     0      106.044
            17     0      106.044
            18     0      106.044
            19     0      106.044
            20     0      106.044
            21     0      106.044

Piece-wise exponential regression
Additive  T0 + T1 + T2 + ...

Using (no_tumour_final == 1)

Number_cells_MN is used for cases
Number_cells_scored_1000 is used for person years


                            Parameter Summary Table

 # Name                            Estimate     Std.Err.  Test Stat.  P value
-- ----------------------------   ----------   ---------  ----------  --------
Log-linear term 0
 1 %CON.....................          0.000     Aliased
 3 x_other_n_0..............          0.000     Aliased
 4 x_other_n_1..............         0.3296      0.2285      1.442      0.149
 5 x_other_n_2..............         0.1861      0.3553     0.5238      > 0.5
 6 x_other_n_3..............          1.734       0.455      3.811    < 0.001
 7 x_other_n_4..............         0.5800      0.4446      1.305      0.192
 8 x_other_n_5..............         -20.66   2.378e+04 -0.0008685      > 0.5
 9 x_other_n_6..............          2.059      0.5881      3.502    < 0.001
11 rad_army_0...............          0.000     Aliased
12 rad_army_1...............         -14.32      0.7297     -19.63    < 0.001
13 rad_army_2...............         -13.11     Aliased
15 COM1_EXP1_0..............         -20.83   1.927e+04  -0.001081      > 0.5
16 COM1_EXP1_1..............          0.000     Aliased
17 COM1_EXP1_2..............         0.5962      0.7034     0.8476      0.397
18 COM1_EXP1_3..............          1.623       0.568      2.856    0.00428
20 exp_0....................          0.000     Aliased
21 exp_1....................        -0.3143      0.1957     -1.606      0.108
22 exp_2....................         0.4289     Aliased
24 x_bone_0.................          0.000     Aliased
25 x_bone_1.................          14.02      0.2064      67.91    < 0.001
26 x_bone_2.................          14.57     Aliased
28 industry_0...............          0.000     Aliased
29 industry_1...............        -0.5822      0.2899     -2.008     0.0446
31 haz_road_2...............          1.580       1.147      1.378      0.168
33 rad_radiography_0........          0.000     Aliased
34 rad_radiography_1........          16.18       1.272      12.72    < 0.001
35 rad_radiography_2........          14.39       1.034      13.91    < 0.001
37 other_chemical_0.........          0.000     Aliased
38 other_chemical_1.........        -0.6250       0.328     -1.906     0.0567
40 flag_definite_0..........         -13.73       2.385     -5.758    < 0.001
41 flag_definite_1..........         -14.07       2.356     -5.973    < 0.001
42 age_cen..................      -0.005218     0.03257    -0.1602      > 0.5
43 age_cen2.................      -0.002728    0.003801    -0.7177      0.473
44 age_cen3.................      8.748e-05   0.0004263     0.2052      > 0.5
45 age_cen4.................      9.961e-06   1.393e-05     0.7151      0.475
46 age_cen5.................     -8.354e-07   1.221e-06    -0.6842      0.494
47 x_dental_n_NON_ZERO......       -0.02763     0.05866    -0.4711      > 0.5
48 x_dental_n_MIS...........         0.5274      0.2775        1.9     0.0574
49 sm_pday_NON_ZERO.........        0.01765     0.01316      1.342       0.18
50 sm_pday_MIS..............       -0.09546      0.2853    -0.3346      > 0.5
51 num_miss_NON_ZERO........         0.2437     0.07323      3.329    < 0.001
52 num_miss_MIS.............          0.000     Aliased
53 haz_chem.................         -1.481      0.8401     -1.763      0.078

            Records used          105

                Deviance      106.044
                     AIC      166.044
            Pearson Chi2      119.078      Degrees of freedom      75


 *** WARNING: Parameter x_other_n_5 changed by 5.0% MLE may be infinite or may not exist


!!!!!!!!!!!!!!!!!!!!!!!!!!
!ADDITIVE MODEL - LINEAR !
!!!!!!!!!!!!!!!!!!!!!!!!!!

ADD@

linear 1 dose@


loglinear 1@


fit@

          Iter  Step      Deviance

             0     0      106.044
             1     0      106.044
             2     0      106.044
             3     0      106.041
             4     0      106.023
             5     0      105.910
             6     0      105.310
             7     0      103.676
             8     0      102.695
             9     0      102.566
            10     0      102.558
            11     0      102.557
            12     0      102.557
            13     0      102.557
            14     0      102.557
            15     0      102.557

Piece-wise exponential regression
Additive  T0 + T1 + T2 + ...

Using (no_tumour_final == 1)

Number_cells_MN is used for cases
Number_cells_scored_1000 is used for person years


                            Parameter Summary Table

 # Name                            Estimate     Std.Err.  Test Stat.  P value
-- ----------------------------   ----------   ---------  ----------  --------
Log-linear term 0
 1 %CON.....................          0.000     Aliased
 3 x_other_n_0..............          0.000     Aliased
 4 x_other_n_1..............         0.3198      0.2361      1.354      0.176
 5 x_other_n_2..............         0.1776       0.375     0.4735      > 0.5
 6 x_other_n_3..............          1.882      0.4747      3.964    < 0.001
 7 x_other_n_4..............         0.5639       0.506      1.114      0.265
 8 x_other_n_5..............         -104.9   2.378e+04  -0.004411      > 0.5
 9 x_other_n_6..............          2.334      0.6154      3.793    < 0.001
11 rad_army_0...............          0.000     Aliased
12 rad_army_1...............         -14.32      0.8106     -17.66    < 0.001
13 rad_army_2...............         -13.11     Aliased
15 COM1_EXP1_0..............         -152.7   1.927e+04   -0.00792      > 0.5
16 COM1_EXP1_1..............          0.000     Aliased
17 COM1_EXP1_2..............         0.7181      0.7149      1.005      0.315
18 COM1_EXP1_3..............          1.852      0.6076      3.048    0.00231
20 exp_0....................          0.000     Aliased
21 exp_1....................        -0.3675      0.2137      -1.72     0.0854
22 exp_2....................         0.4289     Aliased
24 x_bone_0.................          0.000     Aliased
25 x_bone_1.................          14.09        2.71      5.198    < 0.001
26 x_bone_2.................          14.80       2.737      5.406    < 0.001
28 industry_0...............          0.000     Aliased
29 industry_1...............        -0.6056       0.306     -1.979     0.0478
31 haz_road_2...............          1.177        1.27     0.9269      0.354
33 rad_radiography_0........          0.000     Aliased
34 rad_radiography_1........          16.77       1.703      9.847    < 0.001
35 rad_radiography_2........          14.84       1.506      9.855    < 0.001
37 other_chemical_0.........          0.000     Aliased
38 other_chemical_1.........        -0.7000      0.3383     -2.069     0.0385
40 flag_definite_0..........         -13.20     Aliased
41 flag_definite_1..........         -13.57      0.2166     -62.66    < 0.001
42 age_cen..................      -0.007550     0.03439    -0.2195      > 0.5
43 age_cen2.................      -0.004999    0.004181     -1.196      0.232
44 age_cen3.................      0.0001467   0.0004658     0.3149      > 0.5
45 age_cen4.................      1.648e-05   1.515e-05      1.088      0.277
46 age_cen5.................     -1.003e-06   1.328e-06    -0.7547       0.45
47 x_dental_n_NON_ZERO......       -0.04939     0.06465     -0.764      0.445
48 x_dental_n_MIS...........         0.4919      0.2925      1.681     0.0927
49 sm_pday_NON_ZERO.........        0.02017     0.01389      1.452      0.146
50 sm_pday_MIS..............        -0.1085      0.3005    -0.3609      > 0.5
51 num_miss_NON_ZERO........         0.1958     0.08733      2.242      0.025
52 num_miss_MIS.............          0.000     Aliased
53 haz_chem.................         -1.764      0.8692     -2.029     0.0424

Linear term 1
54 dose.....................          3.034       1.651      1.838     0.0661

            Records used          105

                Deviance      102.557
                     AIC      160.557
            Pearson Chi2      120.216      Degrees of freedom      76


ci level 95@
                                       95% Confidence Bounds

 # Name                           Estimate    Std. Err.      Lower       Upper
-- ----------------------------  ----------   ---------    --------    --------

Log-linear term 0
 4 x_other_n_1..............        0.3198     0.2361   -0.1431    0.7826
             EXP(estimate)            1.377       1.266      0.8667       2.187

 5 x_other_n_2..............        0.1776     0.3750   -0.5574    0.9126
             EXP(estimate)            1.194       1.455      0.5727       2.491

 6 x_other_n_3..............         1.882     0.4747    0.9512     2.812
             EXP(estimate)            6.564       1.608       2.589       16.65

 7 x_other_n_4..............        0.5639     0.5060   -0.4278     1.556
             EXP(estimate)            1.757       1.659      0.6519       4.738

 8 x_other_n_5..............        -104.9  2.378e+04-4.672e+04 4.651e+04
             EXP(estimate)        2.748e-46       0.000       0.000       0.000

 9 x_other_n_6..............         2.334     0.6154     1.128     3.540
             EXP(estimate)            10.32       1.850       3.089       34.46

12 rad_army_1...............        -14.32     0.8106    -15.90    -12.73
             EXP(estimate)        6.067e-07       2.249   1.239e-07   2.971e-06

15 COM1_EXP1_0..............        -152.7  1.927e+04-3.793e+04 3.763e+04
             EXP(estimate)        5.049e-67       0.000       0.000       0.000

17 COM1_EXP1_2..............        0.7181     0.7149   -0.6830     2.119
             EXP(estimate)            2.051       2.044      0.5051       8.325

18 COM1_EXP1_3..............         1.852     0.6076    0.6609     3.043
             EXP(estimate)            6.371       1.836       1.936       20.96

21 exp_1....................       -0.3675     0.2137   -0.7863   0.05129
             EXP(estimate)           0.6925       1.238      0.4555       1.053

25 x_bone_1.................         14.09      2.710     8.777     19.40
             EXP(estimate)        1.315e+06       15.04       6482.   2.667e+08

26 x_bone_2.................         14.80      2.737     9.431     20.16
             EXP(estimate)        2.664e+06       15.44   1.247e+04   5.691e+08

29 industry_1...............       -0.6056     0.3060    -1.205 -0.005745
             EXP(estimate)           0.5458       1.358      0.2996      0.9943

31 haz_road_2...............         1.177      1.270    -1.312     3.667
             EXP(estimate)            3.246       3.561      0.2693       39.12

34 rad_radiography_1........         16.77      1.703     13.44     20.11
             EXP(estimate)        1.927e+07       5.493   6.839e+05   5.432e+08

35 rad_radiography_2........         14.84      1.506     11.89     17.79
             EXP(estimate)        2.778e+06       4.506   1.453e+05   5.312e+07

38 other_chemical_1.........       -0.7000     0.3383    -1.363  -0.03701
             EXP(estimate)           0.4966       1.403      0.2559      0.9637

41 flag_definite_1..........        -13.57     0.2166    -14.00    -13.15
             EXP(estimate)        1.277e-06       1.242   8.350e-07   1.952e-06

42 age_cen..................     -0.007550    0.03439  -0.07496   0.05986
             EXP(estimate)           0.9925       1.035      0.9278       1.062

43 age_cen2.................     -0.004999   0.004181  -0.01319  0.003196
             EXP(estimate)           0.9950       1.004      0.9869       1.003

44 age_cen3.................     0.0001467  0.0004658-0.0007664  0.001060
             EXP(estimate)            1.000       1.000      0.9992       1.001

45 age_cen4.................     1.648e-05  1.515e-05-1.321e-05 4.617e-05
             EXP(estimate)            1.000       1.000       1.000       1.000

46 age_cen5.................    -1.003e-06  1.328e-06-3.606e-06 1.601e-06
             EXP(estimate)            1.000       1.000       1.000       1.000

47 x_dental_n_NON_ZERO......      -0.04939    0.06465   -0.1761   0.07733
             EXP(estimate)           0.9518       1.067      0.8385       1.080

48 x_dental_n_MIS...........        0.4919     0.2925  -0.08149     1.065
             EXP(estimate)            1.635       1.340      0.9217       2.902

49 sm_pday_NON_ZERO.........       0.02017    0.01389 -0.007053   0.04739
             EXP(estimate)            1.020       1.014      0.9930       1.049

50 sm_pday_MIS..............       -0.1085     0.3005   -0.6975    0.4806
             EXP(estimate)           0.8972       1.351      0.4978       1.617

51 num_miss_NON_ZERO........        0.1958    0.08733   0.02464    0.3670
             EXP(estimate)            1.216       1.091       1.025       1.443

53 haz_chem.................        -1.764     0.8692    -3.467  -0.06021
             EXP(estimate)           0.1714       2.385     0.03120      0.9416


Linear term 1
54 dose.....................         3.034      1.651   -0.2016     6.269


!bounds 54 level 95@

profile 54 noplot force lower@

  Lower bound trial values 

             Deviance   One-Sided
     Beta     Change     P-Value 
     ____________________________

     2.704  -0.03559     0.425 *
     1.179    -1.237     0.133 *
     1.902   -0.4412     0.253 *
     1.359   -0.9976     0.159 *
     1.118    -1.323     0.125 *
    0.3397    -2.717    0.0496 *
 ***   ERROR: No convergence

   Sorted list of profile likelihood points 

             Deviance   One-Sided
     Beta     Change     P-Value 
     ____________________________

    0.3397    -2.717    0.0496
     1.118    -1.323     0.125
     1.359   -0.9976     0.159
     1.179    -1.237     0.133
     1.902   -0.4412     0.253
     2.704  -0.03559     0.425
     3.034     0.000   0.00253


      Interpolated profile likelihood bounds
       for parameter 54 (dose)

            MLE      3.034

      2-sided          Bounds         
       Level      Lower       Upper   
      ________________________________

      25.0%       2.484        ????
      50.0%       1.885        ????
      68.3%       1.357        ????
      75.0%       1.118        ????
      90.0%      0.3450        ????
      95.0%        ????        ????
      97.5%        ????        ????
      99.0%        ????        ????
      99.5%        ????        ????


profile 54 noplot force upper@

  Upper bound trial values 

             Deviance   One-Sided
     Beta     Change     P-Value 
     ____________________________

     3.364  -0.03404     0.427 *
     4.973    -1.058     0.152 *
     4.298   -0.4694     0.247 *
     4.917    -1.001     0.159 *
     5.219    -1.322     0.125 *
     6.237    -2.671    0.0511 *
     6.940    -3.814    0.0254 *
     7.589    -5.004    0.0126 *
     8.383    -6.616   0.00505 *
     8.953    -7.869   0.00251 *

   Sorted list of profile likelihood points 

             Deviance   One-Sided
     Beta     Change     P-Value 
     ____________________________

     3.034     0.000   0.00253
     3.364  -0.03404     0.427
     4.298   -0.4694     0.247
     4.917    -1.001     0.159
     4.973    -1.058     0.152
     5.219    -1.322     0.125
     6.237    -2.671    0.0511
     6.940    -3.814    0.0254
     7.589    -5.004    0.0126
     8.383    -6.616   0.00505
     8.953    -7.869   0.00251


      Interpolated profile likelihood bounds
       for parameter 54 (dose)

            MLE      3.034

      2-sided          Bounds         
       Level      Lower       Upper   
      ________________________________

      25.0%        ????       3.614
      50.0%        ????       4.277
      68.3%        ????       4.916
      75.0%        ????       5.220
      90.0%        ????       6.260
      95.0%        ????       6.956
      97.5%        ????       7.599
      99.0%        ????       8.392
      99.5%        ????       8.958


!!!!!!!!!!!!!!!!!!!!!!!!!!!!!!!!!!!!!!!!!!!!!!!!!!
!ADDITIVE MODEL - ADJUSTMENT FOR DAYS ACTIVE WORK!
!!!!!!!!!!!!!!!!!!!!!!!!!!!!!!!!!!!!!!!!!!!!!!!!!!
linear 1 days_act_cat*dose@


parameter 54 init 3.034@


parameter 55 init 3.034@


parameter 56 init 3.034@


fit@

          Iter  Step      Deviance

             0     0      102.557
             1     1      101.269
             2     1      100.485
             3     1      100.002
             4     1      99.7039
             5     1      99.5201
             6     1      99.4071
             7     1      99.3377
             8     1      99.2952
             9     1      99.2693
            10     1      99.2534
            11     1      99.2437
            12     1      99.2378
            13     1      99.2342
            14     1      99.2320
            15     1      99.2307
            16     1      99.2299
            17     1      99.2294
            18     1      99.2291
            19     1      99.2289
            20     1      99.2288
            21     1      99.2287
            22     1      99.2287
            23     1      99.2286
            24     1      99.2286
            25     1      99.2286
            26     1      99.2286
            27     1      99.2286
            28     2      99.2286
            29     2      99.2286
            30     2      99.2286
            31     2      99.2286
            32     2      99.2286

Piece-wise exponential regression
Additive  T0 + T1 + T2 + ...

Using (no_tumour_final == 1)

Number_cells_MN is used for cases
Number_cells_scored_1000 is used for person years


                            Parameter Summary Table

 # Name                            Estimate     Std.Err.  Test Stat.  P value
-- ----------------------------   ----------   ---------  ----------  --------
Log-linear term 0
 1 %CON.....................          0.000     Aliased
 3 x_other_n_0..............          0.000     Aliased
 4 x_other_n_1..............         0.3143      0.2357      1.333      0.182
 5 x_other_n_2..............         0.1560      0.3822     0.4081      > 0.5
 6 x_other_n_3..............          1.907      0.4822      3.955    < 0.001
 7 x_other_n_4..............         0.5726      0.5171      1.107      0.268
 8 x_other_n_5..............         -104.9   2.378e+04  -0.004411      > 0.5
 9 x_other_n_6..............          2.366      0.6169      3.835    < 0.001
11 rad_army_0...............          0.000     Aliased
12 rad_army_1...............         -14.28       0.813     -17.57    < 0.001
13 rad_army_2...............         -13.11     Aliased
15 COM1_EXP1_0..............         -152.7   1.927e+04   -0.00792      > 0.5
16 COM1_EXP1_1..............          0.000     Aliased
17 COM1_EXP1_2..............         0.7299      0.7192      1.015       0.31
18 COM1_EXP1_3..............          1.909      0.6091      3.134    0.00172
20 exp_0....................          0.000     Aliased
21 exp_1....................        -0.3988      0.2171     -1.837     0.0662
22 exp_2....................         0.4289     Aliased
24 x_bone_0.................          0.000     Aliased
25 x_bone_1.................          14.10        2.52      5.592    < 0.001
26 x_bone_2.................          14.85       2.555      5.811    < 0.001
28 industry_0...............          0.000     Aliased
29 industry_1...............        -0.6324      0.3105     -2.037     0.0417
31 haz_road_2...............          1.012       1.285     0.7876      0.431
33 rad_radiography_0........          0.000     Aliased
34 rad_radiography_1........          16.45       1.305       12.6    < 0.001
35 rad_radiography_2........          14.49       1.037      13.97    < 0.001
37 other_chemical_0.........          0.000     Aliased
38 other_chemical_1.........        -0.7393      0.3413     -2.166     0.0303
40 flag_definite_0..........         -12.42     Aliased
41 flag_definite_1..........         -12.78      0.2153     -59.35    < 0.001
42 age_cen..................      -0.006502     0.03445    -0.1888      > 0.5
43 age_cen2.................      -0.005661    0.004192     -1.351      0.177
44 age_cen3.................      0.0001683   0.0004691     0.3588      > 0.5
45 age_cen4.................      1.843e-05   1.524e-05      1.209      0.227
46 age_cen5.................     -1.074e-06   1.339e-06    -0.8017      0.423
47 x_dental_n_NON_ZERO......       -0.05888     0.06622    -0.8892      0.374
48 x_dental_n_MIS...........         0.4680       0.293      1.598       0.11
49 sm_pday_NON_ZERO.........        0.02060      0.0139      1.483      0.138
50 sm_pday_MIS..............        -0.1333      0.3008    -0.4432      > 0.5
51 num_miss_NON_ZERO........         0.1828     0.09005       2.03     0.0423
52 num_miss_MIS.............          0.000     Aliased
53 haz_chem.................         -1.870      0.8717     -2.145      0.032

Linear term 1
54 days_act_cat_1 * dose....      5.884e-07    0.004749  0.0001239      > 0.5
55 days_act_cat_2 * dose....          5.929       3.115      1.903      0.057
56 days_act_cat_3 * dose....          3.198       2.694      1.187      0.235

            Records used          105

                Deviance      99.2286
                     AIC      161.229
            Pearson Chi2      117.516      Degrees of freedom      74


 ***   ERROR: No convergence: Too much step halving


ci level 95@
                                       95% Confidence Bounds

 # Name                           Estimate    Std. Err.      Lower       Upper
-- ----------------------------  ----------   ---------    --------    --------

Log-linear term 0
 4 x_other_n_1..............        0.3143     0.2357   -0.1477    0.7763
             EXP(estimate)            1.369       1.266      0.8627       2.173

 5 x_other_n_2..............        0.1560     0.3822   -0.5931    0.9050
             EXP(estimate)            1.169       1.465      0.5526       2.472

 6 x_other_n_3..............         1.907     0.4822    0.9622     2.852
             EXP(estimate)            6.735       1.620       2.617       17.33

 7 x_other_n_4..............        0.5726     0.5171   -0.4409     1.586
             EXP(estimate)            1.773       1.677      0.6434       4.885

 8 x_other_n_5..............        -104.9  2.378e+04-4.672e+04 4.651e+04
             EXP(estimate)        2.748e-46       0.000       0.000       0.000

 9 x_other_n_6..............         2.366     0.6169     1.156     3.575
             EXP(estimate)            10.65       1.853       3.179       35.68

12 rad_army_1...............        -14.28     0.8130    -15.87    -12.69
             EXP(estimate)        6.278e-07       2.255   1.276e-07   3.089e-06

15 COM1_EXP1_0..............        -152.7  1.927e+04-3.793e+04 3.763e+04
             EXP(estimate)        5.049e-67       0.000       0.000       0.000

17 COM1_EXP1_2..............        0.7299     0.7192   -0.6797     2.139
             EXP(estimate)            2.075       2.053      0.5068       8.495

18 COM1_EXP1_3..............         1.909     0.6091    0.7151     3.103
             EXP(estimate)            6.745       1.839       2.044       22.26

21 exp_1....................       -0.3988     0.2171   -0.8243   0.02667
             EXP(estimate)           0.6711       1.242      0.4386       1.027

25 x_bone_1.................         14.10      2.520     9.155     19.04
             EXP(estimate)        1.323e+06       12.43       9463.   1.848e+08

26 x_bone_2.................         14.85      2.555     9.839     19.85
             EXP(estimate)        2.803e+06       12.87   1.875e+04   4.190e+08

29 industry_1...............       -0.6324     0.3105    -1.241  -0.02379
             EXP(estimate)           0.5313       1.364      0.2891      0.9765

31 haz_road_2...............         1.012      1.285    -1.506     3.530
             EXP(estimate)            2.751       3.614      0.2217       34.13

34 rad_radiography_1........         16.45      1.305     13.90     19.01
             EXP(estimate)        1.400e+07       3.689   1.084e+06   1.809e+08

35 rad_radiography_2........         14.49      1.037     12.45     16.52
             EXP(estimate)        1.954e+06       2.820   2.561e+05   1.491e+07

38 other_chemical_1.........       -0.7393     0.3413    -1.408  -0.07037
             EXP(estimate)           0.4774       1.407      0.2446      0.9320

41 flag_definite_1..........        -12.78     0.2153    -13.20    -12.36
             EXP(estimate)        2.822e-06       1.240   1.850e-06   4.303e-06

42 age_cen..................     -0.006502    0.03445  -0.07402   0.06101
             EXP(estimate)           0.9935       1.035      0.9287       1.063

43 age_cen2.................     -0.005661   0.004192  -0.01388  0.002555
             EXP(estimate)           0.9944       1.004      0.9862       1.003

44 age_cen3.................     0.0001683  0.0004691-0.0007511  0.001088
             EXP(estimate)            1.000       1.000      0.9992       1.001

45 age_cen4.................     1.843e-05  1.524e-05-1.144e-05 4.829e-05
             EXP(estimate)            1.000       1.000       1.000       1.000

46 age_cen5.................    -1.074e-06  1.339e-06-3.699e-06 1.551e-06
             EXP(estimate)            1.000       1.000       1.000       1.000

47 x_dental_n_NON_ZERO......      -0.05888    0.06622   -0.1887   0.07091
             EXP(estimate)           0.9428       1.068      0.8281       1.073

48 x_dental_n_MIS...........        0.4680     0.2930   -0.1062     1.042
             EXP(estimate)            1.597       1.340      0.8993       2.836

49 sm_pday_NON_ZERO.........       0.02060    0.01390 -0.006635   0.04784
             EXP(estimate)            1.021       1.014      0.9934       1.049

50 sm_pday_MIS..............       -0.1333     0.3008   -0.7229    0.4563
             EXP(estimate)           0.8752       1.351      0.4853       1.578

51 num_miss_NON_ZERO........        0.1828    0.09005  0.006318    0.3593
             EXP(estimate)            1.201       1.094       1.006       1.432

53 haz_chem.................        -1.870     0.8717    -3.578   -0.1613
             EXP(estimate)           0.1542       2.391     0.02793      0.8511


Linear term 1
54 days_act_cat_1 * dose....     5.884e-07   0.004749 -0.009307  0.009308

55 days_act_cat_2 * dose....         5.929      3.115   -0.1764     12.03

56 days_act_cat_3 * dose....         3.198      2.694    -2.083     8.479


!bounds 54 level 95@

!profile 54 noplot force lower@

profile 54 noplot force upper@

  Upper bound trial values 

             Deviance   One-Sided
     Beta     Change     P-Value 
     ____________________________

 0.0009502-0.0006197     0.490 *
  0.002375 -0.001550     0.484 *
  0.007124 -0.004652     0.473
   0.01662  -0.01086     0.459
   0.03562  -0.02329     0.439
   0.07360  -0.04823     0.413
    0.1496  -0.09836     0.377

   Sorted list of profile likelihood points 

             Deviance   One-Sided
     Beta     Change     P-Value 
     ____________________________

 5.884e-07     0.000   0.00251
 0.0009502-0.0006197     0.490
  0.002375 -0.001550     0.484


      Interpolated profile likelihood bounds
       for parameter 54 (days_act_cat_1 * dose)

            MLE  5.884e-07

      2-sided          Bounds         
       Level      Lower       Upper   
      ________________________________

      25.0%        ????        ????
      50.0%        ????        ????
      68.3%        ????        ????
      75.0%        ????        ????
      90.0%        ????        ????
      95.0%        ????        ????
      97.5%        ????        ????
      99.0%        ????        ????
      99.5%        ????        ????


!bounds 55 level 95@

profile 55 noplot force lower@

  Lower bound trial values 

             Deviance   One-Sided
     Beta     Change     P-Value 
     ____________________________

     5.306  -0.04535     0.416 *
 ***   ERROR: No convergence: Too much step halving

   Sorted list of profile likelihood points 

             Deviance   One-Sided
     Beta     Change     P-Value 
     ____________________________

     5.929     0.000   0.00251


      Interpolated profile likelihood bounds
       for parameter 55 (days_act_cat_2 * dose)

            MLE      5.929

      2-sided          Bounds         
       Level      Lower       Upper   
      ________________________________

      25.0%        ????        ????
      50.0%        ????        ????
      68.3%        ????        ????
      75.0%        ????        ????
      90.0%        ????        ????
      95.0%        ????        ????
      97.5%        ????        ????
      99.0%        ????        ????
      99.5%        ????        ????


profile 55 noplot force upper@

  Upper bound trial values 

             Deviance   One-Sided
     Beta     Change     P-Value 
     ____________________________

     6.552  -0.04084     0.420 *
 ***   ERROR: No convergence: Too much step halving

   Sorted list of profile likelihood points 

             Deviance   One-Sided
     Beta     Change     P-Value 
     ____________________________

     5.929     0.000   0.00251


      Interpolated profile likelihood bounds
       for parameter 55 (days_act_cat_2 * dose)

            MLE      5.929

      2-sided          Bounds         
       Level      Lower       Upper   
      ________________________________

      25.0%        ????        ????
      50.0%        ????        ????
      68.3%        ????        ????
      75.0%        ????        ????
      90.0%        ????        ????
      95.0%        ????        ????
      97.5%        ????        ????
      99.0%        ????        ????
      99.5%        ????        ????


!bounds 56 level 95@

profile 56 noplot force lower@

  Lower bound trial values 

             Deviance   One-Sided
     Beta     Change     P-Value 
     ____________________________

     2.659  -0.04761     0.414 *
 ***   ERROR: No convergence: Too much step halving

   Sorted list of profile likelihood points 

             Deviance   One-Sided
     Beta     Change     P-Value 
     ____________________________

     3.198     0.000   0.00251


      Interpolated profile likelihood bounds
       for parameter 56 (days_act_cat_3 * dose)

            MLE      3.198

      2-sided          Bounds         
       Level      Lower       Upper   
      ________________________________

      25.0%        ????        ????
      50.0%        ????        ????
      68.3%        ????        ????
      75.0%        ????        ????
      90.0%        ????        ????
      95.0%        ????        ????
      97.5%        ????        ????
      99.0%        ????        ????
      99.5%        ????        ????


profile 56 noplot force upper@

  Upper bound trial values 

             Deviance   One-Sided
     Beta     Change     P-Value 
     ____________________________

     3.737  -0.04271     0.418 *
 ***   ERROR: No convergence: Too much step halving

   Sorted list of profile likelihood points 

             Deviance   One-Sided
     Beta     Change     P-Value 
     ____________________________

     3.198     0.000   0.00251


      Interpolated profile likelihood bounds
       for parameter 56 (days_act_cat_3 * dose)

            MLE      3.198

      2-sided          Bounds         
       Level      Lower       Upper   
      ________________________________

      25.0%        ????        ????
      50.0%        ????        ????
      68.3%        ????        ????
      75.0%        ????        ????
      90.0%        ????        ????
      95.0%        ????        ????
      97.5%        ????        ????
      99.0%        ????        ????
      99.5%        ????        ????


!!!!!!!!!!!!!!!!!!!!!!!!!!!!!!!!!!!
!MULTIPLICATIVE MODEL - LINEAR    !
!!!!!!!!!!!!!!!!!!!!!!!!!!!!!!!!!!!
RRISK@


linear 1@


loglinear 1@


fit@

          Iter  Step      Deviance

             0     0      111.024
             1     0      106.272
             2     0      106.045
             3     0      106.044
             4     0      106.044

Piece-wise exponential regression
Additive excess relative risk T0 * (1 + T1 + T2 + ...)

Using (no_tumour_final == 1)

Number_cells_MN is used for cases
Number_cells_scored_1000 is used for person years


                            Parameter Summary Table

 # Name                            Estimate     Std.Err.  Test Stat.  P value
-- ----------------------------   ----------   ---------  ----------  --------
Log-linear term 0
 1 %CON.....................          0.000     Aliased
 3 x_other_n_0..............          0.000     Aliased
 4 x_other_n_1..............         0.3296      0.2285      1.442      0.149
 5 x_other_n_2..............         0.1861      0.3553     0.5238      > 0.5
 6 x_other_n_3..............          1.734       0.455      3.811    < 0.001
 7 x_other_n_4..............         0.5800      0.4446      1.305      0.192
 8 x_other_n_5..............         -104.9   2.378e+04  -0.004411      > 0.5
 9 x_other_n_6..............          2.059      0.5881      3.502    < 0.001
11 rad_army_0...............          0.000     Aliased
12 rad_army_1...............         -14.32      0.7297     -19.63    < 0.001
13 rad_army_2...............         -13.11     Aliased
15 COM1_EXP1_0..............         -152.7   1.927e+04   -0.00792      > 0.5
16 COM1_EXP1_1..............          0.000     Aliased
17 COM1_EXP1_2..............         0.5962      0.7034     0.8476      0.397
18 COM1_EXP1_3..............          1.623       0.568      2.856    0.00428
20 exp_0....................          0.000     Aliased
21 exp_1....................        -0.3143      0.1957     -1.606      0.108
22 exp_2....................         0.4289     Aliased
24 x_bone_0.................          0.000     Aliased
25 x_bone_1.................          14.29      0.2064      69.24    < 0.001
26 x_bone_2.................          14.85     Aliased
28 industry_0...............          0.000     Aliased
29 industry_1...............        -0.5822      0.2899     -2.008     0.0446
31 haz_road_2...............          1.580       1.147      1.378      0.168
33 rad_radiography_0........          0.000     Aliased
34 rad_radiography_1........          16.18       1.272      12.72    < 0.001
35 rad_radiography_2........          14.39       1.034      13.91    < 0.001
37 other_chemical_0.........          0.000     Aliased
38 other_chemical_1.........        -0.6250       0.328     -1.906     0.0567
40 flag_definite_0..........         -14.01       2.385     -5.873    < 0.001
41 flag_definite_1..........         -14.34       2.356      -6.09    < 0.001
42 age_cen..................      -0.005218     0.03257    -0.1602      > 0.5
43 age_cen2.................      -0.002728    0.003801    -0.7177      0.473
44 age_cen3.................      8.748e-05   0.0004263     0.2052      > 0.5
45 age_cen4.................      9.961e-06   1.393e-05     0.7151      0.475
46 age_cen5.................     -8.354e-07   1.221e-06    -0.6842      0.494
47 x_dental_n_NON_ZERO......       -0.02763     0.05866    -0.4711      > 0.5
48 x_dental_n_MIS...........         0.5274      0.2775        1.9     0.0574
49 sm_pday_NON_ZERO.........        0.01765     0.01316      1.342       0.18
50 sm_pday_MIS..............       -0.09546      0.2853    -0.3346      > 0.5
51 num_miss_NON_ZERO........         0.2437     0.07323      3.329    < 0.001
52 num_miss_MIS.............          0.000     Aliased
53 haz_chem.................         -1.481      0.8401     -1.763      0.078

            Records used          105

                Deviance      106.044
                     AIC      162.044
            Pearson Chi2      119.078      Degrees of freedom      77


linear 1 dose@


fit@

          Iter  Step      Deviance

             0     0      106.044
             1     0      103.618
             2     0      103.597
             3     0      103.597
             4     0      103.597
             5     0      103.597

Piece-wise exponential regression
Additive excess relative risk T0 * (1 + T1 + T2 + ...)

Using (no_tumour_final == 1)

Number_cells_MN is used for cases
Number_cells_scored_1000 is used for person years


                            Parameter Summary Table

 # Name                            Estimate     Std.Err.  Test Stat.  P value
-- ----------------------------   ----------   ---------  ----------  --------
Log-linear term 0
 1 %CON.....................          0.000     Aliased
 3 x_other_n_0..............          0.000     Aliased
 4 x_other_n_1..............         0.3348      0.2265      1.478      0.139
 5 x_other_n_2..............         0.1589      0.3534     0.4498      > 0.5
 6 x_other_n_3..............          1.754      0.4574      3.835    < 0.001
 7 x_other_n_4..............         0.5232      0.4527      1.156      0.248
 8 x_other_n_5..............         -104.9   2.378e+04  -0.004411      > 0.5
 9 x_other_n_6..............          2.168      0.5938      3.651    < 0.001
11 rad_army_0...............          0.000     Aliased
12 rad_army_1...............         -14.27      0.7307     -19.54    < 0.001
13 rad_army_2...............         -13.11     Aliased
15 COM1_EXP1_0..............         -152.7   1.927e+04   -0.00792      > 0.5
16 COM1_EXP1_1..............          0.000     Aliased
17 COM1_EXP1_2..............         0.6710      0.7009     0.9573      0.338
18 COM1_EXP1_3..............          1.679      0.5707      2.942    0.00326
20 exp_0....................          0.000     Aliased
21 exp_1....................        -0.2773      0.1978     -1.402      0.161
22 exp_2....................         0.4289     Aliased
24 x_bone_0.................          0.000     Aliased
25 x_bone_1.................          14.58       2.378      6.133    < 0.001
26 x_bone_2.................          15.18       2.394      6.341    < 0.001
28 industry_0...............          0.000     Aliased
29 industry_1...............        -0.5729      0.2939     -1.949     0.0513
31 haz_road_2...............          1.365       1.162      1.175       0.24
33 rad_radiography_0........          0.000     Aliased
34 rad_radiography_1........          16.35        1.28      12.77    < 0.001
35 rad_radiography_2........          14.46       1.035      13.97    < 0.001
37 other_chemical_0.........          0.000     Aliased
38 other_chemical_1.........        -0.6319      0.3278     -1.928     0.0539
40 flag_definite_0..........         -14.01     Aliased
41 flag_definite_1..........         -14.35      0.2064     -69.52    < 0.001
42 age_cen..................      -0.005086     0.03286    -0.1548      > 0.5
43 age_cen2.................      -0.003593    0.003888    -0.9241      0.355
44 age_cen3.................      0.0001130   0.0004326     0.2613      > 0.5
45 age_cen4.................      1.240e-05   1.421e-05     0.8727      0.383
46 age_cen5.................     -9.103e-07   1.245e-06    -0.7313      0.465
47 x_dental_n_NON_ZERO......       -0.03716     0.06019    -0.6174      > 0.5
48 x_dental_n_MIS...........         0.4853      0.2833      1.713     0.0868
49 sm_pday_NON_ZERO.........        0.01715     0.01341      1.279      0.201
50 sm_pday_MIS..............       -0.09020      0.2888    -0.3124      > 0.5
51 num_miss_NON_ZERO........         0.2143     0.07846      2.731     0.0063
52 num_miss_MIS.............          0.000     Aliased
53 haz_chem.................         -1.544      0.8423     -1.833     0.0668

Linear term 1
54 dose.....................          1.190      0.9554      1.245      0.213

            Records used          105

                Deviance      103.597
                     AIC      161.597
            Pearson Chi2      119.838      Degrees of freedom      76


ci level 95@
                                       95% Confidence Bounds

 # Name                           Estimate    Std. Err.      Lower       Upper
-- ----------------------------  ----------   ---------    --------    --------

Log-linear term 0
 4 x_other_n_1..............        0.3348     0.2265   -0.1092    0.7787
             EXP(estimate)            1.398       1.254      0.8965       2.179

 5 x_other_n_2..............        0.1589     0.3534   -0.5337    0.8515
             EXP(estimate)            1.172       1.424      0.5865       2.343

 6 x_other_n_3..............         1.754     0.4574    0.8575     2.651
             EXP(estimate)            5.778       1.580       2.357       14.16

 7 x_other_n_4..............        0.5232     0.4527   -0.3641     1.410
             EXP(estimate)            1.687       1.573      0.6948       4.098

 8 x_other_n_5..............        -104.9  2.378e+04-4.672e+04 4.651e+04
             EXP(estimate)        2.748e-46       0.000       0.000       0.000

 9 x_other_n_6..............         2.168     0.5938     1.004     3.332
             EXP(estimate)            8.739       1.811       2.729       27.98

12 rad_army_1...............        -14.27     0.7307    -15.71    -12.84
             EXP(estimate)        6.321e-07       2.076   1.510e-07   2.647e-06

15 COM1_EXP1_0..............        -152.7  1.927e+04-3.793e+04 3.763e+04
             EXP(estimate)        5.049e-67       0.000       0.000       0.000

17 COM1_EXP1_2..............        0.6710     0.7009   -0.7028     2.045
             EXP(estimate)            1.956       2.016      0.4952       7.728

18 COM1_EXP1_3..............         1.679     0.5707    0.5605     2.797
             EXP(estimate)            5.360       1.769       1.752       16.40

21 exp_1....................       -0.2773     0.1978   -0.6649    0.1103
             EXP(estimate)           0.7578       1.219      0.5143       1.117

25 x_bone_1.................         14.58      2.378     9.922     19.24
             EXP(estimate)        2.153e+06       10.78   2.038e+04   2.275e+08

26 x_bone_2.................         15.18      2.394     10.49     19.87
             EXP(estimate)        3.908e+06       10.96   3.583e+04   4.261e+08

29 industry_1...............       -0.5729     0.2939    -1.149  0.003131
             EXP(estimate)           0.5639       1.342      0.3169       1.003

31 haz_road_2...............         1.365      1.162   -0.9124     3.642
             EXP(estimate)            3.915       3.196      0.4016       38.17

34 rad_radiography_1........         16.35      1.280     13.84     18.86
             EXP(estimate)        1.258e+07       3.596   1.024e+06   1.545e+08

35 rad_radiography_2........         14.46      1.035     12.43     16.49
             EXP(estimate)        1.900e+06       2.815   2.499e+05   1.445e+07

38 other_chemical_1.........       -0.6319     0.3278    -1.274   0.01051
             EXP(estimate)           0.5316       1.388      0.2796       1.011

41 flag_definite_1..........        -14.35     0.2064    -14.75    -13.94
             EXP(estimate)        5.867e-07       1.229   3.915e-07   8.792e-07

42 age_cen..................     -0.005086    0.03286  -0.06949   0.05932
             EXP(estimate)           0.9949       1.033      0.9329       1.061

43 age_cen2.................     -0.003593   0.003888  -0.01121  0.004028
             EXP(estimate)           0.9964       1.004      0.9888       1.004

44 age_cen3.................     0.0001130  0.0004326-0.0007348 0.0009609
             EXP(estimate)            1.000       1.000      0.9993       1.001

45 age_cen4.................     1.240e-05  1.421e-05-1.545e-05 4.024e-05
             EXP(estimate)            1.000       1.000       1.000       1.000

46 age_cen5.................    -9.103e-07  1.245e-06-3.350e-06 1.530e-06
             EXP(estimate)            1.000       1.000       1.000       1.000

47 x_dental_n_NON_ZERO......      -0.03716    0.06019   -0.1551   0.08081
             EXP(estimate)           0.9635       1.062      0.8563       1.084

48 x_dental_n_MIS...........        0.4853     0.2833  -0.07009     1.041
             EXP(estimate)            1.625       1.328      0.9323       2.831

49 sm_pday_NON_ZERO.........       0.01715    0.01341 -0.009132   0.04342
             EXP(estimate)            1.017       1.013      0.9909       1.044

50 sm_pday_MIS..............      -0.09020     0.2888   -0.6562    0.4758
             EXP(estimate)           0.9138       1.335      0.5188       1.609

51 num_miss_NON_ZERO........        0.2143    0.07846   0.06054    0.3681
             EXP(estimate)            1.239       1.082       1.062       1.445

53 haz_chem.................        -1.544     0.8423    -3.195    0.1069
             EXP(estimate)           0.2135       2.322     0.04097       1.113


Linear term 1
54 dose.....................         1.190     0.9554   -0.6827     3.062


!bounds 54 level 95@

profile 54 noplot force lower@

  Lower bound trial values 

             Deviance   One-Sided
     Beta     Change     P-Value 
     ____________________________

    0.9988  -0.04523     0.416 *
    0.3451    -1.085     0.149 *
    0.6349   -0.4254     0.257 *
    0.3757   -0.9968     0.159 *
    0.2684    -1.326     0.125 *
  -0.06740    -2.808    0.0469 *
   -0.2406    -3.919    0.0239 *
   -0.3850    -5.085    0.0121 *
   -0.5452    -6.709   0.00480 *
   -0.6437    -7.926   0.00244 *

   Sorted list of profile likelihood points 

             Deviance   One-Sided
     Beta     Change     P-Value 
     ____________________________

   -0.6437    -7.926   0.00244
   -0.5452    -6.709   0.00480
   -0.3850    -5.085    0.0121
   -0.2406    -3.919    0.0239
  -0.06740    -2.808    0.0469
    0.2684    -1.326     0.125
    0.3757   -0.9968     0.159
    0.3451    -1.085     0.149
    0.6349   -0.4254     0.257
    0.9988  -0.04523     0.416
     1.190     0.000   0.00251


      Interpolated profile likelihood bounds
       for parameter 54 (dose)

            MLE      1.190

      2-sided          Bounds         
       Level      Lower       Upper   
      ________________________________

      25.0%      0.9112        ????
      50.0%      0.6181        ????
      68.3%      0.3745        ????
      75.0%      0.2691        ????
      90.0%    -0.04922        ????
      95.0%     -0.2300        ????
      97.5%     -0.3782        ????
      99.0%     -0.5388        ????
      99.5%     -0.6401        ????


profile 54 noplot force upper@

  Upper bound trial values 

             Deviance   One-Sided
     Beta     Change     P-Value 
     ____________________________

     1.381  -0.04081     0.420 *
     2.126   -0.8219     0.182 *
     1.880   -0.4724     0.246 *
     2.232   -0.9949     0.159 *
     2.413    -1.320     0.125 *
     3.029    -2.643    0.0520 *
     3.485    -3.791    0.0258 *
     3.922    -4.987    0.0128 *
     4.473    -6.600   0.00510 *
     4.886    -7.861   0.00253 *

   Sorted list of profile likelihood points 

             Deviance   One-Sided
     Beta     Change     P-Value 
     ____________________________

     1.190     0.000   0.00251
     1.381  -0.04081     0.420
     1.880   -0.4724     0.246
     2.126   -0.8219     0.182
     2.232   -0.9949     0.159
     2.413    -1.320     0.125
     3.029    -2.643    0.0520
     3.485    -3.791    0.0258
     3.922    -4.987    0.0128
     4.473    -6.600   0.00510
     4.886    -7.861   0.00253


      Interpolated profile likelihood bounds
       for parameter 54 (dose)

            MLE      1.190

      2-sided          Bounds         
       Level      Lower       Upper   
      ________________________________

      25.0%        ????       1.501
      50.0%        ????       1.866
      68.3%        ????       2.235
      75.0%        ????       2.415
      90.0%        ????       3.055
      95.0%        ????       3.504
      97.5%        ????       3.935
      99.0%        ????       4.485
      99.5%        ????       4.892


!!!!!!!!!!!!!!!!!!!!!!!!!!!!!!!!!!!!!!!!!!!!!!!!!!!!!!!!!
!MULTIPLICATIVE MODEL - ADJUSTMENT FOR DAYS ACTIVE WORK !
!!!!!!!!!!!!!!!!!!!!!!!!!!!!!!!!!!!!!!!!!!!!!!!!!!!!!!!!!
linear 1 days_act_cat*dose@


fit@

          Iter  Step      Deviance

             0     0      107.435
             1     0      99.6986
             2     0      99.3905
             3     0      99.3890
             4     0      99.3890
             5     0      99.3890
             6     0      99.3890

Piece-wise exponential regression
Additive excess relative risk T0 * (1 + T1 + T2 + ...)

Using (no_tumour_final == 1)

Number_cells_MN is used for cases
Number_cells_scored_1000 is used for person years


                            Parameter Summary Table

 # Name                            Estimate     Std.Err.  Test Stat.  P value
-- ----------------------------   ----------   ---------  ----------  --------
Log-linear term 0
 1 %CON.....................          0.000     Aliased
 3 x_other_n_0..............          0.000     Aliased
 4 x_other_n_1..............         0.3123      0.2355      1.326      0.185
 5 x_other_n_2..............        0.03989      0.3683     0.1083      > 0.5
 6 x_other_n_3..............          1.651      0.4723      3.497    < 0.001
 7 x_other_n_4..............         0.4549      0.4728      0.962      0.336
 8 x_other_n_5..............         -104.9   2.378e+04  -0.004411      > 0.5
 9 x_other_n_6..............          2.223      0.5959      3.731    < 0.001
11 rad_army_0...............          0.000     Aliased
12 rad_army_1...............         -14.20       0.735     -19.31    < 0.001
13 rad_army_2...............         -13.11     Aliased
15 COM1_EXP1_0..............         -152.7   1.927e+04   -0.00792      > 0.5
16 COM1_EXP1_1..............          0.000     Aliased
17 COM1_EXP1_2..............         0.6497      0.6869     0.9458      0.344
18 COM1_EXP1_3..............          1.855      0.5846      3.173    0.00151
20 exp_0....................          0.000     Aliased
21 exp_1....................        -0.3742      0.2101     -1.782     0.0748
22 exp_2....................         0.4289     Aliased
24 x_bone_0.................          0.000     Aliased
25 x_bone_1.................          14.47      0.2159      67.01    < 0.001
26 x_bone_2.................          15.18     Aliased
28 industry_0...............          0.000     Aliased
29 industry_1...............        -0.6716      0.3045     -2.206     0.0274
31 haz_road_2...............         0.9763       1.185     0.8236       0.41
33 rad_radiography_0........          0.000     Aliased
34 rad_radiography_1........          16.39       1.289      12.71    < 0.001
35 rad_radiography_2........          14.51       1.037      13.99    < 0.001
37 other_chemical_0.........          0.000     Aliased
38 other_chemical_1.........        -0.7918      0.3375     -2.346      0.019
40 flag_definite_0..........         -12.77       2.492     -5.125    < 0.001
41 flag_definite_1..........         -13.10       2.468     -5.306    < 0.001
42 age_cen..................     -0.0002519     0.03257  -0.007733      > 0.5
43 age_cen2.................      -0.005108    0.004106     -1.244      0.213
44 age_cen3.................      0.0001382   0.0004296     0.3217      > 0.5
45 age_cen4.................      1.635e-05   1.512e-05      1.081       0.28
46 age_cen5.................     -1.013e-06   1.264e-06    -0.8014      0.423
47 x_dental_n_NON_ZERO......       -0.05033     0.06326    -0.7956      0.426
48 x_dental_n_MIS...........         0.4447      0.2912      1.527      0.127
49 sm_pday_NON_ZERO.........        0.01710     0.01341      1.275      0.202
50 sm_pday_MIS..............        -0.2002      0.2924    -0.6848      0.493
51 num_miss_NON_ZERO........         0.1954     0.08254      2.367     0.0179
52 num_miss_MIS.............          0.000     Aliased
53 haz_chem.................         -1.855      0.8683     -2.136     0.0327

Linear term 1
54 days_act_cat_1 * dose....        -0.5983       1.026    -0.5832      > 0.5
55 days_act_cat_2 * dose....          4.764       3.259      1.462      0.144
56 days_act_cat_3 * dose....          1.485       1.598     0.9294      0.353

            Records used          105

                Deviance       99.389
                     AIC      161.389
            Pearson Chi2      112.463      Degrees of freedom      74


ci level 95@
                                       95% Confidence Bounds

 # Name                           Estimate    Std. Err.      Lower       Upper
-- ----------------------------  ----------   ---------    --------    --------

Log-linear term 0
 4 x_other_n_1..............        0.3123     0.2355   -0.1493    0.7740
             EXP(estimate)            1.367       1.266      0.8613       2.168

 5 x_other_n_2..............       0.03989     0.3683   -0.6820    0.7618
             EXP(estimate)            1.041       1.445      0.5056       2.142

 6 x_other_n_3..............         1.651     0.4723    0.7257     2.577
             EXP(estimate)            5.214       1.604       2.066       13.16

 7 x_other_n_4..............        0.4549     0.4728   -0.4718     1.382
             EXP(estimate)            1.576       1.605      0.6239       3.981

 8 x_other_n_5..............        -104.9  2.378e+04-4.672e+04 4.651e+04
             EXP(estimate)        2.748e-46       0.000       0.000       0.000

 9 x_other_n_6..............         2.223     0.5959     1.055     3.391
             EXP(estimate)            9.239       1.815       2.873       29.71

12 rad_army_1...............        -14.20     0.7350    -15.64    -12.76
             EXP(estimate)        6.835e-07       2.086   1.618e-07   2.887e-06

15 COM1_EXP1_0..............        -152.7  1.927e+04-3.793e+04 3.763e+04
             EXP(estimate)        5.049e-67       0.000       0.000       0.000

17 COM1_EXP1_2..............        0.6497     0.6869   -0.6967     1.996
             EXP(estimate)            1.915       1.988      0.4982       7.360

18 COM1_EXP1_3..............         1.855     0.5846    0.7091     3.001
             EXP(estimate)            6.391       1.794       2.032       20.10

21 exp_1....................       -0.3742     0.2101   -0.7860   0.03747
             EXP(estimate)           0.6878       1.234      0.4557       1.038

25 x_bone_1.................         14.47     0.2159     14.05     14.89
             EXP(estimate)        1.922e+06       1.241   1.259e+06   2.935e+06

29 industry_1...............       -0.6716     0.3045    -1.268  -0.07478
             EXP(estimate)           0.5109       1.356      0.2813      0.9279

31 haz_road_2...............        0.9763      1.185    -1.347     3.300
             EXP(estimate)            2.655       3.272      0.2600       27.10

34 rad_radiography_1........         16.39      1.289     13.86     18.91
             EXP(estimate)        1.307e+07       3.630   1.044e+06   1.635e+08

35 rad_radiography_2........         14.51      1.037     12.48     16.54
             EXP(estimate)        2.006e+06       2.821   2.628e+05   1.531e+07

38 other_chemical_1.........       -0.7918     0.3375    -1.453   -0.1302
             EXP(estimate)           0.4530       1.401      0.2338      0.8779

40 flag_definite_0..........        -12.77      2.492    -17.66    -7.889
             EXP(estimate)        2.835e-06       12.09   2.144e-08   0.0003750

41 flag_definite_1..........        -13.10      2.468    -17.94    -8.260
             EXP(estimate)        2.050e-06       11.80   1.624e-08   0.0002586

42 age_cen..................    -0.0002519    0.03257  -0.06409   0.06359
             EXP(estimate)           0.9997       1.033      0.9379       1.066

43 age_cen2.................     -0.005108   0.004106  -0.01315  0.002939
             EXP(estimate)           0.9949       1.004      0.9869       1.003

44 age_cen3.................     0.0001382  0.0004296-0.0007038 0.0009801
             EXP(estimate)            1.000       1.000      0.9993       1.001

45 age_cen4.................     1.635e-05  1.512e-05-1.329e-05 4.599e-05
             EXP(estimate)            1.000       1.000       1.000       1.000

46 age_cen5.................    -1.013e-06  1.264e-06-3.489e-06 1.464e-06
             EXP(estimate)            1.000       1.000       1.000       1.000

47 x_dental_n_NON_ZERO......      -0.05033    0.06326   -0.1743   0.07365
             EXP(estimate)           0.9509       1.065      0.8400       1.076

48 x_dental_n_MIS...........        0.4447     0.2912   -0.1260     1.015
             EXP(estimate)            1.560       1.338      0.8816       2.761

49 sm_pday_NON_ZERO.........       0.01710    0.01341 -0.009189   0.04339
             EXP(estimate)            1.017       1.014      0.9909       1.044

50 sm_pday_MIS..............       -0.2002     0.2924   -0.7733    0.3728
             EXP(estimate)           0.8185       1.340      0.4615       1.452

51 num_miss_NON_ZERO........        0.1954    0.08254   0.03359    0.3571
             EXP(estimate)            1.216       1.086       1.034       1.429

53 haz_chem.................        -1.855     0.8683    -3.557   -0.1529
             EXP(estimate)           0.1565       2.383     0.02853      0.8582


Linear term 1
54 days_act_cat_1 * dose....       -0.5983      1.026    -2.609     1.412

55 days_act_cat_2 * dose....         4.764      3.259    -1.624     11.15

56 days_act_cat_3 * dose....         1.485      1.598    -1.647     4.617


!bounds 54 level 95@

profile 54 noplot force lower@

  Lower bound trial values 

             Deviance   One-Sided
     Beta     Change     P-Value 
     ____________________________

   -0.8034  -0.04348     0.417 *
    -1.542    -1.271     0.130 *
    -1.177   -0.4015     0.263 *
    -1.448   -0.9839     0.161 *
    -1.557    -1.324     0.125 *
    -1.882    -2.885    0.0447
    -1.852    -2.696    0.0503 *
    -2.017    -3.885    0.0244 *
    -2.140    -5.088    0.0120 *
    -2.270    -6.782   0.00460 *
    -2.340    -7.967   0.00238 *

   Sorted list of profile likelihood points 

             Deviance   One-Sided
     Beta     Change     P-Value 
     ____________________________

    -2.340    -7.967   0.00238
    -2.270    -6.782   0.00460
    -2.140    -5.088    0.0120
    -2.017    -3.885    0.0244
    -1.852    -2.696    0.0503
    -1.557    -1.324     0.125
    -1.448   -0.9839     0.161
    -1.542    -1.271     0.130
    -1.177   -0.4015     0.263
   -0.8034  -0.04348     0.417
   -0.5983     0.000   0.00253


      Interpolated profile likelihood bounds
       for parameter 54 (days_act_cat_1 * dose)

            MLE    -0.5983

      2-sided          Bounds         
       Level      Lower       Upper   
      ________________________________

      25.0%     -0.8999        ????
      50.0%      -1.207        ????
      68.3%      -1.454        ????
      75.0%      -1.557        ????
      90.0%      -1.853        ????
      95.0%      -2.012        ????
      97.5%      -2.135        ????
      99.0%      -2.260        ????
      99.5%      -2.335        ????


profile 54 noplot force upper@

  Upper bound trial values 

             Deviance   One-Sided
     Beta     Change     P-Value 
     ____________________________

   -0.3931  -0.03778     0.423 *
    0.4877   -0.8260     0.182 *
    0.1982   -0.4790     0.244 *
    0.6111   -0.9936     0.159 *
    0.8321    -1.319     0.125 *
     1.594    -2.629    0.0525 *
     2.181    -3.781    0.0259 *
     2.755    -4.982    0.0128 *
     3.493    -6.597   0.00511 *
     4.054    -7.860   0.00253 *

   Sorted list of profile likelihood points 

             Deviance   One-Sided
     Beta     Change     P-Value 
     ____________________________

   -0.5983     0.000   0.00253
   -0.3931  -0.03778     0.423
    0.1982   -0.4790     0.244
    0.4877   -0.8260     0.182
    0.6111   -0.9936     0.159
    0.8321    -1.319     0.125
     1.594    -2.629    0.0525
     2.181    -3.781    0.0259
     2.755    -4.982    0.0128
     3.493    -6.597   0.00511
     4.054    -7.860   0.00253


      Interpolated profile likelihood bounds
       for parameter 54 (days_act_cat_1 * dose)

            MLE    -0.5983

      2-sided          Bounds         
       Level      Lower       Upper   
      ________________________________

      25.0%        ????     -0.2458
      50.0%        ????      0.1750
      68.3%        ????      0.6157
      75.0%        ????      0.8350
      90.0%        ????       1.635
      95.0%        ????       2.211
      97.5%        ????       2.775
      99.0%        ????       3.510
      99.5%        ????       4.062


!bounds 55 level 95@

profile 55 noplot force lower@

  Lower bound trial values 

             Deviance   One-Sided
     Beta     Change     P-Value 
     ____________________________

     4.112  -0.04714     0.414 *
     1.999    -1.166     0.140 *
     2.994   -0.4057     0.262 *
     2.176   -0.9898     0.160 *
     1.853    -1.326     0.125 *
    0.8796    -2.889    0.0446
    0.9719    -2.695    0.0503 *
    0.4785    -3.885    0.0244 *
    0.1094    -5.089    0.0120 *
   -0.2762    -6.786   0.00459 *
   -0.4830    -7.969   0.00238 *

   Sorted list of profile likelihood points 

             Deviance   One-Sided
     Beta     Change     P-Value 
     ____________________________

   -0.4830    -7.969   0.00238
   -0.2762    -6.786   0.00459
    0.1094    -5.089    0.0120
    0.4785    -3.885    0.0244
    0.9719    -2.695    0.0503
     1.853    -1.326     0.125
     2.176   -0.9898     0.160
     1.999    -1.166     0.140
     2.994   -0.4057     0.262
     4.112  -0.04714     0.414
     4.764     0.000   0.00253


      Interpolated profile likelihood bounds
       for parameter 55 (days_act_cat_2 * dose)

            MLE      4.764

      2-sided          Bounds         
       Level      Lower       Upper   
      ________________________________

      25.0%       3.842        ????
      50.0%       2.908        ????
      68.3%       2.165        ????
      75.0%       1.856        ????
      90.0%      0.9670        ????
      95.0%      0.4936        ????
      97.5%      0.1267        ????
      99.0%     -0.2472        ????
      99.5%     -0.4685        ????


profile 55 noplot force upper@

  Upper bound trial values 

             Deviance   One-Sided
     Beta     Change     P-Value 
     ____________________________

     5.415  -0.04038     0.420 *
     7.991   -0.7695     0.190 *
     7.217   -0.4770     0.245 *
     8.508   -0.9907     0.160 *
     9.208    -1.318     0.125 *
     11.62    -2.623    0.0527 *
     13.52    -3.775    0.0260 *
     15.39    -4.978    0.0128 *
     17.82    -6.594   0.00512 *
     19.69    -7.859   0.00253 *

   Sorted list of profile likelihood points 

             Deviance   One-Sided
     Beta     Change     P-Value 
     ____________________________

     4.764     0.000   0.00253
     5.415  -0.04038     0.420
     7.217   -0.4770     0.245
     7.991   -0.7695     0.190
     8.508   -0.9907     0.160
     9.208    -1.318     0.125
     11.62    -2.623    0.0527
     13.52    -3.775    0.0260
     15.39    -4.978    0.0128
     17.82    -6.594   0.00512
     19.69    -7.859   0.00253


      Interpolated profile likelihood bounds
       for parameter 55 (days_act_cat_2 * dose)

            MLE      4.764

      2-sided          Bounds         
       Level      Lower       Upper   
      ________________________________

      25.0%        ????       5.847
      50.0%        ????       7.151
      68.3%        ????       8.529
      75.0%        ????       9.219
      90.0%        ????       11.76
      95.0%        ????       13.62
      97.5%        ????       15.46
      99.0%        ????       17.88
      99.5%        ????       19.73


!bounds 56 level 95@

profile 56 noplot force lower@

  Lower bound trial values 

             Deviance   One-Sided
     Beta     Change     P-Value 
     ____________________________

     1.166  -0.04577     0.415 *
   0.08889    -1.254     0.131 *
    0.6198   -0.3963     0.265 *
    0.2170   -0.9827     0.161 *
   0.05868    -1.325     0.125 *
   -0.4098    -2.916    0.0438
   -0.3600    -2.692    0.0504 *
   -0.5913    -3.892    0.0243 *
   -0.7600    -5.103    0.0119 *
   -0.9325    -6.831   0.00448
   -0.9151    -6.626   0.00503 *
    -1.013    -7.918   0.00245 *

   Sorted list of profile likelihood points 

             Deviance   One-Sided
     Beta     Change     P-Value 
     ____________________________

    -1.013    -7.918   0.00245
   -0.9151    -6.626   0.00503
   -0.7600    -5.103    0.0119
   -0.5913    -3.892    0.0243
   -0.3600    -2.692    0.0504
   0.05868    -1.325     0.125
    0.2170   -0.9827     0.161
   0.08889    -1.254     0.131
    0.6198   -0.3963     0.265
     1.166  -0.04577     0.415
     1.485     0.000   0.00253


      Interpolated profile likelihood bounds
       for parameter 56 (days_act_cat_3 * dose)

            MLE      1.485

      2-sided          Bounds         
       Level      Lower       Upper   
      ________________________________

      25.0%       1.028        ????
      50.0%      0.5701        ????
      68.3%      0.2080        ????
      75.0%     0.05926        ????
      90.0%     -0.3629        ????
      95.0%     -0.5833        ????
      97.5%     -0.7507        ????
      99.0%     -0.9159        ????
      99.5%      -1.011        ????


profile 56 noplot force upper@

  Upper bound trial values 

             Deviance   One-Sided
     Beta     Change     P-Value 
     ____________________________

     1.805  -0.03878     0.422 *
     3.133   -0.7788     0.189 *
     2.729   -0.4799     0.244 *
     3.387   -0.9903     0.160 *
     3.750    -1.317     0.126 *
     5.009    -2.616    0.0529 *
     6.020    -3.769    0.0261 *
     7.034    -4.974    0.0129 *
     8.367    -6.591   0.00512 *
     9.409    -7.858   0.00253 *

   Sorted list of profile likelihood points 

             Deviance   One-Sided
     Beta     Change     P-Value 
     ____________________________

     1.485     0.000   0.00253
     1.805  -0.03878     0.422
     2.729   -0.4799     0.244
     3.133   -0.7788     0.189
     3.387   -0.9903     0.160
     3.750    -1.317     0.126
     5.009    -2.616    0.0529
     6.020    -3.769    0.0261
     7.034    -4.974    0.0129
     8.367    -6.591   0.00512
     9.409    -7.858   0.00253


      Interpolated profile likelihood bounds
       for parameter 56 (days_act_cat_3 * dose)

            MLE      1.485

      2-sided          Bounds         
       Level      Lower       Upper   
      ________________________________

      25.0%        ????       2.031
      50.0%        ????       2.691
      68.3%        ????       3.399
      75.0%        ????       3.756
      90.0%        ????       5.091
      95.0%        ????       6.082
      97.5%        ????       7.075
      99.0%        ????       8.403
      99.5%        ????       9.426


quit@
