# Supplementary material for: Buccal mucosa micronuclei counts in relation to exposure to low dose-rate radiation from the Chornobyl nuclear accident and other medical and occupational radiation exposures
Source: Environ Health. 2017 Jun 23;16:70. doi: 10.1186/s12940-017-0273-x (PMC5481966; doi:10.1186/s12940-017-0273-x)
Supplement: Additional file 1: — Data files (Excel, text) and other R and Epicure files used in the analysis. (ZIP 3032 kb) [file 12940_2017_273_MOESM1_ESM.zip › Ukraine MN data regression days work modification.log]

log 'Ukraine MN data regression days work modification'@


!Poisson model fitted to Ukraine micronucleus data, modifying effect of days work       . 
!Revised by MP Little 2016-7-6

names id stratum Number_cells_scored Number_cells_MN MN_1000 d_birth m_birth y_birth first days_act Mean86 Mean87 Mean88 Mean89 Mean90 Mean_total Buccal_date_year
 Buccal_date_month Buccal_date_day Case_leuk Year_first_exposed Year_last_exposed proxy proxy_str number1 first_year duration duration_act days tse radiation industry oil
 chemical petroleum pesticides solvents other_chemical age age_x subtype subtypecll subtypecll_str y_dx reference y_int liqtype flag1 flag2 flag_definite phase COM1_EXP1
 COM2_EXP1 COM3_EXP1 QUES1 QUES2 liquid liquid_proxy exp time_int_ch set t11 t1515 t12 t22 liqtype_recode num_miss rad_exp rad_radiography rad_nuclear rad_army rad_other
 haz_exp haz_chem haz_el haz_road haz_other chem_exp chem_petrol chem_pest chem_solv chem_other oblast educ urban tumour tumor_new radtx chemotx radtx_other x_dental
 x_dental_n x_bone x_bone_n x_chest x_chest_n x_other x_other_n fam_cancer sm_reg sm_pday alc@


! Skip first line (containing names of variables)
skip 1@

! Open data (2016/6/9 version, with some additional linked variables from LBZ 2016-2-19)
input 'C:\d_drive\Word processing\Reports\REB Chernobyl Ukraine micronucleus analysis\Micro_22122015 (rev 2016-6-9)(master).csv'@

Input from C:\d_drive\Word processing\Reports\REB Chernobyl Ukraine micronucleus analysis\Micro_22122015 (rev 2016-6-9)(master).csv

         112 records read         111 records used
                                    1 records rejected

104 variables defined  At least 500 additional variables can be created.


!Missing value codes set for various continuous variables
trans 
 age_MIS                = (age < 0);
 age_x_MIS              = (age_x < 0);
 days_act_MIS           = (days_act < 0);
 days_MIS               = (days < 0);
 duration_act_MIS       = (duration_act < 0);
 duration_MIS           = (duration < 0);
 liqtype_MIS            = (liqtype < 0);
 number1_MIS            = (number1 < 0);
 num_miss_MIS           = (num_miss < 0); 
 sm_pday_MIS            = (sm_pday < 0);
 time_int_ch_MIS        = (time_int_ch < 0);
 tse_MIS                = (tse < 0);
 x_bone_n_MIS           = (x_bone_n < 0);
 x_chest_n_MIS          = (x_chest_n < 0);
 x_dental_n_MIS         = (x_dental_n < 0);
@


!Positive part set for various continuous variables
trans 
 age_NON_ZERO           =  max(age,0);
 age_x_NON_ZERO         =  max(age_x,0);
 days_act_NON_ZERO      =  max(days_act,0);
 days_NON_ZERO          =  max(days,0);
 duration_act_NON_ZERO  =  max(duration_act,0);
 duration_NON_ZERO      =  max(duration,0);
 liqtype_NON_ZERO       =  max(liqtype,0);
 number1_NON_ZERO       =  max(number1,0);
 num_miss_NON_ZERO      =  max(num_miss,0); 
 sm_pday_NON_ZERO       =  max(sm_pday,0);
 time_int_ch_NON_ZERO   =  max(time_int_ch,0);
 tse_NON_ZERO           =  max(tse,0);
 x_bone_n_NON_ZERO      =  max(x_bone_n,0);
 x_chest_n_NON_ZERO     =  max(x_chest_n,0);
 x_dental_n_NON_ZERO    =  max(x_dental_n,0);
@


!Reset variables so that -999999 (=missing) is set to -1
trans chemotx           = max(chemotx, -1);
      chem_pest         = max(chem_pest,-1);
      COM1_EXP1         = max(COM1_EXP1,-1);
      COM3_EXP1         = max(COM3_EXP1,-1);
      exp               = max(exp,-1);
      flag1             = max(flag1,-1);
      flag2             = max(flag2,-1);
      haz_el            = max(haz_el,-1);
      haz_exp           = max(haz_exp,-1);
      haz_other         = max(haz_other,-1);
      haz_road          = max(haz_road,-1);
      industry          = max(industry,-1);
      num_miss          = max(num_miss,-1);
      oil               = max(oil,-1);
      other_chemical    = max(other_chemical,-1);
      pesticides        = max(pesticides,-1);
      QUES2             = max(QUES2,-1);
      rad_army          = max(rad_army,-1);
      rad_exp           = max(rad_exp,-1);
      rad_other         = max(rad_other,-1);
      rad_radiography   = max(rad_radiography,-1);
      x_bone            = max(x_bone,-1);
      x_other           = max(x_other,-1);
      x_other_n         = max(x_other_n,-1);
      y_int             = max(y_int,2001);
      flag_definite     = max(flag_definite,-1);
@


!Factor variable levels
levels chemotx 1:2 chem_pest 1:2 COM1_EXP1 -1:3 COM3_EXP1 -1:2 flag1 -1:1 flag2 -1:1 exp -1:2 haz_el 1:2 haz_exp 1:2 haz_other 1:2 haz_road 1:2
 industry -1:1 num_miss 1:10 oil -1:1 other_chemical -1:1 pesticides -1:1 QUES2 -1:4 rad_army -1:2 rad_exp -1:2 rad_other -1:2 rad_radiography -1:2
 x_bone -1:2 x_other -1:2 x_other_n -1:6 y_int 2001:2004 flag_definite -1:1@

chemotx has 2 levels from 1 to 2
chem_pest has 2 levels from 1 to 2
COM1_EXP1 has 5 levels from -1 to 3
COM3_EXP1 has 4 levels from -1 to 2
flag1 has 3 levels from -1 to 1
flag2 has 3 levels from -1 to 1
exp has 4 levels from -1 to 2
haz_el has 2 levels from 1 to 2
haz_exp has 2 levels from 1 to 2
haz_other has 2 levels from 1 to 2
haz_road has 2 levels from 1 to 2
industry has 3 levels from -1 to 1
num_miss has 10 levels from 1 to 10
oil has 3 levels from -1 to 1
other_chemical has 3 levels from -1 to 1
pesticides has 3 levels from -1 to 1
QUES2 has 6 levels from -1 to 4
rad_army has 4 levels from -1 to 2
rad_exp has 4 levels from -1 to 2
rad_other has 4 levels from -1 to 2
rad_radiography has 4 levels from -1 to 2
x_bone has 4 levels from -1 to 2
x_other has 4 levels from -1 to 2
x_other_n has 8 levels from -1 to 6
y_int has 4 levels from 2001 to 2004
flag_definite has 3 levels from -1 to 1

level Number_cells_MN@
Number_cells_MN has 11 levels from 0 to 10

freq Number_cells_MN@


  FOR: Number_cells_MN
  Level     Freq     %      Cum %
      0          32   28.83    28.83
      1          30   27.03    55.86
      2          19   17.12    72.97
      3          14   12.61    85.59
      4           8    7.21    92.79
      5           4    3.60    96.40
      6           2    1.80    98.20
      7           1    0.90    99.10
      8           0    0.00    99.10
      9           0    0.00    99.10
     10           1    0.90   100.00
  Total         111


trans no_tumour     = (radtx /= 1) * (chemotx /=1) * (Case_leuk ==0) * (tumour == 0)@


trans no_tumour_new = (radtx /= 1) * (chemotx /=1) * (Case_leuk ==0) * (tumor_new /= 1)@


trans no_tumour_final = (radtx /= 1) * (chemotx /=1) * (Case_leuk ==0)@


level Number_cells_MN@
Number_cells_MN has 11 levels from 0 to 10

freq Number_cells_MN@


  FOR: Number_cells_MN
  Level     Freq     %      Cum %
      0          32   28.83    28.83
      1          30   27.03    55.86
      2          19   17.12    72.97
      3          14   12.61    85.59
      4           8    7.21    92.79
      5           4    3.60    96.40
      6           2    1.80    98.20
      7           1    0.90    99.10
      8           0    0.00    99.10
      9           0    0.00    99.10
     10           1    0.90   100.00
  Total         111


category sm_pday as smoke -99 / 0 / 10 / >@

smoke has 3 levels from 1 to 3


!Group as never + once per month or less, 2-3 times per month + once a week, several times a week + every day
category alc as alcohol -99 / 2.5 / 4.5 / >@

alcohol has 3 levels from 1 to 3


category days_act as days_act_cat -99 / 30 / 90 / >@

days_act_cat has 3 levels from 1 to 3


category days as days_cat -99 / 30 / 90 / >@

days_cat has 3 levels from 1 to 3


!Group as unknown+early responders+firefighters+nuclear power workers, military personnel, drivers+construction workers
category liqtype_recode as liqtype_rec_cat -99 / 2.5 / 3.5 / >@

liqtype_rec_cat has 3 levels from 1 to 3


!Relabel rad_radiography as radiography so that 0 = no, 1 = yes, 2 = unknown
trans radiography = 2*(rad_radiography == -1) + 1*(rad_radiography == 1) + 0*(rad_radiography == 2)@

levels radiography 0:2@

!Relabel professional work with potential exposures to radiation other than Chernobyl, rad_exp, so -1 (= missing) recoded to 2, 2 (=no) recoded to 0, 1 (=yes) recoded to 1
radiography has 3 levels from 0 to 2

trans any_non_Cher_radiation = 2*(rad_exp == -1) + 1*(rad_exp == 1) +  0*(rad_exp == 2)@

levels any_non_Cher_radiation 0:2@

!Relabel other radiation work in nuclear industry (including Chernobyl NPP), apart from time spent in Chernobyl area, so -1 (= missing) recoded to 2, 2 (=no) recoded to 0, 1 (=yes) recoded to 1
any_non_Cher_radiation has 3 levels from 0 to 2

trans other_nuclear = 2*(rad_nuclear == -1) + 1*(rad_nuclear == 1) +  0*(rad_nuclear == 2)@

levels other_nuclear 0:2@

!Relabel army service with potential exposures to radiation, rad_army, so -1 (= missing) recoded to 2, 2 (=no) recoded to 0, 1 (=yes) recoded to 1
other_nuclear has 3 levels from 0 to 2

trans army_radiation = 2*(rad_army == -1) + 1*(rad_army == 1) +  0*(rad_army == 2)@

levels army_radiation 0:2@

!Relabel any other work with potential exposures to radiation, rad_other, so -1 (= missing) recoded to 2, 2 (=no) recoded to 0, 1 (=yes) recoded to 1
army_radiation has 3 levels from 0 to 2

trans any_other_occ_radiation = 2*(rad_other == -1) + 1*(rad_other == 1) +  0*(rad_other == 2)@

levels any_other_occ_radiation 0:2@

!Relabel radiotherapy for conditions other than cancer, radtx_other, so -1 (= missing) recoded to 2, 2 (=no) recoded to 0, 1 (=yes) recoded to 1
any_other_occ_radiation has 3 levels from 0 to 2

trans RT_non_cancer = 2*(radtx_other == -1) + 1*(radtx_other == 1) +  0*(radtx_other == 2)@

levels RT_non_cancer 0:2@

!Relabel ever dental X-rays, x_dental, so -1 (= missing) recoded to 2, 2 (=no) recoded to 0, 1 (=yes) recoded to 1
RT_non_cancer has 3 levels from 0 to 2

trans dental_ever = 2*(x_dental == -1) + 1*(x_dental == 1) +  0*(x_dental == 2)@

levels dental_ever 0:2@

!Relabel ever chest X-rays, x_chest, so -1 (= missing) recoded to 2, 2 (=no) recoded to 0, 1 (=yes) recoded to 1
dental_ever has 3 levels from 0 to 2

trans chest_ever = 2*(x_chest == -1) + 1*(x_chest == 1) +  0*(x_chest == 2)@

levels chest_ever 0:2@

!Relabel ever bone X-rays, x_bone, so -1 (= missing) recoded to 2, 2 (=no) recoded to 0, 1 (=yes) recoded to 1
chest_ever has 3 levels from 0 to 2

trans bone_ever = 2*(x_bone == -1) + 1*(x_bone == 1) +  0*(x_bone == 2)@

levels bone_ever 0:2@

bone_ever has 3 levels from 0 to 2

level Number_cells_MN@
Number_cells_MN has 11 levels from 0 to 10

freq Number_cells_MN@


  FOR: Number_cells_MN
  Level     Freq     %      Cum %
      0          32   28.83    28.83
      1          30   27.03    55.86
      2          19   17.12    72.97
      3          14   12.61    85.59
      4           8    7.21    92.79
      5           4    3.60    96.40
      6           2    1.80    98.20
      7           1    0.90    99.10
      8           0    0.00    99.10
      9           0    0.00    99.10
     10           1    0.90   100.00
  Total         111


trans Number_cells_scored_1000 = Number_cells_scored/1000@


CASES Number_cells_MN@

PYR Number_cells_scored_1000@

!TRANSFORMATIONS
rank Mean_total @

  Variable: Mean_total


  Minimum     0.00692
      25%        2.11
      50%      11.322
      75%          49
    Mean      59.7614
  Maximum     748.441

  Using 111 records 


tran dose=Mean_total/1000 @

tran dose2 = dose*dose@

mean dose @

           Summary for dose

               Mean      Std. Dev.        Count      Minimum      Maximum
          0.0597614       0.12539           111   6.9200e-06      0.74844


category Mean_total as Mean_total_cat -999999 / 20 / 100 / 250 / 500 / > @

Mean_total_cat has 5 levels from 1 to 5


mean dose@

           Summary for dose

               Mean      Std. Dev.        Count      Minimum      Maximum
          0.0597614       0.12539           111   6.9200e-06      0.74844


!0.0597614

mean dose by Mean_total_cat@

           Summary for dose

Mean_total_cat          Mean      Std. Dev.        Count      Minimum      Maximum
    1    0.00479307     0.0051004            66   6.9200e-06     0.017100
    2     0.0450199      0.019058            29     0.020000     0.088700
    3      0.141180      0.033817             5      0.11200      0.19700
    4      0.304349      0.042007             8      0.26200      0.37000
    5      0.623635       0.12117             3      0.50646      0.74844


select (no_tumour_new ==1)@

84 records to be used


mean dose@

Using (no_tumour_new ==1)

           Summary for dose

               Mean      Std. Dev.        Count      Minimum      Maximum
          0.0474581      0.091902            84   4.1300e-05      0.50646


!0.0474581

mean dose by Mean_total_cat@

Using (no_tumour_new ==1)

           Summary for dose

Mean_total_cat          Mean      Std. Dev.        Count      Minimum      Maximum
    1    0.00525767     0.0052849            49   4.1300e-05     0.017100
    2     0.0436242      0.017863            25     0.020000     0.077800
    3      0.145500      0.037421             4      0.11200      0.19700
    4      0.309958      0.040356             5      0.27500      0.37000
    5      0.506464             0             1      0.50646      0.50646


select@

111 records to be used


trans 
    Buccal_date_year_nm =  Buccal_date_year; 
    Buccal_date_month_nm = Buccal_date_month; 
    Buccal_date_day_nm =   Buccal_date_day; 
@


!Set date of sample to 2003/4/9 (mean of non-missing dates) if missing
trans 
    if (Buccal_date_year < 0) then
       Buccal_date_year_nm =  2003;
       Buccal_date_month_nm = 4;
       Buccal_date_day_nm =   9;
    endif@


!If month (and day) of birth are missing set them to July 2
trans 
    if (m_birth < 0) then
       m_birth =  7;
       d_birth =  2;
    endif@


!Dates in julian years of birth adn buccal sample
trans jul_bucc_date =         julian(Buccal_date_year_nm,Buccal_date_month_nm,Buccal_date_day_nm) ;
      buccal_samp_date_jul =  fracyr(jul_bucc_date);
      jul_bir_date =          julian(y_birth,m_birth,d_birth) ;
      birth_date_jul =        fracyr(jul_bir_date);
      age_samp =              buccal_samp_date_jul - birth_date_jul
@


!Select non-cancers using newer definition (excluding 27 cases)
select (no_tumour_new == 1)@

84 records to be used


mean age_samp@

Using (no_tumour_new == 1)

           Summary for age_samp

               Mean      Std. Dev.        Count      Minimum      Maximum
            59.5586        8.8764            84       43.736       76.047


!59.5586

!!!!!!!!!!!!!!!!!!!!!!!!!!!!!!!!!!!!!!!!!!!!!!!!!!!!!
!! Calculation of age first exposed                 !
!!!!!!!!!!!!!!!!!!!!!!!!!!!!!!!!!!!!!!!!!!!!!!!!!!!!!
trans
   if (first_year == 1986) then 
!       1986 exposure assumed close to date of Chernobyl accident
       age_first_exposed_jul = julian(first_year,4,26);
   else
!       1987+ exposure assumed to be mid-year
       age_first_exposed_jul = julian(first_year,7,2);
   endif;
   age_first_exposed = fracyr(age_first_exposed_jul) - birth_date_jul;
@


!!!!!!!!!!!!!!!!!!!!!!!!!!!!!!!!!!!!!!!!!!!!!!!!!!!!!!!!!!!!!!!!!!!!!!!!!!!!
!! Calculation of time from last exposure to buccal sample                 !
!!!!!!!!!!!!!!!!!!!!!!!!!!!!!!!!!!!!!!!!!!!!!!!!!!!!!!!!!!!!!!!!!!!!!!!!!!!!
trans 
    if (Year_last_exposed > 0) then
       if (Year_last_exposed == 1986) then
!          1986 exposure assumed close to date of Chernobyl accident
          time_last_exposed_jul = julian(Year_last_exposed,4,26);
       else
!          1987+ exposure assumed to be mid-year
          time_last_exposed_jul = julian(Year_last_exposed,7,2);
       endif;
       time_last_exposed = buccal_samp_date_jul - fracyr(time_last_exposed_jul);
    else
       time_last_exposed = -1
    endif@


!All cases
select@

111 records to be used


mean age_first_exposed@

           Summary for age_first_exposed

               Mean      Std. Dev.        Count      Minimum      Maximum
            43.9976        9.0401           111       27.765       62.986


!43.9976 years

mean time_last_exposed@

           Summary for time_last_exposed

               Mean      Std. Dev.        Count      Minimum      Maximum
            15.3750        3.0978           111           -1       17.825


!15.3750 years

!Select non-cancers using final definition (excluding 6 cases)
select (no_tumour_final == 1)@

105 records to be used


mean age_first_exposed@

Using (no_tumour_final == 1)

           Summary for age_first_exposed

               Mean      Std. Dev.        Count      Minimum      Maximum
            43.5925        8.9956           105       27.765       62.986


!43.5925 years

mean time_last_exposed@

Using (no_tumour_final == 1)

           Summary for time_last_exposed

               Mean      Std. Dev.        Count      Minimum      Maximum
            15.5482        2.7218           105           -1       17.825


!15.5482 years

select (time_last_exposed > 0) &  (no_tumour_final == 1)@

103 records to be used


mean age_first_exposed@

Using (time_last_exposed > 0) &  (no_tumour_final == 1)

           Summary for age_first_exposed

               Mean      Std. Dev.        Count      Minimum      Maximum
            43.7636        8.9757           103       27.765       62.986


!43.7636 years

mean time_last_exposed@

Using (time_last_exposed > 0) &  (no_tumour_final == 1)

           Summary for time_last_exposed

               Mean      Std. Dev.        Count      Minimum      Maximum
            15.8695        1.4422           103       12.397       17.825


!15.8695 years

tran age_first_exposed_cen = age_first_exposed - 43.5925@


select@

111 records to be used


tran time_last_exposed_cen = time_last_exposed - 15.8695@


trans age_cen = age_samp - 60.104020909786932@


trans age_cen2 = age_cen*age_cen@

trans age_cen3 = age_cen2*age_cen@

trans age_cen4 = age_cen3*age_cen@

trans age_cen5 = age_cen4*age_cen@

trans age_cen6 = age_cen5*age_cen@

trans age_cen7 = age_cen6*age_cen@

trans age_cen8 = age_cen7*age_cen@


!Set iteration bound to 50
 fitopt iter 50@


!Set convergence criterion to 10**-8
 fitopt conv -8@


!!!!!!!!!!!!!!!!!!!!!!!!!!!!!!!!!!!!!!!!!!!!!!!!!!!!!!!!!!!!!!!
!!!!!!!!!!!!!!!!!!!!!!!!!!!!!!!!!!!!!!!!!!!!!!!!!!!!!!!!!!!!!!!
!!Test for effect of days work                               !!
!!!!!!!!!!!!!!!!!!!!!!!!!!!!!!!!!!!!!!!!!!!!!!!!!!!!!!!!!!!!!!!
!!!!!!!!!!!!!!!!!!!!!!!!!!!!!!!!!!!!!!!!!!!!!!!!!!!!!!!!!!!!!!!

!!!!!!!!!!!!!!!!!!!!!!!!!!!!!!!!!!!!!!!!!!!!!!!!!!!!!!!!!!!!!!!!!!!!!!!!!!!!!!!!
!!!!!!!!!!!!!!!!!!!!!!!!!!!!!!!!!!!!!!!!!!!!!!!!!!!!!!!!!!!!!!!!!!!!!!!!!!!!!!!!
!!!No exclusions of cancers                                                  !!!
!!!!!!!!!!!!!!!!!!!!!!!!!!!!!!!!!!!!!!!!!!!!!!!!!!!!!!!!!!!!!!!!!!!!!!!!!!!!!!!!
!!!!!!!!!!!!!!!!!!!!!!!!!!!!!!!!!!!!!!!!!!!!!!!!!!!!!!!!!!!!!!!!!!!!!!!!!!!!!!!!

select@

111 records to be used


ADD@

!Null model
loglinear 0 rad_radiography x_other chemotx flag2 COM1_EXP1
 age_cen age_cen2 age_cen3 age_cen4 age_cen5 age_cen6 age_cen7
 exp y_int rad_army haz_exp haz_el x_dental_n_NON_ZERO x_dental_n_MIS
 num_miss_NON_ZERO num_miss_MIS haz_road sm_pday_NON_ZERO sm_pday_MIS
 x_bone_n_NON_ZERO x_bone_n_MIS@


linear 1@


loglinear 1@


fit@

          Iter  Step      Deviance

             0     0      371.782
             1     1      186.102
             2     0      128.937
             3     0      115.311
             4     0      114.381
             5     0      114.170
             6     0      114.094
             7     0      114.066
             8     0      114.056
             9     0      114.052
            10     0      114.051
            11     0      114.050
            12     0      114.050
            13     0      114.050
            14     0      114.050
            15     0      114.050
            16     0      114.050
            17     0      114.050
            18     0      114.050
            19     0      114.050
            20     0      114.050
            21     0      114.050

Piece-wise exponential regression
Additive  T0 + T1 + T2 + ...

Number_cells_MN is used for cases
Number_cells_scored_1000 is used for person years


                            Parameter Summary Table

 # Name                            Estimate     Std.Err.  Test Stat.  P value
-- ----------------------------   ----------   ---------  ----------  --------
Log-linear term 0
 1 %CON.....................         -12.56     Aliased
 3 rad_radiography_0........          0.000     Aliased
 4 rad_radiography_1........          14.73      0.6992      21.07    < 0.001
 5 rad_radiography_2........          13.23     Aliased
 7 x_other_0................          0.000     Aliased
 8 x_other_1................          14.53       1.811      8.025    < 0.001
 9 x_other_2................          14.10       1.826      7.721    < 0.001
11 chemotx_2................         -1.821      0.6967     -2.614    0.00896
13 flag2_0..................          0.000     Aliased
14 flag2_1..................         -22.00     2.4e+04 -0.0009166      > 0.5
16 COM1_EXP1_0..............         -20.78   1.956e+04  -0.001063      > 0.5
17 COM1_EXP1_1..............          0.000     Aliased
18 COM1_EXP1_2..............         0.5759      0.6825     0.8438      0.399
19 COM1_EXP1_3..............          1.478      0.5422      2.726    0.00642
21 exp_0....................          0.000     Aliased
22 exp_1....................         -2.025      0.8387     -2.415     0.0157
23 exp_2....................         -1.201      0.8213     -1.462      0.144
25 y_int_2002...............         0.5683      0.2421      2.347     0.0189
26 y_int_2003...............         0.1606     Aliased
27 y_int_2004...............        -0.1601      0.2843     -0.563      > 0.5
29 rad_army_0...............          0.000     Aliased
30 rad_army_1...............         -13.11       1.196     -10.96    < 0.001
31 rad_army_2...............         -11.91       1.033     -11.53    < 0.001
33 haz_exp_2................         0.5100      0.2739      1.862     0.0626
35 haz_el_2.................         -1.485      0.8067      -1.84     0.0657
37 haz_road_2...............          1.416      0.6293       2.25     0.0245
38 age_cen..................       -0.08572     0.05686     -1.508      0.132
39 age_cen2.................       0.002437    0.007864     0.3098      > 0.5
40 age_cen3.................       0.002521    0.001415      1.782     0.0748
41 age_cen4.................     -2.455e-05   6.958e-05    -0.3528      > 0.5
42 age_cen5.................     -1.692e-05   9.323e-06     -1.815     0.0695
43 age_cen6.................      2.514e-08   1.715e-07     0.1466      > 0.5
44 age_cen7.................      2.826e-08   1.766e-08        1.6       0.11
45 x_dental_n_NON_ZERO......        0.01834     0.04997     0.3669      > 0.5
46 x_dental_n_MIS...........         0.5025      0.2689      1.869     0.0617
47 num_miss_NON_ZERO........         0.2365     0.07334      3.224    0.00126
48 num_miss_MIS.............          0.000     Aliased
49 sm_pday_NON_ZERO.........        0.01457     0.01323      1.101      0.271
50 sm_pday_MIS..............       -0.01085      0.2954   -0.03674      > 0.5
51 x_bone_n_NON_ZERO........       -0.02970     0.06936    -0.4281      > 0.5
52 x_bone_n_MIS.............         0.2927      0.2541      1.152      0.249

            Records used          111

                Deviance       114.05
                     AIC       176.05
            Pearson Chi2      135.939      Degrees of freedom      80


 *** WARNING: Parameter COM1_EXP1_0 changed by 5.0% MLE may be infinite or may not exist


!!!!!!!!!!!!!!!!!!!!!!!!!!
!ADDITIVE MODEL - LINEAR !
!!!!!!!!!!!!!!!!!!!!!!!!!!

ADD@

linear 1 dose@


loglinear 1@


fit@

          Iter  Step      Deviance

             0     0      114.050
             1     0      114.050
             2     0      114.049
             3     0      114.031
             4     0      113.700
             5     0      111.554
             6     0      110.920
             7     0      110.898
             8     0      110.898
             9     0      110.897
            10     0      110.897
            11     0      110.897

Piece-wise exponential regression
Additive  T0 + T1 + T2 + ...

Number_cells_MN is used for cases
Number_cells_scored_1000 is used for person years


                            Parameter Summary Table

 # Name                            Estimate     Std.Err.  Test Stat.  P value
-- ----------------------------   ----------   ---------  ----------  --------
Log-linear term 0
 1 %CON.....................         -12.56     Aliased
 3 rad_radiography_0........          0.000     Aliased
 4 rad_radiography_1........          14.96      0.7462      20.04    < 0.001
 5 rad_radiography_2........          13.23     Aliased
 7 x_other_0................          0.000     Aliased
 8 x_other_1................          14.69        2.14      6.863    < 0.001
 9 x_other_2................          14.27       2.158      6.614    < 0.001
11 chemotx_2................         -1.980      0.7597     -2.606    0.00916
13 flag2_0..................          0.000     Aliased
14 flag2_1..................         -55.37     2.4e+04  -0.002307      > 0.5
16 COM1_EXP1_0..............         -57.45   1.956e+04  -0.002938      > 0.5
17 COM1_EXP1_1..............          0.000     Aliased
18 COM1_EXP1_2..............         0.4894      0.7125      0.687      0.492
19 COM1_EXP1_3..............          1.702      0.5847      2.911     0.0036
21 exp_0....................          0.000     Aliased
22 exp_1....................         -2.064      0.2327     -8.869    < 0.001
23 exp_2....................         -1.201     Aliased
25 y_int_2002...............         0.2029       0.933     0.2175      > 0.5
26 y_int_2003...............        -0.2374      0.8986    -0.2642      > 0.5
27 y_int_2004...............        -0.5561       0.939    -0.5922      > 0.5
29 rad_army_0...............          0.000     Aliased
30 rad_army_1...............         -12.85       1.619     -7.934    < 0.001
31 rad_army_2...............         -11.50        1.48     -7.771    < 0.001
33 haz_exp_2................         0.5166      0.2873      1.798     0.0722
35 haz_el_2.................         -1.479      0.8165     -1.811     0.0701
37 haz_road_2...............          1.346      0.6521      2.064      0.039
38 age_cen..................       -0.09491     0.06075     -1.562      0.118
39 age_cen2.................       0.003527    0.008533     0.4134      > 0.5
40 age_cen3.................       0.002879    0.001534      1.876     0.0606
41 age_cen4.................     -4.175e-05   7.658e-05    -0.5452      > 0.5
42 age_cen5.................     -1.954e-05   1.029e-05       -1.9     0.0575
43 age_cen6.................      6.237e-08   1.887e-07     0.3306      > 0.5
44 age_cen7.................      3.290e-08   1.964e-08      1.675      0.094
45 x_dental_n_NON_ZERO......       -0.01016      0.0586    -0.1733      > 0.5
46 x_dental_n_MIS...........         0.4316      0.2909      1.484      0.138
47 num_miss_NON_ZERO........         0.2114     0.08194       2.58    0.00989
48 num_miss_MIS.............          0.000     Aliased
49 sm_pday_NON_ZERO.........        0.01499     0.01391      1.077      0.281
50 sm_pday_MIS..............        0.01171      0.3146    0.03723      > 0.5
51 x_bone_n_NON_ZERO........      -0.004755     0.07041   -0.06754      > 0.5
52 x_bone_n_MIS.............         0.4209      0.2738      1.537      0.124

Linear term 1
53 dose.....................          2.903       1.794      1.618      0.106

            Records used          111

                Deviance      110.897
                     AIC      170.897
            Pearson Chi2      137.456      Degrees of freedom      81


ci level 95@
                                       95% Confidence Bounds

 # Name                           Estimate    Std. Err.      Lower       Upper
-- ----------------------------  ----------   ---------    --------    --------

Log-linear term 0
 4 rad_radiography_1........         14.96     0.7462     13.49     16.42
             EXP(estimate)        3.133e+06       2.109   7.258e+05   1.352e+07

 8 x_other_1................         14.69      2.140     10.49     18.88
             EXP(estimate)        2.390e+06       8.499   3.604e+04   1.584e+08

 9 x_other_2................         14.27      2.158     10.04     18.50
             EXP(estimate)        1.578e+06       8.651   2.298e+04   1.083e+08

11 chemotx_2................        -1.980     0.7597    -3.469   -0.4909
             EXP(estimate)           0.1381       2.138     0.03116      0.6121

14 flag2_1..................        -55.37  2.400e+04-4.710e+04 4.698e+04
             EXP(estimate)        8.971e-25       0.000       0.000       0.000

16 COM1_EXP1_0..............        -57.45  1.956e+04-3.839e+04 3.827e+04
             EXP(estimate)        1.126e-25       0.000       0.000       0.000

18 COM1_EXP1_2..............        0.4894     0.7125   -0.9070     1.886
             EXP(estimate)            1.631       2.039      0.4037       6.592

19 COM1_EXP1_3..............         1.702     0.5847    0.5561     2.848
             EXP(estimate)            5.485       1.794       1.744       17.25

22 exp_1....................        -2.064     0.2327    -2.520    -1.608
             EXP(estimate)           0.1269       1.262     0.08042      0.2003

25 y_int_2002...............        0.2029     0.9330    -1.626     2.032
             EXP(estimate)            1.225       2.542      0.1968       7.626

26 y_int_2003...............       -0.2374     0.8986    -1.999     1.524
             EXP(estimate)           0.7887       2.456      0.1355       4.589

27 y_int_2004...............       -0.5561     0.9390    -2.396     1.284
             EXP(estimate)           0.5734       2.557     0.09104       3.612

30 rad_army_1...............        -12.85      1.619    -16.02    -9.674
             EXP(estimate)        2.633e-06       5.050   1.102e-07   6.292e-05

31 rad_army_2...............        -11.50      1.480    -14.40    -8.600
             EXP(estimate)        1.013e-05       4.392   5.571e-07   0.0001841

33 haz_exp_2................        0.5166     0.2873  -0.04653     1.080
             EXP(estimate)            1.676       1.333      0.9545       2.944

35 haz_el_2.................        -1.479     0.8165    -3.079    0.1216
             EXP(estimate)           0.2279       2.263     0.04600       1.129

37 haz_road_2...............         1.346     0.6521   0.06798     2.624
             EXP(estimate)            3.842       1.919       1.070       13.79

38 age_cen..................      -0.09491    0.06075   -0.2140   0.02416
             EXP(estimate)           0.9095       1.063      0.8074       1.024

39 age_cen2.................      0.003527   0.008533  -0.01320   0.02025
             EXP(estimate)            1.004       1.009      0.9869       1.020

40 age_cen3.................      0.002879   0.001534-0.0001282  0.005886
             EXP(estimate)            1.003       1.002      0.9999       1.006

41 age_cen4.................    -4.175e-05  7.658e-05-0.0001919 0.0001083
             EXP(estimate)            1.000       1.000      0.9998       1.000

42 age_cen5.................    -1.954e-05  1.029e-05-3.970e-05 6.214e-07
             EXP(estimate)            1.000       1.000       1.000       1.000

43 age_cen6.................     6.237e-08  1.887e-07-3.074e-07 4.321e-07
             EXP(estimate)            1.000       1.000       1.000       1.000

44 age_cen7.................     3.290e-08  1.964e-08-5.603e-09 7.140e-08
             EXP(estimate)            1.000       1.000       1.000       1.000

45 x_dental_n_NON_ZERO......      -0.01016    0.05860   -0.1250    0.1047
             EXP(estimate)           0.9899       1.060      0.8825       1.110

46 x_dental_n_MIS...........        0.4316     0.2909   -0.1386     1.002
             EXP(estimate)            1.540       1.338      0.8706       2.723

47 num_miss_NON_ZERO........        0.2114    0.08194   0.05078    0.3720
             EXP(estimate)            1.235       1.085       1.052       1.451

49 sm_pday_NON_ZERO.........       0.01499    0.01391  -0.01228   0.04225
             EXP(estimate)            1.015       1.014      0.9878       1.043

50 sm_pday_MIS..............       0.01171     0.3146   -0.6050    0.6284
             EXP(estimate)            1.012       1.370      0.5461       1.875

51 x_bone_n_NON_ZERO........     -0.004755    0.07041   -0.1428    0.1332
             EXP(estimate)           0.9953       1.073      0.8670       1.143

52 x_bone_n_MIS.............        0.4209     0.2738   -0.1158    0.9576
             EXP(estimate)            1.523       1.315      0.8907       2.606


Linear term 1
53 dose.....................         2.903      1.794   -0.6125     6.419


!bounds 53 level 95@

profile 53 noplot force lower@

  Lower bound trial values 

             Deviance   One-Sided
     Beta     Change     P-Value 
     ____________________________

     2.544  -0.03977     0.421 *
     1.100    -1.121     0.145 *
     1.746   -0.4390     0.254 *
     1.195   -0.9980     0.159 *
    0.9543    -1.324     0.125 *
    0.1814    -2.737    0.0490 *
 ***   ERROR: No convergence

   Sorted list of profile likelihood points 

             Deviance   One-Sided
     Beta     Change     P-Value 
     ____________________________

    0.1814    -2.737    0.0490
    0.9543    -1.324     0.125
     1.195   -0.9980     0.159
     1.100    -1.121     0.145
     1.746   -0.4390     0.254
     2.544  -0.03977     0.421
     2.903     0.000      0.00


      Interpolated profile likelihood bounds
       for parameter 53 (dose)

            MLE      2.903

      2-sided          Bounds         
       Level      Lower       Upper   
      ________________________________

      25.0%       2.339        ????
      50.0%       1.726        ????
      68.3%       1.194        ????
      75.0%      0.9549        ????
      90.0%      0.1958        ????
      95.0%        ????        ????
      97.5%        ????        ????
      99.0%        ????        ????
      99.5%        ????        ????


profile 53 noplot force upper@

  Upper bound trial values 

             Deviance   One-Sided
     Beta     Change     P-Value 
     ____________________________

     3.262  -0.03784     0.423 *
     4.799   -0.9600     0.164 *
     4.201   -0.4665     0.247 *
     4.840   -0.9995     0.159 *
     5.151    -1.322     0.125 *
     6.193    -2.675    0.0510 *
     6.906    -3.818    0.0254 *
     7.561    -5.007    0.0126 *
     8.359    -6.619   0.00505 *
     8.929    -7.871   0.00251 *

   Sorted list of profile likelihood points 

             Deviance   One-Sided
     Beta     Change     P-Value 
     ____________________________

     2.903     0.000      0.00
     3.262  -0.03784     0.423
     4.201   -0.4665     0.247
     4.799   -0.9600     0.164
     4.840   -0.9995     0.159
     5.151    -1.322     0.125
     6.193    -2.675    0.0510
     6.906    -3.818    0.0254
     7.561    -5.007    0.0126
     8.359    -6.619   0.00505
     8.929    -7.871   0.00251


      Interpolated profile likelihood bounds
       for parameter 53 (dose)

            MLE      2.903

      2-sided          Bounds         
       Level      Lower       Upper   
      ________________________________

      25.0%        ????       3.501
      50.0%        ????       4.184
      68.3%        ????       4.841
      75.0%        ????       5.152
      90.0%        ????       6.213
      95.0%        ????       6.920
      97.5%        ????       7.570
      99.0%        ????       8.367
      99.5%        ????       8.933


!!!!!!!!!!!!!!!!!!!!!!!!!!!!!!!!!!!!!!!!!!!!!!!!!!
!ADDITIVE MODEL - ADJUSTMENT FOR DAYS WORK       !
!!!!!!!!!!!!!!!!!!!!!!!!!!!!!!!!!!!!!!!!!!!!!!!!!!
linear 1 days_cat*dose@


parameter 53 init 2.903@


parameter 54 init 2.903@


parameter 55 init 2.903@


fit@

          Iter  Step      Deviance

             0     0      110.897
             1     1      109.932
             2     1      109.368
             3     1      109.031
             4     1      108.827
             5     1      108.702
             6     1      108.626
             7     2      108.621
             8     2      108.617
             9     2      108.614
            10     2      108.610
            11     2      108.608

Piece-wise exponential regression
Additive  T0 + T1 + T2 + ...

Number_cells_MN is used for cases
Number_cells_scored_1000 is used for person years


                            Parameter Summary Table

 # Name                            Estimate     Std.Err.  Test Stat.  P value
-- ----------------------------   ----------   ---------  ----------  --------
Log-linear term 0
 1 %CON.....................         -12.56     Aliased
 3 rad_radiography_0........          0.000     Aliased
 4 rad_radiography_1........          14.84      0.7267      20.42    < 0.001
 5 rad_radiography_2........          13.23     Aliased
 7 x_other_0................          0.000     Aliased
 8 x_other_1................          14.61       2.014      7.256    < 0.001
 9 x_other_2................          14.20       2.034      6.983    < 0.001
11 chemotx_2................         -1.909      0.7541     -2.531     0.0114
13 flag2_0..................          0.000     Aliased
14 flag2_1..................         -55.37     2.4e+04  -0.002307      > 0.5
16 COM1_EXP1_0..............         -57.45   1.956e+04  -0.002938      > 0.5
17 COM1_EXP1_1..............          0.000     Aliased
18 COM1_EXP1_2..............         0.5515      0.7089      0.778      0.437
19 COM1_EXP1_3..............          1.726      0.5752      3.001     0.0027
21 exp_0....................          0.000     Aliased
22 exp_1....................         -2.103      0.2361     -8.904    < 0.001
23 exp_2....................         -1.201     Aliased
25 y_int_2002...............         0.3101      0.9051     0.3426      > 0.5
26 y_int_2003...............        -0.1490      0.8706    -0.1711      > 0.5
27 y_int_2004...............        -0.4896      0.9114    -0.5372      > 0.5
29 rad_army_0...............          0.000     Aliased
30 rad_army_1...............         -12.89       1.462     -8.816    < 0.001
31 rad_army_2...............         -11.57        1.31     -8.833    < 0.001
33 haz_exp_2................         0.5497        0.29      1.896      0.058
35 haz_el_2.................         -1.478      0.8158     -1.812       0.07
37 haz_road_2...............          1.311      0.6518      2.012     0.0443
38 age_cen..................       -0.08900     0.05975     -1.489      0.136
39 age_cen2.................       0.002739    0.008347     0.3281      > 0.5
40 age_cen3.................       0.002727    0.001506       1.81     0.0703
41 age_cen4.................     -4.005e-05    7.54e-05    -0.5312      > 0.5
42 age_cen5.................     -1.830e-05    1.01e-05     -1.812     0.0701
43 age_cen6.................      6.794e-08    1.88e-07     0.3614      > 0.5
44 age_cen7.................      3.030e-08   1.937e-08      1.565      0.118
45 x_dental_n_NON_ZERO......      -0.002245     0.05492   -0.04088      > 0.5
46 x_dental_n_MIS...........         0.4445       0.283      1.571      0.116
47 num_miss_NON_ZERO........         0.2066      0.0829      2.492     0.0127
48 num_miss_MIS.............          0.000     Aliased
49 sm_pday_NON_ZERO.........        0.01619     0.01385      1.168      0.243
50 sm_pday_MIS..............      -0.004586      0.3135   -0.01463      > 0.5
51 x_bone_n_NON_ZERO........      -0.005939     0.06953   -0.08541      > 0.5
52 x_bone_n_MIS.............         0.4586       0.274      1.674     0.0941

Linear term 1
53 days_cat_1 * dose........      0.0009443      0.4349   0.002171      > 0.5
54 days_cat_2 * dose........          5.658       3.291      1.719     0.0855
55 days_cat_3 * dose........          2.303       2.435     0.9458      0.344

            Records used          111

                Deviance      108.608
                     AIC      172.608
            Pearson Chi2      135.616      Degrees of freedom      79


 ***   ERROR: No convergence: Too much step halving


ci level 95@
                                       95% Confidence Bounds

 # Name                           Estimate    Std. Err.      Lower       Upper
-- ----------------------------  ----------   ---------    --------    --------

Log-linear term 0
 4 rad_radiography_1........         14.84     0.7267     13.42     16.27
             EXP(estimate)        2.792e+06       2.068   6.721e+05   1.160e+07

 8 x_other_1................         14.61      2.014     10.66     18.56
             EXP(estimate)        2.216e+06       7.491   4.280e+04   1.147e+08

 9 x_other_2................         14.20      2.034     10.22     18.19
             EXP(estimate)        1.475e+06       7.645   2.738e+04   7.946e+07

11 chemotx_2................        -1.909     0.7541    -3.387   -0.4310
             EXP(estimate)           0.1482       2.126     0.03381      0.6499

14 flag2_1..................        -55.37  2.400e+04-4.710e+04 4.698e+04
             EXP(estimate)        8.971e-25       0.000       0.000       0.000

16 COM1_EXP1_0..............        -57.45  1.956e+04-3.839e+04 3.827e+04
             EXP(estimate)        1.126e-25       0.000       0.000       0.000

18 COM1_EXP1_2..............        0.5515     0.7089   -0.8379     1.941
             EXP(estimate)            1.736       2.032      0.4326       6.965

19 COM1_EXP1_3..............         1.726     0.5752    0.5986     2.853
             EXP(estimate)            5.618       1.778       1.819       17.35

22 exp_1....................        -2.103     0.2361    -2.566    -1.640
             EXP(estimate)           0.1221       1.266     0.07687      0.1940

25 y_int_2002...............        0.3101     0.9051    -1.464     2.084
             EXP(estimate)            1.364       2.472      0.2313       8.037

26 y_int_2003...............       -0.1490     0.8706    -1.855     1.557
             EXP(estimate)           0.8616       2.388      0.1564       4.746

27 y_int_2004...............       -0.4896     0.9114    -2.276     1.297
             EXP(estimate)           0.6128       2.488      0.1027       3.657

30 rad_army_1...............        -12.89      1.462    -15.75    -10.02
             EXP(estimate)        2.531e-06       4.314   1.442e-07   4.442e-05

31 rad_army_2...............        -11.57      1.310    -14.14    -9.006
             EXP(estimate)        9.405e-06       3.707   7.211e-07   0.0001227

33 haz_exp_2................        0.5497     0.2900  -0.01863     1.118
             EXP(estimate)            1.733       1.336      0.9815       3.059

35 haz_el_2.................        -1.478     0.8158    -3.077    0.1208
             EXP(estimate)           0.2281       2.261     0.04609       1.128

37 haz_road_2...............         1.311     0.6518   0.03372     2.589
             EXP(estimate)            3.711       1.919       1.034       13.31

38 age_cen..................      -0.08900    0.05975   -0.2061   0.02812
             EXP(estimate)           0.9148       1.062      0.8137       1.029

39 age_cen2.................      0.002739   0.008347  -0.01362   0.01910
             EXP(estimate)            1.003       1.008      0.9865       1.019

40 age_cen3.................      0.002727   0.001506-0.0002257  0.005679
             EXP(estimate)            1.003       1.002      0.9998       1.006

41 age_cen4.................    -4.005e-05  7.540e-05-0.0001878 0.0001077
             EXP(estimate)            1.000       1.000      0.9998       1.000

42 age_cen5.................    -1.830e-05  1.010e-05-3.809e-05 1.499e-06
             EXP(estimate)            1.000       1.000       1.000       1.000

43 age_cen6.................     6.794e-08  1.880e-07-3.005e-07 4.364e-07
             EXP(estimate)            1.000       1.000       1.000       1.000

44 age_cen7.................     3.030e-08  1.937e-08-7.660e-09 6.827e-08
             EXP(estimate)            1.000       1.000       1.000       1.000

45 x_dental_n_NON_ZERO......     -0.002245    0.05492   -0.1099    0.1054
             EXP(estimate)           0.9978       1.056      0.8959       1.111

46 x_dental_n_MIS...........        0.4445     0.2830   -0.1102    0.9992
             EXP(estimate)            1.560       1.327      0.8957       2.716

47 num_miss_NON_ZERO........        0.2066    0.08290   0.04409    0.3691
             EXP(estimate)            1.229       1.086       1.045       1.446

49 sm_pday_NON_ZERO.........       0.01619    0.01385  -0.01097   0.04334
             EXP(estimate)            1.016       1.014      0.9891       1.044

50 sm_pday_MIS..............     -0.004586     0.3135   -0.6190    0.6098
             EXP(estimate)           0.9954       1.368      0.5385       1.840

51 x_bone_n_NON_ZERO........     -0.005939    0.06953   -0.1422    0.1303
             EXP(estimate)           0.9941       1.072      0.8674       1.139

52 x_bone_n_MIS.............        0.4586     0.2740  -0.07830    0.9956
             EXP(estimate)            1.582       1.315      0.9247       2.706


Linear term 1
53 days_cat_1 * dose........     0.0009443     0.4349   -0.8514    0.8533

54 days_cat_2 * dose........         5.658      3.291   -0.7914     12.11

55 days_cat_3 * dose........         2.303      2.435    -2.469     7.074


!bounds 53 level 95@

!profile 53 noplot force lower@

profile 53 noplot force upper@

  Upper bound trial values 

             Deviance   One-Sided
     Beta     Change     P-Value 
     ____________________________

   0.08791   0.03308     0.428
    0.5266  -0.06079     0.403 *
    0.9615   -0.1791     0.336
     1.743   -0.4520     0.251 *
     2.903   -0.9903     0.160 *
     3.490    -1.319     0.125 *
     4.360    -1.869    0.0858
     5.500    -2.696    0.0503 *
     6.860    -3.825    0.0252 *
     8.135    -5.008    0.0126 *
     9.711    -6.614   0.00506 *
     10.85    -7.868   0.00252 *

   Sorted list of profile likelihood points 

             Deviance   One-Sided
     Beta     Change     P-Value 
     ____________________________

 0.0009443     0.000   0.00251
   0.08791   0.03308     0.428
    0.5266  -0.06079     0.403
     1.743   -0.4520     0.251
     2.903   -0.9903     0.160
     3.490    -1.319     0.125
     5.500    -2.696    0.0503
     6.860    -3.825    0.0252
     8.135    -5.008    0.0126
     9.711    -6.614   0.00506
     10.85    -7.868   0.00252


      Interpolated profile likelihood bounds
       for parameter 53 (days_cat_1 * dose)

            MLE  0.0009443

      2-sided          Bounds         
       Level      Lower       Upper   
      ________________________________

      25.0%        ????      0.6877
      50.0%        ????       1.750
      68.3%        ????       2.922
      75.0%        ????       3.498
      90.0%        ????       5.511
      95.0%        ????       6.878
      97.5%        ????       8.152
      99.0%        ????       9.730
      99.5%        ????       10.86


!bounds 54 level 95@

profile 54 noplot force lower@

  Lower bound trial values 

             Deviance   One-Sided
     Beta     Change     P-Value 
     ____________________________

     5.000   -0.1148     0.367 *
 ***   ERROR: No convergence: Too much step halving

   Sorted list of profile likelihood points 

             Deviance   One-Sided
     Beta     Change     P-Value 
     ____________________________

     5.658     0.000   0.00252


      Interpolated profile likelihood bounds
       for parameter 54 (days_cat_2 * dose)

            MLE      5.658

      2-sided          Bounds         
       Level      Lower       Upper   
      ________________________________

      25.0%        ????        ????
      50.0%        ????        ????
      68.3%        ????        ????
      75.0%        ????        ????
      90.0%        ????        ????
      95.0%        ????        ????
      97.5%        ????        ????
      99.0%        ????        ????
      99.5%        ????        ????


profile 54 noplot force upper@

  Upper bound trial values 

             Deviance   One-Sided
     Beta     Change     P-Value 
     ____________________________

     6.316   0.03555     0.425
 ***   ERROR: No convergence: Too much step halving

   Sorted list of profile likelihood points 

             Deviance   One-Sided
     Beta     Change     P-Value 
     ____________________________

     5.658     0.000   0.00252


      Interpolated profile likelihood bounds
       for parameter 54 (days_cat_2 * dose)

            MLE      5.658

      2-sided          Bounds         
       Level      Lower       Upper   
      ________________________________

      25.0%        ????        ????
      50.0%        ????        ????
      68.3%        ????        ????
      75.0%        ????        ????
      90.0%        ????        ????
      95.0%        ????        ????
      97.5%        ????        ????
      99.0%        ????        ????
      99.5%        ????        ????


!bounds 55 level 95@

profile 55 noplot force lower@

  Lower bound trial values 

             Deviance   One-Sided
     Beta     Change     P-Value 
     ____________________________

     1.816  -0.03315     0.428 *
 ***   ERROR: No convergence: Too much step halving

   Sorted list of profile likelihood points 

             Deviance   One-Sided
     Beta     Change     P-Value 
     ____________________________

     2.303     0.000   0.00252


      Interpolated profile likelihood bounds
       for parameter 55 (days_cat_3 * dose)

            MLE      2.303

      2-sided          Bounds         
       Level      Lower       Upper   
      ________________________________

      25.0%        ????        ????
      50.0%        ????        ????
      68.3%        ????        ????
      75.0%        ????        ????
      90.0%        ????        ????
      95.0%        ????        ????
      97.5%        ????        ????
      99.0%        ????        ????
      99.5%        ????        ????


profile 55 noplot force upper@

  Upper bound trial values 

             Deviance   One-Sided
     Beta     Change     P-Value 
     ____________________________

     2.789  -0.05036     0.411 *
 ***   ERROR: No convergence: Too much step halving

   Sorted list of profile likelihood points 

             Deviance   One-Sided
     Beta     Change     P-Value 
     ____________________________

     2.303     0.000   0.00252


      Interpolated profile likelihood bounds
       for parameter 55 (days_cat_3 * dose)

            MLE      2.303

      2-sided          Bounds         
       Level      Lower       Upper   
      ________________________________

      25.0%        ????        ????
      50.0%        ????        ????
      68.3%        ????        ????
      75.0%        ????        ????
      90.0%        ????        ????
      95.0%        ????        ????
      97.5%        ????        ????
      99.0%        ????        ????
      99.5%        ????        ????


!!!!!!!!!!!!!!!!!!!!!!!!!!!!!!!!!!!
!MULTIPLICATIVE MODEL - LINEAR    !
!!!!!!!!!!!!!!!!!!!!!!!!!!!!!!!!!!!
RRISK@


linear 1@


loglinear 1@


fit@

          Iter  Step      Deviance

             0     0      117.311
             1     0      114.117
             2     0      114.050
             3     0      114.050
             4     0      114.050

Piece-wise exponential regression
Additive excess relative risk T0 * (1 + T1 + T2 + ...)

Number_cells_MN is used for cases
Number_cells_scored_1000 is used for person years


                            Parameter Summary Table

 # Name                            Estimate     Std.Err.  Test Stat.  P value
-- ----------------------------   ----------   ---------  ----------  --------
Log-linear term 0
 1 %CON.....................         -12.56     Aliased
 3 rad_radiography_0........          0.000     Aliased
 4 rad_radiography_1........          14.73      0.6992      21.07    < 0.001
 5 rad_radiography_2........          13.23     Aliased
 7 x_other_0................          0.000     Aliased
 8 x_other_1................          14.53       1.811      8.025    < 0.001
 9 x_other_2................          14.10       1.826      7.721    < 0.001
11 chemotx_2................         -1.821      0.6967     -2.614    0.00896
13 flag2_0..................          0.000     Aliased
14 flag2_1..................         -55.37     2.4e+04  -0.002307      > 0.5
16 COM1_EXP1_0..............         -57.45   1.956e+04  -0.002938      > 0.5
17 COM1_EXP1_1..............          0.000     Aliased
18 COM1_EXP1_2..............         0.5759      0.6825     0.8438      0.399
19 COM1_EXP1_3..............          1.478      0.5422      2.726    0.00642
21 exp_0....................          0.000     Aliased
22 exp_1....................         -2.068      0.8387     -2.466     0.0137
23 exp_2....................         -1.243      0.8213     -1.514       0.13
25 y_int_2002...............         0.6110      0.2421      2.523     0.0116
26 y_int_2003...............         0.2033     Aliased
27 y_int_2004...............        -0.1174      0.2843    -0.4128      > 0.5
29 rad_army_0...............          0.000     Aliased
30 rad_army_1...............         -13.11       1.196     -10.96    < 0.001
31 rad_army_2...............         -11.91       1.033     -11.53    < 0.001
33 haz_exp_2................         0.5100      0.2739      1.862     0.0626
35 haz_el_2.................         -1.485      0.8067      -1.84     0.0657
37 haz_road_2...............          1.416      0.6293       2.25     0.0245
38 age_cen..................       -0.08572     0.05686     -1.508      0.132
39 age_cen2.................       0.002437    0.007864     0.3098      > 0.5
40 age_cen3.................       0.002521    0.001415      1.782     0.0748
41 age_cen4.................     -2.455e-05   6.958e-05    -0.3528      > 0.5
42 age_cen5.................     -1.692e-05   9.323e-06     -1.815     0.0695
43 age_cen6.................      2.514e-08   1.715e-07     0.1466      > 0.5
44 age_cen7.................      2.826e-08   1.766e-08        1.6       0.11
45 x_dental_n_NON_ZERO......        0.01834     0.04997     0.3669      > 0.5
46 x_dental_n_MIS...........         0.5025      0.2689      1.869     0.0617
47 num_miss_NON_ZERO........         0.2365     0.07334      3.224    0.00126
48 num_miss_MIS.............          0.000     Aliased
49 sm_pday_NON_ZERO.........        0.01457     0.01323      1.101      0.271
50 sm_pday_MIS..............       -0.01085      0.2954   -0.03674      > 0.5
51 x_bone_n_NON_ZERO........       -0.02970     0.06936    -0.4281      > 0.5
52 x_bone_n_MIS.............         0.2927      0.2541      1.152      0.249

            Records used          111

                Deviance       114.05
                     AIC       172.05
            Pearson Chi2      135.939      Degrees of freedom      82


linear 1 dose@


fit@

          Iter  Step      Deviance

             0     0      114.050
             1     0      112.519
             2     0      112.502
             3     0      112.502
             4     0      112.502

Piece-wise exponential regression
Additive excess relative risk T0 * (1 + T1 + T2 + ...)

Number_cells_MN is used for cases
Number_cells_scored_1000 is used for person years


                            Parameter Summary Table

 # Name                            Estimate     Std.Err.  Test Stat.  P value
-- ----------------------------   ----------   ---------  ----------  --------
Log-linear term 0
 1 %CON.....................         -12.56     Aliased
 3 rad_radiography_0........          0.000     Aliased
 4 rad_radiography_1........          14.94      0.7226      20.67    < 0.001
 5 rad_radiography_2........          13.23     Aliased
 7 x_other_0................          0.000     Aliased
 8 x_other_1................          14.81       1.834      8.076    < 0.001
 9 x_other_2................          14.39        1.85      7.779    < 0.001
11 chemotx_2................         -1.872      0.7047     -2.657    0.00789
13 flag2_0..................          0.000     Aliased
14 flag2_1..................         -55.37     2.4e+04  -0.002307      > 0.5
16 COM1_EXP1_0..............         -57.45   1.956e+04  -0.002938      > 0.5
17 COM1_EXP1_1..............          0.000     Aliased
18 COM1_EXP1_2..............         0.5520      0.6876     0.8028      0.422
19 COM1_EXP1_3..............          1.520      0.5435      2.796    0.00518
21 exp_0....................          0.000     Aliased
22 exp_1....................         -2.139       0.219     -9.766    < 0.001
23 exp_2....................         -1.362     Aliased
25 y_int_2002...............         0.6029      0.8584     0.7024      0.482
26 y_int_2003...............         0.2020      0.8246      0.245      > 0.5
27 y_int_2004...............       -0.07621      0.8617   -0.08844      > 0.5
29 rad_army_0...............          0.000     Aliased
30 rad_army_1...............         -13.05       1.201     -10.87    < 0.001
31 rad_army_2...............         -11.86       1.034     -11.46    < 0.001
33 haz_exp_2................         0.4758      0.2757      1.726     0.0844
35 haz_el_2.................         -1.511      0.8086     -1.869     0.0617
37 haz_road_2...............          1.305      0.6413      2.035     0.0419
38 age_cen..................       -0.08813     0.05695     -1.548      0.122
39 age_cen2.................       0.003160    0.007871     0.4014      > 0.5
40 age_cen3.................       0.002607    0.001412      1.846     0.0649
41 age_cen4.................     -3.376e-05   6.948e-05     -0.486      > 0.5
42 age_cen5.................     -1.732e-05   9.249e-06     -1.873     0.0611
43 age_cen6.................      4.803e-08   1.709e-07      0.281      > 0.5
44 age_cen7.................      2.867e-08   1.746e-08      1.642      0.101
45 x_dental_n_NON_ZERO......       0.001426     0.05237    0.02723      > 0.5
46 x_dental_n_MIS...........         0.4391      0.2754      1.594      0.111
47 num_miss_NON_ZERO........         0.2081     0.07945      2.619    0.00881
48 num_miss_MIS.............          0.000     Aliased
49 sm_pday_NON_ZERO.........        0.01347     0.01341      1.005      0.315
50 sm_pday_MIS..............       -0.02893      0.2996   -0.09657      > 0.5
51 x_bone_n_NON_ZERO........       -0.02045     0.06904    -0.2962      > 0.5
52 x_bone_n_MIS.............         0.3286       0.253      1.299      0.194

Linear term 1
53 dose.....................         0.9390      0.9104      1.031      0.302

            Records used          111

                Deviance      112.502
                     AIC      172.502
            Pearson Chi2      136.397      Degrees of freedom      81


ci level 95@
                                       95% Confidence Bounds

 # Name                           Estimate    Std. Err.      Lower       Upper
-- ----------------------------  ----------   ---------    --------    --------

Log-linear term 0
 4 rad_radiography_1........         14.94     0.7226     13.52     16.35
             EXP(estimate)        3.067e+06       2.060   7.442e+05   1.264e+07

 8 x_other_1................         14.81      1.834     11.22     18.41
             EXP(estimate)        2.712e+06       6.261   7.445e+04   9.877e+07

 9 x_other_2................         14.39      1.850     10.76     18.02
             EXP(estimate)        1.777e+06       6.360   4.730e+04   6.672e+07

11 chemotx_2................        -1.872     0.7047    -3.253   -0.4909
             EXP(estimate)           0.1538       2.023     0.03865      0.6121

14 flag2_1..................        -55.37  2.400e+04-4.710e+04 4.698e+04
             EXP(estimate)        8.971e-25       0.000       0.000       0.000

16 COM1_EXP1_0..............        -57.45  1.956e+04-3.839e+04 3.827e+04
             EXP(estimate)        1.126e-25       0.000       0.000       0.000

18 COM1_EXP1_2..............        0.5520     0.6876   -0.7957     1.900
             EXP(estimate)            1.737       1.989      0.4513       6.684

19 COM1_EXP1_3..............         1.520     0.5435    0.4543     2.585
             EXP(estimate)            4.570       1.722       1.575       13.26

22 exp_1....................        -2.139     0.2190    -2.568    -1.710
             EXP(estimate)           0.1178       1.245     0.07666      0.1809

25 y_int_2002...............        0.6029     0.8584    -1.080     2.285
             EXP(estimate)            1.827       2.359      0.3397       9.830

26 y_int_2003...............        0.2020     0.8246    -1.414     1.818
             EXP(estimate)            1.224       2.281      0.2431       6.161

27 y_int_2004...............      -0.07621     0.8617    -1.765     1.613
             EXP(estimate)           0.9266       2.367      0.1712       5.016

30 rad_army_1...............        -13.05      1.201    -15.40    -10.69
             EXP(estimate)        2.154e-06       3.323   2.046e-07   2.267e-05

31 rad_army_2...............        -11.86      1.034    -13.88    -9.830
             EXP(estimate)        7.087e-06       2.814   9.330e-07   5.383e-05

33 haz_exp_2................        0.4758     0.2757  -0.06462     1.016
             EXP(estimate)            1.609       1.317      0.9374       2.763

35 haz_el_2.................        -1.511     0.8086    -3.096   0.07395
             EXP(estimate)           0.2207       2.245     0.04525       1.077

37 haz_road_2...............         1.305     0.6413   0.04782     2.561
             EXP(estimate)            3.686       1.899       1.049       12.96

38 age_cen..................      -0.08813    0.05695   -0.1997   0.02348
             EXP(estimate)           0.9156       1.059      0.8189       1.024

39 age_cen2.................      0.003160   0.007871  -0.01227   0.01859
             EXP(estimate)            1.003       1.008      0.9878       1.019

40 age_cen3.................      0.002607   0.001412-0.0001608  0.005374
             EXP(estimate)            1.003       1.001      0.9998       1.005

41 age_cen4.................    -3.376e-05  6.948e-05-0.0001699 0.0001024
             EXP(estimate)            1.000       1.000      0.9998       1.000

42 age_cen5.................    -1.732e-05  9.249e-06-3.545e-05 8.057e-07
             EXP(estimate)            1.000       1.000       1.000       1.000

43 age_cen6.................     4.803e-08  1.709e-07-2.869e-07 3.830e-07
             EXP(estimate)            1.000       1.000       1.000       1.000

44 age_cen7.................     2.867e-08  1.746e-08-5.551e-09 6.289e-08
             EXP(estimate)            1.000       1.000       1.000       1.000

45 x_dental_n_NON_ZERO......      0.001426    0.05237   -0.1012    0.1041
             EXP(estimate)            1.001       1.054      0.9037       1.110

46 x_dental_n_MIS...........        0.4391     0.2754   -0.1008    0.9789
             EXP(estimate)            1.551       1.317      0.9041       2.662

47 num_miss_NON_ZERO........        0.2081    0.07945   0.05238    0.3638
             EXP(estimate)            1.231       1.083       1.054       1.439

49 sm_pday_NON_ZERO.........       0.01347    0.01341  -0.01281   0.03975
             EXP(estimate)            1.014       1.013      0.9873       1.041

50 sm_pday_MIS..............      -0.02893     0.2996   -0.6161    0.5583
             EXP(estimate)           0.9715       1.349      0.5400       1.748

51 x_bone_n_NON_ZERO........      -0.02045    0.06904   -0.1558    0.1149
             EXP(estimate)           0.9798       1.071      0.8558       1.122

52 x_bone_n_MIS.............        0.3286     0.2530   -0.1673    0.8245
             EXP(estimate)            1.389       1.288      0.8460       2.281


Linear term 1
53 dose.....................        0.9390     0.9104   -0.8454     2.723


!bounds 53 level 95@

profile 53 noplot force lower@

  Lower bound trial values 

             Deviance   One-Sided
     Beta     Change     P-Value 
     ____________________________

    0.7569  -0.04397     0.417 *
    0.1109    -1.149     0.142 *
    0.4091   -0.4195     0.259 *
    0.1611   -0.9937     0.159 *
   0.05915    -1.325     0.125 *
   -0.2564    -2.822    0.0465 *
   -0.4148    -3.928    0.0238 *
   -0.5462    -5.092    0.0120 *
   -0.6909    -6.718   0.00477 *
   -0.7787    -7.933   0.00243 *

   Sorted list of profile likelihood points 

             Deviance   One-Sided
     Beta     Change     P-Value 
     ____________________________

   -0.7787    -7.933   0.00243
   -0.6909    -6.718   0.00477
   -0.5462    -5.092    0.0120
   -0.4148    -3.928    0.0238
   -0.2564    -2.822    0.0465
   0.05915    -1.325     0.125
    0.1611   -0.9937     0.159
    0.1109    -1.149     0.142
    0.4091   -0.4195     0.259
    0.7569  -0.04397     0.417
    0.9390     0.000   0.00252


      Interpolated profile likelihood bounds
       for parameter 53 (dose)

            MLE     0.9390

      2-sided          Bounds         
       Level      Lower       Upper   
      ________________________________

      25.0%      0.6705        ????
      50.0%      0.3900        ????
      68.3%      0.1589        ????
      75.0%     0.05972        ????
      90.0%     -0.2374        ????
      95.0%     -0.4040        ????
      97.5%     -0.5394        ????
      99.0%     -0.6844        ????
      99.5%     -0.7750        ????


profile 53 noplot force upper@

  Upper bound trial values 

             Deviance   One-Sided
     Beta     Change     P-Value 
     ____________________________

     1.121  -0.03934     0.421 *
     1.865   -0.8348     0.180 *
     1.616   -0.4748     0.245 *
     1.961   -0.9949     0.159 *
     2.141    -1.320     0.125 *
     2.756    -2.639    0.0522 *
     3.218    -3.787    0.0258 *
     3.663    -4.985    0.0128 *
     4.228    -6.598   0.00510 *
     4.654    -7.860   0.00253 *

   Sorted list of profile likelihood points 

             Deviance   One-Sided
     Beta     Change     P-Value 
     ____________________________

    0.9390     0.000   0.00252
     1.121  -0.03934     0.421
     1.616   -0.4748     0.245
     1.865   -0.8348     0.180
     1.961   -0.9949     0.159
     2.141    -1.320     0.125
     2.756    -2.639    0.0522
     3.218    -3.787    0.0258
     3.663    -4.985    0.0128
     4.228    -6.598   0.00510
     4.654    -7.860   0.00253


      Interpolated profile likelihood bounds
       for parameter 53 (dose)

            MLE     0.9390

      2-sided          Bounds         
       Level      Lower       Upper   
      ________________________________

      25.0%        ????       1.242
      50.0%        ????       1.600
      68.3%        ????       1.964
      75.0%        ????       2.143
      90.0%        ????       2.785
      95.0%        ????       3.239
      97.5%        ????       3.677
      99.0%        ????       4.241
      99.5%        ????       4.660


!!!!!!!!!!!!!!!!!!!!!!!!!!!!!!!!!!!!!!!!!!!!!!!!!!!!!!!!!
!MULTIPLICATIVE MODEL - ADJUSTMENT FOR DAYS WORK        !
!!!!!!!!!!!!!!!!!!!!!!!!!!!!!!!!!!!!!!!!!!!!!!!!!!!!!!!!!
linear 1 days_cat*dose@


fit@

          Iter  Step      Deviance

             0     0      115.330
             1     0      109.198
             2     0      108.759
             3     0      108.757
             4     0      108.757
             5     0      108.757
             6     0      108.757

Piece-wise exponential regression
Additive excess relative risk T0 * (1 + T1 + T2 + ...)

Number_cells_MN is used for cases
Number_cells_scored_1000 is used for person years


                            Parameter Summary Table

 # Name                            Estimate     Std.Err.  Test Stat.  P value
-- ----------------------------   ----------   ---------  ----------  --------
Log-linear term 0
 1 %CON.....................         -12.56     Aliased
 3 rad_radiography_0........          0.000     Aliased
 4 rad_radiography_1........          14.78      0.7284      20.29    < 0.001
 5 rad_radiography_2........          13.23     Aliased
 7 x_other_0................          0.000     Aliased
 8 x_other_1................          14.53       1.844      7.878    < 0.001
 9 x_other_2................          14.10       1.866      7.558    < 0.001
11 chemotx_2................         -1.770      0.7211     -2.455     0.0141
13 flag2_0..................          0.000     Aliased
14 flag2_1..................         -55.37     2.4e+04  -0.002307      > 0.5
16 COM1_EXP1_0..............         -57.45   1.956e+04  -0.002938      > 0.5
17 COM1_EXP1_1..............          0.000     Aliased
18 COM1_EXP1_2..............         0.5799      0.7035     0.8242       0.41
19 COM1_EXP1_3..............          1.642      0.5528      2.971    0.00297
21 exp_0....................          0.000     Aliased
22 exp_1....................         -2.267      0.8431     -2.689    0.00716
23 exp_2....................         -1.362      0.8271     -1.647     0.0995
25 y_int_2002...............         0.7125      0.2428      2.935    0.00334
26 y_int_2003...............         0.2987     Aliased
27 y_int_2004...............       -0.06677      0.2905    -0.2299      > 0.5
29 rad_army_0...............          0.000     Aliased
30 rad_army_1...............         -13.02       1.212     -10.74    < 0.001
31 rad_army_2...............         -11.84       1.039      -11.4    < 0.001
33 haz_exp_2................         0.5241      0.2772      1.891     0.0587
35 haz_el_2.................         -1.445      0.8116      -1.78     0.0751
37 haz_road_2...............          1.240      0.6484      1.913     0.0558
38 age_cen..................       -0.07557     0.05788     -1.306      0.192
39 age_cen2.................       0.002813    0.008025     0.3505      > 0.5
40 age_cen3.................       0.002356    0.001441      1.636      0.102
41 age_cen4.................     -4.348e-05   7.061e-05    -0.6157      > 0.5
42 age_cen5.................     -1.514e-05   9.448e-06     -1.603      0.109
43 age_cen6.................      9.264e-08   1.746e-07     0.5306      > 0.5
44 age_cen7.................      2.357e-08   1.786e-08       1.32      0.187
45 x_dental_n_NON_ZERO......       0.004952     0.05346    0.09262      > 0.5
46 x_dental_n_MIS...........         0.4249      0.2808      1.513       0.13
47 num_miss_NON_ZERO........         0.1959      0.0843      2.324     0.0201
48 num_miss_MIS.............          0.000     Aliased
49 sm_pday_NON_ZERO.........        0.01736     0.01357       1.28      0.201
50 sm_pday_MIS..............     -0.0008119      0.3007    -0.0027      > 0.5
51 x_bone_n_NON_ZERO........      -0.006643     0.06791   -0.09783      > 0.5
52 x_bone_n_MIS.............         0.4457      0.2624      1.699     0.0894

Linear term 1
53 days_cat_1 * dose........       -0.09898       1.119   -0.08846      > 0.5
54 days_cat_2 * dose........          4.722       3.069      1.539      0.124
55 days_cat_3 * dose........         0.4781       1.125     0.4251      > 0.5

            Records used          111

                Deviance      108.757
                     AIC      172.757
            Pearson Chi2      133.245      Degrees of freedom      79


ci level 95@
                                       95% Confidence Bounds

 # Name                           Estimate    Std. Err.      Lower       Upper
-- ----------------------------  ----------   ---------    --------    --------

Log-linear term 0
 4 rad_radiography_1........         14.78     0.7284     13.35     16.21
             EXP(estimate)        2.620e+06       2.072   6.285e+05   1.092e+07

 8 x_other_1................         14.53      1.844     10.92     18.15
             EXP(estimate)        2.044e+06       6.324   5.502e+04   7.592e+07

 9 x_other_2................         14.10      1.866     10.45     17.76
             EXP(estimate)        1.332e+06       6.462   3.438e+04   5.162e+07

11 chemotx_2................        -1.770     0.7211    -3.183   -0.3567
             EXP(estimate)           0.1703       2.057     0.04145      0.7000

14 flag2_1..................        -55.37  2.400e+04-4.710e+04 4.698e+04
             EXP(estimate)        8.971e-25       0.000       0.000       0.000

16 COM1_EXP1_0..............        -57.45  1.956e+04-3.839e+04 3.827e+04
             EXP(estimate)        1.126e-25       0.000       0.000       0.000

18 COM1_EXP1_2..............        0.5799     0.7035   -0.7990     1.959
             EXP(estimate)            1.786       2.021      0.4498       7.091

19 COM1_EXP1_3..............         1.642     0.5528    0.5590     2.726
             EXP(estimate)            5.168       1.738       1.749       15.27

22 exp_1....................        -2.267     0.8431    -3.920   -0.6150
             EXP(estimate)           0.1036       2.324     0.01985      0.5406

23 exp_2....................        -1.362     0.8271    -2.983    0.2586
             EXP(estimate)           0.2560       2.287     0.05062       1.295

25 y_int_2002...............        0.7125     0.2428    0.2366     1.188
             EXP(estimate)            2.039       1.275       1.267       3.282

27 y_int_2004...............      -0.06677     0.2905   -0.6361    0.5026
             EXP(estimate)           0.9354       1.337      0.5294       1.653

30 rad_army_1...............        -13.02      1.212    -15.39    -10.64
             EXP(estimate)        2.223e-06       3.359   2.068e-07   2.389e-05

31 rad_army_2...............        -11.84      1.039    -13.88    -9.806
             EXP(estimate)        7.203e-06       2.825   9.407e-07   5.514e-05

33 haz_exp_2................        0.5241     0.2772  -0.01924     1.067
             EXP(estimate)            1.689       1.319      0.9809       2.908

35 haz_el_2.................        -1.445     0.8116    -3.035    0.1460
             EXP(estimate)           0.2358       2.251     0.04806       1.157

37 haz_road_2...............         1.240     0.6484  -0.03055     2.511
             EXP(estimate)            3.457       1.913      0.9699       12.32

38 age_cen..................      -0.07557    0.05788   -0.1890   0.03787
             EXP(estimate)           0.9272       1.060      0.8278       1.039

39 age_cen2.................      0.002813   0.008025  -0.01292   0.01854
             EXP(estimate)            1.003       1.008      0.9872       1.019

40 age_cen3.................      0.002356   0.001441-0.0004671  0.005180
             EXP(estimate)            1.002       1.001      0.9995       1.005

41 age_cen4.................    -4.348e-05  7.061e-05-0.0001819 9.492e-05
             EXP(estimate)            1.000       1.000      0.9998       1.000

42 age_cen5.................    -1.514e-05  9.448e-06-3.366e-05 3.376e-06
             EXP(estimate)            1.000       1.000       1.000       1.000

43 age_cen6.................     9.264e-08  1.746e-07-2.495e-07 4.348e-07
             EXP(estimate)            1.000       1.000       1.000       1.000

44 age_cen7.................     2.357e-08  1.786e-08-1.144e-08 5.859e-08
             EXP(estimate)            1.000       1.000       1.000       1.000

45 x_dental_n_NON_ZERO......      0.004952    0.05346  -0.09983    0.1097
             EXP(estimate)            1.005       1.055      0.9050       1.116

46 x_dental_n_MIS...........        0.4249     0.2808   -0.1254    0.9753
             EXP(estimate)            1.529       1.324      0.8821       2.652

47 num_miss_NON_ZERO........        0.1959    0.08430   0.03070    0.3612
             EXP(estimate)            1.216       1.088       1.031       1.435

49 sm_pday_NON_ZERO.........       0.01736    0.01357 -0.009230   0.04396
             EXP(estimate)            1.018       1.014      0.9908       1.045

50 sm_pday_MIS..............    -0.0008119     0.3007   -0.5901    0.5885
             EXP(estimate)           0.9992       1.351      0.5543       1.801

51 x_bone_n_NON_ZERO........     -0.006643    0.06791   -0.1397    0.1265
             EXP(estimate)           0.9934       1.070      0.8696       1.135

52 x_bone_n_MIS.............        0.4457     0.2624  -0.06853    0.9599
             EXP(estimate)            1.562       1.300      0.9338       2.612


Linear term 1
53 days_cat_1 * dose........      -0.09898      1.119    -2.292     2.094

54 days_cat_2 * dose........         4.722      3.069    -1.293     10.74

55 days_cat_3 * dose........        0.4781      1.125    -1.726     2.682


!bounds 53 level 95@

profile 53 noplot force lower@

  Lower bound trial values 

             Deviance   One-Sided
     Beta     Change     P-Value 
     ____________________________

   -0.3227  -0.04118     0.420 *
    -1.186    -1.300     0.127 *
   -0.7560   -0.4064     0.262 *
    -1.067   -0.9849     0.160 *
    -1.194    -1.324     0.125 *
    -1.576    -2.853    0.0456 *
    -1.757    -3.948    0.0235 *
    -1.905    -5.110    0.0119 *
    -2.065    -6.743   0.00470 *
    -2.159    -7.950   0.00240 *

   Sorted list of profile likelihood points 

             Deviance   One-Sided
     Beta     Change     P-Value 
     ____________________________

    -2.159    -7.950   0.00240
    -2.065    -6.743   0.00470
    -1.905    -5.110    0.0119
    -1.757    -3.948    0.0235
    -1.576    -2.853    0.0456
    -1.194    -1.324     0.125
    -1.067   -0.9849     0.160
    -1.186    -1.300     0.127
   -0.7560   -0.4064     0.262
   -0.3227  -0.04118     0.420
  -0.09898     0.000   0.00253


      Interpolated profile likelihood bounds
       for parameter 53 (days_cat_1 * dose)

            MLE   -0.09898

      2-sided          Bounds         
       Level      Lower       Upper   
      ________________________________

      25.0%     -0.4379        ????
      50.0%     -0.7881        ????
      68.3%      -1.073        ????
      75.0%      -1.193        ????
      90.0%      -1.548        ????
      95.0%      -1.741        ????
      97.5%      -1.895        ????
      99.0%      -2.056        ????
      99.5%      -2.154        ????


profile 53 noplot force upper@

  Upper bound trial values 

             Deviance   One-Sided
     Beta     Change     P-Value 
     ____________________________

    0.1248  -0.03644     0.424 *
     1.129   -0.8714     0.175 *
    0.7782   -0.4793     0.244 *
     1.227   -0.9957     0.159 *
     1.464    -1.320     0.125 *
     2.278    -2.634    0.0523 *
     2.898    -3.784    0.0259 *
     3.500    -4.983    0.0128 *
     4.268    -6.597   0.00511 *
     4.849    -7.860   0.00253 *

   Sorted list of profile likelihood points 

             Deviance   One-Sided
     Beta     Change     P-Value 
     ____________________________

  -0.09898     0.000   0.00253
    0.1248  -0.03644     0.424
    0.7782   -0.4793     0.244
     1.129   -0.8714     0.175
     1.227   -0.9957     0.159
     1.464    -1.320     0.125
     2.278    -2.634    0.0523
     2.898    -3.784    0.0259
     3.500    -4.983    0.0128
     4.268    -6.597   0.00511
     4.849    -7.860   0.00253


      Interpolated profile likelihood bounds
       for parameter 53 (days_cat_1 * dose)

            MLE   -0.09898

      2-sided          Bounds         
       Level      Lower       Upper   
      ________________________________

      25.0%        ????      0.2909
      50.0%        ????      0.7526
      68.3%        ????       1.230
      75.0%        ????       1.466
      90.0%        ????       2.319
      95.0%        ????       2.928
      97.5%        ????       3.519
      99.0%        ????       4.285
      99.5%        ????       4.858


!bounds 54 level 95@

profile 54 noplot force lower@

  Lower bound trial values 

             Deviance   One-Sided
     Beta     Change     P-Value 
     ____________________________

     4.108  -0.04136     0.419 *
     1.754    -1.376     0.120 *
     2.968   -0.3941     0.265 *
     2.136   -0.9769     0.161 *
     1.800    -1.322     0.125 *
    0.8150    -2.896    0.0444
    0.9113    -2.694    0.0503 *
    0.4160    -3.887    0.0243 *
   0.04748    -5.092    0.0120 *
   -0.3359    -6.794   0.00457 *
   -0.5388    -7.974   0.00237 *

   Sorted list of profile likelihood points 

             Deviance   One-Sided
     Beta     Change     P-Value 
     ____________________________

   -0.5388    -7.974   0.00237
   -0.3359    -6.794   0.00457
   0.04748    -5.092    0.0120
    0.4160    -3.887    0.0243
    0.9113    -2.694    0.0503
     1.800    -1.322     0.125
     2.136   -0.9769     0.161
     1.754    -1.376     0.120
     2.968   -0.3941     0.265
     4.108  -0.04136     0.419
     4.722     0.000   0.00253


      Interpolated profile likelihood bounds
       for parameter 54 (days_cat_2 * dose)

            MLE      4.722

      2-sided          Bounds         
       Level      Lower       Upper   
      ________________________________

      25.0%       3.799        ????
      50.0%       2.862        ????
      68.3%       2.111        ????
      75.0%       1.800        ????
      90.0%      0.9060        ????
      95.0%      0.4316        ????
      97.5%     0.06538        ????
      99.0%     -0.3057        ????
      99.5%     -0.5237        ????


profile 54 noplot force upper@

  Upper bound trial values 

             Deviance   One-Sided
     Beta     Change     P-Value 
     ____________________________

     5.336  -0.03588     0.425 *
     8.143   -0.8543     0.178 *
     7.187   -0.4820     0.244 *
     8.462   -0.9945     0.159 *
     9.149    -1.319     0.125 *
     11.53    -2.626    0.0526 *
     13.39    -3.777    0.0260 *
     15.21    -4.979    0.0128 *
     17.58    -6.594   0.00512 *
     19.39    -7.859   0.00253 *

   Sorted list of profile likelihood points 

             Deviance   One-Sided
     Beta     Change     P-Value 
     ____________________________

     4.722     0.000   0.00253
     5.336  -0.03588     0.425
     7.187   -0.4820     0.244
     8.143   -0.8543     0.178
     8.462   -0.9945     0.159
     9.149    -1.319     0.125
     11.53    -2.626    0.0526
     13.39    -3.777    0.0260
     15.21    -4.979    0.0128
     17.58    -6.594   0.00512
     19.39    -7.859   0.00253


      Interpolated profile likelihood bounds
       for parameter 54 (days_cat_2 * dose)

            MLE      4.722

      2-sided          Bounds         
       Level      Lower       Upper   
      ________________________________

      25.0%        ????       5.808
      50.0%        ????       7.106
      68.3%        ????       8.475
      75.0%        ????       9.158
      90.0%        ????       11.67
      95.0%        ????       13.49
      97.5%        ????       15.28
      99.0%        ????       17.63
      99.5%        ????       19.42


!bounds 55 level 95@

profile 55 noplot force lower@

  Lower bound trial values 

             Deviance   One-Sided
     Beta     Change     P-Value 
     ____________________________

    0.2532  -0.04957     0.412 *
   -0.4293    -1.147     0.142 *
   -0.1092   -0.4008     0.263 *
   -0.3781   -0.9893     0.160 *
   -0.4817    -1.327     0.125 *
   -0.7915    -2.935    0.0433
   -0.7560    -2.689    0.0505 *
   -0.9065    -3.898    0.0242 *
    -1.014    -5.117    0.0118 *
    -1.121    -6.876   0.00437
    -1.108    -6.621   0.00504 *
    -1.167    -7.927   0.00244 *

   Sorted list of profile likelihood points 

             Deviance   One-Sided
     Beta     Change     P-Value 
     ____________________________

    -1.167    -7.927   0.00244
    -1.108    -6.621   0.00504
    -1.014    -5.117    0.0118
   -0.9065    -3.898    0.0242
   -0.7560    -2.689    0.0505
   -0.4817    -1.327     0.125
   -0.3781   -0.9893     0.160
   -0.4293    -1.147     0.142
   -0.1092   -0.4008     0.263
    0.2532  -0.04957     0.412
    0.4781     0.000   0.00253


      Interpolated profile likelihood bounds
       for parameter 55 (days_cat_3 * dose)

            MLE     0.4781

      2-sided          Bounds         
       Level      Lower       Upper   
      ________________________________

      25.0%      0.1687        ????
      50.0%     -0.1401        ????
      68.3%     -0.3817        ????
      75.0%     -0.4807        ????
      90.0%     -0.7583        ????
      95.0%     -0.9008        ????
      97.5%      -1.007        ????
      99.0%      -1.109        ????
      99.5%      -1.165        ????


profile 55 noplot force upper@

  Upper bound trial values 

             Deviance   One-Sided
     Beta     Change     P-Value 
     ____________________________

    0.7030  -0.04147     0.419 *
     1.563   -0.7314     0.196 *
     1.323   -0.4769     0.245 *
     1.776   -0.9877     0.160 *
     2.028    -1.317     0.126 *
     2.898    -2.613    0.0530 *
     3.602    -3.767    0.0261 *
     4.311    -4.973    0.0129 *
     5.249    -6.591   0.00513 *
     5.985    -7.859   0.00253 *

   Sorted list of profile likelihood points 

             Deviance   One-Sided
     Beta     Change     P-Value 
     ____________________________

    0.4781     0.000   0.00253
    0.7030  -0.04147     0.419
     1.323   -0.4769     0.245
     1.563   -0.7314     0.196
     1.776   -0.9877     0.160
     2.028    -1.317     0.126
     2.898    -2.613    0.0530
     3.602    -3.767    0.0261
     4.311    -4.973    0.0129
     5.249    -6.591   0.00513
     5.985    -7.859   0.00253


      Interpolated profile likelihood bounds
       for parameter 55 (days_cat_3 * dose)

            MLE     0.4781

      2-sided          Bounds         
       Level      Lower       Upper   
      ________________________________

      25.0%        ????      0.8490
      50.0%        ????       1.300
      68.3%        ????       1.786
      75.0%        ????       2.033
      90.0%        ????       2.956
      95.0%        ????       3.647
      97.5%        ????       4.341
      99.0%        ????       5.275
      99.5%        ????       5.998


!!!!!!!!!!!!!!!!!!!!!!!!!!!!!!!!!!!!!!!!!!!!!!!!!!!!!!!!!!!!!!!!!!!!!!!!!!!!!!!!
!!!!!!!!!!!!!!!!!!!!!!!!!!!!!!!!!!!!!!!!!!!!!!!!!!!!!!!!!!!!!!!!!!!!!!!!!!!!!!!!
!!!Exclusion of all cancers  (final definition n=6)                          !!!
!!!!!!!!!!!!!!!!!!!!!!!!!!!!!!!!!!!!!!!!!!!!!!!!!!!!!!!!!!!!!!!!!!!!!!!!!!!!!!!!
!!!!!!!!!!!!!!!!!!!!!!!!!!!!!!!!!!!!!!!!!!!!!!!!!!!!!!!!!!!!!!!!!!!!!!!!!!!!!!!!

select (no_tumour_final == 1)@

105 records to be used


ADD@

!Null model
loglinear 0 x_other_n rad_army COM1_EXP1
 age_cen age_cen2 age_cen3 age_cen4 age_cen5
 exp x_dental_n_NON_ZERO x_dental_n_MIS 
    x_bone industry sm_pday_NON_ZERO  sm_pday_MIS num_miss_NON_ZERO num_miss_MIS
    haz_road rad_radiography other_chemical flag_definite haz_chem@


linear 1@


loglinear 1@


fit@

          Iter  Step      Deviance

             0     0      344.950
             1     1      155.410
             2     0      116.296
             3     0      107.049
             4     0      106.376
             5     0      106.166
             6     0      106.089
             7     0      106.061
             8     0      106.050
             9     0      106.047
            10     0      106.045
            11     0      106.045
            12     0      106.044
            13     0      106.044
            14     0      106.044
            15     0      106.044
            16     0      106.044
            17     0      106.044
            18     0      106.044
            19     0      106.044
            20     0      106.044
            21     0      106.044

Piece-wise exponential regression
Additive  T0 + T1 + T2 + ...

Using (no_tumour_final == 1)

Number_cells_MN is used for cases
Number_cells_scored_1000 is used for person years


                            Parameter Summary Table

 # Name                            Estimate     Std.Err.  Test Stat.  P value
-- ----------------------------   ----------   ---------  ----------  --------
Log-linear term 0
 1 %CON.....................          0.000     Aliased
 3 x_other_n_0..............          0.000     Aliased
 4 x_other_n_1..............         0.3296      0.2285      1.442      0.149
 5 x_other_n_2..............         0.1861      0.3553     0.5238      > 0.5
 6 x_other_n_3..............          1.734       0.455      3.811    < 0.001
 7 x_other_n_4..............         0.5800      0.4446      1.305      0.192
 8 x_other_n_5..............         -20.66   2.378e+04 -0.0008685      > 0.5
 9 x_other_n_6..............          2.059      0.5881      3.502    < 0.001
11 rad_army_0...............          0.000     Aliased
12 rad_army_1...............         -14.32      0.7297     -19.63    < 0.001
13 rad_army_2...............         -13.11     Aliased
15 COM1_EXP1_0..............         -20.83   1.927e+04  -0.001081      > 0.5
16 COM1_EXP1_1..............          0.000     Aliased
17 COM1_EXP1_2..............         0.5962      0.7034     0.8476      0.397
18 COM1_EXP1_3..............          1.623       0.568      2.856    0.00428
20 exp_0....................          0.000     Aliased
21 exp_1....................        -0.3143      0.1957     -1.606      0.108
22 exp_2....................         0.4289     Aliased
24 x_bone_0.................          0.000     Aliased
25 x_bone_1.................          14.02      0.2064      67.91    < 0.001
26 x_bone_2.................          14.57     Aliased
28 industry_0...............          0.000     Aliased
29 industry_1...............        -0.5822      0.2899     -2.008     0.0446
31 haz_road_2...............          1.580       1.147      1.378      0.168
33 rad_radiography_0........          0.000     Aliased
34 rad_radiography_1........          16.18       1.272      12.72    < 0.001
35 rad_radiography_2........          14.39       1.034      13.91    < 0.001
37 other_chemical_0.........          0.000     Aliased
38 other_chemical_1.........        -0.6250       0.328     -1.906     0.0567
40 flag_definite_0..........         -13.73       2.385     -5.758    < 0.001
41 flag_definite_1..........         -14.07       2.356     -5.973    < 0.001
42 age_cen..................      -0.005218     0.03257    -0.1602      > 0.5
43 age_cen2.................      -0.002728    0.003801    -0.7177      0.473
44 age_cen3.................      8.748e-05   0.0004263     0.2052      > 0.5
45 age_cen4.................      9.961e-06   1.393e-05     0.7151      0.475
46 age_cen5.................     -8.354e-07   1.221e-06    -0.6842      0.494
47 x_dental_n_NON_ZERO......       -0.02763     0.05866    -0.4711      > 0.5
48 x_dental_n_MIS...........         0.5274      0.2775        1.9     0.0574
49 sm_pday_NON_ZERO.........        0.01765     0.01316      1.342       0.18
50 sm_pday_MIS..............       -0.09546      0.2853    -0.3346      > 0.5
51 num_miss_NON_ZERO........         0.2437     0.07323      3.329    < 0.001
52 num_miss_MIS.............          0.000     Aliased
53 haz_chem.................         -1.481      0.8401     -1.763      0.078

            Records used          105

                Deviance      106.044
                     AIC      166.044
            Pearson Chi2      119.078      Degrees of freedom      75


 *** WARNING: Parameter x_other_n_5 changed by 5.0% MLE may be infinite or may not exist


!!!!!!!!!!!!!!!!!!!!!!!!!!
!ADDITIVE MODEL - LINEAR !
!!!!!!!!!!!!!!!!!!!!!!!!!!

ADD@

linear 1 dose@


loglinear 1@


fit@

          Iter  Step      Deviance

             0     0      106.044
             1     0      106.044
             2     0      106.044
             3     0      106.041
             4     0      106.023
             5     0      105.910
             6     0      105.310
             7     0      103.676
             8     0      102.695
             9     0      102.566
            10     0      102.558
            11     0      102.557
            12     0      102.557
            13     0      102.557
            14     0      102.557
            15     0      102.557

Piece-wise exponential regression
Additive  T0 + T1 + T2 + ...

Using (no_tumour_final == 1)

Number_cells_MN is used for cases
Number_cells_scored_1000 is used for person years


                            Parameter Summary Table

 # Name                            Estimate     Std.Err.  Test Stat.  P value
-- ----------------------------   ----------   ---------  ----------  --------
Log-linear term 0
 1 %CON.....................          0.000     Aliased
 3 x_other_n_0..............          0.000     Aliased
 4 x_other_n_1..............         0.3198      0.2361      1.354      0.176
 5 x_other_n_2..............         0.1776       0.375     0.4735      > 0.5
 6 x_other_n_3..............          1.882      0.4747      3.964    < 0.001
 7 x_other_n_4..............         0.5639       0.506      1.114      0.265
 8 x_other_n_5..............         -104.9   2.378e+04  -0.004411      > 0.5
 9 x_other_n_6..............          2.334      0.6154      3.793    < 0.001
11 rad_army_0...............          0.000     Aliased
12 rad_army_1...............         -14.32      0.8106     -17.66    < 0.001
13 rad_army_2...............         -13.11     Aliased
15 COM1_EXP1_0..............         -152.7   1.927e+04   -0.00792      > 0.5
16 COM1_EXP1_1..............          0.000     Aliased
17 COM1_EXP1_2..............         0.7181      0.7149      1.005      0.315
18 COM1_EXP1_3..............          1.852      0.6076      3.048    0.00231
20 exp_0....................          0.000     Aliased
21 exp_1....................        -0.3675      0.2137      -1.72     0.0854
22 exp_2....................         0.4289     Aliased
24 x_bone_0.................          0.000     Aliased
25 x_bone_1.................          14.09        2.71      5.198    < 0.001
26 x_bone_2.................          14.80       2.737      5.406    < 0.001
28 industry_0...............          0.000     Aliased
29 industry_1...............        -0.6056       0.306     -1.979     0.0478
31 haz_road_2...............          1.177        1.27     0.9269      0.354
33 rad_radiography_0........          0.000     Aliased
34 rad_radiography_1........          16.77       1.703      9.847    < 0.001
35 rad_radiography_2........          14.84       1.506      9.855    < 0.001
37 other_chemical_0.........          0.000     Aliased
38 other_chemical_1.........        -0.7000      0.3383     -2.069     0.0385
40 flag_definite_0..........         -13.20     Aliased
41 flag_definite_1..........         -13.57      0.2166     -62.66    < 0.001
42 age_cen..................      -0.007550     0.03439    -0.2195      > 0.5
43 age_cen2.................      -0.004999    0.004181     -1.196      0.232
44 age_cen3.................      0.0001467   0.0004658     0.3149      > 0.5
45 age_cen4.................      1.648e-05   1.515e-05      1.088      0.277
46 age_cen5.................     -1.003e-06   1.328e-06    -0.7547       0.45
47 x_dental_n_NON_ZERO......       -0.04939     0.06465     -0.764      0.445
48 x_dental_n_MIS...........         0.4919      0.2925      1.681     0.0927
49 sm_pday_NON_ZERO.........        0.02017     0.01389      1.452      0.146
50 sm_pday_MIS..............        -0.1085      0.3005    -0.3609      > 0.5
51 num_miss_NON_ZERO........         0.1958     0.08733      2.242      0.025
52 num_miss_MIS.............          0.000     Aliased
53 haz_chem.................         -1.764      0.8692     -2.029     0.0424

Linear term 1
54 dose.....................          3.034       1.651      1.838     0.0661

            Records used          105

                Deviance      102.557
                     AIC      160.557
            Pearson Chi2      120.216      Degrees of freedom      76


ci level 95@
                                       95% Confidence Bounds

 # Name                           Estimate    Std. Err.      Lower       Upper
-- ----------------------------  ----------   ---------    --------    --------

Log-linear term 0
 4 x_other_n_1..............        0.3198     0.2361   -0.1431    0.7826
             EXP(estimate)            1.377       1.266      0.8667       2.187

 5 x_other_n_2..............        0.1776     0.3750   -0.5574    0.9126
             EXP(estimate)            1.194       1.455      0.5727       2.491

 6 x_other_n_3..............         1.882     0.4747    0.9512     2.812
             EXP(estimate)            6.564       1.608       2.589       16.65

 7 x_other_n_4..............        0.5639     0.5060   -0.4278     1.556
             EXP(estimate)            1.757       1.659      0.6519       4.738

 8 x_other_n_5..............        -104.9  2.378e+04-4.672e+04 4.651e+04
             EXP(estimate)        2.748e-46       0.000       0.000       0.000

 9 x_other_n_6..............         2.334     0.6154     1.128     3.540
             EXP(estimate)            10.32       1.850       3.089       34.46

12 rad_army_1...............        -14.32     0.8106    -15.90    -12.73
             EXP(estimate)        6.067e-07       2.249   1.239e-07   2.971e-06

15 COM1_EXP1_0..............        -152.7  1.927e+04-3.793e+04 3.763e+04
             EXP(estimate)        5.049e-67       0.000       0.000       0.000

17 COM1_EXP1_2..............        0.7181     0.7149   -0.6830     2.119
             EXP(estimate)            2.051       2.044      0.5051       8.325

18 COM1_EXP1_3..............         1.852     0.6076    0.6609     3.043
             EXP(estimate)            6.371       1.836       1.936       20.96

21 exp_1....................       -0.3675     0.2137   -0.7863   0.05129
             EXP(estimate)           0.6925       1.238      0.4555       1.053

25 x_bone_1.................         14.09      2.710     8.777     19.40
             EXP(estimate)        1.315e+06       15.04       6482.   2.667e+08

26 x_bone_2.................         14.80      2.737     9.431     20.16
             EXP(estimate)        2.664e+06       15.44   1.247e+04   5.691e+08

29 industry_1...............       -0.6056     0.3060    -1.205 -0.005745
             EXP(estimate)           0.5458       1.358      0.2996      0.9943

31 haz_road_2...............         1.177      1.270    -1.312     3.667
             EXP(estimate)            3.246       3.561      0.2693       39.12

34 rad_radiography_1........         16.77      1.703     13.44     20.11
             EXP(estimate)        1.927e+07       5.493   6.839e+05   5.432e+08

35 rad_radiography_2........         14.84      1.506     11.89     17.79
             EXP(estimate)        2.778e+06       4.506   1.453e+05   5.312e+07

38 other_chemical_1.........       -0.7000     0.3383    -1.363  -0.03701
             EXP(estimate)           0.4966       1.403      0.2559      0.9637

41 flag_definite_1..........        -13.57     0.2166    -14.00    -13.15
             EXP(estimate)        1.277e-06       1.242   8.350e-07   1.952e-06

42 age_cen..................     -0.007550    0.03439  -0.07496   0.05986
             EXP(estimate)           0.9925       1.035      0.9278       1.062

43 age_cen2.................     -0.004999   0.004181  -0.01319  0.003196
             EXP(estimate)           0.9950       1.004      0.9869       1.003

44 age_cen3.................     0.0001467  0.0004658-0.0007664  0.001060
             EXP(estimate)            1.000       1.000      0.9992       1.001

45 age_cen4.................     1.648e-05  1.515e-05-1.321e-05 4.617e-05
             EXP(estimate)            1.000       1.000       1.000       1.000

46 age_cen5.................    -1.003e-06  1.328e-06-3.606e-06 1.601e-06
             EXP(estimate)            1.000       1.000       1.000       1.000

47 x_dental_n_NON_ZERO......      -0.04939    0.06465   -0.1761   0.07733
             EXP(estimate)           0.9518       1.067      0.8385       1.080

48 x_dental_n_MIS...........        0.4919     0.2925  -0.08149     1.065
             EXP(estimate)            1.635       1.340      0.9217       2.902

49 sm_pday_NON_ZERO.........       0.02017    0.01389 -0.007053   0.04739
             EXP(estimate)            1.020       1.014      0.9930       1.049

50 sm_pday_MIS..............       -0.1085     0.3005   -0.6975    0.4806
             EXP(estimate)           0.8972       1.351      0.4978       1.617

51 num_miss_NON_ZERO........        0.1958    0.08733   0.02464    0.3670
             EXP(estimate)            1.216       1.091       1.025       1.443

53 haz_chem.................        -1.764     0.8692    -3.467  -0.06021
             EXP(estimate)           0.1714       2.385     0.03120      0.9416


Linear term 1
54 dose.....................         3.034      1.651   -0.2016     6.269


!bounds 54 level 95@

profile 54 noplot force lower@

  Lower bound trial values 

             Deviance   One-Sided
     Beta     Change     P-Value 
     ____________________________

     2.704  -0.03559     0.425 *
     1.179    -1.237     0.133 *
     1.902   -0.4412     0.253 *
     1.359   -0.9976     0.159 *
     1.118    -1.323     0.125 *
    0.3397    -2.717    0.0496 *
 ***   ERROR: No convergence

   Sorted list of profile likelihood points 

             Deviance   One-Sided
     Beta     Change     P-Value 
     ____________________________

    0.3397    -2.717    0.0496
     1.118    -1.323     0.125
     1.359   -0.9976     0.159
     1.179    -1.237     0.133
     1.902   -0.4412     0.253
     2.704  -0.03559     0.425
     3.034     0.000   0.00253


      Interpolated profile likelihood bounds
       for parameter 54 (dose)

            MLE      3.034

      2-sided          Bounds         
       Level      Lower       Upper   
      ________________________________

      25.0%       2.484        ????
      50.0%       1.885        ????
      68.3%       1.357        ????
      75.0%       1.118        ????
      90.0%      0.3450        ????
      95.0%        ????        ????
      97.5%        ????        ????
      99.0%        ????        ????
      99.5%        ????        ????


profile 54 noplot force upper@

  Upper bound trial values 

             Deviance   One-Sided
     Beta     Change     P-Value 
     ____________________________

     3.364  -0.03404     0.427 *
     4.973    -1.058     0.152 *
     4.298   -0.4694     0.247 *
     4.917    -1.001     0.159 *
     5.219    -1.322     0.125 *
     6.237    -2.671    0.0511 *
     6.940    -3.814    0.0254 *
     7.589    -5.004    0.0126 *
     8.383    -6.616   0.00505 *
     8.953    -7.869   0.00251 *

   Sorted list of profile likelihood points 

             Deviance   One-Sided
     Beta     Change     P-Value 
     ____________________________

     3.034     0.000   0.00253
     3.364  -0.03404     0.427
     4.298   -0.4694     0.247
     4.917    -1.001     0.159
     4.973    -1.058     0.152
     5.219    -1.322     0.125
     6.237    -2.671    0.0511
     6.940    -3.814    0.0254
     7.589    -5.004    0.0126
     8.383    -6.616   0.00505
     8.953    -7.869   0.00251


      Interpolated profile likelihood bounds
       for parameter 54 (dose)

            MLE      3.034

      2-sided          Bounds         
       Level      Lower       Upper   
      ________________________________

      25.0%        ????       3.614
      50.0%        ????       4.277
      68.3%        ????       4.916
      75.0%        ????       5.220
      90.0%        ????       6.260
      95.0%        ????       6.956
      97.5%        ????       7.599
      99.0%        ????       8.392
      99.5%        ????       8.958


!!!!!!!!!!!!!!!!!!!!!!!!!!!!!!!!!!!!!!!!!!!!!!!!!!
!ADDITIVE MODEL - ADJUSTMENT FOR DAYS WORK       !
!!!!!!!!!!!!!!!!!!!!!!!!!!!!!!!!!!!!!!!!!!!!!!!!!!
linear 1 days_cat*dose@


parameter 54 init 3.034@


parameter 55 init 3.034@


parameter 56 init 3.034@


fit@

          Iter  Step      Deviance

             0     0      102.557
             1     1      101.113
             2     1      100.262
             3     1      99.7630
             4     1      99.4735
             5     1      99.3081
             6     1      99.2148
             7     1      99.1626
             8     1      99.1335
             9     1      99.1172
            10     1      99.1082
            11     1      99.1032
            12     1      99.1003
            13     1      99.0988
            14     1      99.0979
            15     1      99.0974
            16     1      99.0971
            17     1      99.0969
            18     1      99.0968
            19     1      99.0968
            20     1      99.0967
            21     1      99.0967
            22     1      99.0967
            23     2      99.0967
            24     2      99.0967
            25     2      99.0967
            26     3      99.0967
            27     3      99.0967

Piece-wise exponential regression
Additive  T0 + T1 + T2 + ...

Using (no_tumour_final == 1)

Number_cells_MN is used for cases
Number_cells_scored_1000 is used for person years


                            Parameter Summary Table

 # Name                            Estimate     Std.Err.  Test Stat.  P value
-- ----------------------------   ----------   ---------  ----------  --------
Log-linear term 0
 1 %CON.....................          0.000     Aliased
 3 x_other_n_0..............          0.000     Aliased
 4 x_other_n_1..............         0.3131      0.2354       1.33      0.183
 5 x_other_n_2..............         0.1515      0.3815     0.3973      > 0.5
 6 x_other_n_3..............          1.904      0.4828      3.944    < 0.001
 7 x_other_n_4..............         0.5748       0.514      1.118      0.263
 8 x_other_n_5..............         -104.9   2.378e+04  -0.004411      > 0.5
 9 x_other_n_6..............          2.368      0.6171      3.836    < 0.001
11 rad_army_0...............          0.000     Aliased
12 rad_army_1...............         -14.29      0.8109     -17.62    < 0.001
13 rad_army_2...............         -13.11     Aliased
15 COM1_EXP1_0..............         -152.7   1.927e+04   -0.00792      > 0.5
16 COM1_EXP1_1..............          0.000     Aliased
17 COM1_EXP1_2..............         0.7413      0.7126       1.04      0.298
18 COM1_EXP1_3..............          1.912      0.6088      3.141    0.00168
20 exp_0....................          0.000     Aliased
21 exp_1....................        -0.4047      0.2176      -1.86     0.0629
22 exp_2....................         0.4289     Aliased
24 x_bone_0.................          0.000     Aliased
25 x_bone_1.................          14.04       0.235      59.74    < 0.001
26 x_bone_2.................          14.80     Aliased
28 industry_0...............          0.000     Aliased
29 industry_1...............        -0.6373      0.3102     -2.054       0.04
31 haz_road_2...............          1.015       1.276     0.7954      0.426
33 rad_radiography_0........          0.000     Aliased
34 rad_radiography_1........          16.81       1.654      10.16    < 0.001
35 rad_radiography_2........          14.87       1.435      10.36    < 0.001
37 other_chemical_0.........          0.000     Aliased
38 other_chemical_1.........        -0.7438      0.3416     -2.177     0.0294
40 flag_definite_0..........         -12.75       2.737      -4.66    < 0.001
41 flag_definite_1..........         -13.12       2.704      -4.85    < 0.001
42 age_cen..................      -0.008500     0.03439    -0.2472      > 0.5
43 age_cen2.................      -0.005697    0.004197     -1.358      0.175
44 age_cen3.................      0.0001898   0.0004694     0.4043      > 0.5
45 age_cen4.................      1.856e-05   1.527e-05      1.215      0.224
46 age_cen5.................     -1.127e-06   1.343e-06    -0.8392      0.401
47 x_dental_n_NON_ZERO......       -0.05578     0.06603    -0.8449      0.398
48 x_dental_n_MIS...........         0.4768      0.2934      1.625      0.104
49 sm_pday_NON_ZERO.........        0.02104     0.01392      1.512      0.131
50 sm_pday_MIS..............        -0.1258      0.3006    -0.4185      > 0.5
51 num_miss_NON_ZERO........         0.1856     0.08937      2.077     0.0378
52 num_miss_MIS.............          0.000     Aliased
53 haz_chem.................         -1.874       0.878     -2.134     0.0328

Linear term 1
54 days_cat_1 * dose........      1.769e-09   0.0005801   3.05e-06      > 0.5
55 days_cat_2 * dose........          6.203       3.177      1.953     0.0508
56 days_cat_3 * dose........          2.963       2.516      1.178      0.239

            Records used          105

                Deviance      99.0967
                     AIC      161.097
            Pearson Chi2      117.743      Degrees of freedom      74


 ***   ERROR: No convergence: Too much step halving


ci level 95@
                                       95% Confidence Bounds

 # Name                           Estimate    Std. Err.      Lower       Upper
-- ----------------------------  ----------   ---------    --------    --------

Log-linear term 0
 4 x_other_n_1..............        0.3131     0.2354   -0.1483    0.7744
             EXP(estimate)            1.368       1.265      0.8622       2.169

 5 x_other_n_2..............        0.1515     0.3815   -0.5961    0.8992
             EXP(estimate)            1.164       1.464      0.5509       2.458

 6 x_other_n_3..............         1.904     0.4828    0.9578     2.850
             EXP(estimate)            6.713       1.621       2.606       17.29

 7 x_other_n_4..............        0.5748     0.5140   -0.4326     1.582
             EXP(estimate)            1.777       1.672      0.6488       4.865

 8 x_other_n_5..............        -104.9  2.378e+04-4.672e+04 4.651e+04
             EXP(estimate)        2.748e-46       0.000       0.000       0.000

 9 x_other_n_6..............         2.368     0.6171     1.158     3.577
             EXP(estimate)            10.67       1.854       3.183       35.77

12 rad_army_1...............        -14.29     0.8109    -15.88    -12.70
             EXP(estimate)        6.241e-07       2.250   1.274e-07   3.059e-06

15 COM1_EXP1_0..............        -152.7  1.927e+04-3.793e+04 3.763e+04
             EXP(estimate)        5.049e-67       0.000       0.000       0.000

17 COM1_EXP1_2..............        0.7413     0.7126   -0.6553     2.138
             EXP(estimate)            2.099       2.039      0.5193       8.481

18 COM1_EXP1_3..............         1.912     0.6088    0.7192     3.106
             EXP(estimate)            6.769       1.838       2.053       22.32

21 exp_1....................       -0.4047     0.2176   -0.8313   0.02181
             EXP(estimate)           0.6672       1.243      0.4355       1.022

25 x_bone_1.................         14.04     0.2350     13.58     14.50
             EXP(estimate)        1.249e+06       1.265   7.878e+05   1.979e+06

29 industry_1...............       -0.6373     0.3102    -1.245  -0.02925
             EXP(estimate)           0.5287       1.364      0.2879      0.9712

31 haz_road_2...............         1.015      1.276    -1.487     3.517
             EXP(estimate)            2.760       3.584      0.2261       33.69

34 rad_radiography_1........         16.81      1.654     13.57     20.05
             EXP(estimate)        1.995e+07       5.230   7.792e+05   5.106e+08

35 rad_radiography_2........         14.87      1.435     12.05     17.68
             EXP(estimate)        2.859e+06       4.198   1.718e+05   4.757e+07

38 other_chemical_1.........       -0.7438     0.3416    -1.413  -0.07431
             EXP(estimate)           0.4753       1.407      0.2433      0.9284

40 flag_definite_0..........        -12.75      2.737    -18.12    -7.389
             EXP(estimate)        2.894e-06       15.44   1.355e-08   0.0006181

41 flag_definite_1..........        -13.12      2.704    -18.42    -7.816
             EXP(estimate)        2.014e-06       14.94   1.006e-08   0.0004033

42 age_cen..................     -0.008500    0.03439  -0.07589   0.05889
             EXP(estimate)           0.9915       1.035      0.9269       1.061

43 age_cen2.................     -0.005697   0.004197  -0.01392  0.002528
             EXP(estimate)           0.9943       1.004      0.9862       1.003

44 age_cen3.................     0.0001898  0.0004694-0.0007303  0.001110
             EXP(estimate)            1.000       1.000      0.9993       1.001

45 age_cen4.................     1.856e-05  1.527e-05-1.137e-05 4.848e-05
             EXP(estimate)            1.000       1.000       1.000       1.000

46 age_cen5.................    -1.127e-06  1.343e-06-3.759e-06 1.505e-06
             EXP(estimate)            1.000       1.000       1.000       1.000

47 x_dental_n_NON_ZERO......      -0.05578    0.06603   -0.1852   0.07363
             EXP(estimate)           0.9457       1.068      0.8309       1.076

48 x_dental_n_MIS...........        0.4768     0.2934  -0.09823     1.052
             EXP(estimate)            1.611       1.341      0.9064       2.863

49 sm_pday_NON_ZERO.........       0.02104    0.01392 -0.006239   0.04831
             EXP(estimate)            1.021       1.014      0.9938       1.049

50 sm_pday_MIS..............       -0.1258     0.3006   -0.7150    0.4634
             EXP(estimate)           0.8818       1.351      0.4892       1.589

51 num_miss_NON_ZERO........        0.1856    0.08937   0.01047    0.3608
             EXP(estimate)            1.204       1.093       1.011       1.434

53 haz_chem.................        -1.874     0.8780    -3.595   -0.1529
             EXP(estimate)           0.1535       2.406     0.02747      0.8582


Linear term 1
54 days_cat_1 * dose........     1.769e-09  0.0005801 -0.001137  0.001137

55 days_cat_2 * dose........         6.203      3.177  -0.02241     12.43

56 days_cat_3 * dose........         2.963      2.516    -1.969     7.895


!bounds 54 level 95@

!profile 54 noplot force lower@

profile 54 noplot force upper@

  Upper bound trial values 

             Deviance   One-Sided
     Beta     Change     P-Value 
     ____________________________

 0.0001160-6.432e-05     0.497 *
 0.0002900-0.0001753     0.495 *
 0.0008701-0.0005454     0.491
  0.002030 -0.001285     0.486
  0.004351 -0.002766     0.479
  0.008991 -0.005728     0.470
   0.01827  -0.01166     0.457

   Sorted list of profile likelihood points 

             Deviance   One-Sided
     Beta     Change     P-Value 
     ____________________________

 1.769e-09     0.000   0.00251
 0.0001160-6.432e-05     0.497
 0.0002900-0.0001753     0.495


      Interpolated profile likelihood bounds
       for parameter 54 (days_cat_1 * dose)

            MLE  1.769e-09

      2-sided          Bounds         
       Level      Lower       Upper   
      ________________________________

      25.0%        ????        ????
      50.0%        ????        ????
      68.3%        ????        ????
      75.0%        ????        ????
      90.0%        ????        ????
      95.0%        ????        ????
      97.5%        ????        ????
      99.0%        ????        ????
      99.5%        ????        ????


!bounds 55 level 95@

profile 55 noplot force lower@

  Lower bound trial values 

             Deviance   One-Sided
     Beta     Change     P-Value 
     ____________________________

     5.568  -0.04519     0.416 *
 ***   ERROR: No convergence: Too much step halving

   Sorted list of profile likelihood points 

             Deviance   One-Sided
     Beta     Change     P-Value 
     ____________________________

     6.203     0.000   0.00251


      Interpolated profile likelihood bounds
       for parameter 55 (days_cat_2 * dose)

            MLE      6.203

      2-sided          Bounds         
       Level      Lower       Upper   
      ________________________________

      25.0%        ????        ????
      50.0%        ????        ????
      68.3%        ????        ????
      75.0%        ????        ????
      90.0%        ????        ????
      95.0%        ????        ????
      97.5%        ????        ????
      99.0%        ????        ????
      99.5%        ????        ????


profile 55 noplot force upper@

  Upper bound trial values 

             Deviance   One-Sided
     Beta     Change     P-Value 
     ____________________________

     6.839  -0.03916     0.422 *
 ***   ERROR: No convergence: Too much step halving

   Sorted list of profile likelihood points 

             Deviance   One-Sided
     Beta     Change     P-Value 
     ____________________________

     6.203     0.000   0.00251


      Interpolated profile likelihood bounds
       for parameter 55 (days_cat_2 * dose)

            MLE      6.203

      2-sided          Bounds         
       Level      Lower       Upper   
      ________________________________

      25.0%        ????        ????
      50.0%        ????        ????
      68.3%        ????        ????
      75.0%        ????        ????
      90.0%        ????        ????
      95.0%        ????        ????
      97.5%        ????        ????
      99.0%        ????        ????
      99.5%        ????        ????


!bounds 56 level 95@

profile 56 noplot force lower@

  Lower bound trial values 

             Deviance   One-Sided
     Beta     Change     P-Value 
     ____________________________

     2.460  -0.04929     0.412 *
 ***   ERROR: No convergence: Too much step halving

   Sorted list of profile likelihood points 

             Deviance   One-Sided
     Beta     Change     P-Value 
     ____________________________

     2.963     0.000   0.00251


      Interpolated profile likelihood bounds
       for parameter 56 (days_cat_3 * dose)

            MLE      2.963

      2-sided          Bounds         
       Level      Lower       Upper   
      ________________________________

      25.0%        ????        ????
      50.0%        ????        ????
      68.3%        ????        ????
      75.0%        ????        ????
      90.0%        ????        ????
      95.0%        ????        ????
      97.5%        ????        ????
      99.0%        ????        ????
      99.5%        ????        ????


profile 56 noplot force upper@

  Upper bound trial values 

             Deviance   One-Sided
     Beta     Change     P-Value 
     ____________________________

     3.466  -0.04432     0.417 *
 ***   ERROR: No convergence: Too much step halving

   Sorted list of profile likelihood points 

             Deviance   One-Sided
     Beta     Change     P-Value 
     ____________________________

     2.963     0.000   0.00251


      Interpolated profile likelihood bounds
       for parameter 56 (days_cat_3 * dose)

            MLE      2.963

      2-sided          Bounds         
       Level      Lower       Upper   
      ________________________________

      25.0%        ????        ????
      50.0%        ????        ????
      68.3%        ????        ????
      75.0%        ????        ????
      90.0%        ????        ????
      95.0%        ????        ????
      97.5%        ????        ????
      99.0%        ????        ????
      99.5%        ????        ????


!!!!!!!!!!!!!!!!!!!!!!!!!!!!!!!!!!!
!MULTIPLICATIVE MODEL - LINEAR    !
!!!!!!!!!!!!!!!!!!!!!!!!!!!!!!!!!!!
RRISK@


linear 1@


loglinear 1@


fit@

          Iter  Step      Deviance

             0     0      111.057
             1     0      106.268
             2     0      106.045
             3     0      106.044
             4     0      106.044

Piece-wise exponential regression
Additive excess relative risk T0 * (1 + T1 + T2 + ...)

Using (no_tumour_final == 1)

Number_cells_MN is used for cases
Number_cells_scored_1000 is used for person years


                            Parameter Summary Table

 # Name                            Estimate     Std.Err.  Test Stat.  P value
-- ----------------------------   ----------   ---------  ----------  --------
Log-linear term 0
 1 %CON.....................          0.000     Aliased
 3 x_other_n_0..............          0.000     Aliased
 4 x_other_n_1..............         0.3296      0.2285      1.442      0.149
 5 x_other_n_2..............         0.1861      0.3553     0.5238      > 0.5
 6 x_other_n_3..............          1.734       0.455      3.811    < 0.001
 7 x_other_n_4..............         0.5800      0.4446      1.305      0.192
 8 x_other_n_5..............         -104.9   2.378e+04  -0.004411      > 0.5
 9 x_other_n_6..............          2.059      0.5881      3.502    < 0.001
11 rad_army_0...............          0.000     Aliased
12 rad_army_1...............         -14.32      0.7297     -19.63    < 0.001
13 rad_army_2...............         -13.11     Aliased
15 COM1_EXP1_0..............         -152.7   1.927e+04   -0.00792      > 0.5
16 COM1_EXP1_1..............          0.000     Aliased
17 COM1_EXP1_2..............         0.5962      0.7034     0.8476      0.397
18 COM1_EXP1_3..............          1.623       0.568      2.856    0.00428
20 exp_0....................          0.000     Aliased
21 exp_1....................        -0.3143      0.1957     -1.606      0.108
22 exp_2....................         0.4289     Aliased
24 x_bone_0.................          0.000     Aliased
25 x_bone_1.................          14.24      0.2064         69    < 0.001
26 x_bone_2.................          14.80     Aliased
28 industry_0...............          0.000     Aliased
29 industry_1...............        -0.5822      0.2899     -2.008     0.0446
31 haz_road_2...............          1.580       1.147      1.378      0.168
33 rad_radiography_0........          0.000     Aliased
34 rad_radiography_1........          16.18       1.272      12.72    < 0.001
35 rad_radiography_2........          14.39       1.034      13.91    < 0.001
37 other_chemical_0.........          0.000     Aliased
38 other_chemical_1.........        -0.6250       0.328     -1.906     0.0567
40 flag_definite_0..........         -13.95       2.385     -5.852    < 0.001
41 flag_definite_1..........         -14.29       2.356     -6.068    < 0.001
42 age_cen..................      -0.005218     0.03257    -0.1602      > 0.5
43 age_cen2.................      -0.002728    0.003801    -0.7177      0.473
44 age_cen3.................      8.748e-05   0.0004263     0.2052      > 0.5
45 age_cen4.................      9.961e-06   1.393e-05     0.7151      0.475
46 age_cen5.................     -8.354e-07   1.221e-06    -0.6842      0.494
47 x_dental_n_NON_ZERO......       -0.02763     0.05866    -0.4711      > 0.5
48 x_dental_n_MIS...........         0.5274      0.2775        1.9     0.0574
49 sm_pday_NON_ZERO.........        0.01765     0.01316      1.342       0.18
50 sm_pday_MIS..............       -0.09546      0.2853    -0.3346      > 0.5
51 num_miss_NON_ZERO........         0.2437     0.07323      3.329    < 0.001
52 num_miss_MIS.............          0.000     Aliased
53 haz_chem.................         -1.481      0.8401     -1.763      0.078

            Records used          105

                Deviance      106.044
                     AIC      162.044
            Pearson Chi2      119.078      Degrees of freedom      77


linear 1 dose@


fit@

          Iter  Step      Deviance

             0     0      106.044
             1     0      103.618
             2     0      103.597
             3     0      103.597
             4     0      103.597
             5     0      103.597

Piece-wise exponential regression
Additive excess relative risk T0 * (1 + T1 + T2 + ...)

Using (no_tumour_final == 1)

Number_cells_MN is used for cases
Number_cells_scored_1000 is used for person years


                            Parameter Summary Table

 # Name                            Estimate     Std.Err.  Test Stat.  P value
-- ----------------------------   ----------   ---------  ----------  --------
Log-linear term 0
 1 %CON.....................          0.000     Aliased
 3 x_other_n_0..............          0.000     Aliased
 4 x_other_n_1..............         0.3348      0.2265      1.478      0.139
 5 x_other_n_2..............         0.1589      0.3534     0.4498      > 0.5
 6 x_other_n_3..............          1.754      0.4574      3.835    < 0.001
 7 x_other_n_4..............         0.5232      0.4527      1.156      0.248
 8 x_other_n_5..............         -104.9   2.378e+04  -0.004411      > 0.5
 9 x_other_n_6..............          2.168      0.5938      3.651    < 0.001
11 rad_army_0...............          0.000     Aliased
12 rad_army_1...............         -14.27      0.7307     -19.54    < 0.001
13 rad_army_2...............         -13.11     Aliased
15 COM1_EXP1_0..............         -152.7   1.927e+04   -0.00792      > 0.5
16 COM1_EXP1_1..............          0.000     Aliased
17 COM1_EXP1_2..............         0.6710      0.7009     0.9573      0.338
18 COM1_EXP1_3..............          1.679      0.5707      2.942    0.00326
20 exp_0....................          0.000     Aliased
21 exp_1....................        -0.2773      0.1978     -1.402      0.161
22 exp_2....................         0.4289     Aliased
24 x_bone_0.................          0.000     Aliased
25 x_bone_1.................          14.53       2.378      6.112    < 0.001
26 x_bone_2.................          15.13       2.394      6.319    < 0.001
28 industry_0...............          0.000     Aliased
29 industry_1...............        -0.5729      0.2939     -1.949     0.0513
31 haz_road_2...............          1.365       1.162      1.175       0.24
33 rad_radiography_0........          0.000     Aliased
34 rad_radiography_1........          16.35        1.28      12.77    < 0.001
35 rad_radiography_2........          14.46       1.035      13.97    < 0.001
37 other_chemical_0.........          0.000     Aliased
38 other_chemical_1.........        -0.6319      0.3278     -1.928     0.0539
40 flag_definite_0..........         -13.95     Aliased
41 flag_definite_1..........         -14.30      0.2064     -69.27    < 0.001
42 age_cen..................      -0.005086     0.03286    -0.1548      > 0.5
43 age_cen2.................      -0.003593    0.003888    -0.9241      0.355
44 age_cen3.................      0.0001130   0.0004326     0.2613      > 0.5
45 age_cen4.................      1.240e-05   1.421e-05     0.8727      0.383
46 age_cen5.................     -9.103e-07   1.245e-06    -0.7313      0.465
47 x_dental_n_NON_ZERO......       -0.03716     0.06019    -0.6174      > 0.5
48 x_dental_n_MIS...........         0.4853      0.2833      1.713     0.0868
49 sm_pday_NON_ZERO.........        0.01715     0.01341      1.279      0.201
50 sm_pday_MIS..............       -0.09020      0.2888    -0.3124      > 0.5
51 num_miss_NON_ZERO........         0.2143     0.07846      2.731     0.0063
52 num_miss_MIS.............          0.000     Aliased
53 haz_chem.................         -1.544      0.8423     -1.833     0.0668

Linear term 1
54 dose.....................          1.190      0.9554      1.245      0.213

            Records used          105

                Deviance      103.597
                     AIC      161.597
            Pearson Chi2      119.838      Degrees of freedom      76


ci level 95@
                                       95% Confidence Bounds

 # Name                           Estimate    Std. Err.      Lower       Upper
-- ----------------------------  ----------   ---------    --------    --------

Log-linear term 0
 4 x_other_n_1..............        0.3348     0.2265   -0.1092    0.7787
             EXP(estimate)            1.398       1.254      0.8965       2.179

 5 x_other_n_2..............        0.1589     0.3534   -0.5337    0.8515
             EXP(estimate)            1.172       1.424      0.5865       2.343

 6 x_other_n_3..............         1.754     0.4574    0.8575     2.651
             EXP(estimate)            5.778       1.580       2.357       14.16

 7 x_other_n_4..............        0.5232     0.4527   -0.3641     1.410
             EXP(estimate)            1.687       1.573      0.6948       4.098

 8 x_other_n_5..............        -104.9  2.378e+04-4.672e+04 4.651e+04
             EXP(estimate)        2.748e-46       0.000       0.000       0.000

 9 x_other_n_6..............         2.168     0.5938     1.004     3.332
             EXP(estimate)            8.739       1.811       2.729       27.98

12 rad_army_1...............        -14.27     0.7307    -15.71    -12.84
             EXP(estimate)        6.321e-07       2.076   1.510e-07   2.647e-06

15 COM1_EXP1_0..............        -152.7  1.927e+04-3.793e+04 3.763e+04
             EXP(estimate)        5.049e-67       0.000       0.000       0.000

17 COM1_EXP1_2..............        0.6710     0.7009   -0.7028     2.045
             EXP(estimate)            1.956       2.016      0.4952       7.728

18 COM1_EXP1_3..............         1.679     0.5707    0.5605     2.797
             EXP(estimate)            5.360       1.769       1.752       16.40

21 exp_1....................       -0.2773     0.1978   -0.6649    0.1103
             EXP(estimate)           0.7578       1.219      0.5143       1.117

25 x_bone_1.................         14.53      2.378     9.871     19.19
             EXP(estimate)        2.046e+06       10.78   1.937e+04   2.162e+08

26 x_bone_2.................         15.13      2.394     10.44     19.82
             EXP(estimate)        3.714e+06       10.96   3.405e+04   4.050e+08

29 industry_1...............       -0.5729     0.2939    -1.149  0.003131
             EXP(estimate)           0.5639       1.342      0.3169       1.003

31 haz_road_2...............         1.365      1.162   -0.9124     3.642
             EXP(estimate)            3.915       3.196      0.4016       38.17

34 rad_radiography_1........         16.35      1.280     13.84     18.86
             EXP(estimate)        1.258e+07       3.596   1.024e+06   1.545e+08

35 rad_radiography_2........         14.46      1.035     12.43     16.49
             EXP(estimate)        1.900e+06       2.815   2.499e+05   1.445e+07

38 other_chemical_1.........       -0.6319     0.3278    -1.274   0.01051
             EXP(estimate)           0.5316       1.388      0.2796       1.011

41 flag_definite_1..........        -14.30     0.2064    -14.70    -13.89
             EXP(estimate)        6.173e-07       1.229   4.119e-07   9.251e-07

42 age_cen..................     -0.005086    0.03286  -0.06949   0.05932
             EXP(estimate)           0.9949       1.033      0.9329       1.061

43 age_cen2.................     -0.003593   0.003888  -0.01121  0.004028
             EXP(estimate)           0.9964       1.004      0.9888       1.004

44 age_cen3.................     0.0001130  0.0004326-0.0007348 0.0009609
             EXP(estimate)            1.000       1.000      0.9993       1.001

45 age_cen4.................     1.240e-05  1.421e-05-1.545e-05 4.024e-05
             EXP(estimate)            1.000       1.000       1.000       1.000

46 age_cen5.................    -9.103e-07  1.245e-06-3.350e-06 1.530e-06
             EXP(estimate)            1.000       1.000       1.000       1.000

47 x_dental_n_NON_ZERO......      -0.03716    0.06019   -0.1551   0.08081
             EXP(estimate)           0.9635       1.062      0.8563       1.084

48 x_dental_n_MIS...........        0.4853     0.2833  -0.07009     1.041
             EXP(estimate)            1.625       1.328      0.9323       2.831

49 sm_pday_NON_ZERO.........       0.01715    0.01341 -0.009132   0.04342
             EXP(estimate)            1.017       1.013      0.9909       1.044

50 sm_pday_MIS..............      -0.09020     0.2888   -0.6562    0.4758
             EXP(estimate)           0.9138       1.335      0.5188       1.609

51 num_miss_NON_ZERO........        0.2143    0.07846   0.06054    0.3681
             EXP(estimate)            1.239       1.082       1.062       1.445

53 haz_chem.................        -1.544     0.8423    -3.195    0.1069
             EXP(estimate)           0.2135       2.322     0.04097       1.113


Linear term 1
54 dose.....................         1.190     0.9554   -0.6827     3.062


!bounds 54 level 95@

profile 54 noplot force lower@

  Lower bound trial values 

             Deviance   One-Sided
     Beta     Change     P-Value 
     ____________________________

    0.9988  -0.04523     0.416 *
    0.3451    -1.085     0.149 *
    0.6349   -0.4254     0.257 *
    0.3757   -0.9968     0.159 *
    0.2684    -1.326     0.125 *
  -0.06740    -2.808    0.0469 *
   -0.2406    -3.919    0.0239 *
   -0.3850    -5.085    0.0121 *
   -0.5452    -6.709   0.00480 *
   -0.6437    -7.926   0.00244 *

   Sorted list of profile likelihood points 

             Deviance   One-Sided
     Beta     Change     P-Value 
     ____________________________

   -0.6437    -7.926   0.00244
   -0.5452    -6.709   0.00480
   -0.3850    -5.085    0.0121
   -0.2406    -3.919    0.0239
  -0.06740    -2.808    0.0469
    0.2684    -1.326     0.125
    0.3757   -0.9968     0.159
    0.3451    -1.085     0.149
    0.6349   -0.4254     0.257
    0.9988  -0.04523     0.416
     1.190     0.000   0.00251


      Interpolated profile likelihood bounds
       for parameter 54 (dose)

            MLE      1.190

      2-sided          Bounds         
       Level      Lower       Upper   
      ________________________________

      25.0%      0.9112        ????
      50.0%      0.6181        ????
      68.3%      0.3745        ????
      75.0%      0.2691        ????
      90.0%    -0.04922        ????
      95.0%     -0.2300        ????
      97.5%     -0.3782        ????
      99.0%     -0.5388        ????
      99.5%     -0.6401        ????


profile 54 noplot force upper@

  Upper bound trial values 

             Deviance   One-Sided
     Beta     Change     P-Value 
     ____________________________

     1.381  -0.04081     0.420 *
     2.126   -0.8219     0.182 *
     1.880   -0.4724     0.246 *
     2.232   -0.9949     0.159 *
     2.413    -1.320     0.125 *
     3.029    -2.643    0.0520 *
     3.485    -3.791    0.0258 *
     3.922    -4.987    0.0128 *
     4.473    -6.600   0.00510 *
     4.886    -7.861   0.00253 *

   Sorted list of profile likelihood points 

             Deviance   One-Sided
     Beta     Change     P-Value 
     ____________________________

     1.190     0.000   0.00251
     1.381  -0.04081     0.420
     1.880   -0.4724     0.246
     2.126   -0.8219     0.182
     2.232   -0.9949     0.159
     2.413    -1.320     0.125
     3.029    -2.643    0.0520
     3.485    -3.791    0.0258
     3.922    -4.987    0.0128
     4.473    -6.600   0.00510
     4.886    -7.861   0.00253


      Interpolated profile likelihood bounds
       for parameter 54 (dose)

            MLE      1.190

      2-sided          Bounds         
       Level      Lower       Upper   
      ________________________________

      25.0%        ????       1.501
      50.0%        ????       1.866
      68.3%        ????       2.235
      75.0%        ????       2.415
      90.0%        ????       3.055
      95.0%        ????       3.504
      97.5%        ????       3.935
      99.0%        ????       4.485
      99.5%        ????       4.892


!!!!!!!!!!!!!!!!!!!!!!!!!!!!!!!!!!!!!!!!!!!!!!!!!!!!!!!!!
!MULTIPLICATIVE MODEL - ADJUSTMENT FOR DAYS WORK        !
!!!!!!!!!!!!!!!!!!!!!!!!!!!!!!!!!!!!!!!!!!!!!!!!!!!!!!!!!
linear 1 days_cat*dose@


fit@

          Iter  Step      Deviance

             0     0      107.435
             1     0      99.1521
             2     0      98.7077
             3     0      98.7071
             4     0      98.7071
             5     0      98.7071

Piece-wise exponential regression
Additive excess relative risk T0 * (1 + T1 + T2 + ...)

Using (no_tumour_final == 1)

Number_cells_MN is used for cases
Number_cells_scored_1000 is used for person years


                            Parameter Summary Table

 # Name                            Estimate     Std.Err.  Test Stat.  P value
-- ----------------------------   ----------   ---------  ----------  --------
Log-linear term 0
 1 %CON.....................          0.000     Aliased
 3 x_other_n_0..............          0.000     Aliased
 4 x_other_n_1..............         0.3043      0.2348      1.296      0.195
 5 x_other_n_2..............      -0.003614      0.3683  -0.009812      > 0.5
 6 x_other_n_3..............          1.631      0.4735      3.443    < 0.001
 7 x_other_n_4..............         0.4327      0.4704     0.9198      0.358
 8 x_other_n_5..............         -104.9   2.378e+04  -0.004411      > 0.5
 9 x_other_n_6..............          2.244       0.597       3.76    < 0.001
11 rad_army_0...............          0.000     Aliased
12 rad_army_1...............         -14.21      0.7336     -19.37    < 0.001
13 rad_army_2...............         -13.11     Aliased
15 COM1_EXP1_0..............         -152.7   1.927e+04   -0.00792      > 0.5
16 COM1_EXP1_1..............          0.000     Aliased
17 COM1_EXP1_2..............         0.7576      0.6909      1.097      0.273
18 COM1_EXP1_3..............          1.894      0.5889      3.216     0.0013
20 exp_0....................          0.000     Aliased
21 exp_1....................        -0.3952      0.2141     -1.846     0.0649
22 exp_2....................         0.4289     Aliased
24 x_bone_0.................          0.000     Aliased
25 x_bone_1.................          14.39      0.2207      65.18    < 0.001
26 x_bone_2.................          15.13     Aliased
28 industry_0...............          0.000     Aliased
29 industry_1...............        -0.6958      0.3065      -2.27     0.0232
31 haz_road_2...............         0.9437       1.186      0.796      0.426
33 rad_radiography_0........          0.000     Aliased
34 rad_radiography_1........          16.44       1.312      12.53    < 0.001
35 rad_radiography_2........          14.64       1.047      13.98    < 0.001
37 other_chemical_0.........          0.000     Aliased
38 other_chemical_1.........        -0.8210      0.3402     -2.414     0.0158
40 flag_definite_0..........         -12.73       2.484     -5.125    < 0.001
41 flag_definite_1..........         -13.06       2.458     -5.312    < 0.001
42 age_cen..................      -0.003927     0.03236    -0.1214      > 0.5
43 age_cen2.................      -0.005370    0.004133     -1.299      0.194
44 age_cen3.................      0.0001748   0.0004321     0.4045      > 0.5
45 age_cen4.................      1.708e-05   1.519e-05      1.125      0.261
46 age_cen5.................     -1.090e-06   1.269e-06    -0.8591       0.39
47 x_dental_n_NON_ZERO......       -0.04426     0.06396     -0.692      0.489
48 x_dental_n_MIS...........         0.4555       0.292       1.56      0.119
49 sm_pday_NON_ZERO.........        0.01800     0.01351      1.333      0.183
50 sm_pday_MIS..............        -0.1956      0.2919      -0.67      > 0.5
51 num_miss_NON_ZERO........         0.1964     0.08346      2.354     0.0186
52 num_miss_MIS.............          0.000     Aliased
53 haz_chem.................         -1.890       0.869     -2.175     0.0296

Linear term 1
54 days_cat_1 * dose........        -0.6750      0.9975    -0.6767      0.499
55 days_cat_2 * dose........          5.430       3.555      1.527      0.127
56 days_cat_3 * dose........          1.495       1.596      0.937      0.349

            Records used          105

                Deviance      98.7071
                     AIC      160.707
            Pearson Chi2      112.898      Degrees of freedom      74


ci level 95@
                                       95% Confidence Bounds

 # Name                           Estimate    Std. Err.      Lower       Upper
-- ----------------------------  ----------   ---------    --------    --------

Log-linear term 0
 4 x_other_n_1..............        0.3043     0.2348   -0.1558    0.7644
             EXP(estimate)            1.356       1.265      0.8557       2.148

 5 x_other_n_2..............     -0.003614     0.3683   -0.7255    0.7183
             EXP(estimate)           0.9964       1.445      0.4841       2.051

 6 x_other_n_3..............         1.631     0.4735    0.7024     2.559
             EXP(estimate)            5.107       1.606       2.019       12.92

 7 x_other_n_4..............        0.4327     0.4704   -0.4893     1.355
             EXP(estimate)            1.541       1.601      0.6130       3.876

 8 x_other_n_5..............        -104.9  2.378e+04-4.672e+04 4.651e+04
             EXP(estimate)        2.748e-46       0.000       0.000       0.000

 9 x_other_n_6..............         2.244     0.5970     1.074     3.414
             EXP(estimate)            9.434       1.817       2.928       30.40

12 rad_army_1...............        -14.21     0.7336    -15.65    -12.77
             EXP(estimate)        6.743e-07       2.083   1.601e-07   2.840e-06

15 COM1_EXP1_0..............        -152.7  1.927e+04-3.793e+04 3.763e+04
             EXP(estimate)        5.049e-67       0.000       0.000       0.000

17 COM1_EXP1_2..............        0.7576     0.6909   -0.5965     2.112
             EXP(estimate)            2.133       1.996      0.5507       8.263

18 COM1_EXP1_3..............         1.894     0.5889    0.7397     3.048
             EXP(estimate)            6.645       1.802       2.095       21.07

21 exp_1....................       -0.3952     0.2141   -0.8149   0.02444
             EXP(estimate)           0.6735       1.239      0.4427       1.025

25 x_bone_1.................         14.39     0.2207     13.95     14.82
             EXP(estimate)        1.769e+06       1.247   1.148e+06   2.727e+06

29 industry_1...............       -0.6958     0.3065    -1.296  -0.09513
             EXP(estimate)           0.4987       1.359      0.2735      0.9093

31 haz_road_2...............        0.9437      1.186    -1.380     3.267
             EXP(estimate)            2.570       3.272      0.2516       26.24

34 rad_radiography_1........         16.44      1.312     13.87     19.01
             EXP(estimate)        1.383e+07       3.713   1.057e+06   1.809e+08

35 rad_radiography_2........         14.64      1.047     12.58     16.69
             EXP(estimate)        2.275e+06       2.850   2.921e+05   1.771e+07

38 other_chemical_1.........       -0.8210     0.3402    -1.488   -0.1543
             EXP(estimate)           0.4400       1.405      0.2259      0.8570

40 flag_definite_0..........        -12.73      2.484    -17.60    -7.861
             EXP(estimate)        2.964e-06       11.99   2.278e-08   0.0003856

41 flag_definite_1..........        -13.06      2.458    -17.88    -8.240
             EXP(estimate)        2.133e-06       11.68   1.724e-08   0.0002639

42 age_cen..................     -0.003927    0.03236  -0.06735   0.05950
             EXP(estimate)           0.9961       1.033      0.9349       1.061

43 age_cen2.................     -0.005370   0.004133  -0.01347  0.002730
             EXP(estimate)           0.9946       1.004      0.9866       1.003

44 age_cen3.................     0.0001748  0.0004321-0.0006720  0.001022
             EXP(estimate)            1.000       1.000      0.9993       1.001

45 age_cen4.................     1.708e-05  1.519e-05-1.269e-05 4.686e-05
             EXP(estimate)            1.000       1.000       1.000       1.000

46 age_cen5.................    -1.090e-06  1.269e-06-3.577e-06 1.397e-06
             EXP(estimate)            1.000       1.000       1.000       1.000

47 x_dental_n_NON_ZERO......      -0.04426    0.06396   -0.1696   0.08111
             EXP(estimate)           0.9567       1.066      0.8440       1.084

48 x_dental_n_MIS...........        0.4555     0.2920   -0.1169     1.028
             EXP(estimate)            1.577       1.339      0.8897       2.795

49 sm_pday_NON_ZERO.........       0.01800    0.01351 -0.008472   0.04448
             EXP(estimate)            1.018       1.014      0.9916       1.045

50 sm_pday_MIS..............       -0.1956     0.2919   -0.7677    0.3765
             EXP(estimate)           0.8224       1.339      0.4641       1.457

51 num_miss_NON_ZERO........        0.1964    0.08346   0.03286    0.3600
             EXP(estimate)            1.217       1.087       1.033       1.433

53 haz_chem.................        -1.890     0.8690    -3.593   -0.1867
             EXP(estimate)           0.1511       2.384     0.02752      0.8297


Linear term 1
54 days_cat_1 * dose........       -0.6750     0.9975    -2.630     1.280

55 days_cat_2 * dose........         5.430      3.555    -1.538     12.40

56 days_cat_3 * dose........         1.495      1.596    -1.632     4.623


!bounds 54 level 95@

profile 54 noplot force lower@

  Lower bound trial values 

             Deviance   One-Sided
     Beta     Change     P-Value 
     ____________________________

   -0.8745  -0.04436     0.417 *
    -1.574    -1.237     0.133 *
    -1.234   -0.4036     0.263 *
    -1.495   -0.9860     0.160 *
    -1.599    -1.325     0.125 *
    -1.912    -2.884    0.0447
    -1.883    -2.696    0.0503 *
    -2.042    -3.885    0.0244 *
    -2.162    -5.088    0.0120 *
    -2.287    -6.782   0.00460 *
    -2.354    -7.967   0.00238 *

   Sorted list of profile likelihood points 

             Deviance   One-Sided
     Beta     Change     P-Value 
     ____________________________

    -2.354    -7.967   0.00238
    -2.287    -6.782   0.00460
    -2.162    -5.088    0.0120
    -2.042    -3.885    0.0244
    -1.883    -2.696    0.0503
    -1.599    -1.325     0.125
    -1.495   -0.9860     0.160
    -1.574    -1.237     0.133
    -1.234   -0.4036     0.263
   -0.8745  -0.04436     0.417
   -0.6750     0.000   0.00253


      Interpolated profile likelihood bounds
       for parameter 54 (days_cat_1 * dose)

            MLE    -0.6750

      2-sided          Bounds         
       Level      Lower       Upper   
      ________________________________

      25.0%     -0.9657        ????
      50.0%      -1.262        ????
      68.3%      -1.500        ????
      75.0%      -1.599        ????
      90.0%      -1.885        ????
      95.0%      -2.038        ????
      97.5%      -2.156        ????
      99.0%      -2.278        ????
      99.5%      -2.350        ????


profile 54 noplot force upper@

  Upper bound trial values 

             Deviance   One-Sided
     Beta     Change     P-Value 
     ____________________________

   -0.4755  -0.03851     0.422 *
    0.3607   -0.8138     0.184 *
   0.09057   -0.4781     0.245 *
    0.4880   -0.9932     0.159 *
    0.7006    -1.319     0.125 *
     1.432    -2.630    0.0524 *
     1.995    -3.781    0.0259 *
     2.545    -4.982    0.0128 *
     3.251    -6.597   0.00511 *
     3.788    -7.860   0.00253 *

   Sorted list of profile likelihood points 

             Deviance   One-Sided
     Beta     Change     P-Value 
     ____________________________

   -0.6750     0.000   0.00253
   -0.4755  -0.03851     0.422
   0.09057   -0.4781     0.245
    0.3607   -0.8138     0.184
    0.4880   -0.9932     0.159
    0.7006    -1.319     0.125
     1.432    -2.630    0.0524
     1.995    -3.781    0.0259
     2.545    -4.982    0.0128
     3.251    -6.597   0.00511
     3.788    -7.860   0.00253


      Interpolated profile likelihood bounds
       for parameter 54 (days_cat_1 * dose)

            MLE    -0.6750

      2-sided          Bounds         
       Level      Lower       Upper   
      ________________________________

      25.0%        ????     -0.3360
      50.0%        ????     0.06915
      68.3%        ????      0.4927
      75.0%        ????      0.7034
      90.0%        ????       1.471
      95.0%        ????       2.024
      97.5%        ????       2.564
      99.0%        ????       3.268
      99.5%        ????       3.796


!bounds 55 level 95@

profile 55 noplot force lower@

  Lower bound trial values 

             Deviance   One-Sided
     Beta     Change     P-Value 
     ____________________________

     4.719  -0.04527     0.416 *
     2.290    -1.238     0.133 *
     3.476   -0.4006     0.263 *
     2.565   -0.9850     0.160 *
     2.204    -1.325     0.125 *
     1.127    -2.894    0.0445
     1.231    -2.695    0.0503 *
    0.6884    -3.886    0.0244 *
    0.2829    -5.090    0.0120 *
   -0.1405    -6.786   0.00459 *
   -0.3673    -7.968   0.00238 *

   Sorted list of profile likelihood points 

             Deviance   One-Sided
     Beta     Change     P-Value 
     ____________________________

   -0.3673    -7.968   0.00238
   -0.1405    -6.786   0.00459
    0.2829    -5.090    0.0120
    0.6884    -3.886    0.0244
     1.231    -2.695    0.0503
     2.204    -1.325     0.125
     2.565   -0.9850     0.160
     2.290    -1.238     0.133
     3.476   -0.4006     0.263
     4.719  -0.04527     0.416
     5.430     0.000   0.00253


      Interpolated profile likelihood bounds
       for parameter 55 (days_cat_2 * dose)

            MLE      5.430

      2-sided          Bounds         
       Level      Lower       Upper   
      ________________________________

      25.0%       4.407        ????
      50.0%       3.371        ????
      68.3%       2.547        ????
      75.0%       2.206        ????
      90.0%       1.226        ????
      95.0%      0.7052        ????
      97.5%      0.3020        ????
      99.0%     -0.1085        ????
      99.5%     -0.3514        ????


profile 55 noplot force upper@

  Upper bound trial values 

             Deviance   One-Sided
     Beta     Change     P-Value 
     ____________________________

     6.141  -0.03878     0.422 *
     9.097   -0.7921     0.187 *
     8.176   -0.4790     0.244 *
     9.617   -0.9915     0.160 *
     10.40    -1.318     0.125 *
     13.11    -2.622    0.0527 *
     15.24    -3.775    0.0260 *
     17.36    -4.978    0.0128 *
     20.10    -6.594   0.00512 *
     22.22    -7.859   0.00253 *

   Sorted list of profile likelihood points 

             Deviance   One-Sided
     Beta     Change     P-Value 
     ____________________________

     5.430     0.000   0.00253
     6.141  -0.03878     0.422
     8.176   -0.4790     0.244
     9.097   -0.7921     0.187
     9.617   -0.9915     0.160
     10.40    -1.318     0.125
     13.11    -2.622    0.0527
     15.24    -3.775    0.0260
     17.36    -4.978    0.0128
     20.10    -6.594   0.00512
     22.22    -7.859   0.00253


      Interpolated profile likelihood bounds
       for parameter 55 (days_cat_2 * dose)

            MLE      5.430

      2-sided          Bounds         
       Level      Lower       Upper   
      ________________________________

      25.0%        ????       6.640
      50.0%        ????       8.095
      68.3%        ????       9.638
      75.0%        ????       10.41
      90.0%        ????       13.27
      95.0%        ????       15.36
      97.5%        ????       17.44
      99.0%        ????       20.17
      99.5%        ????       22.25


!bounds 56 level 95@

profile 56 noplot force lower@

  Lower bound trial values 

             Deviance   One-Sided
     Beta     Change     P-Value 
     ____________________________

     1.176  -0.04579     0.415 *
    0.1016    -1.248     0.132 *
    0.6299   -0.3971     0.264 *
    0.2272   -0.9832     0.161 *
   0.06884    -1.325     0.125 *
   -0.4006    -2.914    0.0439
   -0.3511    -2.692    0.0504 *
   -0.5833    -3.891    0.0243 *
   -0.7530    -5.102    0.0119 *
   -0.9266    -6.828   0.00449
   -0.9094    -6.626   0.00503 *
    -1.008    -7.918   0.00245 *

   Sorted list of profile likelihood points 

             Deviance   One-Sided
     Beta     Change     P-Value 
     ____________________________

    -1.008    -7.918   0.00245
   -0.9094    -6.626   0.00503
   -0.7530    -5.102    0.0119
   -0.5833    -3.891    0.0243
   -0.3511    -2.692    0.0504
   0.06884    -1.325     0.125
    0.2272   -0.9832     0.161
    0.1016    -1.248     0.132
    0.6299   -0.3971     0.264
     1.176  -0.04579     0.415
     1.495     0.000   0.00253


      Interpolated profile likelihood bounds
       for parameter 56 (days_cat_3 * dose)

            MLE      1.495

      2-sided          Bounds         
       Level      Lower       Upper   
      ________________________________

      25.0%       1.039        ????
      50.0%      0.5808        ????
      68.3%      0.2185        ????
      75.0%     0.06946        ????
      90.0%     -0.3540        ????
      95.0%     -0.5754        ????
      97.5%     -0.7437        ????
      99.0%     -0.9101        ????
      99.5%      -1.006        ????


profile 56 noplot force upper@

  Upper bound trial values 

             Deviance   One-Sided
     Beta     Change     P-Value 
     ____________________________

     1.814  -0.03886     0.422 *
     3.138   -0.7796     0.189 *
     2.734   -0.4796     0.244 *
     3.390   -0.9905     0.160 *
     3.750    -1.318     0.126 *
     4.999    -2.617    0.0529 *
     5.999    -3.770    0.0261 *
     7.000    -4.975    0.0129 *
     8.314    -6.592   0.00512 *
     9.338    -7.859   0.00253 *

   Sorted list of profile likelihood points 

             Deviance   One-Sided
     Beta     Change     P-Value 
     ____________________________

     1.495     0.000   0.00253
     1.814  -0.03886     0.422
     2.734   -0.4796     0.244
     3.138   -0.7796     0.189
     3.390   -0.9905     0.160
     3.750    -1.318     0.126
     4.999    -2.617    0.0529
     5.999    -3.770    0.0261
     7.000    -4.975    0.0129
     8.314    -6.592   0.00512
     9.338    -7.859   0.00253


      Interpolated profile likelihood bounds
       for parameter 56 (days_cat_3 * dose)

            MLE      1.495

      2-sided          Bounds         
       Level      Lower       Upper   
      ________________________________

      25.0%        ????       2.039
      50.0%        ????       2.697
      68.3%        ????       3.401
      75.0%        ????       3.756
      90.0%        ????       5.079
      95.0%        ????       6.060
      97.5%        ????       7.040
      99.0%        ????       8.349
      99.5%        ????       9.355


quit@
