# Supplementary material for: Buccal mucosa micronuclei counts in relation to exposure to low dose-rate radiation from the Chornobyl nuclear accident and other medical and occupational radiation exposures
Source: Environ Health. 2017 Jun 23;16:70. doi: 10.1186/s12940-017-0273-x (PMC5481966; doi:10.1186/s12940-017-0273-x)
Supplement: Additional file 1: — Data files (Excel, text) and other R and Epicure files used in the analysis. (ZIP 3032 kb) [file 12940_2017_273_MOESM1_ESM.zip › Ukraine MN summary data.log]

log 'Ukraine MN summary data'@


!Summary Ukraine micronucleus data
!Revised by MP Little 2017-3-17

names id stratum Number_cells_scored Number_cells_MN MN_1000 d_birth m_birth y_birth first days_act Mean86 Mean87 Mean88 Mean89 Mean90 Mean_total Buccal_date_year
 Buccal_date_month Buccal_date_day Case_leuk Year_first_exposed Year_last_exposed proxy proxy_str number1 first_year duration duration_act days tse radiation industry oil
 chemical petroleum pesticides solvents other_chemical age age_x subtype subtypecll subtypecll_str y_dx reference y_int liqtype flag1 flag2 flag_definite phase COM1_EXP1
 COM2_EXP1 COM3_EXP1 QUES1 QUES2 liquid liquid_proxy exp time_int_ch set t11 t1515 t12 t22 liqtype_recode num_miss rad_exp rad_radiography rad_nuclear rad_army rad_other
 haz_exp haz_chem haz_el haz_road haz_other chem_exp chem_petrol chem_pest chem_solv chem_other oblast educ urban tumour tumor_new radtx chemotx radtx_other x_dental
 x_dental_n x_bone x_bone_n x_chest x_chest_n x_other x_other_n fam_cancer sm_reg sm_pday alc@


! Skip first line (containing names of variables)
skip 1@

! Open data (2016/6/9 version, with some additional linked variables from LBZ 2016-2-19)
input 'C:\d_drive\Word processing\Reports\REB Chernobyl Ukraine micronucleus analysis\Micro_22122015 (rev 2016-6-9)(master).csv'@

Input from C:\d_drive\Word processing\Reports\REB Chernobyl Ukraine micronucleus analysis\Micro_22122015 (rev 2016-6-9)(master).csv

         112 records read         111 records used
                                    1 records rejected

104 variables defined  At least 500 additional variables can be created.


!Missing value codes set for various continuous variables
trans 
 age_MIS                = (age < 0);
 age_x_MIS              = (age_x < 0);
 days_act_MIS           = (days_act < 0);
 days_MIS               = (days < 0);
 duration_act_MIS       = (duration_act < 0);
 duration_MIS           = (duration < 0);
 liqtype_MIS            = (liqtype < 0);
 number1_MIS            = (number1 < 0);
 num_miss_MIS           = (num_miss < 0); 
 sm_pday_MIS            = (sm_pday < 0);
 time_int_ch_MIS        = (time_int_ch < 0);
 tse_MIS                = (tse < 0);
 x_bone_n_MIS           = (x_bone_n < 0);
 x_chest_n_MIS          = (x_chest_n < 0);
 x_dental_n_MIS         = (x_dental_n < 0);
 x_other_n_MIS          = (x_other_n < 0);
@


!Positive part set for various continuous variables
trans 
 age_NON_ZERO           =  max(age,0);
 age_x_NON_ZERO         =  max(age_x,0);
 days_act_NON_ZERO      =  max(days_act,0);
 days_NON_ZERO          =  max(days,0);
 duration_act_NON_ZERO  =  max(duration_act,0);
 duration_NON_ZERO      =  max(duration,0);
 liqtype_NON_ZERO       =  max(liqtype,0);
 number1_NON_ZERO       =  max(number1,0);
 num_miss_NON_ZERO      =  max(num_miss,0); 
 sm_pday_NON_ZERO       =  max(sm_pday,0);
 time_int_ch_NON_ZERO   =  max(time_int_ch,0);
 tse_NON_ZERO           =  max(tse,0);
 x_bone_n_NON_ZERO      =  max(x_bone_n,0);
 x_chest_n_NON_ZERO     =  max(x_chest_n,0);
 x_dental_n_NON_ZERO    =  max(x_dental_n,0);
 x_other_n_NON_ZERO     =  max(x_other_n,0);
@


!Reset variables so that -999999 (=missing) is set to -1
trans chemotx           = max(chemotx, -1);
      chem_pest         = max(chem_pest,-1);
      COM1_EXP1         = max(COM1_EXP1,-1);
      COM3_EXP1         = max(COM3_EXP1,-1);
      exp               = max(exp,-1);
      flag1             = max(flag1,-1);
      flag2             = max(flag2,-1);
      haz_el            = max(haz_el,-1);
      haz_exp           = max(haz_exp,-1);
      haz_other         = max(haz_other,-1);
      haz_road          = max(haz_road,-1);
      industry          = max(industry,-1);
      num_miss          = max(num_miss,-1);
      oil               = max(oil,-1);
      other_chemical    = max(other_chemical,-1);
      pesticides        = max(pesticides,-1);
      QUES2             = max(QUES2,-1);
      rad_army          = max(rad_army,-1);
      rad_exp           = max(rad_exp,-1);
      rad_other         = max(rad_other,-1);
      rad_radiography   = max(rad_radiography,-1);
      x_bone            = max(x_bone,-1);
      x_other           = max(x_other,-1);
      x_other_n         = max(x_other_n,-1);
      y_int             = max(y_int,2001);
      flag_definite     = max(flag_definite,-1);
@


!Factor variable levels
levels chemotx 1:2 chem_pest 1:2 COM1_EXP1 -1:3 COM3_EXP1 -1:2 flag1 -1:1 flag2 -1:1 exp -1:2 haz_el 1:2 haz_exp 1:2 haz_other 1:2 haz_road 1:2
 industry -1:1 num_miss 1:10 oil -1:1 other_chemical -1:1 pesticides -1:1 QUES2 -1:4 rad_army -1:2 rad_exp -1:2 rad_other -1:2 rad_radiography -1:2
 x_bone -1:2 x_other -1:2 x_other_n -1:6 y_int 2001:2004 flag_definite -1:1@

chemotx has 2 levels from 1 to 2
chem_pest has 2 levels from 1 to 2
COM1_EXP1 has 5 levels from -1 to 3
COM3_EXP1 has 4 levels from -1 to 2
flag1 has 3 levels from -1 to 1
flag2 has 3 levels from -1 to 1
exp has 4 levels from -1 to 2
haz_el has 2 levels from 1 to 2
haz_exp has 2 levels from 1 to 2
haz_other has 2 levels from 1 to 2
haz_road has 2 levels from 1 to 2
industry has 3 levels from -1 to 1
num_miss has 10 levels from 1 to 10
oil has 3 levels from -1 to 1
other_chemical has 3 levels from -1 to 1
pesticides has 3 levels from -1 to 1
QUES2 has 6 levels from -1 to 4
rad_army has 4 levels from -1 to 2
rad_exp has 4 levels from -1 to 2
rad_other has 4 levels from -1 to 2
rad_radiography has 4 levels from -1 to 2
x_bone has 4 levels from -1 to 2
x_other has 4 levels from -1 to 2
x_other_n has 8 levels from -1 to 6
y_int has 4 levels from 2001 to 2004
flag_definite has 3 levels from -1 to 1

level Number_cells_MN@
Number_cells_MN has 11 levels from 0 to 10

freq Number_cells_MN@


  FOR: Number_cells_MN
  Level     Freq     %      Cum %
      0          32   28.83    28.83
      1          30   27.03    55.86
      2          19   17.12    72.97
      3          14   12.61    85.59
      4           8    7.21    92.79
      5           4    3.60    96.40
      6           2    1.80    98.20
      7           1    0.90    99.10
      8           0    0.00    99.10
      9           0    0.00    99.10
     10           1    0.90   100.00
  Total         111


trans no_tumour     = (radtx /= 1) * (chemotx /=1) * (Case_leuk ==0) * (tumour == 0)@


trans no_tumour_new = (radtx /= 1) * (chemotx /=1) * (Case_leuk ==0) * (tumor_new /= 1)@


trans no_tumour_final = (radtx /= 1) * (chemotx /=1) * (Case_leuk ==0)@


level Number_cells_MN@
Number_cells_MN has 11 levels from 0 to 10

freq Number_cells_MN@


  FOR: Number_cells_MN
  Level     Freq     %      Cum %
      0          32   28.83    28.83
      1          30   27.03    55.86
      2          19   17.12    72.97
      3          14   12.61    85.59
      4           8    7.21    92.79
      5           4    3.60    96.40
      6           2    1.80    98.20
      7           1    0.90    99.10
      8           0    0.00    99.10
      9           0    0.00    99.10
     10           1    0.90   100.00
  Total         111


category sm_pday as smoke -99 / 0 / 10 / >@

smoke has 3 levels from 1 to 3


!Group as never + once per month or less, 2-3 times per month + once a week, several times a week + every day
category alc as alcohol -99 / 2.5 / 4.5 / >@

alcohol has 3 levels from 1 to 3


category days_act as days_act_cat -99 / 0 / 30 / 60 / 90 / 180 / >@

days_act_cat has 6 levels from 1 to 6


category days as days_cat -99 / 30 / 90 / >@

days_cat has 3 levels from 1 to 3


!Group as unknown+early responders+firefighters+nuclear power workers, military personnel, drivers+construction workers
category liqtype_recode as liqtype_rec_cat -99 / 2.5 / 3.5 / >@

liqtype_rec_cat has 3 levels from 1 to 3


!Relabel rad_radiography as radiography so that 0 = no, 1 = yes, 2 = unknown
trans radiography = 2*(rad_radiography == -1) + 1*(rad_radiography == 1) + 0*(rad_radiography == 2)@

levels radiography 0:2@

!Relabel professional work with potential exposures to radiation other than Chernobyl, rad_exp, so -1 (= missing) recoded to 2, 2 (=no) recoded to 0, 1 (=yes) recoded to 1
radiography has 3 levels from 0 to 2

trans any_non_Cher_radiation = 2*(rad_exp == -1) + 1*(rad_exp == 1) +  0*(rad_exp == 2)@

levels any_non_Cher_radiation 0:2@

!Relabel other radiation work in nuclear industry (including Chernobyl NPP), apart from time spent in Chernobyl area, so -1 (= missing) recoded to 2, 2 (=no) recoded to 0, 1 (=yes) recoded to 1
any_non_Cher_radiation has 3 levels from 0 to 2

trans other_nuclear = 2*(rad_nuclear == -1) + 1*(rad_nuclear == 1) +  0*(rad_nuclear == 2)@

levels other_nuclear 0:2@

!Relabel army service with potential exposures to radiation, rad_army, so -1 (= missing) recoded to 2, 2 (=no) recoded to 0, 1 (=yes) recoded to 1
other_nuclear has 3 levels from 0 to 2

trans army_radiation = 2*(rad_army == -1) + 1*(rad_army == 1) +  0*(rad_army == 2)@

levels army_radiation 0:2@

!Relabel any other work with potential exposures to radiation, rad_other, so -1 (= missing) recoded to 2, 2 (=no) recoded to 0, 1 (=yes) recoded to 1
army_radiation has 3 levels from 0 to 2

trans any_other_occ_radiation = 2*(rad_other == -1) + 1*(rad_other == 1) +  0*(rad_other == 2)@

levels any_other_occ_radiation 0:2@

!Relabel radiotherapy for conditions other than cancer, radtx_other, so -1 (= missing) recoded to 2, 2 (=no) recoded to 0, 1 (=yes) recoded to 1
any_other_occ_radiation has 3 levels from 0 to 2

trans RT_non_cancer = 2*(radtx_other == -1) + 1*(radtx_other == 1) +  0*(radtx_other == 2)@

levels RT_non_cancer 0:2@

!Relabel ever dental X-rays, x_dental, so -1 (= missing) recoded to 2, 2 (=no) recoded to 0, 1 (=yes) recoded to 1
RT_non_cancer has 3 levels from 0 to 2

trans dental_ever = 2*(x_dental == -1) + 1*(x_dental == 1) +  0*(x_dental == 2)@

levels dental_ever 0:2@

!Relabel ever chest X-rays, x_chest, so -1 (= missing) recoded to 2, 2 (=no) recoded to 0, 1 (=yes) recoded to 1
dental_ever has 3 levels from 0 to 2

trans chest_ever = 2*(x_chest == -1) + 1*(x_chest == 1) +  0*(x_chest == 2)@

levels chest_ever 0:2@

!Relabel ever bone X-rays, x_bone, so -1 (= missing) recoded to 2, 2 (=no) recoded to 0, 1 (=yes) recoded to 1
chest_ever has 3 levels from 0 to 2

trans bone_ever = 2*(x_bone == -1) + 1*(x_bone == 1) +  0*(x_bone == 2)@

levels bone_ever 0:2@

!Relabel ever other X-rays, x_other, so -1 (= missing) recoded to 2, 2 (=no) recoded to 0, 1 (=yes) recoded to 1
bone_ever has 3 levels from 0 to 2

trans other_X_ever = 2*(x_other == -1) + 1*(x_other == 1) +  0*(x_other == 2)@

levels other_X_ever 0:2@

other_X_ever has 3 levels from 0 to 2

level Number_cells_MN@
Number_cells_MN has 11 levels from 0 to 10

freq Number_cells_MN@


  FOR: Number_cells_MN
  Level     Freq     %      Cum %
      0          32   28.83    28.83
      1          30   27.03    55.86
      2          19   17.12    72.97
      3          14   12.61    85.59
      4           8    7.21    92.79
      5           4    3.60    96.40
      6           2    1.80    98.20
      7           1    0.90    99.10
      8           0    0.00    99.10
      9           0    0.00    99.10
     10           1    0.90   100.00
  Total         111


trans Number_cells_scored_1000 = Number_cells_scored/1000@


CASES Number_cells_MN@

PYR Number_cells_scored_1000@

!TRANSFORMATIONS
rank Mean_total @

  Variable: Mean_total


  Minimum     0.00692
      25%        2.11
      50%      11.322
      75%          49
    Mean      59.7614
  Maximum     748.441

  Using 111 records 


tran dose=Mean_total/1000 @

tran dose2 = dose*dose@

mean dose @

           Summary for dose

               Mean      Std. Dev.        Count      Minimum      Maximum
          0.0597614       0.12539           111   6.9200e-06      0.74844


category Mean_total as Mean_total_cat -999999 / 20 / 100 / 250 / 500 / > @

Mean_total_cat has 5 levels from 1 to 5


mean dose@

           Summary for dose

               Mean      Std. Dev.        Count      Minimum      Maximum
          0.0597614       0.12539           111   6.9200e-06      0.74844


!0.0597614

mean dose by Mean_total_cat@

           Summary for dose

Mean_total_cat          Mean      Std. Dev.        Count      Minimum      Maximum
    1    0.00479307     0.0051004            66   6.9200e-06     0.017100
    2     0.0450199      0.019058            29     0.020000     0.088700
    3      0.141180      0.033817             5      0.11200      0.19700
    4      0.304349      0.042007             8      0.26200      0.37000
    5      0.623635       0.12117             3      0.50646      0.74844


select (no_tumour_final ==1)@

105 records to be used


mean dose@

Using (no_tumour_final ==1)

           Summary for dose

               Mean      Std. Dev.        Count      Minimum      Maximum
          0.0594552       0.12675           105   6.9200e-06      0.74844


!0.0474581

mean dose by Mean_total_cat@

Using (no_tumour_final ==1)

           Summary for dose

Mean_total_cat          Mean      Std. Dev.        Count      Minimum      Maximum
    1    0.00502460     0.0051709            62   6.9200e-06     0.017100
    2     0.0450199      0.019058            29     0.020000     0.088700
    3      0.145500      0.037421             4      0.11200      0.19700
    4      0.310398      0.041437             7      0.26800      0.37000
    5      0.623635       0.12117             3      0.50646      0.74844


select@

111 records to be used


trans 
    Buccal_date_year_nm =  Buccal_date_year; 
    Buccal_date_month_nm = Buccal_date_month; 
    Buccal_date_day_nm =   Buccal_date_day; 
@


!Set date of sample to 2003/4/9 (mean of non-missing dates) if missing
trans 
    if (Buccal_date_year < 0) then
       Buccal_date_year_nm =  2003;
       Buccal_date_month_nm = 4;
       Buccal_date_day_nm =   9;
    endif@


!If month (and day) of birth are missing set them to July 2
trans 
    if (m_birth < 0) then
       m_birth =  7;
       d_birth =  2;
    endif@


!Dates in julian years of birth adn buccal sample
trans jul_bucc_date =         julian(Buccal_date_year_nm,Buccal_date_month_nm,Buccal_date_day_nm) ;
      buccal_samp_date_jul =  fracyr(jul_bucc_date);
      jul_bir_date =          julian(y_birth,m_birth,d_birth) ;
      birth_date_jul =        fracyr(jul_bir_date);
      age_samp =              buccal_samp_date_jul - birth_date_jul
@


!Select non-cancers using final definition (excluding 6 cases)
select (no_tumour_final == 1)@

105 records to be used


mean age_samp@

Using (no_tumour_final == 1)

           Summary for age_samp

               Mean      Std. Dev.        Count      Minimum      Maximum
            60.1031        9.1960           105       43.736       79.542


!59.5586

!!!!!!!!!!!!!!!!!!!!!!!!!!!!!!!!!!!!!!!!!!!!!!!!!!!!!
!! Calculation of age first exposed                 !
!!!!!!!!!!!!!!!!!!!!!!!!!!!!!!!!!!!!!!!!!!!!!!!!!!!!!
trans
   if (first_year == 1986) then 
!       1986 exposure assumed close to date of Chernobyl accident
       age_first_exposed_jul = julian(first_year,4,26);
   else
!       1987+ exposure assumed to be mid-year
       age_first_exposed_jul = julian(first_year,7,2);
   endif;
   age_first_exposed = fracyr(age_first_exposed_jul) - birth_date_jul;
@


!!!!!!!!!!!!!!!!!!!!!!!!!!!!!!!!!!!!!!!!!!!!!!!!!!!!!!!!!!!!!!!!!!!!!!!!!!!!
!! Calculation of time from last exposure to buccal sample                 !
!!!!!!!!!!!!!!!!!!!!!!!!!!!!!!!!!!!!!!!!!!!!!!!!!!!!!!!!!!!!!!!!!!!!!!!!!!!!
trans 
    if (Year_last_exposed > 0) then
       if (Year_last_exposed == 1986) then
!          1986 exposure assumed close to date of Chernobyl accident
          time_last_exposed_jul = julian(Year_last_exposed,4,26);
       else
!          1987+ exposure assumed to be mid-year
          time_last_exposed_jul = julian(Year_last_exposed,7,2);
       endif;
       time_last_exposed = buccal_samp_date_jul - fracyr(time_last_exposed_jul);
    else
       time_last_exposed = -1
    endif@


!!!!!!!!!!!!!!!!!!!!!!!!!!!!!!!!!!!!!!!!!!!!!!!!!!!!!!!!!!!!!!!!!!!!!!!!!!!!
!! Calculation of categorical time from last exposure to buccal sample     !
!!!!!!!!!!!!!!!!!!!!!!!!!!!!!!!!!!!!!!!!!!!!!!!!!!!!!!!!!!!!!!!!!!!!!!!!!!!!
category time_last_exposed as time_last_exposed_cat -1 / 12 / 14 / 16 / 999999 @ 

time_last_exposed_cat has 4 levels from 1 to 4


!All cases
select@

111 records to be used


mean age_first_exposed@

           Summary for age_first_exposed

               Mean      Std. Dev.        Count      Minimum      Maximum
            43.9976        9.0401           111       27.765       62.986


!43.9976 years

mean time_last_exposed@

           Summary for time_last_exposed

               Mean      Std. Dev.        Count      Minimum      Maximum
            15.3750        3.0978           111           -1       17.825


!15.3750 years

!Select non-cancers using final definition (excluding 6 cases)
select (no_tumour_final == 1)@

105 records to be used


!Mean + SD of MN rate (excluding 6 cancer cases)
mean MN_1000@

Using (no_tumour_final == 1)

           Summary for MN_1000

               Mean      Std. Dev.        Count      Minimum      Maximum
            4.03109        5.4888           105            0           30


mean age_first_exposed@

Using (no_tumour_final == 1)

           Summary for age_first_exposed

               Mean      Std. Dev.        Count      Minimum      Maximum
            43.5925        8.9956           105       27.765       62.986


!43.5925 years

mean time_last_exposed@

Using (no_tumour_final == 1)

           Summary for time_last_exposed

               Mean      Std. Dev.        Count      Minimum      Maximum
            15.5482        2.7218           105           -1       17.825


!15.5482 years

select (time_last_exposed > 0) &  (no_tumour_final == 1)@

103 records to be used


mean age_first_exposed@

Using (time_last_exposed > 0) &  (no_tumour_final == 1)

           Summary for age_first_exposed

               Mean      Std. Dev.        Count      Minimum      Maximum
            43.7636        8.9757           103       27.765       62.986


!43.7636 years

mean time_last_exposed@

Using (time_last_exposed > 0) &  (no_tumour_final == 1)

           Summary for time_last_exposed

               Mean      Std. Dev.        Count      Minimum      Maximum
            15.8695        1.4422           103       12.397       17.825


!15.8695 years

tran age_first_exposed_cen = age_first_exposed - 43.5925@


select@

111 records to be used


!Mean + SD of MN rate (all cases)
mean MN_1000@

           Summary for MN_1000

               Mean      Std. Dev.        Count      Minimum      Maximum
            4.15831        5.4900           111            0           30


tran time_last_exposed_cen = time_last_exposed - 15.8695@


trans age_cen = age_samp - 60.104020909786932@


trans age_cen2 = age_cen*age_cen@

trans age_cen3 = age_cen2*age_cen@

trans age_cen4 = age_cen3*age_cen@

trans age_cen5 = age_cen4*age_cen@

trans age_cen6 = age_cen5*age_cen@

trans age_cen7 = age_cen6*age_cen@

trans age_cen8 = age_cen7*age_cen@


!Ever vs never smoker
category sm_pday as any_smoke -999999 / 0 / >@

any_smoke has 2 levels from 1 to 2


mean sm_pday by any_smoke@

           Summary for sm_pday

any_smoke          Mean      Std. Dev.        Count      Minimum      Maximum
    1            -1             0            40           -1           -1
    2       15.2958        7.2178            71            1           45


!Ever vs never drinker
category alc as any_alcohol 0 / 1.5 / >@

any_alcohol has 2 levels from 1 to 2


mean alc by any_alcohol@

           Summary for alc

any_alcohol          Mean      Std. Dev.        Count      Minimum      Maximum
    1             1             0            25            1            1
    2       3.17442        1.0649            86            2            6


category age_samp as age_samp_cat 0 / 40 / 50 / 60 / 70 / 80 / > @

age_samp_cat has 6 levels from 1 to 6


mean age_samp by age_samp_cat@

           Summary for age_samp

age_samp_cat          Mean      Std. Dev.        Count      Minimum      Maximum
    2       46.8234        1.7611            19       43.736       49.720
    3       54.7854        2.6987            33       50.707       59.463
    4       65.6936        2.1595            40       60.348       69.362
    5       73.3538        2.4336            19       70.269       79.542


category days as days_cat 0 / 0 / 10 / 50 / 100 / 500 / >@

days_cat has 6 levels from 1 to 6


category days_act as days_act_cat 0 / 0 / 10 / 50 / 100 / 500 / >@

days_act_cat has 6 levels from 1 to 6


category Mean_total as Mean_total_cat 0 / 0 / 20 / 100 / 250 / 500 / > @

Mean_total_cat has 6 levels from 1 to 6


category Year_first_exposed as Year_first_exposed_cat -999999 / 1986 / 1987 / 1988 / 1989 / 1990 / >@ 

Year_first_exposed_cat has 6 levels from 1 to 6


category Year_last_exposed as Year_last_exposed_cat   -999999 / 1986 / 1987 / 1988 / 1989 / 1990 / >@ 

Year_last_exposed_cat has 6 levels from 1 to 6


mean dose@

           Summary for dose

               Mean      Std. Dev.        Count      Minimum      Maximum
          0.0597614       0.12539           111   6.9200e-06      0.74844


mean Mean_total by Mean_total_cat@

           Summary for Mean_total

Mean_total_cat          Mean      Std. Dev.        Count      Minimum      Maximum
    2       4.79307        5.1004            66    0.0069200       17.100
    3       45.0199        19.058            29           20       88.700
    4       141.180        33.817             5          112          197
    5       304.349        42.007             8          262          370
    6       623.635        121.17             3       506.46       748.44


!Set iteration bound to 50
 fitopt iter 50@


!Set convergence criterion to 10**-8
 fitopt conv -8@


!!!!!!!!!!!!!!!!!!!!!!!!!!!!
!!!!!!!!!!!!!!!!!!!!!!!!!!!!
!!All cases               !!
!!!!!!!!!!!!!!!!!!!!!!!!!!!!
!!!!!!!!!!!!!!!!!!!!!!!!!!!!

select@

111 records to be used


!Null model
loglinear 0@


linear 1@


loglinear 1@


fit@

          Iter  Step      Deviance

             0     0      371.782
             1     0      370.159
             2     0      236.099
             3     0      225.480
             4     0      225.368
             5     0      225.368
             6     0      225.368

Piece-wise exponential regression
Additive excess relative risk T0 * (1 + T1 + T2 + ...)

Number_cells_MN is used for cases
Number_cells_scored_1000 is used for person years


                            Parameter Summary Table

 # Name                            Estimate     Std.Err.  Test Stat.  P value
-- ----------------------------   ----------   ---------  ----------  --------
Log-linear term 0
 1 %CON.....................          1.024     0.07236      14.15    < 0.001

            Records used          111

                Deviance      225.368
                     AIC      227.368
            Pearson Chi2      269.584      Degrees of freedom     110


null@

! MN by dose
mean MN_1000 by Mean_total_cat@

           Summary for MN_1000

Mean_total_cat          Mean      Std. Dev.        Count      Minimum      Maximum
    2       4.16602        5.8421            66            0           30
    3       3.48098        4.3159            29            0           20
    4       7.40000        10.015             5            0           25
    5       4.70833        3.8645             8            0       13.333
    6       3.66667       0.57735             3            3            4


loglinear 0  Mean_total_cat@


fit@

          Iter  Step      Deviance

             0     0      371.782
             1     1      271.325
             2     0      227.776
             3     0      219.560
             4     0      219.486
             5     0      219.486
             6     0      219.486

Piece-wise exponential regression
Additive excess relative risk T0 * (1 + T1 + T2 + ...)

Number_cells_MN is used for cases
Number_cells_scored_1000 is used for person years


                            Parameter Summary Table

 # Name                            Estimate     Std.Err.  Test Stat.  P value
-- ----------------------------   ----------   ---------  ----------  --------
Log-linear term 0
 1 %CON.....................          0.000     Aliased
 3 Mean_total_cat_2.........          1.005     0.09667      10.39    < 0.001
 4 Mean_total_cat_3.........         0.8622      0.1429      6.036    < 0.001
 5 Mean_total_cat_4.........          1.546      0.3333      4.638    < 0.001
 6 Mean_total_cat_5.........          1.375      0.2425      5.668    < 0.001
 7 Mean_total_cat_6.........          1.281      0.3333      3.843    < 0.001

            Records used          111

                Deviance      219.486
                     AIC      229.486
            Pearson Chi2      262.882      Degrees of freedom     106


lrt@

!MN by age at buccal sampling

             LR statistic       5.882      Degrees of freedom      4
                  P value       0.208

mean MN_1000 by age_samp_cat@

           Summary for MN_1000

age_samp_cat          Mean      Std. Dev.        Count      Minimum      Maximum
    2       4.21053        7.0756            19            0           30
    3       3.37152        4.9026            33            0           25
    4       5.33907        5.7439            40            0           20
    5       2.98681        3.7722            19            0       11.111


loglinear 0 age_samp_cat@


fit@

          Iter  Step      Deviance

             0     0      371.782
             1     1      276.016
             2     0      231.806
             3     0      223.246
             4     0      223.167
             5     0      223.167
             6     0      223.167

Piece-wise exponential regression
Additive excess relative risk T0 * (1 + T1 + T2 + ...)

Number_cells_MN is used for cases
Number_cells_scored_1000 is used for person years


                            Parameter Summary Table

 # Name                            Estimate     Std.Err.  Test Stat.  P value
-- ----------------------------   ----------   ---------  ----------  --------
Log-linear term 0
 1 %CON.....................          0.000     Aliased
 3 age_samp_cat_2...........         0.9708      0.1741      5.577    < 0.001
 4 age_samp_cat_3...........          1.001      0.1291      7.754    < 0.001
 5 age_samp_cat_4...........          1.151      0.1179      9.764    < 0.001
 6 age_samp_cat_5...........         0.8374      0.1961       4.27    < 0.001
 7 age_samp_cat_6...........          0.000     Aliased

            Records used          111

                Deviance      223.167
                     AIC      231.167
            Pearson Chi2      266.081      Degrees of freedom     107


lrt@

!MN by ever smoking

             LR statistic       2.201      Degrees of freedom      3
                  P value      > 0.50

mean MN_1000 by any_smoke@

           Summary for MN_1000

any_smoke          Mean      Std. Dev.        Count      Minimum      Maximum
    1       3.85115        5.8500            40            0           30
    2       4.33136        5.3115            71            0           25


loglinear 0 any_smoke@


fit@

          Iter  Step      Deviance

             0     0      371.782
             1     1      275.373
             2     0      231.248
             3     0      222.633
             4     0      222.552
             5     0      222.552
             6     0      222.552

Piece-wise exponential regression
Additive excess relative risk T0 * (1 + T1 + T2 + ...)

Number_cells_MN is used for cases
Number_cells_scored_1000 is used for person years


                            Parameter Summary Table

 # Name                            Estimate     Std.Err.  Test Stat.  P value
-- ----------------------------   ----------   ---------  ----------  --------
Log-linear term 0
 1 %CON.....................         0.8608       0.126      6.832    < 0.001
 3 any_smoke_2..............         0.2548      0.1539      1.656     0.0978

            Records used          111

                Deviance      222.552
                     AIC      226.552
            Pearson Chi2      269.101      Degrees of freedom     109


lrt@

!MN by ever drinking

             LR statistic       2.816      Degrees of freedom      1
                  P value      0.0934

mean MN_1000 by any_alcohol@

           Summary for MN_1000

any_alcohol          Mean      Std. Dev.        Count      Minimum      Maximum
    1       3.82419        6.3616            25            0           30
    2       4.25544        5.2475            86            0           25


loglinear 0 any_alcohol@


fit@

          Iter  Step      Deviance

             0     0      371.782
             1     1      277.946
             2     0      233.473
             3     0      224.965
             4     0      224.891
             5     0      224.891
             6     0      224.891

Piece-wise exponential regression
Additive excess relative risk T0 * (1 + T1 + T2 + ...)

Number_cells_MN is used for cases
Number_cells_scored_1000 is used for person years


                            Parameter Summary Table

 # Name                            Estimate     Std.Err.  Test Stat.  P value
-- ----------------------------   ----------   ---------  ----------  --------
Log-linear term 0
 1 %CON.....................         0.9263      0.1622       5.71    < 0.001
 3 any_alcohol_2............         0.1237      0.1813     0.6826      0.495

            Records used          111

                Deviance      224.891
                     AIC      228.891
            Pearson Chi2      269.693      Degrees of freedom     109


lrt@

!MN by ever radiography

             LR statistic      0.4775      Degrees of freedom      1
                  P value       0.490

mean MN_1000 by radiography@

           Summary for MN_1000

radiography          Mean      Std. Dev.        Count      Minimum      Maximum
    0       4.16423        5.4542           107            0           30
    1            15             0             1           15           15
    2      0.333333       0.57735             3            0            1


loglinear 0 radiography@


fit@

          Iter  Step      Deviance

             0     0      371.782
             1     1      268.887
             2     0      221.942
             3     0      213.087
             4     0      213.007
             5     0      213.007
             6     0      213.007

Piece-wise exponential regression
Additive excess relative risk T0 * (1 + T1 + T2 + ...)

Number_cells_MN is used for cases
Number_cells_scored_1000 is used for person years


                            Parameter Summary Table

 # Name                            Estimate     Std.Err.  Test Stat.  P value
-- ----------------------------   ----------   ---------  ----------  --------
Log-linear term 0
 1 %CON.....................          1.040     0.07313      14.22    < 0.001
 3 radiography_1............          1.668       0.582      2.866    0.00416
 4 radiography_2............         -1.873       1.003     -1.868     0.0617

            Records used          111

                Deviance      213.007
                     AIC      219.007
            Pearson Chi2      251.332      Degrees of freedom     108


lrt@

!MN by ever work with potential exposures to radiation other than Chernobyl

             LR statistic       12.36      Degrees of freedom      2
                  P value     0.00207

mean MN_1000 by any_non_Cher_radiation@

           Summary for MN_1000

any_non_Cher_radiation          Mean      Std. Dev.        Count      Minimum      Maximum
    0       4.29714        5.6174            94            0           30
    1       3.54006        4.9188            16            0           16
    2             1             0             1            1            1


loglinear 0 any_non_Cher_radiation@


fit@

          Iter  Step      Deviance

             0     0      371.782
             1     1      276.797
             2     0      232.250
             3     0      223.607
             4     0      223.530
             5     0      223.530
             6     1      223.530

Piece-wise exponential regression
Additive excess relative risk T0 * (1 + T1 + T2 + ...)

Number_cells_MN is used for cases
Number_cells_scored_1000 is used for person years


                            Parameter Summary Table

 # Name                            Estimate     Std.Err.  Test Stat.  P value
-- ----------------------------   ----------   ---------  ----------  --------
Log-linear term 0
 1 %CON.....................          1.051     0.07857      13.37    < 0.001
 3 any_non_Cher_radiation_1.        -0.1106      0.2047    -0.5403      > 0.5
 4 any_non_Cher_radiation_2.         -1.051       1.003     -1.047      0.295

            Records used          111

                Deviance       223.53
                     AIC       229.53
            Pearson Chi2      265.345      Degrees of freedom     108


lrt@

!MN by ever other radiation work in nuclear industry (including Chernobyl NPP)

             LR statistic       1.838      Degrees of freedom      2
                  P value       0.399

mean MN_1000 by other_nuclear@

           Summary for MN_1000

other_nuclear          Mean      Std. Dev.        Count      Minimum      Maximum
    0       4.33266        5.6792           102            0           30
    1       3.10684       0.83928             6            2            4
    2      0.333333       0.57735             3            0            1


loglinear 0 other_nuclear@


fit@

          Iter  Step      Deviance

             0     0      371.782
             1     1      272.959
             2     0      227.244
             3     0      218.188
             4     0      218.104
             5     0      218.104
             6     0      218.104

Piece-wise exponential regression
Additive excess relative risk T0 * (1 + T1 + T2 + ...)

Number_cells_MN is used for cases
Number_cells_scored_1000 is used for person years


                            Parameter Summary Table

 # Name                            Estimate     Std.Err.  Test Stat.  P value
-- ----------------------------   ----------   ---------  ----------  --------
Log-linear term 0
 1 %CON.....................          1.051     0.07559       13.9    < 0.001
 3 other_nuclear_1..........        0.02793       0.269     0.1038      > 0.5
 4 other_nuclear_2..........         -1.884       1.003     -1.878     0.0603

            Records used          111

                Deviance      218.104
                     AIC      224.104
            Pearson Chi2      258.952      Degrees of freedom     108


lrt@

!MN by ever army service with potential exposures to radiation

             LR statistic       7.264      Degrees of freedom      2
                  P value      0.0265

mean MN_1000 by army_radiation@

           Summary for MN_1000

army_radiation          Mean      Std. Dev.        Count      Minimum      Maximum
    0       4.28711        5.4949           103            0           30
    1       3.16667        6.3377             6            0           16
    2      0.500000       0.70711             2            0            1


loglinear 0 army_radiation@


fit@

          Iter  Step      Deviance

             0     0      371.782
             1     1      272.507
             2     0      227.953
             3     0      218.867
             4     0      218.781
             5     0      218.781
             6     0      218.781

Piece-wise exponential regression
Additive excess relative risk T0 * (1 + T1 + T2 + ...)

Number_cells_MN is used for cases
Number_cells_scored_1000 is used for person years


                            Parameter Summary Table

 # Name                            Estimate     Std.Err.  Test Stat.  P value
-- ----------------------------   ----------   ---------  ----------  --------
Log-linear term 0
 1 %CON.....................          1.071     0.07372      14.53    < 0.001
 3 army_radiation_1.........        -0.7264      0.4149     -1.751     0.0799
 4 army_radiation_2.........         -1.334       1.003      -1.33      0.184

            Records used          111

                Deviance      218.781
                     AIC      224.781
            Pearson Chi2       273.88      Degrees of freedom     108


lrt@

!MN by ever any other work with potential exposures to radiation

             LR statistic       6.588      Degrees of freedom      2
                  P value      0.0371

mean MN_1000 by any_other_occ_radiation@

           Summary for MN_1000

any_other_occ_radiation          Mean      Std. Dev.        Count      Minimum      Maximum
    0       4.30729        5.5645           106            0           30
    1       1.33333        2.3094             3            0            4
    2      0.500000       0.70711             2            0            1


loglinear 0 any_other_occ_radiation@


fit@

          Iter  Step      Deviance

             0     0      371.782
             1     1      273.974
             2     0      228.579
             3     0      219.632
             4     0      219.551
             5     0      219.551
             6     0      219.551

Piece-wise exponential regression
Additive excess relative risk T0 * (1 + T1 + T2 + ...)

Number_cells_MN is used for cases
Number_cells_scored_1000 is used for person years


                            Parameter Summary Table

 # Name                            Estimate     Std.Err.  Test Stat.  P value
-- ----------------------------   ----------   ---------  ----------  --------
Log-linear term 0
 1 %CON.....................          1.048     0.07332       14.3    < 0.001
 3 any_other_occ_radiation_1        0.01157      0.5053    0.02289      > 0.5
 4 any_other_occ_radiation_2         -1.741       1.003     -1.737     0.0824

            Records used          111

                Deviance      219.551
                     AIC      225.551
            Pearson Chi2        260.2      Degrees of freedom     108


lrt@

!MN by ever radiotherapy for conditions other than cancer

             LR statistic       5.817      Degrees of freedom      2
                  P value      0.0546

mean MN_1000 by RT_non_cancer@

           Summary for MN_1000

RT_non_cancer          Mean      Std. Dev.        Count      Minimum      Maximum
    0       4.17345        5.5209           109            0           30
    1       6.66667             0             1       6.6667       6.6667
    2             0             0             1            0            0


loglinear 0 RT_non_cancer@


fit@

          Iter  Step      Deviance

             0     0      371.782
             1     1      275.202
             2     0      230.238
             3     0      221.599
             4     0      221.459
             5     0      221.435
             6     0      221.426
             7     0      221.422
             8     0      221.421
             9     0      221.421
            10     0      221.420
            11     0      221.420
            12     0      221.420
            13     0      221.420
            14     0      221.420
            15     0      221.420
            16     0      221.420
            17     0      221.420
            18     0      221.420
            19     0      221.420
            20     0      221.420

Piece-wise exponential regression
Additive excess relative risk T0 * (1 + T1 + T2 + ...)

Number_cells_MN is used for cases
Number_cells_scored_1000 is used for person years


                            Parameter Summary Table

 # Name                            Estimate     Std.Err.  Test Stat.  P value
-- ----------------------------   ----------   ---------  ----------  --------
Log-linear term 0
 1 %CON.....................          1.025     0.07274       14.1    < 0.001
 3 RT_non_cancer_1..........         0.8717      0.7108      1.226       0.22
 4 RT_non_cancer_2..........         -20.28   2.141e+04  -0.000947      > 0.5

            Records used          111

                Deviance       221.42
                     AIC       227.42
            Pearson Chi2      266.247      Degrees of freedom     108


 *** WARNING: Parameter RT_non_cancer_2 changed by 5.1% MLE may be infinite or may not exist


lrt@

!MN by ever dental X-rays

             LR statistic       3.948      Degrees of freedom      2
                  P value       0.139

mean MN_1000 by dental_ever@

           Summary for MN_1000

dental_ever          Mean      Std. Dev.        Count      Minimum      Maximum
    0       4.45403        6.1608            46            0           30
    1       3.94903        5.0009            65            0           20


loglinear 0 dental_ever@


fit@

          Iter  Step      Deviance

             0     0      371.782
             1     1      272.786
             2     0      229.027
             3     0      220.444
             4     0      220.361
             5     0      220.361
             6     0      220.361

Piece-wise exponential regression
Additive excess relative risk T0 * (1 + T1 + T2 + ...)

Number_cells_MN is used for cases
Number_cells_scored_1000 is used for person years


                            Parameter Summary Table

 # Name                            Estimate     Std.Err.  Test Stat.  P value
-- ----------------------------   ----------   ---------  ----------  --------
Log-linear term 0
 1 %CON.....................          1.206      0.1043      11.57    < 0.001
 3 dental_ever_1............        -0.3254      0.1448     -2.247     0.0246
 4 dental_ever_2............          0.000     Aliased

            Records used          111

                Deviance      220.361
                     AIC      224.361
            Pearson Chi2      265.104      Degrees of freedom     109


lrt@

!MN by ever chest X-rays

             LR statistic       5.007      Degrees of freedom      1
                  P value      0.0252

mean MN_1000 by chest_ever@

           Summary for MN_1000

chest_ever          Mean      Std. Dev.        Count      Minimum      Maximum
    0       3.39852        5.4650            54            0           30
    1       4.93429        5.5187            55            0           25
    2       3.33333        4.7140             2            0       6.6667


loglinear 0 chest_ever@


fit@

          Iter  Step      Deviance

             0     0      371.782
             1     1      273.436
             2     0      229.580
             3     0      220.947
             4     0      220.864
             5     0      220.864
             6     0      220.864

Piece-wise exponential regression
Additive excess relative risk T0 * (1 + T1 + T2 + ...)

Number_cells_MN is used for cases
Number_cells_scored_1000 is used for person years


                            Parameter Summary Table

 # Name                            Estimate     Std.Err.  Test Stat.  P value
-- ----------------------------   ----------   ---------  ----------  --------
Log-linear term 0
 1 %CON.....................         0.8604      0.1111      7.744    < 0.001
 3 chest_ever_1.............         0.3094       0.147      2.105     0.0353
 4 chest_ever_2.............        0.05585      0.7158    0.07803      > 0.5

            Records used          111

                Deviance      220.864
                     AIC      226.864
            Pearson Chi2      266.058      Degrees of freedom     108


lrt@

!MN by ever bone X-rays

             LR statistic       4.504      Degrees of freedom      2
                  P value       0.105

mean MN_1000 by bone_ever@

           Summary for MN_1000

bone_ever          Mean      Std. Dev.        Count      Minimum      Maximum
    0       4.69670        6.3307            62            0           30
    1       3.54953        4.1709            48            0           20
    2             0             0             1            0            0


loglinear 0 bone_ever@


fit@

          Iter  Step      Deviance

             0     0      371.782
             1     1      273.979
             2     0      229.116
             3     0      220.214
             4     0      220.066
             5     0      220.041
             6     0      220.032
             7     0      220.029
             8     0      220.028
             9     0      220.027
            10     0      220.027
            11     0      220.027
            12     0      220.027
            13     0      220.027
            14     0      220.027
            15     0      220.027
            16     0      220.027
            17     0      220.027
            18     0      220.027
            19     0      220.027
            20     0      220.027

Piece-wise exponential regression
Additive excess relative risk T0 * (1 + T1 + T2 + ...)

Number_cells_MN is used for cases
Number_cells_scored_1000 is used for person years


                            Parameter Summary Table

 # Name                            Estimate     Std.Err.  Test Stat.  P value
-- ----------------------------   ----------   ---------  ----------  --------
Log-linear term 0
 1 %CON.....................          1.130     0.09285      12.17    < 0.001
 3 bone_ever_1..............        -0.2347      0.1482     -1.584      0.113
 4 bone_ever_2..............         -20.38   2.141e+04 -0.0009519      > 0.5

            Records used          111

                Deviance      220.027
                     AIC      226.027
            Pearson Chi2      258.514      Degrees of freedom     108


 *** WARNING: Parameter bone_ever_2 changed by 5.1% MLE may be infinite or may not exist


lrt@

!MN by ever other (than dental, chest, bone) X-rays

             LR statistic       5.341      Degrees of freedom      2
                  P value      0.0692

mean MN_1000 by other_X_ever@

           Summary for MN_1000

other_X_ever          Mean      Std. Dev.        Count      Minimum      Maximum
    0       3.72010        5.4785            77            0           30
    1       5.30681        5.4738            33            0           20
    2             0             0             1            0            0


loglinear 0 other_X_ever@


fit@

          Iter  Step      Deviance

             0     0      371.782
             1     1      266.775
             2     0      222.914
             3     0      214.300
             4     0      214.151
             5     0      214.126
             6     0      214.117
             7     0      214.114
             8     0      214.113
             9     0      214.112
            10     0      214.112
            11     0      214.112
            12     0      214.112
            13     0      214.112
            14     0      214.112
            15     0      214.112
            16     0      214.112
            17     0      214.112
            18     0      214.112
            19     0      214.112
            20     0      214.112

Piece-wise exponential regression
Additive excess relative risk T0 * (1 + T1 + T2 + ...)

Number_cells_MN is used for cases
Number_cells_scored_1000 is used for person years


                            Parameter Summary Table

 # Name                            Estimate     Std.Err.  Test Stat.  P value
-- ----------------------------   ----------   ---------  ----------  --------
Log-linear term 0
 1 %CON.....................         0.8932     0.09017      9.906    < 0.001
 3 other_X_ever_1...........         0.4507      0.1511      2.983    0.00286
 4 other_X_ever_2...........         -20.14   2.141e+04 -0.0009409      > 0.5

            Records used          111

                Deviance      214.112
                     AIC      220.112
            Pearson Chi2      259.198      Degrees of freedom     108


 *** WARNING: Parameter other_X_ever_2 changed by 5.2% MLE may be infinite or may not exist


lrt@

!MN by time since last exposure

             LR statistic       11.26      Degrees of freedom      2
                  P value     0.00360

mean MN_1000 by time_last_exposed_cat@

           Summary for MN_1000

time_last_exposed_cat          Mean      Std. Dev.        Count      Minimum      Maximum
    1       3.66667        3.5119             3            0            7
    2       3.80769        4.6558            14            0       13.333
    3       5.35787        6.8938            35            0           30
    4       3.55491        4.7685            59            0           25


loglinear 0 time_last_exposed_cat@


fit@

          Iter  Step      Deviance

             0     0      371.782
             1     1      272.420
             2     0      228.706
             3     0      220.109
             4     0      220.025
             5     0      220.025
             6     0      220.025

Piece-wise exponential regression
Additive excess relative risk T0 * (1 + T1 + T2 + ...)

Number_cells_MN is used for cases
Number_cells_scored_1000 is used for person years


                            Parameter Summary Table

 # Name                            Estimate     Std.Err.  Test Stat.  P value
-- ----------------------------   ----------   ---------  ----------  --------
Log-linear term 0
 1 %CON.....................          1.281      0.3333      3.843    < 0.001
 3 time_last_exposed_cat_2..        -0.1936      0.3867    -0.5006      > 0.5
 4 time_last_exposed_cat_3..       -0.07008      0.3544    -0.1977      > 0.5
 5 time_last_exposed_cat_4..        -0.4195      0.3502     -1.198      0.231

            Records used          111

                Deviance      220.025
                     AIC      228.025
            Pearson Chi2      260.839      Degrees of freedom     107


lrt@

!MN by days active work in the Chernobyl zone

             LR statistic       5.343      Degrees of freedom      3
                  P value       0.148

mean MN_1000 by days_act_cat@

           Summary for MN_1000

days_act_cat          Mean      Std. Dev.        Count      Minimum      Maximum
    1             4             0             1            4            4
    2       4.22024        5.1823            21            0           16
    3       3.84897        5.3016            46            0           25
    4       6.03333        7.8925            20            0           30
    5       3.39300        3.4145            15            0       11.111
    6       2.54167        2.9811             8            0       6.6667


loglinear 0 days_act_cat@


fit@

          Iter  Step      Deviance

             0     0      371.782
             1     1      275.363
             2     0      231.249
             3     0      222.740
             4     0      222.663
             5     0      222.663
             6     0      222.663

Piece-wise exponential regression
Additive excess relative risk T0 * (1 + T1 + T2 + ...)

Number_cells_MN is used for cases
Number_cells_scored_1000 is used for person years


                            Parameter Summary Table

 # Name                            Estimate     Std.Err.  Test Stat.  P value
-- ----------------------------   ----------   ---------  ----------  --------
Log-linear term 0
 1 %CON.....................          1.386      0.7071      1.961     0.0499
 3 days_act_cat_2...........        -0.4952      0.7319    -0.6766      0.499
 4 days_act_cat_3...........        -0.4087      0.7165    -0.5704      > 0.5
 5 days_act_cat_4...........        -0.1707      0.7241    -0.2357      > 0.5
 6 days_act_cat_5...........        -0.3172      0.7265    -0.4367      > 0.5
 7 days_act_cat_6...........        -0.5410      0.7817    -0.6921      0.489

            Records used          111

                Deviance      222.663
                     AIC      234.663
            Pearson Chi2      263.678      Degrees of freedom     105


lrt@

!!!!!!!!!!!!!!!!!!!!!!!!!!!!!!
!!!!!!!!!!!!!!!!!!!!!!!!!!!!!!
!!Excluding 6 cancer cases  !!
!!!!!!!!!!!!!!!!!!!!!!!!!!!!!!
!!!!!!!!!!!!!!!!!!!!!!!!!!!!!!


             LR statistic       2.706      Degrees of freedom      5
                  P value      > 0.50

select no_tumour_final == 1@

105 records to be used


!Null model
loglinear 0@


linear 1@


loglinear 1@


fit@

          Iter  Step      Deviance

             0     0      246.357
             1     0      217.168
             2     0      216.386
             3     0      216.385
             4     0      216.385

Piece-wise exponential regression
Additive excess relative risk T0 * (1 + T1 + T2 + ...)

Using no_tumour_final == 1

Number_cells_MN is used for cases
Number_cells_scored_1000 is used for person years


                            Parameter Summary Table

 # Name                            Estimate     Std.Err.  Test Stat.  P value
-- ----------------------------   ----------   ---------  ----------  --------
Log-linear term 0
 1 %CON.....................         0.9991     0.07559      13.22    < 0.001

            Records used          105

                Deviance      216.385
                     AIC      218.385
            Pearson Chi2      257.908      Degrees of freedom     104


null@

! MN by dose
mean MN_1000 by Mean_total_cat@

Using no_tumour_final == 1

           Summary for MN_1000

Mean_total_cat          Mean      Std. Dev.        Count      Minimum      Maximum
    2       3.91371        5.7787            62            0           30
    3       3.48098        4.3159            29            0           20
    4       8.50000        11.210             4            0           25
    5       4.95238        4.1070             7            0       13.333
    6       3.66667       0.57735             3            3            4


loglinear 0  Mean_total_cat@


fit@

          Iter  Step      Deviance

             0     0      344.950
             1     1      254.026
             2     0      215.472
             3     0      208.761
             4     0      208.706
             5     0      208.706

Piece-wise exponential regression
Additive excess relative risk T0 * (1 + T1 + T2 + ...)

Using no_tumour_final == 1

Number_cells_MN is used for cases
Number_cells_scored_1000 is used for person years


                            Parameter Summary Table

 # Name                            Estimate     Std.Err.  Test Stat.  P value
-- ----------------------------   ----------   ---------  ----------  --------
Log-linear term 0
 1 %CON.....................          0.000     Aliased
 3 Mean_total_cat_2.........         0.9630      0.1015      9.485    < 0.001
 4 Mean_total_cat_3.........         0.8622      0.1429      6.036    < 0.001
 5 Mean_total_cat_4.........          1.877      0.4082      4.598    < 0.001
 6 Mean_total_cat_5.........          1.445      0.2673      5.407    < 0.001
 7 Mean_total_cat_6.........          1.281      0.3333      3.843    < 0.001

            Records used          105

                Deviance      208.706
                     AIC      218.706
            Pearson Chi2      246.288      Degrees of freedom     100


lrt@

!MN by age at buccal sampling

             LR statistic       7.680      Degrees of freedom      4
                  P value       0.104

mean MN_1000 by age_samp_cat@

Using no_tumour_final == 1

           Summary for MN_1000

age_samp_cat          Mean      Std. Dev.        Count      Minimum      Maximum
    2       4.21053        7.0756            19            0           30
    3       3.40476        4.9773            32            0           25
    4       5.12008        5.6131            38            0           20
    5       2.48434        3.6686            16            0       11.111


loglinear 0 age_samp_cat@


fit@

          Iter  Step      Deviance

             0     0      344.950
             1     1      261.372
             2     0      221.583
             3     0      214.107
             4     0      214.041
             5     0      214.041
             6     0      214.041

Piece-wise exponential regression
Additive excess relative risk T0 * (1 + T1 + T2 + ...)

Using no_tumour_final == 1

Number_cells_MN is used for cases
Number_cells_scored_1000 is used for person years


                            Parameter Summary Table

 # Name                            Estimate     Std.Err.  Test Stat.  P value
-- ----------------------------   ----------   ---------  ----------  --------
Log-linear term 0
 1 %CON.....................          0.000     Aliased
 3 age_samp_cat_2...........         0.9708      0.1741      5.577    < 0.001
 4 age_samp_cat_3...........          1.011      0.1325      7.629    < 0.001
 5 age_samp_cat_4...........          1.105       0.124      8.908    < 0.001
 6 age_samp_cat_5...........         0.7284      0.2236      3.257    0.00112
 7 age_samp_cat_6...........          0.000     Aliased

            Records used          105

                Deviance      214.041
                     AIC      222.041
            Pearson Chi2      255.405      Degrees of freedom     101


lrt@

!MN by ever smoking

             LR statistic       2.344      Degrees of freedom      3
                  P value      > 0.50

mean MN_1000 by any_smoke@

Using no_tumour_final == 1

           Summary for MN_1000

any_smoke          Mean      Std. Dev.        Count      Minimum      Maximum
    1       3.85115        5.8500            40            0           30
    2       4.14182        5.2981            65            0           25


loglinear 0 any_smoke@


fit@

          Iter  Step      Deviance

             0     0      344.950
             1     1      261.579
             2     0      221.790
             3     0      214.361
             4     0      214.296
             5     0      214.296
             6     0      214.296

Piece-wise exponential regression
Additive excess relative risk T0 * (1 + T1 + T2 + ...)

Using no_tumour_final == 1

Number_cells_MN is used for cases
Number_cells_scored_1000 is used for person years


                            Parameter Summary Table

 # Name                            Estimate     Std.Err.  Test Stat.  P value
-- ----------------------------   ----------   ---------  ----------  --------
Log-linear term 0
 1 %CON.....................         0.8608       0.126      6.832    < 0.001
 3 any_smoke_2..............         0.2255      0.1575      1.432      0.152

            Records used          105

                Deviance      214.296
                     AIC      218.296
            Pearson Chi2      257.459      Degrees of freedom     103


lrt@

!MN by ever drinking

             LR statistic       2.089      Degrees of freedom      1
                  P value       0.148

mean MN_1000 by any_alcohol@

Using no_tumour_final == 1

           Summary for MN_1000

any_alcohol          Mean      Std. Dev.        Count      Minimum      Maximum
    1       3.81686        6.4983            24            0           30
    2       4.09457        5.1969            81            0           25


loglinear 0 any_alcohol@


fit@

          Iter  Step      Deviance

             0     0      344.950
             1     0      335.828
             2     0      224.503
             3     0      216.058
             4     0      215.973
             5     0      215.973
             6     0      215.973

Piece-wise exponential regression
Additive excess relative risk T0 * (1 + T1 + T2 + ...)

Using no_tumour_final == 1

Number_cells_MN is used for cases
Number_cells_scored_1000 is used for person years


                            Parameter Summary Table

 # Name                            Estimate     Std.Err.  Test Stat.  P value
-- ----------------------------   ----------   ---------  ----------  --------
Log-linear term 0
 1 %CON.....................         0.9061      0.1667      5.436    < 0.001
 3 any_alcohol_2............         0.1186       0.187     0.6345      > 0.5

            Records used          105

                Deviance      215.973
                     AIC      219.973
            Pearson Chi2      258.256      Degrees of freedom     103


lrt@

!MN by ever radiography

             LR statistic      0.4119      Degrees of freedom      1
                  P value      > 0.50

mean MN_1000 by radiography@

Using no_tumour_final == 1

           Summary for MN_1000

radiography          Mean      Std. Dev.        Count      Minimum      Maximum
    0       4.03232        5.4509           101            0           30
    1            15             0             1           15           15
    2      0.333333       0.57735             3            0            1


loglinear 0 radiography@


fit@

          Iter  Step      Deviance

             0     0      344.950
             1     1      254.421
             2     0      211.907
             3     0      204.236
             4     0      204.170
             5     0      204.170
             6     0      204.170

Piece-wise exponential regression
Additive excess relative risk T0 * (1 + T1 + T2 + ...)

Using no_tumour_final == 1

Number_cells_MN is used for cases
Number_cells_scored_1000 is used for person years


                            Parameter Summary Table

 # Name                            Estimate     Std.Err.  Test Stat.  P value
-- ----------------------------   ----------   ---------  ----------  --------
Log-linear term 0
 1 %CON.....................          1.016     0.07647      13.28    < 0.001
 3 radiography_1............          1.692      0.5824      2.906    0.00366
 4 radiography_2............         -1.848       1.003     -1.843     0.0653

            Records used          105

                Deviance       204.17
                     AIC       210.17
            Pearson Chi2      239.485      Degrees of freedom     102


lrt@

!MN by ever work with potential exposures to radiation other than Chernobyl

             LR statistic       12.22      Degrees of freedom      2
                  P value     0.00223

mean MN_1000 by any_non_Cher_radiation@

Using no_tumour_final == 1

           Summary for MN_1000

any_non_Cher_radiation          Mean      Std. Dev.        Count      Minimum      Maximum
    0       4.26590        5.7068            90            0           30
    1       2.73810        3.8943            14            0           15
    2             1             0             1            1            1


loglinear 0 any_non_Cher_radiation@


fit@

          Iter  Step      Deviance

             0     0      344.950
             1     1      261.452
             2     0      221.445
             3     0      213.916
             4     0      213.850
             5     0      213.850
             6     0      213.850

Piece-wise exponential regression
Additive excess relative risk T0 * (1 + T1 + T2 + ...)

Using no_tumour_final == 1

Number_cells_MN is used for cases
Number_cells_scored_1000 is used for person years


                            Parameter Summary Table

 # Name                            Estimate     Std.Err.  Test Stat.  P value
-- ----------------------------   ----------   ---------  ----------  --------
Log-linear term 0
 1 %CON.....................          1.041     0.08085      12.87    < 0.001
 3 any_non_Cher_radiation_1.        -0.2352      0.2327     -1.011      0.312
 4 any_non_Cher_radiation_2.         -1.041       1.003     -1.037        0.3

            Records used          105

                Deviance       213.85
                     AIC       219.85
            Pearson Chi2      250.766      Degrees of freedom     102


lrt@

!MN by ever other radiation work in nuclear industry (including Chernobyl NPP)

             LR statistic       2.535      Degrees of freedom      2
                  P value       0.282

mean MN_1000 by other_nuclear@

Using no_tumour_final == 1

           Summary for MN_1000

other_nuclear          Mean      Std. Dev.        Count      Minimum      Maximum
    0       4.18486        5.6675            97            0           30
    1       3.26667       0.82999             5            2            4
    2      0.333333       0.57735             3            0            1


loglinear 0 other_nuclear@


fit@

          Iter  Step      Deviance

             0     0      344.950
             1     1      258.431
             2     0      217.157
             3     0      209.286
             4     0      209.217
             5     0      209.217
             6     0      209.217

Piece-wise exponential regression
Additive excess relative risk T0 * (1 + T1 + T2 + ...)

Using no_tumour_final == 1

Number_cells_MN is used for cases
Number_cells_scored_1000 is used for person years


                            Parameter Summary Table

 # Name                            Estimate     Std.Err.  Test Stat.  P value
-- ----------------------------   ----------   ---------  ----------  --------
Log-linear term 0
 1 %CON.....................          1.021     0.07857         13    < 0.001
 3 other_nuclear_1..........         0.1285      0.2992     0.4296      > 0.5
 4 other_nuclear_2..........         -1.854       1.003     -1.849     0.0645

            Records used          105

                Deviance      209.217
                     AIC      215.217
            Pearson Chi2      248.564      Degrees of freedom     102


lrt@

!MN by ever army service with potential exposures to radiation

             LR statistic       7.168      Degrees of freedom      2
                  P value      0.0278

mean MN_1000 by army_radiation@

Using no_tumour_final == 1

           Summary for MN_1000

army_radiation          Mean      Std. Dev.        Count      Minimum      Maximum
    0       4.27821        5.5980            98            0           30
    1      0.600000       0.89443             5            0            2
    2      0.500000       0.70711             2            0            1


loglinear 0 army_radiation@


fit@

          Iter  Step      Deviance

             0     0      344.950
             1     1      252.660
             2     0      210.641
             3     0      202.178
             4     0      202.099
             5     0      202.099
             6     1      202.099

Piece-wise exponential regression
Additive excess relative risk T0 * (1 + T1 + T2 + ...)

Using no_tumour_final == 1

Number_cells_MN is used for cases
Number_cells_scored_1000 is used for person years


                            Parameter Summary Table

 # Name                            Estimate     Std.Err.  Test Stat.  P value
-- ----------------------------   ----------   ---------  ----------  --------
Log-linear term 0
 1 %CON.....................          1.068     0.07625         14    < 0.001
 3 army_radiation_1.........         -1.761      0.7112     -2.476     0.0133
 4 army_radiation_2.........         -1.330       1.003     -1.326      0.185

            Records used          105

                Deviance      202.099
                     AIC      208.099
            Pearson Chi2      235.154      Degrees of freedom     102


lrt@

!MN by ever any other work with potential exposures to radiation

             LR statistic       14.29      Degrees of freedom      2
                  P value     < 0.001

mean MN_1000 by any_other_occ_radiation@

Using no_tumour_final == 1

           Summary for MN_1000

any_other_occ_radiation          Mean      Std. Dev.        Count      Minimum      Maximum
    0       4.18265        5.5714           100            0           30
    1       1.33333        2.3094             3            0            4
    2      0.500000       0.70711             2            0            1


loglinear 0 any_other_occ_radiation@


fit@

          Iter  Step      Deviance

             0     0      344.950
             1     0      343.311
             2     0      220.636
             3     0      210.890
             4     0      210.786
             5     0      210.786
             6     0      210.786

Piece-wise exponential regression
Additive excess relative risk T0 * (1 + T1 + T2 + ...)

Using no_tumour_final == 1

Number_cells_MN is used for cases
Number_cells_scored_1000 is used for person years


                            Parameter Summary Table

 # Name                            Estimate     Std.Err.  Test Stat.  P value
-- ----------------------------   ----------   ---------  ----------  --------
Log-linear term 0
 1 %CON.....................          1.024      0.0767      13.35    < 0.001
 3 any_other_occ_radiation_1        0.03575      0.5058    0.07068      > 0.5
 4 any_other_occ_radiation_2         -1.717       1.003     -1.712     0.0869

            Records used          105

                Deviance      210.786
                     AIC      216.786
            Pearson Chi2      248.662      Degrees of freedom     102


lrt@

!MN by ever radiotherapy for conditions other than cancer

             LR statistic       5.599      Degrees of freedom      2
                  P value      0.0608

mean MN_1000 by RT_non_cancer@

Using no_tumour_final == 1

           Summary for MN_1000

RT_non_cancer          Mean      Std. Dev.        Count      Minimum      Maximum
    0       4.04464        5.5218           103            0           30
    1       6.66667             0             1       6.6667       6.6667
    2             0             0             1            0            0


loglinear 0 RT_non_cancer@


fit@

          Iter  Step      Deviance

             0     0      344.950
             1     1      260.585
             2     0      220.074
             3     0      212.613
             4     0      212.486
             5     0      212.462
             6     0      212.453
             7     0      212.450
             8     0      212.448
             9     0      212.448
            10     0      212.448
            11     0      212.448
            12     0      212.448
            13     0      212.448
            14     0      212.448
            15     0      212.448
            16     0      212.448
            17     0      212.448
            18     0      212.448
            19     0      212.448
            20     0      212.448

Piece-wise exponential regression
Additive excess relative risk T0 * (1 + T1 + T2 + ...)

Using no_tumour_final == 1

Number_cells_MN is used for cases
Number_cells_scored_1000 is used for person years


                            Parameter Summary Table

 # Name                            Estimate     Std.Err.  Test Stat.  P value
-- ----------------------------   ----------   ---------  ----------  --------
Log-linear term 0
 1 %CON.....................          1.000     0.07603      13.15    < 0.001
 3 RT_non_cancer_1..........         0.8970      0.7112      1.261      0.207
 4 RT_non_cancer_2..........         -20.25   2.141e+04 -0.0009459      > 0.5

            Records used          105

                Deviance      212.448
                     AIC      218.448
            Pearson Chi2      254.572      Degrees of freedom     102


 *** WARNING: Parameter RT_non_cancer_2 changed by 5.1% MLE may be infinite or may not exist


lrt@

!MN by ever dental X-rays

             LR statistic       3.938      Degrees of freedom      2
                  P value       0.140

mean MN_1000 by dental_ever@

Using no_tumour_final == 1

           Summary for MN_1000

dental_ever          Mean      Std. Dev.        Count      Minimum      Maximum
    0       4.22989        6.1143            43            0           30
    1       3.89322        5.0574            62            0           20


loglinear 0 dental_ever@


fit@

          Iter  Step      Deviance

             0     0      344.950
             1     1      259.482
             2     0      219.986
             3     0      212.531
             4     0      212.463
             5     0      212.463
             6     0      212.463

Piece-wise exponential regression
Additive excess relative risk T0 * (1 + T1 + T2 + ...)

Using no_tumour_final == 1

Number_cells_MN is used for cases
Number_cells_scored_1000 is used for person years


                            Parameter Summary Table

 # Name                            Estimate     Std.Err.  Test Stat.  P value
-- ----------------------------   ----------   ---------  ----------  --------
Log-linear term 0
 1 %CON.....................          1.169      0.1098      10.65    < 0.001
 3 dental_ever_1............        -0.3012      0.1514     -1.989     0.0467
 4 dental_ever_2............          0.000     Aliased

            Records used          105

                Deviance      212.463
                     AIC      216.463
            Pearson Chi2      255.931      Degrees of freedom     103


lrt@

!MN by ever chest X-rays

             LR statistic       3.922      Degrees of freedom      1
                  P value      0.0476

mean MN_1000 by chest_ever@

Using no_tumour_final == 1

           Summary for MN_1000

chest_ever          Mean      Std. Dev.        Count      Minimum      Maximum
    0       3.41910        5.5152            53            0           30
    1       4.70772        5.5062            50            0           25
    2       3.33333        4.7140             2            0       6.6667


loglinear 0 chest_ever@


fit@

          Iter  Step      Deviance

             0     0      344.950
             1     1      260.403
             2     0      220.776
             3     0      213.319
             4     0      213.252
             5     0      213.252
             6     1      213.252

Piece-wise exponential regression
Additive excess relative risk T0 * (1 + T1 + T2 + ...)

Using no_tumour_final == 1

Number_cells_MN is used for cases
Number_cells_scored_1000 is used for person years


                            Parameter Summary Table

 # Name                            Estimate     Std.Err.  Test Stat.  P value
-- ----------------------------   ----------   ---------  ----------  --------
Log-linear term 0
 1 %CON.....................         0.8614      0.1132      7.608    < 0.001
 3 chest_ever_1.............         0.2691      0.1528      1.761     0.0782
 4 chest_ever_2.............        0.05491      0.7161    0.07667      > 0.5

            Records used          105

                Deviance      213.252
                     AIC      219.252
            Pearson Chi2       256.08      Degrees of freedom     102


lrt@

!MN by ever bone X-rays

             LR statistic       3.134      Degrees of freedom      2
                  P value       0.209

mean MN_1000 by bone_ever@

Using no_tumour_final == 1

           Summary for MN_1000

bone_ever          Mean      Std. Dev.        Count      Minimum      Maximum
    0       4.50680        6.3742            57            0           30
    1       3.53994        4.2155            47            0           20
    2             0             0             1            0            0


loglinear 0 bone_ever@


fit@

          Iter  Step      Deviance

             0     0      344.950
             1     1      260.004
             2     0      219.500
             3     0      211.767
             4     0      211.633
             5     0      211.608
             6     0      211.599
             7     0      211.596
             8     0      211.595
             9     0      211.594
            10     0      211.594
            11     0      211.594
            12     0      211.594
            13     0      211.594
            14     0      211.594
            15     0      211.594
            16     0      211.594
            17     0      211.594
            18     0      211.594
            19     0      211.594
            20     0      211.594

Piece-wise exponential regression
Additive excess relative risk T0 * (1 + T1 + T2 + ...)

Using no_tumour_final == 1

Number_cells_MN is used for cases
Number_cells_scored_1000 is used for person years


                            Parameter Summary Table

 # Name                            Estimate     Std.Err.  Test Stat.  P value
-- ----------------------------   ----------   ---------  ----------  --------
Log-linear term 0
 1 %CON.....................          1.104     0.09901      11.15    < 0.001
 3 bone_ever_1..............        -0.2192      0.1533      -1.43      0.153
 4 bone_ever_2..............         -20.35   2.141e+04 -0.0009507      > 0.5

            Records used          105

                Deviance      211.594
                     AIC      217.594
            Pearson Chi2      247.639      Degrees of freedom     102


 *** WARNING: Parameter bone_ever_2 changed by 5.1% MLE may be infinite or may not exist


lrt@

!MN by ever other (than dental, chest, bone) X-rays

             LR statistic       4.791      Degrees of freedom      2
                  P value      0.0911

mean MN_1000 by other_X_ever@

Using no_tumour_final == 1

           Summary for MN_1000

other_X_ever          Mean      Std. Dev.        Count      Minimum      Maximum
    0       3.64997        5.5779            73            0           30
    1       5.05861        5.2712            31            0           20
    2             0             0             1            0            0


loglinear 0 other_X_ever@


fit@

          Iter  Step      Deviance

             0     0      344.950
             1     1      253.103
             2     0      213.554
             3     0      205.981
             4     0      205.844
             5     0      205.819
             6     0      205.810
             7     0      205.807
             8     0      205.806
             9     0      205.805
            10     0      205.805
            11     0      205.805
            12     0      205.805
            13     0      205.805
            14     0      205.805
            15     0      205.805
            16     0      205.805
            17     0      205.805
            18     0      205.805
            19     0      205.805
            20     0      205.805

Piece-wise exponential regression
Additive excess relative risk T0 * (1 + T1 + T2 + ...)

Using no_tumour_final == 1

Number_cells_MN is used for cases
Number_cells_scored_1000 is used for person years


                            Parameter Summary Table

 # Name                            Estimate     Std.Err.  Test Stat.  P value
-- ----------------------------   ----------   ---------  ----------  --------
Log-linear term 0
 1 %CON.....................         0.8702     0.09366      9.292    < 0.001
 3 other_X_ever_1...........         0.4565      0.1586      2.878    0.00401
 4 other_X_ever_2...........         -20.12   2.141e+04 -0.0009398      > 0.5

            Records used          105

                Deviance      205.805
                     AIC      211.805
            Pearson Chi2      250.984      Degrees of freedom     102


 *** WARNING: Parameter other_X_ever_2 changed by 5.2% MLE may be infinite or may not exist


lrt@

!MN by time since last exposure

             LR statistic       10.58      Degrees of freedom      2
                  P value     0.00504

mean MN_1000 by time_last_exposed_cat@

Using no_tumour_final == 1

           Summary for MN_1000

time_last_exposed_cat          Mean      Std. Dev.        Count      Minimum      Maximum
    1       3.50000        4.9497             2            0            7
    2       4.00000        5.0312            12            0       13.333
    3       5.04486        6.7403            34            0           30
    4       3.45157        4.7742            57            0           25


loglinear 0 time_last_exposed_cat@


fit@

          Iter  Step      Deviance

             0     0      344.950
             1     1      258.883
             2     0      219.461
             3     0      211.971
             4     0      211.901
             5     0      211.901
             6     0      211.901

Piece-wise exponential regression
Additive excess relative risk T0 * (1 + T1 + T2 + ...)

Using no_tumour_final == 1

Number_cells_MN is used for cases
Number_cells_scored_1000 is used for person years


                            Parameter Summary Table

 # Name                            Estimate     Std.Err.  Test Stat.  P value
-- ----------------------------   ----------   ---------  ----------  --------
Log-linear term 0
 1 %CON.....................          1.253       0.378      3.314    < 0.001
 3 time_last_exposed_cat_2..        -0.1234      0.4392    -0.2811      > 0.5
 4 time_last_exposed_cat_3..       -0.08939      0.3978    -0.2247      > 0.5
 5 time_last_exposed_cat_4..        -0.4080      0.3936     -1.037        0.3

            Records used          105

                Deviance      211.901
                     AIC      219.901
            Pearson Chi2      250.702      Degrees of freedom     101


lrt@

!MN by days active work in the Chernobyl zone

             LR statistic       4.484      Degrees of freedom      3
                  P value       0.214

mean MN_1000 by days_act_cat@

Using no_tumour_final == 1

           Summary for MN_1000

days_act_cat          Mean      Std. Dev.        Count      Minimum      Maximum
    2       3.29605        4.4015            19            0       15.625
    3       3.86783        5.3600            45            0           25
    4       6.03333        7.8925            20            0           30
    5       3.47052        3.5297            14            0       11.111
    6       2.47619        3.2137             7            0       6.6667


loglinear 0 days_act_cat@


fit@

          Iter  Step      Deviance

             0     0      344.950
             1     1      259.001
             2     0      219.525
             3     0      211.996
             4     0      211.927
             5     0      211.926
             6     0      211.926

Piece-wise exponential regression
Additive excess relative risk T0 * (1 + T1 + T2 + ...)

Using no_tumour_final == 1

Number_cells_MN is used for cases
Number_cells_scored_1000 is used for person years


                            Parameter Summary Table

 # Name                            Estimate     Std.Err.  Test Stat.  P value
-- ----------------------------   ----------   ---------  ----------  --------
Log-linear term 0
 1 %CON.....................          0.000     Aliased
 3 days_act_cat_2...........         0.7253      0.2085      3.478    < 0.001
 4 days_act_cat_3...........         0.9729      0.1179      8.255    < 0.001
 5 days_act_cat_4...........          1.216      0.1562      7.784    < 0.001
 6 days_act_cat_5...........          1.093      0.1741       6.28    < 0.001
 7 days_act_cat_6...........         0.7392      0.4082      1.811     0.0702

            Records used          105

                Deviance      211.926
                     AIC      221.926
            Pearson Chi2       247.84      Degrees of freedom     100


lrt@


             LR statistic       4.459      Degrees of freedom      4
                  P value       0.347

quit@
