# Supplementary material for: Buccal mucosa micronuclei counts in relation to exposure to low dose-rate radiation from the Chornobyl nuclear accident and other medical and occupational radiation exposures
Source: Environ Health. 2017 Jun 23;16:70. doi: 10.1186/s12940-017-0273-x (PMC5481966; doi:10.1186/s12940-017-0273-x)
Supplement: Additional file 1: — Data files (Excel, text) and other R and Epicure files used in the analysis. (ZIP 3032 kb) [file 12940_2017_273_MOESM1_ESM.zip › Statistics for Ukraine MN analysis 2017-3-17.xlsx]

## Sheet: Comparison with other FISH data
N(0,1)(0.975)	1.95996
	Translocations / 100 CE / Gy	SD	Lower 95% CI	Upper 95% CI
Sasaki et al 2008: Hiroshima	3.703	0.942	1.85671	5.54929
Sasaki et al 2008: Nagasaki all	1.44	0.879	-0.282808	3.16281
Sasaki et al 2008: Nagasaki excluding factory workers	2.122	1.203	-0.235837	4.47984
Tawn et al 2004: retired Sellafield workers	1.11	0.19	0.737607	1.48239
Tawn et al 2004: current Sellafield workers	0.77	0.22	0.338808	1.20119
Vozilova et al 2012: Techa river residents	0.6	0.2	0.208007	0.991993
Burak et al 2001: Mayak workers	0.69	0.14	0.415605	0.964395

## Sheet: Statistics
	All data (including cancer cases)
Model number	Baseline	Radiation dose-related excess risk	Deviance	df	p-value (chi-squared)	Deviance (adjusted for overdispersion) p-value (F-test)	Variance inflation factor	Auxiliary p-value (chi-squared)	Deviance (adjusted for overdispersion) auxiliary p-value (F-test)	Deviance (adjusted for overdispersion) auxiliary p-value (F-test), relative to constant model	Linear (total dose only)	lower 95% CI	upper 95% CI	lower 95% CI adjusted for overdispersion	upper 95% CI adjusted for overdispersion		Exponential dose (total dose only)	lower 95% CI	upper 95% CI	lower 95% CI adjusted for overdispersion	upper 95% CI adjusted for overdispersion
1	Constant	None	225.368	110			2.0488
2	Specified background	None	114.05	80	2.80046e-11	0.000369614	1.42562		0.000369614	0.000369614
3	Specified background	Absolute risk, αD	110.897	79	0.0757875	0.137936	1.40376		0.137936	0.137936	2.903	-0.6125	6.92	-1.26218	7.66236
4	Specified background	Absolute risk, αD exp[βD]	110.728	78	0.681002	0.730997	1.41959		0.730997	0.315736	0.2819	-1.866	18.14	-2.27725	21.5592		3.637	-7.465	14.74	-9.59065	16.8658
5	Specified background	Relative risk, αD	112.502	79	0.213431	0.300312	1.42408		0.300312	0.300312	0.939	-0.404	3.239	-0.663664	3.6837
6	Specified background	Relative risk, αD exp[βD]	111.721	78	0.376835	0.462473	1.43232		0.462473	0.447241	0.05847	-0.6088	0.7258	-0.740116	0.857128		4.574	-12.99	22.14	-16.4465	25.5969
	Excluding 6 cancer cases (final definition)
1	Constant	None	216.385	104			2.08062
2	Specified background	None	106.044	75	2.03254e-11	0.000320014	1.41392		0.000320014	0.000320014
3	Specified background	Absolute risk, αD	102.557	74	0.0618526	0.116957	1.38591		0.116957	0.116957	3.034	-0.2016	6.956	-0.775093	7.65115
4	Specified background	Absolute risk, αD exp[βD]	102.104	73	0.500914	0.571035	1.39868		0.571035	0.251083	0.7082	-2.471	13.98	-3.05171	16.4042		2.512	-4.144	9.733	-5.35979	11.052
5	Specified background	Relative risk, αD	103.597	74	0.11775	0.190212	1.39996		0.190212	0.190212	1.19	-0.23	3.504	-0.490142	3.92792
6	Specified background	Relative risk, αD exp[βD]	102.674	73	0.336689	0.420523	1.40649		0.420523	0.307656	0.1411	-0.7988	6.752	-0.973581	7.98134		4.267	-6.379	14.91	-8.35869	16.8891
	Full dataset
Model number	Linear term (α) for absolute risk model (/1000 Scored cells /Gy)	Linear term for relative risk (α) (/Gy)	Exponential term (β) (/Gy)	Deviance (df)	p-value
	AIC-minimizing background model (no dose term)
1				114.05 (80)
	Absolute risk model (1), background adjusted using AIC-minimizing model
2	2.90 (-1.26, 7.66)			110.90 (79)	0.137936
3	0.28 (-2.28, 21.56)		3.64 (-9.59, 16.87)	110.73 (78)	0.730997
	Relative risk model (2), background adjusted using AIC-minimizing model
4		0.94 (-0.66, 3.68)		112.50 (79)	0.300312
5		0.06 (-0.74, 0.86)	4.57 (-16.45, 25.60)	111.72 (78)	0.462473
	Excluding 6 cancer cases (final definition)
Model number	Linear term (α) for absolute risk model (/1000 Scored cells /Gy)	Linear term for relative risk (α) (/Gy)	Exponential term (β) (/Gy)	Deviance (df)	p-value
	AIC-minimizing background model (no dose term)
1				106.04 (75)
	Absolute risk model (1), background adjusted using AIC-minimizing model
2	3.03 (-0.78, 7.65)			102.56 (74)	0.116957
3	0.71 (-3.05, 16.40)		2.51 (-5.36, 11.05)	102.10 (73)	0.571035
	Relative risk model (2), background adjusted using AIC-minimizing model
4		1.19 (-0.49, 3.93)		103.60 (74)	0.190212
5		0.14 (-0.97, 7.98)	4.27 (-8.36, 16.89)	102.67 (73)	0.420523
	ANALYSIS OF EFFECTS OF AGE AT FIRST EXPOSURE
Excluding 6 cancer cases (final definition)
Model number	Baseline	Radiation dose-related excess risk	Deviance	df	p-value (chi-squared)	Deviance (adjusted for overdispersion) p-value (F-test)	Variance inflation factor	Auxiliary p-value (chi-squared)	Deviance (adjusted for overdispersion) auxiliary p-value (F-test)	Deviance (adjusted for overdispersion) auxiliary p-value (F-test), relative to constant model
1	Constant	None	216.385	104			2.08062
2	Specified background	None	106.044	75	2.03254e-11	0.000320014	1.41392		0.000320014	0.000320014
3	Specified background	Absolute risk, αD	102.557	74	0.0618526	0.116957	1.38591		0.116957	0.116957	3.034	-0.2016	6.956	-0.775093	7.65115
4	Specified background	Absolute risk, αD exp[δe]	101.176	73	0.239931	0.321478	1.38597		0.321478	0.179923	1.556	-2.302	6.446	-2.98592	7.31287		-0.08767	-0.263	0.05397	-0.294081	0.079079
5	Specified background	Relative risk, αD	103.597	74	0.11775	0.190212	1.39996		0.190212	0.190212	1.19	-0.23	3.504	-0.490142	3.92792
6	Specified background	Relative risk, αD exp[δe]	100.482	73	0.0775745	0.136808	1.37647		0.136808	0.139952	0.1387	0.08086	2.805	0.0708404	3.26688		-0.237	-0.9343	0.0234	-1.05509	0.0685088
	ANALYSIS OF EFFECTS OF TIME SINCE LAST EXPOSURE (RESTRICTING TO TIME SINCE LAST EXPOSURE KNOWN)
Excluding 6 cancer cases (final definition)
Model number	Baseline	Radiation dose-related excess risk	Deviance	df	p-value (chi-squared)	Deviance (adjusted for overdispersion) p-value (F-test)	Variance inflation factor	Auxiliary p-value (chi-squared)	Deviance (adjusted for overdispersion) auxiliary p-value (F-test)	Deviance (adjusted for overdispersion) auxiliary p-value (F-test), relative to constant model
1	Constant	None	206.252	102			2.02208
2	Specified background	None	103.465	73	3.48672e-10	0.000854166	1.41733		0.000854166	0.000854166
3	Specified background	Absolute risk, αD	100.355	72	0.077813	0.139612	1.39382		0.139612	0.139612	2.896	-0.3219	6.801	-0.903057	7.50625
4	Specified background	Absolute risk, αD exp[δe]	98.6611	71	0.193088	0.273287	1.38959		0.273287	0.184933	1.285	-1.807	5.751	-2.35988	6.54957		-0.4642	-1.13	0.2439	-1.24905	0.370515
5	Specified background	Relative risk, αD	101.193	72	0.13173	0.207665	1.40546		0.207665	0.207665	1.136	-0.2608	3.419	-0.519935	3.84254
6	Specified background	Relative risk, αD exp[δe]	97.2679	71	0.0475704	0.0949043	1.36997		0.0949043	0.111622	0.5746	-0.0785	3.014	-0.189826	3.42981		-0.7529	-20.48	-0.008859	-23.8426	0.117968
	ADJUSTMENT FOR VARIOUS BACKGROUND RADIATION-RELATED VARIABLES (all cases)
	Relative risk (+95% CI)	p-value
Work as industrial radiographer			119.332	81
Yes vs no	4.50 (0.69, 20.65)	0.16725	114.05	79	0.0712899	0.16725	1.44367				1.504	-0.05278	2.772	-0.366516	3.02754
Unknown vs no	0.00 (0.00, 0.00)										-13.69	-16.59	-12.11	-17.1744	-11.7916
Has subject ever worked with radiation (apart from Chernobyl)			114.05	80
Yes vs no	1.17 (0.54, 2.47)	0.723392	113.107	78	0.624065	0.723392	1.45009				0.1536	-0.4889	0.7785	-0.620096	0.906103
Unknown vs no	365857.80 (0.00, 85295903171313.80)										12.81	-2.456	28.81	-5.57327	32.0771
Has subject ever worked with radiation in the nuclear industry (including nuclear power plant, apart from work in Chernobyl area)			114.05	80
Yes vs no	1.04 (0.43, 2.41)	0.996245	114.039	78	0.994515	0.996245	1.46204				0.03798	-0.6861	0.7342	-0.83754	0.879813
Unknown vs no	0.37 (0.01, 2.51)										-1.007	-3.903	0.5855	-4.50869	0.918568
Has subject ever worked with radiation in the army (apart from work in Chernobyl area)			120.182	81
Yes vs no	0.30 (0.06, 1.09)	0.126359	114.05	79	0.0466072	0.126359	1.44367				-1.198	-2.532	-0.1278	-2.80084	0.0878759
Unknown vs no	#NUM!										11.18	-713	735.4	-858.943	881.351
Other work with potential radiation exposure			114.05	80
Yes vs no	2.04 (0.31, 11.28)	0.580584	112.471	78	0.454072	0.580584	1.44194				0.7142	-0.8439	2.137	-1.15678	2.42271
Unknown vs no	302549.45 (0.01, 11163829757142.50)										12.62	-2.161	27.13	-5.12912	30.0437
Radiotherapy for other reasons other than cancer			114.05	80
Yes vs no	1.19 (0.12, 6.01)	0.984053	114.003	78	0.976774	0.984053	1.46158				0.1736	-1.714	1.513	-2.10843	1.79288
Unknown vs no	0.00 (0.00, 1625067328.19)										-5.977	-41970	16.51	-50738.7	21.2088
Dental X-rays			114.05	80
Ever vs never	1.49 (0.04, 11.12)	0.768318	113.924	79	0.722616	0.768318	1.44208				0.3956	-2.526	2.072	-3.11285	2.40873
			114.183	81
per X-ray	1.02 (0.90, 1.14)	0.760826	114.05	80	0.715342	0.760826	1.42562				0.01834	-0.08195	0.1145	-0.101406	0.133155
Chest X-rays			114.05	80
Ever vs never	1.14 (0.72, 1.80)	0.559234	112.363	78	0.430202	0.559234	1.44055				0.1277	-0.2515	0.5122	-0.327427	0.589188
Unknown vs no	0.28 (0.01, 4.55)		113.432	79							-1.287	-4.525	1.048	-5.17334	1.51554
per X-ray	0.98 (0.91, 1.03)	0.3892	112.352	78	0.298698	0.3892	1.44041				-0.02433	-0.08434	0.01829	-0.0963523	0.0268213
Bone X-rays			114.05	80
Ever vs never	1.47 (0.04, 10.98)	0.560789	112.371	78	0.431926	0.560789	1.44065				0.3836	-2.538	2.06	-3.12312	2.39574
Unknown vs no	0.00 (0.00, 90.29)		114.239	81							-19.16	-30840	0.5547	-37012.6	4.50301
per X-ray	0.97 (0.81, 1.13)	0.716739	114.05	80	0.66375	0.716739	1.42562				-0.0297	-0.1788	0.09887	-0.207725	0.123868
Other X-rays (than dental, chest, bone)			121.724	81
Ever vs never	1.53 (0.99, 2.35)	0.0763666	114.05	79	0.0215582	0.0763666	1.44367				0.4278	0.06634	0.7828	-0.00605046	0.853897
Unknown vs no	0.00 (0.00, 65.93)		113.924	79							-20.07	-41310	0.1409	-49579.2	4.18859
per X-ray	1.27 (0.95, 1.67)	0.108558	110.201	78	0.0536679	0.108558	1.41283				0.2363	-0.0038	0.469	-0.0503783	0.514243
	ADJUSTMENT FOR VARIOUS BACKGROUND RADIATION-RELATED VARIABLES (omitting 6 cancer cases, final definition)
	Relative risk (+95% CI)	p-value
Work as industrial radiographer			112.384	76
Yes vs no	5.99 (0.87, 30.11)	0.116659	106.044	74	0.0420036	0.116659	1.43303				1.79	0.1759	3.139	-0.142225	3.40488
Unknown vs no	0.00 (0.00, 0.00)										-13.85	-16.75	-12.26	-17.3216	-11.9466
Has subject ever worked with radiation (apart from Chernobyl)			106.044	75
Yes vs no	1.78 (0.72, 4.34)	0.362053	103.133	73	0.233284	0.362053	1.41278				0.5777	-0.188	1.326	-0.332415	1.46713
Unknown vs no	1155449.50 (35928.09, 8212743.07)										13.96	11.04	15.61	10.4893	15.9212
Has subject ever worked with radiation in the nuclear industry (including nuclear power plant, apart from work in Chernobyl area)			106.044	75
Yes vs no	1.61 (0.62, 3.98)	0.611365	104.624	73	0.491644	0.611365	1.43321				0.477	-0.3193	1.233	-0.476303	1.38206
Unknown vs no	0.94 (0.03, 6.39)										-0.05679	-2.954	1.54	-3.52523	1.85483
Has subject ever worked with radiation in the army (apart from work in Chernobyl area)			111.272	76
Yes vs no	0.30 (0.03, 1.24)	0.168542	106.044	74	0.073241	0.168542	1.43303				-1.212	-3.033	-0.01892	-3.3919	0.216225
Unknown vs no	327747.90 (10207.01, 2198695.53)										12.7	9.802	14.29	9.23083	14.6034
Other work with potential radiation exposure			106.044	75
Yes vs no	1.72 (0.26, 10.26)	0.66562	104.868	73	0.555437	0.66562	1.43655				0.5413	-1.048	2.032	-1.36357	2.32799
Unknown vs no	562417.65 (0.00, 37016427895089.70)										13.24	-2.376	28.26	-5.47673	31.2424
Radiotherapy for other reasons other than cancer			106.044	75
Yes vs no	1.70 (0.18, 7.92)	0.602891	104.584	73	0.481909	0.602891	1.43266				0.5334	-1.327	1.817	-1.69338	2.06979
Unknown vs no	0.00 (0.00, 265.50)										-19.11	-37690	1.519	-45108.8	5.58161
Dental X-rays			106.044	75
Ever vs never	2.94 (0.09, 19.65)	0.45394	105.238	74	0.369306	0.45394	1.42214				1.077	-1.819	2.671	-2.37658	2.9779
			106.268	76
per X-ray	0.97 (0.85, 1.11)	0.691742	106.044	75	0.636009	0.691742	1.41392				-0.02763	-0.1444	0.08622	-0.166479	0.107747
Chest X-rays			106.044	75
Ever vs never	1.38 (0.83, 2.30)	0.463283	103.832	73	0.33088	0.463283	1.42236				0.3185	-0.1036	0.7505	-0.184907	0.833714
Unknown vs no	2.21 (0.09, 113.60)		104.192	74							0.7908	-1.913	4.096	-2.43382	4.73267
per X-ray	0.98 (0.90, 1.03)	0.423124	103.274	73	0.338001	0.423124	1.41471				-0.02391	-0.08901	0.02092	-0.101341	0.0294116
Bone X-rays			115.733	76
Ever vs never	0.58 (0.35, 0.93)	0.0393613	106.044	74	0.00787155	0.0393613	1.43303				-0.553	-0.9664	-0.1551	-1.04788	-0.0766775
Unknown vs no	0.00 (0.00, 51.66)		105.238	74							-19.62	-26100	0.06501	-31240.2	3.94475
per X-ray	0.92 (0.75, 1.10)	0.384505	104.146	73	0.296028	0.384505	1.42666				-0.0795	-0.2527	0.06556	-0.286375	0.093701
Other X-rays (than dental, chest, bone)			106.044	75
Ever vs never	2.90 (0.09, 19.67)	0.531035	104.221	73	0.401921	0.531035	1.42768				1.066	-1.829	2.66	-2.40879	2.97923
Unknown vs no	0.00 (0.00, 280.23)		123.898	80							-19.12	-37690	1.505	-45234.4	5.63562
per X-ray	1.15 (0.90, 1.45)	0.285277	122.109	79	0.181048	0.285277	1.54568				0.1392	-0.06718	0.3334	-0.107217	0.371158
	Days work adjustment (<30, 30-89, 90+)
	No exclusions					F-test p-value
	Specified background	Absolute risk, αD	110.897	81
	Specified background	Absolute risk, αD x X	108.608	79	0.318383	0.438743
	Specified background	Relative risk, αD	112.502	81
	Specified background	Relative risk, αD x X	108.757	79	0.153739	0.262561
	Excluding 6 cancer cases (final definition)
	Specified background	Absolute risk, αD	102.557	76
	Specified background	Absolute risk, αD x X	99.0967	74	0.177258	0.28085
	Specified background	Relative risk, αD	103.597	76
	Specified background	Relative risk, αD x X	98.7071	74	0.0867305	0.167126
	Days active work adjustment (<30, 30-89, 90+)
	No exclusions
	Specified background	Absolute risk, αD	110.897	81
	Specified background	Absolute risk, αD x X	108.947	79	0.377192	0.496217
	Specified background	Relative risk, αD	112.502	81
	Specified background	Relative risk, αD x X	109.176	79	0.189569	0.305629
	Excluding 6 cancer cases (final definition)
	Specified background	Absolute risk, αD	102.557	76
	Specified background	Absolute risk, αD x X	99.2286	74	0.189342	0.295017
	Specified background	Relative risk, αD	103.597	76
	Specified background	Relative risk, αD x X	99.389	74	0.121968	0.215612
	Liquidator type adjustment (unknown+early responders+firefighters+nuclear power workers, military personnel, drivers+construction workers)
	No exclusions
	Specified background	Absolute risk, αD	110.897	81
	Specified background	Absolute risk, αD x X	108.217	79	0.261846	0.380487
	Specified background	Relative risk, αD	112.502	81
	Specified background	Relative risk, αD x X	110.33	79	0.337564	0.462986
	Excluding 6 cancer cases (final definition)
	Specified background	Absolute risk, αD	102.557	76
	Specified background	Absolute risk, αD x X	101.445	74	0.573498	0.668063
	Specified background	Relative risk, αD	103.597	76
	Specified background	Relative risk, αD x X	102.86	74	0.691771	0.767849
	Smoking adjustment (unknown, 0-9 cigarettes per day, 10+ cigarettes per day)
	No exclusions
	Specified background	Absolute risk, αD	110.897	81
	Specified background	Absolute risk, αD x X	110.628	79	0.874153	0.908527
	Specified background	Relative risk, αD	112.502	81
	Specified background	Relative risk, αD x X	111.611	79	0.640504	0.730461
	Excluding 6 cancer cases (final definition)
	Specified background	Absolute risk, αD	102.557	76
	Specified background	Absolute risk, αD x X	102.049	74	0.775692	0.832161
	Specified background	Relative risk, αD	103.597	76
	Specified background	Relative risk, αD x X	102.572	74	0.598996	0.692183
	Alcohol adjustment (never + once per month or less, 2-3 times per month + once a week, several times a week + every day)
	No exclusions
	Specified background	Absolute risk, αD	110.897	81
	Specified background	Absolute risk, αD x X	102.572	79	0.0155686	0.0458465
	Specified background	Relative risk, αD	112.502	81
	Specified background	Relative risk, αD x X	107.61	79	0.0866395	0.172723
	Excluding 6 cancer cases (final definition)
	Specified background	Absolute risk, αD	102.557	76
	Specified background	Absolute risk, αD x X	101.685	74	0.646618	0.729103
	Specified background	Relative risk, αD	103.597	76
	Specified background	Relative risk, αD x X	102.699	74	0.638266	0.72461
	ADJUSTMENT FOR VARIOUS BACKGROUND RADIATION-RELATED VARIABLES (all cases)(SIMPLIFIED ADJUSTMENT, WITHOUT MISSING CATEGORY)
	Relative risk (+95% CI)	p-value
Work as industrial radiographer			119.332	81
Ever vs never+unknown	4.75 (0.73, 21.74)	0.106097	115.476	80	0.0495684	0.106097	1.44345				1.559	0.003402	2.824	-0.310095	3.07893
Has subject ever worked with radiation (apart from Chernobyl)			114.05	80
Ever vs never+unknown	1.13 (0.52, 2.37)	0.756166	113.91	79	0.708281	0.756166	1.4419				0.1193	-0.5183	0.7374	-0.648496	0.863614
Has subject ever worked with radiation in the nuclear industry (including nuclear power plant, apart from work in Chernobyl area)			114.05	80
Ever vs never+unknown	1.04 (0.43, 2.41)	0.930659	114.039	79	0.91647	0.930659	1.44353				0.03798	-0.6861	0.7342	-0.83754	0.879813
Has subject ever worked with radiation in the army (apart from work in Chernobyl area)			120.182	81
Ever vs never+unknown	0.28 (0.06, 1.01)	0.0492788	114.478	80	0.0169263	0.0492788	1.43097				-1.269	-2.591	-0.2052	-2.85742	0.00918608
Other work with potential radiation exposure			114.05	80
Ever vs never+unknown	1.60 (0.27, 8.16)	0.590019	113.629	79	0.516438	0.590019	1.43834				0.4728	-1.026	1.827	-1.32697	2.09893
Radiotherapy for other reasons other than cancer			114.05	80
Ever vs never+unknown	1.19 (0.12, 6.01)	0.857246	114.003	79	0.828368	0.857246	1.44308				0.1736	-1.714	1.513	-2.10843	1.79288
Dental X-rays			114.05	80
Ever vs never+unknown	1.49 (0.04, 11.12)	0.768318	113.924	79	0.722616	0.768318	1.44208				0.3956	-2.526	2.072	-3.11285	2.40873
per X-ray	1.02 (0.90, 1.14)	0.760826	114.183	81
			114.05	80	0.715342	0.760826	1.42562				0.01834	-0.08195	0.1145	-0.101406	0.133155
Chest X-rays			114.05	80
Ever vs never+unknown	1.18 (0.75, 1.85)	0.480753	113.33	79	0.396144	0.480753	1.43456				0.1623	-0.2116	0.5412	-0.286466	0.617067
per X-ray	0.98 (0.91, 1.03)	0.3892	113.432	79
			112.352	78	0.298698	0.3892	1.44041				-0.02433	-0.08434	0.01829	-0.0963523	0.0268213
Bone X-rays			114.05	80
Ever vs never+unknown	1.49 (0.04, 11.11)	0.768318	113.924	79	0.722616	0.768318	1.44208				0.3956	-2.526	2.072	-3.11112	2.40774
per X-ray	0.97 (0.81, 1.13)	0.716739	114.239	81
			114.05	80	0.66375	0.716739	1.42562				-0.0297	-0.1788	0.09887	-0.207725	0.123868
Other X-rays (than dental, chest, bone)			121.724	81
Ever vs never+unknown	1.54 (1.00, 2.36)	0.0560002	116.259	80	0.0194011	0.0560002	1.45324				0.4334	0.07088	0.7894	-0.00172275	0.860697
per X-ray	1.27 (0.95, 1.67)	0.108558	113.924	79
			110.201	78	0.0536679	0.108558	1.41283				0.2363	-0.0038	0.469	-0.0503783	0.514243
	ADJUSTMENT FOR VARIOUS BACKGROUND RADIATION-RELATED VARIABLES (omitting 6 cancer cases, final definition)(SIMPLIFIED ADJUSTMENT, WITHOUT MISSING CATEGORY)
	Relative risk (+95% CI)	p-value
Work as industrial radiographer			112.384	76
Ever vs never+unknown	6.19 (0.90, 31.08)	0.0728578	107.634	75	0.0292983	0.0728578	1.43512				1.823	0.21	3.171	-0.107908	3.43668
Has subject ever worked with radiation (apart from Chernobyl)			106.044	75
Ever vs never+unknown	1.68 (0.68, 4.03)	0.258385	104.217	74	0.176482	0.258385	1.40834				0.5182	-0.2387	1.255	-0.381455	1.39396
Has subject ever worked with radiation in the nuclear industry (including nuclear power plant, apart from work in Chernobyl area)			106.044	75
Ever vs never+unknown	1.61 (0.62, 3.98)	0.319524	104.624	74	0.233403	0.319524	1.41384				0.477	-0.3193	1.233	-0.476303	1.38206
Has subject ever worked with radiation in the army (apart from work in Chernobyl area)			111.272	76
Ever vs never+unknown	0.27 (0.03, 1.14)	0.0721457	106.546	75	0.0297099	0.0721457	1.42061				-1.321	-3.155	-0.1101	-3.51647	0.128558
Other work with potential radiation exposure			106.044	75
Ever vs never+unknown	1.36 (0.22, 7.29)	0.728273	105.87	74	0.676581	0.728273	1.43068				0.3087	-1.211	1.709	-1.51275	1.98704
Radiotherapy for other reasons other than cancer			106.044	75
Ever vs never+unknown	1.73 (0.19, 8.07)	0.573991	105.589	74	0.49997	0.573991	1.42688				0.5504	-1.311	1.835	-1.67758	2.08798
Dental X-rays			106.044	75
Ever vs never+unknown	2.94 (0.09, 19.65)	0.45394	105.238	74	0.369306	0.45394	1.42214				1.077	-1.819	2.671	-2.37658	2.9779
per X-ray	0.97 (0.85, 1.11)	0.691742	106.268	76
			106.044	75	0.636009	0.691742	1.41392				-0.02763	-0.1444	0.08622	-0.166479	0.107747
Chest X-rays			106.044	75
Ever vs never+unknown	1.33 (0.82, 2.17)	0.250516	104.156	74	0.169428	0.250516	1.40751				0.2849	-0.1208	0.6971	-0.198948	0.7765
per X-ray	0.98 (0.90, 1.03)	0.423124	104.192	74
			103.274	73	0.338001	0.423124	1.41471				-0.02391	-0.08901	0.02092	-0.101341	0.0294116
Bone X-rays			115.733	76
Ever vs never+unknown	0.60 (0.37, 0.96)	0.0387976	109.287	75	0.0111202	0.0387976	1.45716				-0.5059	-0.9118	-0.114	-0.991799	-0.03676
per X-ray	0.92 (0.75, 1.10)	0.384505	105.238	74
			104.146	73	0.296028	0.384505	1.42666				-0.0795	-0.2527	0.06556	-0.286375	0.093701
Other X-rays (than dental, chest, bone)			106.044	75
Ever vs never+unknown	2.94 (0.09, 19.89)	0.45394	105.238	74	0.369306	0.45394	1.42214				1.077	-1.819	2.671	-2.39899	2.99023
per X-ray	1.15 (0.90, 1.45)	0.285277	123.898	80
			122.109	79	0.181048	0.285277	1.54568				0.1392	-0.06718	0.3334	-0.107217	0.371158

## Sheet: Graphs
Analysis step-AIC adjusted relative risk, excluding 6 cancer cases (final definition)																		x	y	y
Dose group (mSv)	Mean dose (mSv)	ln[RR]	Lower 95% CI	Upper 95% CI	Lower 95% CI	Upper 95% CI	Dose	RR	Lower 95% CI	Upper 95% CI								0	1	0
0-19	0.0050246	0	0	0	0	0	5.0246	1	0	0								1000	1	0
20-99	0.0450199	-0.3892	-0.8246	0.03469	-0.899804	0.107906	45.0199	0.677599	0.270949	0.436344
100-249	0.1455	0.3825	-0.6408	1.246	-0.817548	1.39515	145.5	1.46594	1.02443	2.56962
250-499	0.310398	-0.05405	-0.7228	0.5559	-0.838309	0.661253	310.398	0.947385	0.514943	0.989833
500+	0.623635	0.816	-0.13	1.717	-0.293396	1.87262	623.635	2.26144	1.51571	4.24391
Deviance	97.6449
df	71
Variance inflation factpr	1.37528
Analysis step-AIC adjusted absolute risk, excluding 6 cancer cases (final definition)
Dose group (mSv)	Mean dose (mSv)	EAR	Lower 95% CI	Upper 95% CI	Lower 95% CI	Upper 95% CI	Dose	EAR	Lower 95% CI	Upper 95% CI
0-19	0.0050246	0	0	0	0	0	5.0246	0	0	0
20-99	0.0450199	-7.087e-07	-2.446e-06	1.028e-06	-2.838e-06	1.41987e-06	45.0199	-7.087e-07	2.1293e-06	2.12857e-06
100-249	0.1455	2.486	-2.74	9.356	-3.9192	10.9061	145.5	2.486	6.4052	8.42015
250-499	0.310398	0.09408	-0.7132	2.843	-0.895355	3.46327	310.398	0.09408	0.989435	3.36919
500+	0.623635	2.232	-0.2877	5.207	-0.856246	5.87828	623.635	2.232	3.08825	3.64628
Deviance	100.647
df	67
Variance inflation factpr	1.50219

## Sheet: Summary statistics
Including all cancer cases								!!!!!!!!!!!!!!!!!!!!!!!!!!!!
				Translocation rate		p-value (heterogeneity)		!!!!!!!!!!!!!!!!!!!!!!!!!!!!
		Number	%	Mean MN / 1000 scored	SD			!!All	cases	!!
Dose (mSv)	0-19	66	59.4595	4.16602	5.8421	0.586741		!!!!!!!!!!!!!!!!!!!!!!!!!!!!
	20-99	29	26.1261	3.48098	4.3159			!!!!!!!!!!!!!!!!!!!!!!!!!!!!
	100-249	5	4.5045	7.4	10.015			!Null	model
	250-499	8	7.20721	4.70833	3.8645				Deviance	225.368	110
	≥500	3	2.7027	3.66667	0.57735			!	MN	by	dose
Age at buccal sample (years)	40-49	19	17.1171	4.21053	7.0756	0.787945		Mean_total_cat	Mean	Std.	Dev.	Count	Minimum	Maximum
	50-49	33	29.7297	3.37152	4.9026				2	4.16602	5.8421	66	0	30
	60-69	40	36.036	5.33907	5.7439				3	3.48098	4.3159	29	0	20
	≥70	19	17.1171	2.98681	3.7722				4	7.4	10.015	5	0	25
Years since last exposure	< 12	14	12.6126	3.80769	4.6558	0.461143			5	4.70833	3.8645	8	0	13.333
	12 - 13	35	31.5315	5.35787	6.8938				6	3.66667	0.57735	3	3	4
	≥ 14	59	53.1532	3.55491	4.7685				Deviance	219.486	106
	Unknown	3	2.7027	3.66667	3.5119			!MN	by	age	at	buccal	sampling
Days of active work in Chernobyl exclusion zone	0	1	0.900901	4	0	0.936377		age_samp_cat	Mean	Std.	Dev.	Count	Minimum	Maximum
	1-30	21	18.9189	4.22024	5.1823				2	4.21053	7.0756	19	0	30
	30 - 59	46	41.4414	3.84897	5.3016				3	3.37152	4.9026	33	0	25
	60 - 89	20	18.018	6.03333	7.8925				4	5.33907	5.7439	40	0	20
	90 - 179	15	13.5135	3.393	3.4145				5	2.98681	3.7722	19	0	11.111
	≥ 180	8	7.20721	2.54167	2.9811				Deviance	223.167	107
Smoking status	Never smoker/missing	40	36.036	3.85115	5.85	0.242797		!MN	by	ever	smoking
	Former and current smokers	71	63.964	4.33136	5.3115			any_smoke	Mean	Std.	Dev.	Count	Minimum	Maximum
Alcohol consumption status	Never drinker/missing	25	22.5225	3.82419	6.3616	0.631605			1	3.85115	5.85	40	0	30
	Former and current smokers	86	77.4775	4.25544	5.2475				2	4.33136	5.3115	71	0	25
Work as industrial radiographer	Never	107	96.3964	4.16423	5.4542	0.0475431			Deviance	222.552	109
	Ever	1	0.900901	15	0			!MN	by	ever	drinking
	Unknown	3	2.7027	0.333333	0.57735			mean	MN_1000	by	any_alcohol@
Work with potential radiation exposure (other than Chornobyl)	Never	94	84.6847	4.29714	5.6174	0.642618		any_alcohol	Mean	Std.	Dev.	Count	Minimum	Maximum
	Ever	16	14.4144	3.54006	4.9188				1	3.82419	6.3616	25	0	30
	Unknown	1	0.900901	1	0				2	4.25544	5.2475	86	0	25
Work in nuclear industry (including Chornobyl NPP)	Never	102	91.8919	4.33266	5.6792	0.170473			Deviance	224.891	109
	Ever	6	5.40541	3.10684	0.83928			!MN	by	ever	radiography
	Unknown	3	2.7027	0.333333	0.57735			radiography	Mean	Std.	Dev.	Count	Minimum	Maximum
Work in army with potential radiation exposure (excluding Chornobyl)	Never	103	92.7928	4.28711	5.4949	0.201529			0	4.16423	5.4542	107	0	30
	Ever	6	5.40541	3.16667	6.3377				1	15	0	1	15	15
	Unknown	2	1.8018	0.5	0.70711				2	0.333333	0.57735	3	0	1
Work with potential radiation exposure (excluding Chornobyl)	Never	106	95.4955	4.30729	5.5645	0.24363			Deviance	213.007	108
	Ever	3	2.7027	1.33333	2.3094			!MN	by	ever	work	with	potential	exposures	to	radiation	other	than	Chernobyl
	Unknown	2	1.8018	0.5	0.70711			any_non_Cher_radiation	Mean	Std.	Dev.	Count	Minimum	Maximum
Radiotherapy for conditions other than cancer	Never	109	98.1982	4.17345	5.5209	0.38506			0	4.29714	5.6174	94	0	30
	Ever	1	0.900901	6.66667	0				1	3.54006	4.9188	16	0	16
	Unknown	1	0.900901	0	0				2	1	0	1	1	1
Any dental X-rays	Never	46	41.4414	4.45403	6.1608	0.118444			Deviance	223.53	108
	Ever	65	58.5586	3.94903	5.0009			!MN	by	ever	other	radiation	work	in	nuclear	industry	(including	Chernobyl	NPP)
Any chest X-rays	Never	54	48.6486	3.39852	5.465	0.146363		other_nuclear	Mean	Std.	Dev.	Count	Minimum	Maximum
	Ever	55	49.5495	4.93429	5.5187				0	4.33266	5.6792	102	0	30
	Unknown	2	1.8018	3.33333	4.714				1	3.10684	0.83928	6	2	4
Any bone X-rays	Never	62	55.8559	4.6967	6.3307	0.273855			2	0.333333	0.57735	3	0	1
	Ever	48	43.2432	3.54953	4.1709				Deviance	218.104	108
	Unknown	1	0.900901	0	0			!MN	by	ever	army	service	with	potential	exposures	to	radiation
X-rays other than dental, chest, bone	Never	77	69.3694	3.7201	5.4785	0.0628685		army_radiation	Mean	Std.	Dev.	Count	Minimum	Maximum
	Ever	33	29.7297	5.30681	5.4738				0	4.28711	5.4949	103	0	30
	Unknown	1	0.900901	0	0				1	3.16667	6.3377	6	0	16
Total		111	100	4.15831	5.49				2	0.5	0.70711	2	0	1
									Deviance	218.781	108
								!MN	by	ever	any	other	work	with	potential	exposures	to	radiation
								any_other_occ_radiation	Mean	Std.	Dev.	Count	Minimum	Maximum
									0	4.30729	5.5645	106	0	30
									1	1.33333	2.3094	3	0	4
									2	0.5	0.70711	2	0	1
									Deviance	219.551	108
								!MN	by	ever	radiotherapy	for	conditions	other	than	cancer
								RT_non_cancer	Mean	Std.	Dev.	Count	Minimum	Maximum
									0	4.17345	5.5209	109	0	30
									1	6.66667	0	1	6.6667	6.6667
									2	0	0	1	0	0
									Deviance	221.42	108
								!MN	by	ever	dental	X-rays
								dental_ever	Mean	Std.	Dev.	Count	Minimum	Maximum
									0	4.45403	6.1608	46	0	30
									1	3.94903	5.0009	65	0	20
									Deviance	220.361	109
							Null	!MN	by	ever	chest	X-rays
								chest_ever	Mean	Std.	Dev.	Count	Minimum	Maximum
									0	3.39852	5.465	54	0	30
									1	4.93429	5.5187	55	0	25
									2	3.33333	4.714	2	0	6.6667
									Deviance	220.864	108
								!MN	by	ever	bone	X-rays
								bone_ever	Mean	Std.	Dev.	Count	Minimum	Maximum
									0	4.6967	6.3307	62	0	30
									1	3.54953	4.1709	48	0	20
									2	0	0	1	0	0
									Deviance	220.027	108
								!MN	by	ever	other	(than	dental,	chest,	bone)	X-rays
								other_X_ever	Mean	Std.	Dev.	Count	Minimum	Maximum
									0	3.7201	5.4785	77	0	30
									1	5.30681	5.4738	33	0	20
									2	0	0	1	0	0
									Deviance	214.112	108
								!MN	by	time	since	last	exposure
								time_last_exposed_cat	Mean	Std.	Dev.	Count	Minimum	Maximum
									1	3.66667	3.5119	3	0	7
									2	3.80769	4.6558	14	0	13.333
									3	5.35787	6.8938	35	0	30
									4	3.55491	4.7685	59	0	25
									Deviance	220.025	107
								!MN	by	days	active	work	in	the	Chernobyl	zone
								days_act_cat	Mean	Std.	Dev.	Count	Minimum	Maximum
									1	4	0	1	4	4
									2	4.22024	5.1823	21	0	16
									3	3.84897	5.3016	46	0	25
									4	6.03333	7.8925	20	0	30
									5	3.393	3.4145	15	0	11.111
									6	2.54167	2.9811	8	0	6.6667
									Deviance	222.663	105
Excluding 6 cancer cases								!!!!!!!!!!!!!!!!!!!!!!!!!!!!
				Translocation rate		p-value (heterogeneity)		!!!!!!!!!!!!!!!!!!!!!!!!!!!!
		Number	%	Mean MN / 1000 scored	SD			!!All	cases	!!
Dose (mSv)	0-19	62	59.0476	3.91371	5.7787	0.455571		!!!!!!!!!!!!!!!!!!!!!!!!!!!!
	20-99	29	27.619	3.48098	4.3159			!!!!!!!!!!!!!!!!!!!!!!!!!!!!
	100-249	4	3.80952	8.5	11.21			!Null	model
	250-499	7	6.66667	4.95238	4.107				Deviance	216.385	104
	≥500	3	2.85714	3.66667	0.57735			!	MN	by	dose
Age at buccal sample (years)	40-49	19	18.0952	4.21053	7.0756	0.775753		Mean_total_cat	Mean	Std.	Dev.	Count	Minimum	Maximum
	50-49	32	30.4762	3.40476	4.9773				2	3.91371	5.7787	62	0	30
	60-69	38	36.1905	5.12008	5.6131				3	3.48098	4.3159	29	0	20
	≥70	16	15.2381	2.48434	3.6686				4	8.5	11.21	4	0	25
Years since last exposure	< 12	12	10.8108	4	5.0312	0.695631			5	4.95238	4.107	7	0	13.333
	12 - 13	34	30.6306	5.04486	6.7403				6	3.66667	0.57735	3	3	4
	≥ 14	57	51.3514	3.45157	4.7742				Deviance	208.706	100
	Unknown	2	1.8018	3.5	4.9497			!MN	by	age	at	buccal	sampling
Days of active work in Chernobyl exclusion zone	0	NA	NA	NA	NA	0.781315		age_samp_cat	Mean	Std.	Dev.	Count	Minimum	Maximum
	1-30	19	17.1171	3.29605	4.4015				2	4.21053	7.0756	19	0	30
	30 - 59	45	40.5405	3.86783	5.36				3	3.40476	4.9773	32	0	25
	60 - 89	20	18.018	6.03333	7.8925				4	5.12008	5.6131	38	0	20
	90 - 179	14	12.6126	3.47052	3.5297				5	2.48434	3.6686	16	0	11.111
	≥ 180	7	6.30631	2.47619	3.2137				Deviance	214.041	101
Smoking status	Never smoker/missing	40	38.0952	3.85115	5.85	0.318677		!MN	by	ever	smoking
	Former and current smokers	65	61.9048	4.14182	5.2981			any_smoke	Mean	Std.	Dev.	Count	Minimum	Maximum
Alcohol consumption status	Never drinker/missing	24	22.8571	3.81686	6.4983	0.658501			1	3.85115	5.85	40	0	30
	Former and current smokers	81	77.1429	4.09457	5.1969				2	4.14182	5.2981	65	0	25
Work as industrial radiographer	Never	101	96.1905	4.03232	5.4509	0.0516421			Deviance	214.296	103
	Ever	1	0.952381	15	0			!MN	by	ever	drinking
	Unknown	3	2.85714	0.333333	0.57735			any_alcohol	Mean	Std.	Dev.	Count	Minimum	Maximum
Work with potential radiation exposure (other than Chornobyl)	Never	90	85.7143	4.2659	5.7068	0.548261			1	3.81686	6.4983	24	0	30
	Ever	14	13.3333	2.7381	3.8943				2	4.09457	5.1969	81	0	25
	Unknown	1	0.952381	1	0				Deviance	215.973	103
Work in nuclear industry (including Chornobyl NPP)	Never	97	92.381	4.18486	5.6675	0.179416		!MN	by	ever	radiography
	Ever	5	4.7619	3.26667	0.82999			radiography	Mean	Std.	Dev.	Count	Minimum	Maximum
	Unknown	3	2.85714	0.333333	0.57735				0	4.03232	5.4509	101	0	30
Work in army with potential radiation exposure (excluding Chornobyl)	Never	98	93.3333	4.27821	5.598	0.0307035			1	15	0	1	15	15
	Ever	5	4.7619	0.6	0.89443				2	0.333333	0.57735	3	0	1
	Unknown	2	1.90476	0.5	0.70711				Deviance	204.17	102
Work with potential radiation exposure (excluding Chornobyl)	Never	100	95.2381	4.18265	5.5714	0.26263		!MN	by	ever	work	with	potential	exposures
	Ever	3	2.85714	1.33333	2.3094			any_non_Cher_radiation	Mean	Std.	Dev.	Count	Minimum	Maximum	to	radiation	other	than	Chernobyl
	Unknown	2	1.90476	0.5	0.70711				0	4.2659	5.7068	90	0	30
Radiotherapy for conditions other than cancer	Never	103	98.0952	4.04464	5.5218	0.392013			1	2.7381	3.8943	14	0	15
	Ever	1	0.952381	6.66667	0				2	1	0	1	1	1
	Unknown	1	0.952381	0	0				Deviance	213.85	102
Any dental X-rays	Never	43	40.9524	4.22989	6.1143	0.170915		!MN	by	ever	other	radiation	work	in
	Ever	62	59.0476	3.89322	5.0574			other_nuclear	Mean	Std.	Dev.	Count	Minimum	Maximum	nuclear	industry	(including
Any chest X-rays	Never	53	50.4762	3.4191	5.5152	0.475296			0	4.18486	5.6675	97	0	30				Chernobyl	NPP)
	Ever	50	47.619	4.70772	5.5062				1	3.26667	0.82999	5	2	4
	Unknown	2	1.90476	3.33333	4.714				2	0.333333	0.57735	3	0	1
Any bone X-rays	Never	57	54.2857	4.5068	6.3742	0.319217			Deviance	209.217	102
	Ever	47	44.7619	3.53994	4.2155			!MN	by	ever	army	service	with	potential
	Unknown	1	0.952381	0	0			army_radiation	Mean	Std.	Dev.	Count	Minimum	Maximum	exposures	to	radiation
X-rays other than dental, chest, bone	Never	73	69.5238	3.64997	5.5779	0.0775653			0	4.27821	5.598	98	0	30
	Ever	31	29.5238	5.05861	5.2712				1	0.6	0.89443	5	0	2
	Unknown	1	0.952381	0	0				2	0.5	0.70711	2	0	1
Total		105	100	4.03109	5.4888				Deviance	202.099	102
								!MN	by	ever	any	other	work	with
								any_other_occ_radiation	Mean	Std.	Dev.	Count	Minimum	Maximum	potential	exposures	to
									0	4.18265	5.5714	100	0	30				radiation
									1	1.33333	2.3094	3	0	4
									2	0.5	0.70711	2	0	1
									Deviance	210.786	102
								!MN	by	ever	radiotherapy	for	conditions	other
								RT_non_cancer	Mean	Std.	Dev.	Count	Minimum	Maximum	than	cancer
									0	4.04464	5.5218	103	0	30
									1	6.66667	0	1	6.6667	6.6667
									2	0	0	1	0	0
									Deviance	212.448	102
								!MN	by	ever	dental	X-rays
								dental_ever	Mean	Std.	Dev.	Count	Minimum	Maximum
									0	4.22989	6.1143	43	0	30
									1	3.89322	5.0574	62	0	20
									Deviance	212.463	103
								!MN	by	ever	chest	X-rays
								chest_ever	Mean	Std.	Dev.	Count	Minimum	Maximum
									0	3.4191	5.5152	53	0	30
									1	4.70772	5.5062	50	0	25
									2	3.33333	4.714	2	0	6.6667
									Deviance	213.252	102
								!MN	by	ever	bone	X-rays
								bone_ever	Mean	Std.	Dev.	Count	Minimum	Maximum
									0	4.5068	6.3742	57	0	30
									1	3.53994	4.2155	47	0	20
									2	0	0	1	0	0
									Deviance	211.594	102
								!MN	by	ever	other	(than	dental,	chest,
								other_X_ever	Mean	Std.	Dev.	Count	Minimum	Maximum	bone)	X-rays
									0	3.64997	5.5779	73	0	30
									1	5.05861	5.2712	31	0	20
									2	0	0	1	0	0
									Deviance	205.805	102
								!MN	by	time	since	last	exposure
								time_last_exposed_cat	Mean	Std.	Dev.	Count	Minimum	Maximum
									1	3.5	4.9497	2	0	7
									2	4	5.0312	12	0	13.333
									3	5.04486	6.7403	34	0	30
									4	3.45157	4.7742	57	0	25
									Deviance	211.901	101
								!MN	by	days	active	work	in	the	Chernobyl	zone
								days_act_cat	Mean	Std.	Dev.	Count	Minimum	Maximum
									2	3.29605	4.4015	19	0	15.625
									3	3.86783	5.36	45	0	25
									4	6.03333	7.8925	20	0	30
									5	3.47052	3.5297	14	0	11.111
									6	2.47619	3.2137	7	0	6.6667
									Deviance	211.926	100
