# Supplementary material for: Buccal mucosa micronuclei counts in relation to exposure to low dose-rate radiation from the Chornobyl nuclear accident and other medical and occupational radiation exposures
Source: Environ Health. 2017 Jun 23;16:70. doi: 10.1186/s12940-017-0273-x (PMC5481966; doi:10.1186/s12940-017-0273-x)
Supplement: Additional file 1: — Data files (Excel, text) and other R and Epicure files used in the analysis. (ZIP 3032 kb) [file 12940_2017_273_MOESM1_ESM.zip › Micro_22122015 (rev 2016-6-9)(master).xlsx]

## Sheet: Micro_111
id	примечание	Number of cells scored	Number of cells with MN	MN/1000	d_birth	m_birth	y_birth	num_miss	first	days_act	rad_exp	chem_exp	chem_petrol	chem_pest	chem_solv	chem_other	radiotherapy	chemotherapy	alcohol	smoke	Mean86	Mean87	Mean88	Mean89	Mean90	Mean total	Buccal sample date	In_Zablotska_relink
14610		1000	3	3	1	10	1946	1	3	33	2	1	1	2	2	2	2	2	3	1	0	3,17	0	0	0	3.17	2002-12-17	1
14630		500	0	0	11	12	1938	1	1	55	2	2	2	2	2	2	2	2	1	1	29.8	0	0	0	0	29.8	2003-02-11	1
15960		300	0	0	19	9	1948	1	3	6	1	1	2	1	2	2	2	2	1	2	0	59	0	0	0	59	2002-11-22	1
24850		100	3	30	3	6	1957	1	4	99	2	2	2	2	2	2	2	2	1	1	0	0	17,1	0	0	17.1	2003-02-19	1
44310		1000	4	4	8	12	1946	1	3	11	1	2	2	2	2	2	2	2	3	3	0	0,431	0	0	0	0.431	2004-02-06	1
77810		200	2	10	22	7	1936	2	1	123	2	2	2	2	2	2	2	2	2	2	16.1	0	0	0	0	16.1	2003-02-07	1
79170		1000	1	1	1	10	1928	3	2	66	2	2	2	2	2	2	2	2	4	1	64.7	0,236	0	0	0	64.936	2003-02-25	1
96100		1000	0	0	1	2	1946	1	1	1370	2	1	2	2	2	1	2	2	1	1	1.68	1,22	0,963	0	0,601	5.175	2003-05-30	1
96410		1000	0	0	6	4	1953	1	2	34	2	2	2	2	2	2	2	2	5	4	7.24	0	0	0	0	7.24	2002-12-25	1
120460		1000	0	0	1	4	1950	1	5	138	2	1	2	1	2	2	2	2	3	1	0	0	0	0	0	0.813	2003-02-21	1
127600		200	1	5	14	4	1950	1	1	36	2	1	2	2	2	1	2	2	4	2	275	0	0	0	0	275	2004-02-21	1
133750		200	1	5	30	11	1947	1	1	31	2	2	2	2	2	2	2	2	2	5	57.7	0	0	0	0	57.7	2003-01-20	1
150100		1000	0	0	5	8	1937	2	1	13	2	2	2	2	2	2	2	2	1	2	3.29	0	0	0	0	3.29	2003-04-18	1
150330		500	4	8	1	6	1937	1	2	16	2	2	2	2	2	2	2	2	3	1	0.348	0	0	0	0	0.348	2003-01-29	1
159760		1000	6	6	1	7	1929	1	2	18	2	1	1	2	2	2	2	2	1	1	5.09	0	0	0	0	5.09	2002-11-24	1
162770		300	0	0	11	7	1958	1	4	104	2	2	2	2	2	2	2	2	1	4	0	0	1,58	0	0	14.28	2003-02-20	1
184790		500	3	6	21	7	1954	1	3	52	2	2	2	2	2	2	2	2	4	1	0	39,4	0	0	0	39.4	2003-02-06	1
191510		500	2	4	24	1	1946	2	1	10	2	2	2	2	2	2	2	2	4	3	197	0	0	0	0	197	2003-08-14	1
193950		1000	0	0	27	5	1949	1	1	26	2	2	2	2	2	2	2	2	3	5	4.22	0	0	0	0	4.22	2003-05-23	1
202070		300	0	0	12	10	1948	1	2	20	2	2	2	2	2	2	2	2	4	2	0.364	0	0	0	0	0.364	2002-11-21	1
202330		1000	1	1	10	7	1942	1	2	19	2	2	2	2	2	2	2	2	2	1	0.377	0	0	0	0	0.377	2002-11-14	1
217250		360	0	0	5	4	1953	1	4	76	2	2	2	2	2	2	2	2	1	4	0	0	1,73	0	0	1.73	2004-01-20	1
217520		98	0	0	9	4	1953	1	3	81	2	2	2	2	2	2	2	2	3	1	0	112	0	0	0	112	2004-01-20	1
232910		1000	3	3	25	7	1947	1	6	98	2	2	2	2	2	2	2	2	5	5	0	0	0	0	49	49	2003-09-12	1
235730		1400	10	7.14286	25	4	1950	1	4	138	2	1	2	2	2	1	2	2	2	2	0	0	15,6	0	0	15.6	2003-03-12	1
239190		100	2	20	17	4	1937	2	3	92	2	2	2	2	2	2	2	2	2	3	0	16,1	5,39	0	0	21.49	2003-03-26	1
250640		1000	1	1	13	1	1958	1	2	88	2	2	2	2	2	2	2	2	4	2	23.6	0	0	0	0	23.6	2003-02-12	1
251270		500	1	2	17	7	1937	1	2	77	2	1	1	2	2	2	2	2	2	2	0.603	0	0	0	0	0.603	2003-01-27	1
253970		500	1	2	21	7	1958	1	1	24	1	1	1	2	2	2	2	2	2	5	3.73	0	0	0	0	3.73	2003-02-18	1
258570		1000	2	2	-1	-1	1951	-1	-1	67	-1	-1	-1	-1	-1	-1	-1	-1	-1	-1	75.8	0	0	0	0	75.8	2003-01-14	1
266220		1000	6	6	3	1	1935	1	1	4	2	2	2	2	2	2	2	2	1	2	11.1	0	0	0	0	11.1	-1	1
278570		300	4	13.3333	9	5	1957	3	1	97	2	2	2	2	2	2	2	2	6	4	277	0	0	0	0,24	277.388	2003-02-16	1
280780		1000	4	4	17	4	1957	4	1	44	1	2	2	2	2	2	2	2	5	1	446	65,9	38,3	0	32,1	616	2003-02-26	1
282200		300	1	3.33333	30	1	1954	2	2	25	2	1	1	2	2	2	2	2	4	5	3.08	0	0	0	0	3.08	2003-01-23	1
367040		1000	3	3	17	5	1929	2	1	596	2	2	2	2	2	2	2	2	2	3	106	6,35	5,09	0	2,61	123.9	2003-11-20	1
367700		1000	1	1	9	1	1938	1	1	12	2	1	2	1	2	2	2	2	5	-1	2.89	0	0	0	0	2.89	2003-02-11	1
377690		1000	1	1	11	4	1950	1	3	76	2	2	2	2	2	2	2	2	2	1	0	18	17,2	0	0	35.2	2004-02-19	1
403310		300	0	0	18	7	1955	1	1	20	2	2	2	2	2	2	2	2	3	3	6.19	0	0	0	0	6.19	2003-02-20	1
423870		400	2	5	4	7	1952	2	2	7	2	2	2	2	2	2	2	2	5	4	370	0	0	0	0	370	2003-06-24	1
431820		1000	5	5	2	1	1936	1	1	19	2	2	2	2	2	2	2	2	4	4	0.109	0,0214	0	0	0	0.1304	2003-03-03	1
432800		1000	1	1	18	8	1955	1	4	65	2	2	2	2	2	2	2	2	2	4	0	0	36,3	0	0	36.3	2003-01-22	1
434620		500	0	0	24	4	1937	1	1	20	2	2	2	2	2	2	2	2	3	2	3.2	0	0	0	0	3.2	2003-02-19	1
435820		1000	0	0	6	8	1955	1	1	8	2	2	2	2	2	2	2	2	2	3	34.3	0	0	0	0	34.3	2003-01-16	1
442160		300	1	3.33333	18	11	1949	1	3	46	2	1	1	2	2	2	2	2	3	1	0	52,3	0	0	0	52.3	2002-12-10	1
458350		1000	1	1	1	5	1923	2	1	25	2	2	2	2	2	2	2	2	1	1	3.14	0,5	0	0	0	3.64	2002-11-15	1
500070		1000	1	1	16	11	1954	7	1	440	2	2	2	2	2	2	2	2	1	1	18.6	0,699	0,315	0	3,35	26.574	2002-12-14	1
505570		1000	1	1	31	10	1953	1	2	15	2	1	1	2	2	2	2	2	3	-1	0.399	0	0	0	0	0.399	2003-01-16	1
526680		120	3	25	9	1	1952	1	2	43	2	2	2	2	2	2	2	2	2	5	148	0	0	0	0	148	2003-02-20	1
534040		1000	1	1	24	11	1945	1	2	167	2	2	2	2	2	2	2	2	1	2	0.00806	0,218	0	0	0	0.22606	2003-03-19	1
583410		500	0	0	21	5	1936	1	6	18	2	1	2	2	2	1	2	2	5	2	0	0	0	0	0,0413	0.0413	2003-01-17	1
586970		500	0	0	7	1	1928	1	1	1	2	2	2	2	2	2	2	2	3	4	331	0	0	0	0	331	2003-04-23	1
589560		500	1	2	25	9	1936	2	1	211	2	1	1	2	2	2	2	2	1	2	59.3	8,94	0	0	0	68.24	2003-01-08	1
591540		1000	0	0	27	5	1938	2	1	4	2	2	2	2	2	2	2	2	3	3	0.402	0	0	0	0	0.402	2003-02-05	1
595190		1000	1	1	6	10	1929	1	1	10	2	2	2	2	2	2	2	2	4	3	41.1	0	0	0	0	41.1	-1	1
615040		1000	2	2	21	5	1929	1	2	22	2	2	2	2	2	2	2	2	1	1	4.52	0	0	0	0	4.52	2003-02-18	1
618080		300	0	0	16	7	1954	2	1	44	2	1	2	1	2	2	2	2	3	2	8.8	0,263	0	0	0	9.063	2003-02-26	1
618740		500	2	4	11	6	1936	1	1	6	2	2	2	2	2	2	2	2	3	1	2.74	0	0	0	0	2.74	2003-08-16	1
624060		500	0	0	12	10	1932	1	1	4	2	1	2	2	2	1	2	2	4	1	1.61	0	0	0	0	1.61	2003-03-15	1
633250		72	0	0	10	5	1946	1	3	3	2	1	2	1	2	2	2	2	1	2	0	0,00692	0	0	0	0.00692	2003-03-03	1
646150		300	2	6.66667	19	10	1935	1	3	615	2	2	2	2	2	2	1	2	2	2	0	1,77	2,93	0	1,44	7.52	2002-12-28	1
646630		300	2	6.66667	14	2	1935	3	1	594	2	2	2	2	2	2	2	2	3	1	9.16	0,958	1,73	0	1,04	14.138	2004-02-10	1
652050		1000	3	3	11	9	1936	4	1	369	1	2	2	2	2	2	2	2	4	1	500	5,69	0,48	0	0	506.464	2003-08-12	1
676030		100	1	10	18	11	1936	1	1	3	2	2	2	2	2	2	2	2	1	2	2.11	0	0	0	0	2.11	2004-02-20	1
692370		500	0	0	9	5	1932	1	1	1711	2	2	2	2	2	2	2	2	1	2	8.25	0,809	0,553	0	0,35	10.377	-1	1
692670		86	1	11.6279	10	11	1942	1	3	21	2	1	2	1	2	2	2	2	1	2	0	0,446	0	0	0	0.446	2003-03-30	1
694910		500	2	4	19	8	1943	3	2	26	2	1	1	2	2	2	2	2	2	4	25.6	0	0	0	0	25.6	2003-01-23	1
695240		200	0	0	7	11	1926	2	1	1709	2	1	2	1	2	2	2	2	1	1	8.61	0,934	0,754	0	0,46	11.322	2002-11-24	1
704580		1000	5	5	8	7	1950	1	3	39	2	1	1	1	2	2	2	2	4	3	0	88,7	0	0	0	88.7	-1	1
710780		1000	0	0	18	6	1936	1	2	5	2	2	2	2	2	2	2	2	2	2	4.9	0	0	0	0	4.9	2003-12-09	1
746090		430	3	6.97674	6	2	1940	2	1	11	2	2	2	2	2	2	2	2	1	1	28.8	0,128	0	0	0	28.928	2003-01-20	1
750170		400	0	0	16	8	1932	2	2	11	2	2	2	2	2	2	2	2	3	1	11.1	0,403	0	0	0	11.503	2002-12-16	1
750400		200	2	10	17	4	1936	1	1	7	2	2	2	2	2	2	2	2	4	4	66.6	0	0	0	0	66.6	2003-01-23	1
751010		500	1	2	4	2	1931	1	1	6	2	2	2	2	2	2	2	2	3	2	0.564	0	0	0	0	0.564	2003-02-05	1
791310		100	0	0	12	12	1932	1	1	11	2	2	2	2	2	2	2	2	4	2	2.95	0	0	0	0	2.95	2003-03-21	1
797180		500	0	0	20	1	1950	1	1	8	1	1	1	2	2	2	2	2	2	5	3.77	0	0	0	0	3.77	-1	1
801560		600	3	5	24	2	1957	1	1	31	2	2	2	2	2	2	2	2	1	3	268	0	0	0	0	268	2002-12-06	1
827500		200	1	5	10	9	1950	1	4	88	2	1	2	2	2	1	2	2	3	4	0	0	125	0	0	125	2003-01-15	1
847740		250	4	16	1	12	1935	1	3	1	1	2	2	2	2	2	2	1	4	2	0	0,0162	0	0	0	0.0162	2003-01-21	1
848070		300	4	13.3333	4	10	1946	1	1	81	2	2	2	2	2	2	2	2	3	3	10.6	0,681	0,56	0	0,401	12.693	2003-04-23	1
874080		1000	2	2	30	6	1956	1	1	13	2	2	2	2	2	2	2	2	4	3	30.4	0	0	0	0	30.4	2003-08-03	1
881090		1000	7	7	11	3	1959	1	5	93	2	2	2	2	2	2	2	2	4	3	0	0	0	0	0	49.7	2002-12-05	1
891880		100	2	20	7	10	1936	3	1	11	2	2	2	2	2	2	2	2	2	2	0.527	0,0167	0	0	0	0.5437	2003-03-17	1
893120		300	1	3.33333	14	2	1957	1	1	364	1	2	2	2	2	2	2	2	3	1	200	73,2	23,2	0	0	296.4	2002-11-26	1
897410		1000	1	1	8	6	1937	1	2	16	2	2	2	2	2	2	2	2	2	2	77.8	0	0	0	0	77.8	2003-05-22	1
921740		65	0	0	-1	-1	1936	2	1	1711	-1	-1	-1	-1	-1	-1	-1	-1	2	3	33.3	2.4	1.7	1.32	1.12	39.84	2003-03-20	1
944700		100	1	10	25	4	1931	2	1	8	2	1	2	1	1	2	1	1	3	2	1.51	0,00866	0	0	0	1.51866	2004-03-01	1
944850		1000	4	4	15	1	1935	1	1	192	2	2	2	2	2	2	2	2	2	1	20	0	0	0	0	20	2004-02-13	1
948840		86	0	0	27	9	1937	1	2	15	1	2	2	2	2	2	2	2	6	1	1.04	0	0	0	0	1.04	2004-02-06	1
959100		700	5	7.14286	8	9	1948	1	2	10	2	2	2	2	2	2	2	2	3	3	1.31	0	0	0	0	1.31	-1	1
965360		300	0	0	10	9	1943	1	1	13	2	2	2	2	2	2	2	2	4	2	8.75	0	0	0	0	8.75	2003-02-26	1
981590		500	2	4	10	11	1927	2	1	513	1	2	2	2	2	2	2	2	2	2	746	1,48	0,828	0	0	748.441	2003-01-27	1
994010		1000	3	3	5	4	1935	4	1	225	2	2	2	2	2	2	2	2	1	2	14.4	0,57	0	0	0	14.97	2002-11-19	1
996470		1000	1	1	22	7	1928	4	2	17	2	2	2	2	2	2	2	2	5	1	0.127	0,801	0,207	0	0	1.135	2003-02-17	1
997220		64	1	15.625	10	6	1937	1	1	3	2	2	2	2	2	2	2	2	4	1	13.1	0	0	0	0	13.1	2003-03-28	1
1002050		1000	5	5	25	2	1946	1	2	59	2	2	2	2	2	2	2	2	4	2	3.24	0	0	0	0	3.24	2004-02-04	1
1012800		100	0	0	11	10	1934	1	3	30	2	2	2	2	2	2	2	2	3	1	0	0,395	0	0	0	0.395	2004-02-20	1
1020530		1000	2	2	10	8	1940	2	2	184	2	2	2	2	2	2	2	2	2	5	25.5	8,54	4,69	0	0	38.73	2003-02-18	1
1026750		1000	2	2	27	3	1938	1	2	5	2	1	2	2	2	1	2	2	1	2	0.0651	0	0	0	0	0.0651	2003-02-20	1
1032090		500	2	4	10	3	1938	1	3	6	2	2	2	2	2	2	2	2	1	2	0	0,0845	0	0	0	0.0845	2002-12-16	1
1033010		1000	0	0	27	12	1943	1	1	95	1	1	2	2	2	1	2	2	2	1	1.52	0,633	0,396	0	0	2.549	2003-01-23	1
1035380		1000	0	0	3	4	1946	2	1	22	1	2	2	2	2	2	2	2	4	1	40.7	0	0	0	0	40.7	2003-08-14	1
1051730		1000	1	1	7	5	1953	1	1	293	1	2	2	2	2	2	2	2	2	1	61.1	1,94	0	0	0	63.04	2004-01-20	1
1065940		360	4	11.1111	11	4	1932	2	3	300	2	2	2	2	2	2	2	2	2	1	0	3,57	3,5	0	0	7.725	2002-11-20	1
1068190		200	3	15	7	5	1940	2	1	28	1	2	2	2	2	2	2	2	3	1	1.32	0	0	0	0	1.32	2003-01-16	1
1076550		94	1	10.6383	1	2	1932	1	1	10	2	2	2	2	2	2	2	2	3	2	20.8	0	0	0	0	20.8	2003-04-19	1
1084150		1300	3	2.30769	-1	-1	1946	-1	-1	164	-1	-1	-1	-1	-1	-1	-1	-1	2	5	0	2	0	0	0.888	2.888	2003-04-24	1
1098800		500	2	4	-1	-1	1928	-1	2		-1	-1	-1	-1	-1	-1	-1	-1	1	2					0	0.394378	2003-05-20	1
1100450		1000	1	1	14	9	1940	1	1	8	2	2	2	2	2	2	2	2	2	1	7.82	0	0	0	0	7.82	2002-11-21	1
1101910		200	2	10	16	12	1937	10	1	52	2	2	2	2	2	2	2	2	2	1	9.35	6,88	0,0551	0	0	16.2851	2003-04-02	1
1104460		1000	3	3	15	12	1940	1	1	14	2	2	2	2	2	2	2	2	3	5	262	0	0	0	0	262	2002-12-20	1
1105350		1000	3	3	13	3	1937	1	1	7	2	2	2	2	2	2	2	2	5	2	355	0	0	0	0	355	2003-02-07	1

## Sheet: Zablotska relinkd data2016-2-19
jd	stratum	cases	proxy	proxy_str	number1	first	duration	duration_act	days	days_act	tse	radiation	radiography	nuclear	army	other_radiation	industry	oil	electrical	road	other_industry	chemical	petroleum	pesticides	solvents	other_chemical	birth	age	age_x	obl	education	urban	tumour	radiotherapy	chemotherapy	radio_other	dental	bone	chest	other	family	smoke	alcohol	subtype	subtypecll	subtypecll_str	y_dx	reference	y_int
14610	10032	0	0	0	1	3	1	1	29	33	8	0	0	0	0	0	0	0	0	0	0	1	1	0	0	0	1946	48	40	2	2	2	0	2	2	0	1	2	2	1	0	1	3	1	0	1	-1	1994	2002
14630	10018	0	0	0	1	1	3	2	91	55	13	0	0	0	0	0	0	0	0	0	0	0	0	0	0	0	1938	60	47	2	2	2	0	2	2	0	1	2	3	-1	0	1	1	1	0	1	-1	1999	2003
15960	10025	0	0	1	1	3	0	0	6	6	7	1	-1	-1	-1	1	0	0	0	0	0	1	0	1	0	0	1948	46	38	2	3	2	0	2	2	0	1	1	2	1	0	2	1	1	0	1	-1	1994	2002
24850	20003	0	0	1	1	4	3	3	99	99	3	0	0	0	0	0	0	0	0	0	0	0	0	0	0	0	1957	34	31	3	2	2	0	2	2	0	1	1	1	1	0	1	1	1	0	0	-1	1991	2003
44310	26059	0	0	0	1	3	0	0	11	11	11	1	0	0	0	1	0	0	0	0	0	0	0	0	0	0	1946	51	40	6	2	1	0	2	2	0	3	3	2	2	0	3	3	1	0	1	-1	1997	2004
77810	26026	0	0	1	2	1	0	0	123	123	6	0	0	0	0	0	0	0	0	0	0	0	0	0	0	0	1936	56	50	6	4	1	0	2	2	0	2	2	3	1	0	2	2	1	0	0	-1	1992	2003
79170	26047	0	0	1	3	2	1	1	57	66	8	0	0	0	0	0	0	0	0	0	0	0	0	0	0	0	1928	66	58	6	4	1	0	2	2	0	3	2	1	1	0	1	4	1	0	1	-1	1994	2003
96100	10032	0	0	0	2	1	8	1	1711	1370	9	0	0	0	0	0	0	0	0	0	0	1	0	0	0	1	1946	49	40	2	4	1	0	2	2	0	2	1	3	1	0	1	1	1	0	1	-1	1994	2003
96410	10017	0	0	0	1	2	1	1	34	34	10	0	0	0	0	0	0	0	0	0	0	0	0	0	0	0	1953	43	33	2	2	1	0	2	2	0	2	2	1	1	0	4	5	1	0	1	-1	1996	2002
120460	20012	0	0	1	1	5	5	5	138	138	2	0	0	0	0	0	1	0	0	0	1	1	0	1	0	0	1950	41	39	3	2	2	0	2	2	0	2	2	3	1	1	1	3	1	0	0	-1	1991	2003
127600	25020	0	0	1	1	1	1	1	36	36	8	0	0	0	0	0	1	0	0	0	1	1	0	0	0	1	1950	44	36	5	2	1	0	2	2	0	1	2	3	2	0	2	4	1	0	0	-1	1993	2004
133750	26061	0	0	0	1	1	3	1	93	31	10	0	0	0	0	0	0	0	0	0	0	0	0	0	0	0	1947	49	38	6	3	1	0	2	2	0	2	3	3	1	0	5	2	1	0	1	-1	1996	2003
150100	26027	0	0	1	2	1	0	0	30	13	10	0	0	0	0	0	0	0	0	0	0	0	0	0	0	0	1937	59	49	6	2	1	0	2	2	0	3	2	3	1	1	2	1	1	0	0	-1	1996	2003
150330	26062	0	0	1	1	2	1	1	16	16	12	0	0	0	0	0	0	0	0	0	0	0	0	0	0	0	1937	62	50	6	4	1	0	2	2	0	3	2	-1	2	0	1	3	1	0	0	-1	1999	2003
159760	10038	0	0	0	1	2	0	1	1	18	8	0	0	0	0	0	0	0	0	0	0	1	1	0	0	0	1929	65	57	2	1	2	0	2	2	0	1	2	1	1	0	1	1	1	0	1	-1	1994	2002
162770	20003	0	0	1	1	4	3	3	104	104	2	0	0	0	0	0	0	0	0	0	0	0	0	0	0	0	1958	33	30	3	2	2	0	2	2	0	3	2	1	1	0	4	1	1	0	0	-1	1991	2003
184790	4039	0	0	1	1	3	2	2	52	52	11	0	0	0	0	0	0	0	0	0	0	0	0	0	0	0	1954	44	33	1	2	1	0	2	2	0	1	1	1	1	0	1	4	1	0	0	-1	1998	2003
191510	10032	0	0	0	2	1	0	0	10	10	8	0	0	0	0	0	0	0	0	0	0	0	0	0	0	0	1946	49	40	2	3	1	0	2	2	0	1	1	-1	1	0	3	4	1	0	1	-1	1994	2003
193950	10025	0	0	1	1	1	1	1	26	26	8	0	0	0	0	0	0	0	0	0	0	0	0	0	0	0	1949	45	37	2	4	2	0	2	2	0	1	2	3	1	0	5	3	1	0	1	-1	1994	2003
202070	10026	0	0	1	1	2	1	1	20	20	3	0	0	0	0	0	0	0	0	0	0	0	0	0	0	0	1948	41	38	2	2	1	0	2	2	0	1	2	1	1	1	2	4	1	0	0	-1	1989	2002
202330	10034	0	0	0	1	2	1	1	19	19	13	0	0	0	0	0	0	0	0	0	0	0	0	0	0	0	1942	57	44	2	4	1	0	2	2	0	3	1	2	-1	0	1	2	1	0	0	-1	1999	2002
217250	20039	0	0	1	1	4	3	3	76	76	13	0	0	0	0	0	0	0	0	0	0	0	0	0	0	0	1953	48	35	3	2	2	0	2	2	0	1	1	2	2	1	4	1	1	0	1	-1	2000	2004
217520	20039	0	0	1	1	3	3	3	81	81	13	0	0	0	0	0	1	0	0	0	1	0	0	0	0	0	1953	48	34	3	4	1	0	2	2	0	1	1	2	1	0	1	3	1	0	1	-1	2000	2004
232910	25018	0	0	1	1	6	3	3	98	98	1	0	0	0	0	0	1	0	0	0	1	0	0	0	0	0	1947	44	43	5	2	2	0	2	2	0	1	2	3	-1	0	5	5	1	0	0	-1	1991	2003
235730	25020	0	0	1	1	4	5	5	138	138	5	0	0	0	0	0	0	0	0	0	0	1	0	0	0	1	1950	44	38	5	2	2	0	2	2	0	1	1	2	-1	0	2	2	1	0	0	-1	1993	2003
239190	26027	0	0	1	2	3	2	1	129	92	8	0	0	0	0	0	0	0	0	0	0	0	0	0	0	0	1937	59	51	6	2	1	0	2	2	0	2	2	1	1	0	3	2	1	0	0	-1	1996	2003
250640	26039	0	0	0	1	2	3	3	88	88	9	0	0	0	0	0	0	0	0	0	0	0	0	0	0	0	1958	38	29	6	4	1	0	2	2	0	2	2	1	1	1	2	4	1	0	0	-1	1995	2003
251270	26062	0	0	1	1	2	3	3	77	77	13	0	0	0	0	0	1	0	0	0	1	1	1	0	0	0	1937	62	49	6	4	1	1	2	2	0	3	1	3	1	0	2	2	1	0	0	-1	1999	2003
253970	26039	0	0	0	1	1	4	1	124	24	9	1	0	0	1	0	0	0	0	0	0	1	1	0	0	0	1958	37	28	6	4	1	0	2	2	0	2	3	1	1	0	5	2	1	0	0	-1	1995	2003
258570	26061	0	0	0	2	-1	4	2	111	67	10	1	0	1	0	0	0	0	0	0	0	0	0	0	0	0	1951	45	35	6	3	1	0	-1	-1	0	3	1	1	1	0	-1	-1	1	0	1	-1	1996	2003
266220	10022	0	0	0	1	1	0	0	4	4	11	0	0	0	0	0	0	0	0	0	0	0	0	0	0	0	1935	62	51	2	3	1	0	2	2	0	1	2	1	1	1	2	1	1	0	1	-1	1997	2002
278570	26039	0	0	0	3	1	16	3	500	97	6	0	0	0	0	0	0	0	0	0	0	0	0	0	0	0	1957	38	32	6	4	1	0	2	2	0	2	1	2	2	0	4	6	1	0	0	-1	1995	2003
280780	26039	0	0	0	3	1	1	1	56	44	9	1	0	1	0	0	0	0	0	0	0	0	0	0	0	0	1957	38	30	6	4	1	1	2	2	0	3	2	2	1	0	1	5	1	0	0	-1	1995	2003
282200	10015	0	0	1	2	2	0	1	73	25	12	0	0	0	0	0	0	0	0	0	0	1	1	0	0	0	1954	45	33	2	2	1	0	2	2	0	2	2	2	1	0	5	4	1	0	0	-1	1998	2003
367040	10038	1	0	0	2	1	9	2	1488	596	8	0	0	0	0	0	0	0	0	0	0	0	0	0	0	0	1929	65	57	2	4	1	1	2	2	0	1	1	3	1	0	3	2	4	1	1	1994	1994	2003
367700	10018	0	0	0	1	1	0	0	12	12	13	0	0	0	0	0	0	0	0	0	0	1	0	1	0	0	1938	61	48	2	2	2	0	2	2	0	1	1	1	1	0	-1	5	1	0	1	-1	1999	2003
377690	20012	0	0	1	1	3	3	3	76	76	4	0	0	0	0	0	1	0	0	0	1	0	0	0	0	0	1950	41	38	3	3	1	0	2	2	0	2	1	2	1	0	1	2	1	0	0	-1	1991	2004
403310	26039	0	0	0	1	1	5	1	164	20	9	0	0	0	0	0	0	0	0	0	0	0	0	0	0	0	1955	40	31	6	2	1	0	2	2	0	2	1	1	1	0	3	3	1	0	0	-1	1995	2003
423870	20013	0	0	1	2	2	0	0	7	7	10	0	0	0	0	0	0	0	0	0	0	0	0	0	0	0	1952	43	34	3	2	2	0	2	2	0	1	2	2	1	0	4	5	1	0	0	-1	1995	2003
431820	26037	0	0	0	1	1	15	1	436	19	5	0	0	0	0	0	0	0	0	0	0	0	0	0	0	0	1936	55	50	6	1	1	0	2	2	0	2	1	-1	1	1	4	4	1	0	1	-1	1990	2003
432800	26039	0	0	0	1	4	2	2	65	65	7	0	0	0	0	0	0	0	0	0	0	0	0	0	0	0	1955	40	33	6	2	1	0	2	2	0	2	1	1	2	0	4	2	1	0	0	-1	1995	2003
434620	26041	0	0	1	1	1	8	1	225	20	8	0	0	0	0	0	0	0	0	0	0	0	0	0	0	0	1937	57	49	6	4	1	1	2	2	0	2	2	-1	1	0	2	3	1	0	1	-1	1994	2003
435820	26039	0	0	0	1	1	0	0	14	8	9	0	0	0	0	0	0	0	0	0	0	0	0	0	0	0	1955	40	31	6	2	1	0	2	2	0	3	2	1	1	0	3	2	1	0	0	-1	1995	2003
442160	25020	0	0	1	1	3	2	2	46	46	7	0	0	0	0	0	0	0	0	0	0	1	1	0	0	0	1949	44	38	5	3	2	0	2	2	0	1	1	1	1	0	1	3	1	0	0	-1	1993	2002
458350	26023	0	0	0	2	1	2	0	226	25	5	0	0	0	0	0	0	0	0	0	0	0	0	0	0	0	1923	68	63	6	2	1	0	2	2	0	1	2	3	1	0	1	1	1	0	1	-1	1991	2002
500070	10015	0	0	1	7	1	8	2	1190	440	10	0	0	0	0	0	1	0	0	1	0	0	0	0	0	0	1954	44	33	2	2	2	0	2	2	0	1	1	1	1	1	1	1	1	0	0	-1	1998	2002
505570	10015	0	0	1	1	2	1	1	15	15	12	0	0	0	0	0	1	1	0	0	0	1	1	0	0	0	1953	45	33	2	2	1	0	2	2	0	2	2	1	1	0	-1	3	1	0	0	-1	1998	2003
526680	20013	0	0	1	1	2	1	1	43	43	9	0	0	0	0	0	1	0	0	0	1	0	0	0	0	0	1952	44	34	3	4	2	0	2	2	0	1	1	-1	1	1	5	2	1	0	0	-1	1995	2003
534040	20008	0	0	1	1	2	6	6	167	167	8	0	0	0	0	0	0	0	0	0	0	0	0	0	0	0	1945	49	41	3	3	1	0	2	2	0	3	2	1	1	0	2	1	1	0	1	-1	1995	2003
583410	26013	0	0	0	1	6	1	1	23	18	9	0	0	0	0	0	1	0	0	0	1	1	0	0	0	1	1936	63	55	6	4	1	0	2	2	0	3	1	-1	-1	0	2	5	1	0	1	-1	1999	2003
586970	26047	0	0	1	1	1	0	0	2	1	8	0	0	0	0	0	0	0	0	0	0	0	0	0	0	0	1928	67	58	6	1	1	0	2	2	0	1	1	-1	1	0	4	3	1	0	1	-1	1994	2003
589560	26007	0	0	0	2	1	0	0	324	211	5	0	0	0	0	0	0	0	0	0	0	1	1	0	0	0	1936	55	50	6	2	1	0	2	2	0	1	1	1	-1	1	2	1	1	0	1	-1	1991	2003
591540	26070	0	0	1	2	1	0	0	4	4	7	0	0	0	0	0	0	0	0	0	0	0	0	0	0	0	1938	55	48	6	4	1	0	2	2	0	2	3	1	1	1	3	3	1	0	1	-1	1992	2003
595190	26047	0	0	1	1	1	0	0	10	10	8	0	0	0	0	0	0	0	0	0	0	0	0	0	0	0	1929	65	57	6	1	1	0	2	2	0	1	2	2	1	0	3	4	1	0	1	-1	1994	2002
615040	10038	0	0	0	1	2	1	1	22	22	8	0	0	0	0	0	1	0	0	0	1	0	0	0	0	0	1929	65	57	2	3	1	1	2	2	0	1	2	2	1	0	1	1	1	0	1	-1	1994	2003
618080	10015	0	0	1	2	1	0	0	375	44	12	0	0	0	0	0	0	0	0	0	0	1	0	1	0	0	1954	44	32	2	2	1	0	2	2	0	2	2	1	1	0	2	3	1	0	0	-1	1998	2003
618740	26007	0	0	0	1	1	2	0	52	6	5	0	0	0	0	0	0	0	0	0	0	0	0	0	0	0	1936	55	50	6	4	1	0	2	2	0	2	1	2	1	0	1	3	1	0	1	-1	1991	2003
624060	26008	0	0	1	1	1	0	0	4	4	11	0	0	0	0	0	1	0	0	0	1	1	0	0	0	1	1932	64	54	6	4	1	0	2	2	0	1	1	1	1	1	1	4	1	0	1	-1	1996	2003
633250	10032	0	0	0	1	3	0	0	1	3	7	0	0	0	0	0	0	0	0	0	0	1	0	1	0	0	1946	49	41	2	1	2	0	2	2	0	1	1	1	1	0	2	1	1	0	1	-1	1994	2003
646150	26018	0	0	1	1	3	47	21	1419	615	7	0	0	0	0	0	0	0	0	0	0	0	0	0	0	0	1935	58	51	6	4	1	0	1	2	0	3	1	1	1	0	2	2	1	0	1	-1	1994	2002
646630	26071	0	0	1	3	1	0	0	1320	594	7	0	0	0	0	0	0	0	0	0	0	0	0	0	0	0	1935	58	51	6	1	1	0	2	2	0	2	2	-1	2	0	1	3	1	0	1	-1	1993	2004
652050	26013	0	0	0	5	1	7	3	924	369	13	1	0	1	0	0	0	0	0	0	0	0	0	0	0	0	1936	63	50	6	2	1	0	2	2	0	3	2	-1	1	1	1	4	1	0	1	-1	1999	2003
676030	26013	0	0	0	1	1	0	0	3	3	13	0	0	0	0	0	0	0	0	0	0	0	0	0	0	0	1936	63	49	6	2	1	0	2	2	0	2	2	3	3	0	2	1	1	0	1	-1	1999	2004
692370	10005	0	0	0	2	1	8	8	1711	1711	11	0	0	0	0	0	0	0	0	0	0	0	0	0	0	0	1932	65	54	2	4	2	0	2	2	0	1	1	1	1	0	2	1	1	0	1	-1	1997	2003
692670	10034	0	0	0	1	3	1	1	21	21	13	0	0	0	0	0	0	0	0	0	0	1	0	1	0	0	1942	57	44	2	2	2	0	2	2	0	1	2	2	-1	0	2	1	1	0	0	-1	1999	2003
694910	10034	0	0	0	3	2	0	0	25	26	13	0	0	0	0	0	0	0	0	0	0	1	1	0	0	0	1943	56	43	2	1	1	0	2	2	0	2	1	1	1	0	4	2	1	0	0	-1	1999	2003
695240	10037	0	0	1	2	1	24	23	1711	1709	9	0	0	0	0	0	0	0	0	0	0	1	0	1	0	0	1926	68	59	2	1	2	0	2	2	0	1	3	2	1	0	1	1	1	0	1	-1	1994	2002
704580	20012	0	0	1	1	3	1	1	39	39	4	0	0	0	0	0	0	0	0	0	0	1	1	1	0	0	1950	41	37	3	2	2	0	2	2	0	1	1	2	2	0	3	4	1	0	0	-1	1991	2002
710780	20040	0	0	1	1	2	0	0	5	5	3	1	1	1	1	1	1	1	1	1	1	1	1	1	1	1	1936	53	50	3	1	1	1	2	2	1	2	1	2	3	1	2	2	1	0	1	-1	1989	2003
746090	26065	0	0	0	2	1	0	0	575	11	1	0	0	0	0	0	0	0	0	0	0	0	0	0	0	0	1940	47	46	6	2	1	0	2	2	0	2	1	3	-1	0	1	1	1	0	0	-1	1987	2003
750170	26008	0	0	1	1	2	14	0	432	11	11	0	0	0	0	0	0	0	0	0	0	0	0	0	0	0	1932	64	54	6	4	1	1	2	2	0	2	1	1	2	0	1	3	1	0	1	-1	1996	2002
750400	26007	0	0	0	1	1	0	0	7	7	5	0	0	0	0	0	0	0	0	0	0	0	0	0	0	0	1936	55	50	6	4	1	0	2	2	0	1	1	3	-1	0	4	4	1	0	1	-1	1991	2003
751010	26025	0	0	1	1	1	0	0	12	6	14	0	0	0	0	0	0	0	0	0	0	0	0	0	0	0	1931	70	55	6	1	1	0	2	2	0	1	1	2	1	0	2	3	1	0	1	-1	2000	2003
791310	10005	0	0	0	1	1	0	0	11	11	11	0	0	0	0	0	0	0	0	0	0	0	0	0	0	0	1932	64	53	2	3	1	0	2	2	0	2	1	1	3	1	2	4	1	0	1	-1	1997	2003
797180	20036	0	0	1	1	1	0	0	8	8	7	1	0	0	1	0	0	0	0	0	0	1	1	0	0	0	1950	44	36	3	1	2	0	2	2	0	2	1	1	1	1	5	2	1	0	1	-1	1993	2002
801560	20003	0	0	1	1	1	1	1	30	31	5	0	0	0	0	0	0	0	0	0	0	0	0	0	0	0	1957	34	29	3	2	1	1	2	2	0	1	2	1	1	1	3	1	1	0	0	-1	1991	2002
827500	25020	0	0	1	1	4	3	3	89	88	5	0	0	0	0	0	0	0	0	0	0	1	0	0	0	1	1950	43	38	5	2	2	0	2	2	0	1	2	1	1	1	4	3	1	0	0	-1	1993	2003
847740	26063	0	0	1	1	3	0	0	1	1	11	1	0	0	1	0	0	0	0	0	0	0	0	0	0	0	1935	62	51	6	3	1	0	2	1	0	1	1	2	-1	0	2	4	1	0	0	-1	1998	2003
848070	26059	0	0	0	2	1	0	0	242	81	12	0	0	0	0	0	0	0	0	0	0	0	0	0	0	0	1946	51	40	6	2	1	0	2	2	0	2	1	3	1	1	3	3	1	0	1	-1	1997	2003
874080	10020	0	0	0	1	1	1	0	22	13	14	0	0	0	0	0	0	0	0	0	0	0	0	0	0	0	1956	44	30	2	2	2	0	2	2	0	2	1	1	-1	1	3	4	1	0	0	-1	2000	2003
881090	20003	0	0	1	1	5	3	3	93	93	2	0	0	0	0	0	0	0	0	0	0	0	0	0	0	0	1959	32	30	3	2	1	0	2	2	0	1	1	1	1	1	3	4	1	0	0	-1	1991	2002
891880	26007	0	0	0	3	1	0	0	116	11	5	0	0	0	0	0	1	0	1	0	1	0	0	0	0	0	1936	55	50	6	4	1	0	2	2	0	2	1	-1	2	0	2	2	1	0	1	-1	1991	2003
893120	26039	0	0	0	2	1	31	12	945	364	9	1	0	1	0	0	0	0	0	0	0	0	0	0	0	0	1957	38	29	6	2	1	0	2	2	0	2	1	1	-1	0	1	3	1	0	0	-1	1995	2002
897410	26062	0	0	1	1	2	5	1	155	16	13	-1	-1	-1	-1	-1	0	0	0	0	0	0	0	0	0	0	1937	62	49	6	2	1	0	2	2	0	2	1	1	1	1	2	2	1	0	0	-1	1999	2003
921740	20040	0	0	1	2	1	8	8	1711	1711	3	1	1	1	1	1	1	1	1	1	1	1	1	1	1	1	1936	53	50	3	1	2	1	-1	-1	1	1	1	1	1	1	3	2	1	0	1	-1	1989	2003
944700	26025	0	0	1	2	1	2	0	111	8	14	0	0	0	0	0	1	1	0	0	0	1	0	1	1	0	1931	69	55	6	3	1	1	1	1	0	3	1	-1	1	0	2	3	1	0	1	-1	2000	2004
944850	26071	0	0	1	1	1	7	6	219	192	7	0	0	0	0	0	0	0	0	0	0	0	0	0	0	0	1935	58	51	6	1	1	0	2	2	0	1	1	-1	1	0	1	2	1	0	1	-1	1993	2004
948840	26070	0	0	1	1	2	1	1	15	15	6	1	0	0	0	1	0	0	0	0	0	0	0	0	0	0	1937	55	49	6	1	1	0	2	2	0	2	2	-1	-1	0	1	6	1	0	1	-1	1992	2004
959100	10026	0	0	1	1	2	0	0	10	10	3	0	0	0	0	0	0	0	0	0	0	0	0	0	0	0	1948	41	38	2	3	1	0	2	2	0	1	1	1	1	0	3	3	1	0	0	-1	1989	2002
965360	10034	0	0	0	1	1	0	0	13	13	14	0	0	0	0	0	0	0	0	0	0	0	0	0	0	0	1943	56	43	2	4	1	0	2	2	0	2	2	1	-1	0	2	4	1	0	0	-1	1999	2003
981590	26047	0	0	1	2	1	0	0	1108	513	8	1	0	1	0	0	0	0	0	0	0	0	0	0	0	0	1927	67	58	6	3	1	0	2	2	0	3	2	1	2	1	2	2	1	0	1	-1	1994	2003
994010	26063	0	0	1	4	1	7	4	310	225	12	0	0	0	0	0	1	0	0	0	1	0	0	0	0	0	1935	63	51	6	1	1	0	2	2	0	2	1	1	1	1	2	1	1	0	0	-1	1998	2002
996470	26047	0	0	1	4	2	0	0	18	17	7	0	0	0	0	0	0	0	0	0	0	0	0	0	0	0	1928	66	59	6	4	1	0	2	2	0	2	1	1	1	0	1	5	1	0	1	-1	1994	2003
997220	26027	0	0	1	1	1	0	0	3	3	10	0	0	0	0	0	0	0	0	0	0	0	0	0	0	0	1937	59	49	6	3	1	0	2	2	0	2	1	1	2	0	1	4	1	0	0	-1	1996	2003
1002050	26059	0	0	0	1	2	2	2	55	59	11	0	0	0	0	0	0	0	0	0	0	0	0	0	0	0	1946	52	40	6	1	1	0	2	2	0	2	2	1	-1	1	2	4	1	0	1	-1	1997	2004
1012800	20009	0	0	1	1	3	1	1	30	30	10	0	0	0	0	0	0	0	0	0	0	0	0	0	0	0	1934	63	53	3	2	1	0	2	2	0	2	1	1	-1	1	1	3	1	0	1	-1	1997	2004
1020530	26065	0	0	0	2	2	3	3	184	184	0	0	0	0	0	0	0	0	0	0	0	0	0	0	0	0	1940	47	46	6	2	1	0	2	2	0	1	2	2	1	0	5	2	1	0	0	-1	1987	2003
1026750	26036	0	0	1	1	2	0	0	5	5	12	0	0	0	0	0	0	0	0	0	0	1	0	0	0	1	1938	60	48	6	4	1	0	2	2	0	2	1	3	1	0	2	1	1	0	0	-1	1998	2003
1032090	26070	0	0	1	1	3	1	0	25	6	5	0	0	0	0	0	0	0	0	0	0	0	0	0	0	0	1938	55	49	6	1	1	0	2	2	0	2	1	1	1	1	2	1	1	0	1	-1	1992	2002
1033010	10034	0	0	0	2	1	6	1	764	95	12	1	0	0	1	0	0	0	0	0	0	1	0	0	0	1	1943	56	44	2	2	1	0	2	2	0	1	2	1	1	0	1	2	1	0	0	-1	1999	2003
1035380	10032	0	0	0	2	1	0	0	207	22	9	1	-1	-1	1	-1	0	0	0	0	0	0	0	0	0	0	1946	49	40	2	2	1	0	2	2	0	2	1	1	1	1	1	4	1	0	1	-1	1994	2003
1051730	20039	0	0	1	1	1	10	10	293	293	15	1	0	0	1	0	0	0	0	0	0	0	0	0	0	0	1953	48	33	3	4	1	0	2	2	0	3	1	1	-1	1	1	2	1	0	1	-1	2000	2004
1065940	26008	0	0	1	2	3	15	7	593	300	9	0	0	0	0	0	0	0	0	0	0	0	0	0	0	0	1932	65	56	6	4	1	0	2	2	0	2	3	1	3	0	1	2	1	0	1	-1	1996	2002
1068190	26065	0	0	0	2	1	0	0	29	28	1	1	1	0	0	0	0	0	0	0	0	0	0	0	0	0	1940	47	46	6	3	1	0	2	2	0	3	1	2	1	0	1	3	1	0	0	-1	1987	2003
1076550	10005	0	0	0	1	1	2	0	59	10	11	0	0	0	0	0	1	1	0	0	0	0	0	0	0	0	1932	65	54	2	2	2	0	2	2	0	1	2	3	1	0	2	3	1	0	1	-1	1997	2003
1084150	26059	1	0	0	4	-1	0	0	363	164	10	1	0	1	0	0	1	0	0	1	0	0	0	0	0	0	1946	51	41	6	4	1	0	-1	-1	0	2	1	1	-1	0	5	2	4	1	1	1997	1997	2003
1098800	99999999					2																												-1	-1							2	1
1100450	25002	0	0	0	1	1	0	0	8	8	4	0	0	0	0	0	1	0	0	0	1	0	0	0	0	0	1940	49	46	5	3	2	0	2	2	0	1	1	1	1	0	1	2	1	0	1	-1	1989	2002
1101910	26027	0	0	1	11	1	0	0	214	52	9	0	0	0	0	0	0	0	0	0	0	0	0	0	0	0	1937	59	50	6	4	1	0	2	2	0	2	1	1	1	0	1	2	1	0	0	-1	1996	2003
1104460	26065	1	0	0	1	1	1	0	20	14	1	0	0	0	0	0	0	0	0	0	0	0	0	0	0	0	1940	46	45	6	2	2	0	2	2	0	3	1	3	1	1	5	3	6	0	0	1987	1987	2002
1105350	26027	0	0	1	1	1	0	0	7	7	10	0	0	0	0	0	0	0	0	0	0	0	0	0	0	0	1937	59	49	6	4	1	0	2	2	0	2	1	2	1	0	2	5	1	0	0	-1	1996	2003
[truncated: 48 more columns]

## Sheet: R, Epiwin Output, combined old
id	Number_cells_scored	Number_cells_MN	MN_1000	d_birth	m_birth	y_birth	num_miss	first	days_act	rad_exp	chem_exp	chem_petrol	chem_pest	chem_solv	chem_other	radiotherapy	chemotherapy	alcohol	smoke	Mean86	Mean87	Mean88	Mean89	Mean90	Mean_total	Buccal_date_year	Buccal_date_month	Buccal_date_day	Case_leuk	Year_first_exposed	Year_last_exposed	proxy	proxy_str	number1	first_year	duration	duration_act	days	tse	radiation	radiography	nuclear	army	other_radiation	industry	oil	electrical	road	other_industry
14610	1000	3	3	1	10	1946	1	3	33	2	1	1	2	2	2	2	2	3	1	0	3.17	0	0	0	3.17	2002	12	17	0	1987	1987	0	0	1	1987	1	1	29	8	0	0	0	0	0	0	0	0	0	0
14630	500	0	0	11	12	1938	1	1	55	2	2	2	2	2	2	2	2	1	1	29.8	0	0	0	0	29.8	2003	2	11	0	1986	1986	0	0	1	1986	3	2	91	13	0	0	0	0	0	0	0	0	0	0
15960	300	0	0	19	9	1948	1	3	6	1	1	2	1	2	2	2	2	1	2	0	59	0	0	0	59	2002	11	22	0	1987	1987	0	1	1	1987	0	0	6	7	1	-1	-1	-1	1	0	0	0	0	0
24850	100	3	30	3	6	1957	1	4	99	2	2	2	2	2	2	2	2	1	1	0	0	17.1	0	0	17.1	2003	2	19	0	1988	1988	0	1	1	1988	3	3	99	3	0	0	0	0	0	0	0	0	0	0
44310	1000	4	4	8	12	1946	1	3	11	1	2	2	2	2	2	2	2	3	3	0	0.431	0	0	0	0.431	2004	2	6	0	1987	1987	0	0	1	1987	0	0	11	11	1	0	0	0	1	0	0	0	0	0
77810	200	2	10	22	7	1936	2	1	123	2	2	2	2	2	2	2	2	2	2	16.1	0	0	0	0	16.1	2003	2	7	0	1986	1986	0	1	2	1986	0	0	123	6	0	0	0	0	0	0	0	0	0	0
79170	1000	1	1	1	10	1928	3	2	66	2	2	2	2	2	2	2	2	4	1	64.7	0.236	0	0	0	64.936	2003	2	25	0	1986	1987	0	1	3	1986	1	1	57	8	0	0	0	0	0	0	0	0	0	0
96100	1000	0	0	1	2	1946	1	1	1370	2	1	2	2	2	1	2	2	1	1	1.68	1.22	0.963	0	0.601	5.175	2003	5	30	0	1986	1990	0	0	2	1986	8	1	1711	9	0	0	0	0	0	0	0	0	0	0
96410	1000	0	0	6	4	1953	1	2	34	2	2	2	2	2	2	2	2	5	4	7.24	0	0	0	0	7.24	2002	12	25	0	1986	1986	0	0	1	1986	1	1	34	10	0	0	0	0	0	0	0	0	0	0
120460	1000	0	0	1	4	1950	1	5	138	2	1	2	1	2	2	2	2	3	1	0	0	0	0	0	0.813	2003	2	21	0	-999999	-999999	0	1	1	1989	5	5	138	2	0	0	0	0	0	1	0	0	0	1
127600	200	1	5	14	4	1950	1	1	36	2	1	2	2	2	1	2	2	4	2	275	0	0	0	0	275	2004	2	21	0	1986	1986	0	1	1	1986	1	1	36	8	0	0	0	0	0	1	0	0	0	1
133750	200	1	5	30	11	1947	1	1	31	2	2	2	2	2	2	2	2	2	5	57.7	0	0	0	0	57.7	2003	1	20	0	1986	1986	0	0	1	1986	3	1	93	10	0	0	0	0	0	0	0	0	0	0
150100	1000	0	0	5	8	1937	2	1	13	2	2	2	2	2	2	2	2	1	2	3.29	0	0	0	0	3.29	2003	4	18	0	1986	1986	0	1	2	1986	0	0	30	10	0	0	0	0	0	0	0	0	0	0
150330	500	4	8	1	6	1937	1	2	16	2	2	2	2	2	2	2	2	3	1	0.348	0	0	0	0	0.348	2003	1	29	0	1986	1986	0	1	1	1986	1	1	16	12	0	0	0	0	0	0	0	0	0	0
159760	1000	6	6	1	7	1929	1	2	18	2	1	1	2	2	2	2	2	1	1	5.09	0	0	0	0	5.09	2002	11	24	0	1986	1986	0	0	1	1986	0	1	1	8	0	0	0	0	0	0	0	0	0	0
162770	300	0	0	11	7	1958	1	4	104	2	2	2	2	2	2	2	2	1	4	0	0	1.58	0	0	14.28	2003	2	20	0	1988	1988	0	1	1	1988	3	3	104	2	0	0	0	0	0	0	0	0	0	0
184790	500	3	6	21	7	1954	1	3	52	2	2	2	2	2	2	2	2	4	1	0	39.4	0	0	0	39.4	2003	2	6	0	1987	1987	0	1	1	1987	2	2	52	11	0	0	0	0	0	0	0	0	0	0
191510	500	2	4	24	1	1946	2	1	10	2	2	2	2	2	2	2	2	4	3	197	0	0	0	0	197	2003	8	14	0	1986	1986	0	0	2	1986	0	0	10	8	0	0	0	0	0	0	0	0	0	0
193950	1000	0	0	27	5	1949	1	1	26	2	2	2	2	2	2	2	2	3	5	4.22	0	0	0	0	4.22	2003	5	23	0	1986	1986	0	1	1	1986	1	1	26	8	0	0	0	0	0	0	0	0	0	0
202070	300	0	0	12	10	1948	1	2	20	2	2	2	2	2	2	2	2	4	2	0.364	0	0	0	0	0.364	2002	11	21	0	1986	1986	0	1	1	1986	1	1	20	3	0	0	0	0	0	0	0	0	0	0
202330	1000	1	1	10	7	1942	1	2	19	2	2	2	2	2	2	2	2	2	1	0.377	0	0	0	0	0.377	2002	11	14	0	1986	1986	0	0	1	1986	1	1	19	13	0	0	0	0	0	0	0	0	0	0
217250	360	0	0	5	4	1953	1	4	76	2	2	2	2	2	2	2	2	1	4	0	0	1.73	0	0	1.73	2004	1	20	0	1988	1988	0	1	1	1988	3	3	76	13	0	0	0	0	0	0	0	0	0	0
217520	98	0	0	9	4	1953	1	3	81	2	2	2	2	2	2	2	2	3	1	0	112	0	0	0	112	2004	1	20	0	1987	1987	0	1	1	1987	3	3	81	13	0	0	0	0	0	1	0	0	0	1
232910	1000	3	3	25	7	1947	1	6	98	2	2	2	2	2	2	2	2	5	5	0	0	0	0	49	49	2003	9	12	0	1990	1990	0	1	1	1990	3	3	98	1	0	0	0	0	0	1	0	0	0	1
235730	1400	10	7.14286	25	4	1950	1	4	138	2	1	2	2	2	1	2	2	2	2	0	0	15.6	0	0	15.6	2003	3	12	0	1988	1988	0	1	1	1988	5	5	138	5	0	0	0	0	0	0	0	0	0	0
239190	100	2	20	17	4	1937	2	3	92	2	2	2	2	2	2	2	2	2	3	0	16.1	5.39	0	0	21.49	2003	3	26	0	1987	1988	0	1	2	1987	2	1	129	8	0	0	0	0	0	0	0	0	0	0
250640	1000	1	1	13	1	1958	1	2	88	2	2	2	2	2	2	2	2	4	2	23.6	0	0	0	0	23.6	2003	2	12	0	1986	1986	0	0	1	1986	3	3	88	9	0	0	0	0	0	0	0	0	0	0
251270	500	1	2	17	7	1937	1	2	77	2	1	1	2	2	2	2	2	2	2	0.603	0	0	0	0	0.603	2003	1	27	0	1986	1986	0	1	1	1986	3	3	77	13	0	0	0	0	0	1	0	0	0	1
253970	500	1	2	21	7	1958	1	1	24	1	1	1	2	2	2	2	2	2	5	3.73	0	0	0	0	3.73	2003	2	18	0	1986	1986	0	0	1	1986	4	1	124	9	1	0	0	1	0	0	0	0	0	0
258570	1000	2	2	-1	-1	1951	-1	-1	67	0	0	0	0	0	0	0	0	0	0	75.8	0	0	0	0	75.8	2003	1	14	0	1986	1986	0	0	2	1986	4	2	111	10	1	0	1	0	0	0	0	0	0	0
266220	1000	6	6	3	1	1935	1	1	4	2	2	2	2	2	2	2	2	1	2	11.1	0	0	0	0	11.1	-999999	-999999	-999999	0	1986	1986	0	0	1	1986	0	0	4	11	0	0	0	0	0	0	0	0	0	0
278570	300	4	13.3333	9	5	1957	3	1	97	2	2	2	2	2	2	2	2	6	4	277	0	0	0	0.24	277.388	2003	2	16	0	1986	1990	0	0	3	1986	16	3	500	6	0	0	0	0	0	0	0	0	0	0
280780	1000	4	4	17	4	1957	4	1	44	1	2	2	2	2	2	2	2	5	1	446	65.9	38.3	0	32.1	616	2003	2	26	0	1986	1990	0	0	3	1986	1	1	56	9	1	0	1	0	0	0	0	0	0	0
282200	300	1	3.33333	30	1	1954	2	2	25	2	1	1	2	2	2	2	2	4	5	3.08	0	0	0	0	3.08	2003	1	23	0	1986	1986	0	1	2	1986	0	1	73	12	0	0	0	0	0	0	0	0	0	0
367040	1000	3	3	17	5	1929	2	1	596	2	2	2	2	2	2	2	2	2	3	106	6.35	5.09	0	2.61	123.9	2003	11	20	1	1986	1990	0	0	2	1986	9	2	1488	8	0	0	0	0	0	0	0	0	0	0
367700	1000	1	1	9	1	1938	1	1	12	2	1	2	1	2	2	2	2	5	0	2.89	0	0	0	0	2.89	2003	2	11	0	1986	1986	0	0	1	1986	0	0	12	13	0	0	0	0	0	0	0	0	0	0
377690	1000	1	1	11	4	1950	1	3	76	2	2	2	2	2	2	2	2	2	1	0	18	17.2	0	0	35.2	2004	2	19	0	1987	1988	0	1	1	1987	3	3	76	4	0	0	0	0	0	1	0	0	0	1
403310	300	0	0	18	7	1955	1	1	20	2	2	2	2	2	2	2	2	3	3	6.19	0	0	0	0	6.19	2003	2	20	0	1986	1986	0	0	1	1986	5	1	164	9	0	0	0	0	0	0	0	0	0	0
423870	400	2	5	4	7	1952	2	2	7	2	2	2	2	2	2	2	2	5	4	370	0	0	0	0	370	2003	6	24	0	1986	1986	0	1	2	1986	0	0	7	10	0	0	0	0	0	0	0	0	0	0
431820	1000	5	5	2	1	1936	1	1	19	2	2	2	2	2	2	2	2	4	4	0.109	0.0214	0	0	0	0.1304	2003	3	3	0	1986	1987	0	0	1	1986	15	1	436	5	0	0	0	0	0	0	0	0	0	0
432800	1000	1	1	18	8	1955	1	4	65	2	2	2	2	2	2	2	2	2	4	0	0	36.3	0	0	36.3	2003	1	22	0	1988	1988	0	0	1	1988	2	2	65	7	0	0	0	0	0	0	0	0	0	0
434620	500	0	0	24	4	1937	1	1	20	2	2	2	2	2	2	2	2	3	2	3.2	0	0	0	0	3.2	2003	2	19	0	1986	1986	0	1	1	1986	8	1	225	8	0	0	0	0	0	0	0	0	0	0
435820	1000	0	0	6	8	1955	1	1	8	2	2	2	2	2	2	2	2	2	3	34.3	0	0	0	0	34.3	2003	1	16	0	1986	1986	0	0	1	1986	0	0	14	9	0	0	0	0	0	0	0	0	0	0
442160	300	1	3.33333	18	11	1949	1	3	46	2	1	1	2	2	2	2	2	3	1	0	52.3	0	0	0	52.3	2002	12	10	0	1987	1987	0	1	1	1987	2	2	46	7	0	0	0	0	0	0	0	0	0	0
458350	1000	1	1	1	5	1923	2	1	25	2	2	2	2	2	2	2	2	1	1	3.14	0.5	0	0	0	3.64	2002	11	15	0	1986	1987	0	0	2	1986	2	0	226	5	0	0	0	0	0	0	0	0	0	0
500070	1000	1	1	16	11	1954	7	1	440	2	2	2	2	2	2	2	2	1	1	18.6	0.699	0.315	0	3.35	26.574	2002	12	14	0	1986	1990	0	1	7	1986	8	2	1190	10	0	0	0	0	0	1	0	0	1	0
505570	1000	1	1	31	10	1953	1	2	15	2	1	1	2	2	2	2	2	3	0	0.399	0	0	0	0	0.399	2003	1	16	0	1986	1986	0	1	1	1986	1	1	15	12	0	0	0	0	0	1	1	0	0	0
526680	120	3	25	9	1	1952	1	2	43	2	2	2	2	2	2	2	2	2	5	148	0	0	0	0	148	2003	2	20	0	1986	1986	0	1	1	1986	1	1	43	9	0	0	0	0	0	1	0	0	0	1
534040	1000	1	1	24	11	1945	1	2	167	2	2	2	2	2	2	2	2	1	2	0.00806	0.218	0	0	0	0.22606	2003	3	19	0	1986	1987	0	1	1	1986	6	6	167	8	0	0	0	0	0	0	0	0	0	0
583410	500	0	0	21	5	1936	1	6	18	2	1	2	2	2	1	2	2	5	2	0	0	0	0	0.0413	0.0413	2003	1	17	0	1990	1990	0	0	1	1990	1	1	23	9	0	0	0	0	0	1	0	0	0	1
586970	500	0	0	7	1	1928	1	1	1	2	2	2	2	2	2	2	2	3	4	331	0	0	0	0	331	2003	4	23	0	1986	1986	0	1	1	1986	0	0	2	8	0	0	0	0	0	0	0	0	0	0
589560	500	1	2	25	9	1936	2	1	211	2	1	1	2	2	2	2	2	1	2	59.3	8.94	0	0	0	68.24	2003	1	8	0	1986	1987	0	0	2	1986	0	0	324	5	0	0	0	0	0	0	0	0	0	0
591540	1000	0	0	27	5	1938	2	1	4	2	2	2	2	2	2	2	2	3	3	0.402	0	0	0	0	0.402	2003	2	5	0	1986	1986	0	1	2	1986	0	0	4	7	0	0	0	0	0	0	0	0	0	0
595190	1000	1	1	6	10	1929	1	1	10	2	2	2	2	2	2	2	2	4	3	41.1	0	0	0	0	41.1	-999999	-999999	-999999	0	1986	1986	0	1	1	1986	0	0	10	8	0	0	0	0	0	0	0	0	0	0
615040	1000	2	2	21	5	1929	1	2	22	2	2	2	2	2	2	2	2	1	1	4.52	0	0	0	0	4.52	2003	2	18	0	1986	1986	0	0	1	1986	1	1	22	8	0	0	0	0	0	1	0	0	0	1
618080	300	0	0	16	7	1954	2	1	44	2	1	2	1	2	2	2	2	3	2	8.8	0.263	0	0	0	9.063	2003	2	26	0	1986	1987	0	1	2	1986	0	0	375	12	0	0	0	0	0	0	0	0	0	0
618740	500	2	4	11	6	1936	1	1	6	2	2	2	2	2	2	2	2	3	1	2.74	0	0	0	0	2.74	2003	8	16	0	1986	1986	0	0	1	1986	2	0	52	5	0	0	0	0	0	0	0	0	0	0
624060	500	0	0	12	10	1932	1	1	4	2	1	2	2	2	1	2	2	4	1	1.61	0	0	0	0	1.61	2003	3	15	0	1986	1986	0	1	1	1986	0	0	4	11	0	0	0	0	0	1	0	0	0	1
633250	72	0	0	10	5	1946	1	3	3	2	1	2	1	2	2	2	2	1	2	0	0.00692	0	0	0	0.00692	2003	3	3	0	1987	1987	0	0	1	1987	0	0	1	7	0	0	0	0	0	0	0	0	0	0
646150	300	2	6.66667	19	10	1935	1	3	615	2	2	2	2	2	2	1	2	2	2	0	1.77	2.93	0	1.44	7.52	2002	12	28	0	1987	1990	0	1	1	1987	47	21	1419	7	0	0	0	0	0	0	0	0	0	0
646630	300	2	6.66667	14	2	1935	3	1	594	2	2	2	2	2	2	2	2	3	1	9.16	0.958	1.73	0	1.04	14.138	2004	2	10	0	1986	1990	0	1	3	1986	0	0	1320	7	0	0	0	0	0	0	0	0	0	0
652050	1000	3	3	11	9	1936	4	1	369	1	2	2	2	2	2	2	2	4	1	500	5.69	0.48	0	0	506.464	2003	8	12	0	1986	1988	0	0	5	1986	7	3	924	13	1	0	1	0	0	0	0	0	0	0
676030	100	1	10	18	11	1936	1	1	3	2	2	2	2	2	2	2	2	1	2	2.11	0	0	0	0	2.11	2004	2	20	0	1986	1986	0	0	1	1986	0	0	3	13	0	0	0	0	0	0	0	0	0	0
692370	500	0	0	9	5	1932	1	1	1711	2	2	2	2	2	2	2	2	1	2	8.25	0.809	0.553	0	0.35	10.377	-999999	-999999	-999999	0	1986	1990	0	0	2	1986	8	8	1711	11	0	0	0	0	0	0	0	0	0	0
692670	86	1	11.6279	10	11	1942	1	3	21	2	1	2	1	2	2	2	2	1	2	0	0.446	0	0	0	0.446	2003	3	30	0	1987	1987	0	0	1	1987	1	1	21	13	0	0	0	0	0	0	0	0	0	0
694910	500	2	4	19	8	1943	3	2	26	2	1	1	2	2	2	2	2	2	4	25.6	0	0	0	0	25.6	2003	1	23	0	1986	1986	0	0	3	1986	0	0	25	13	0	0	0	0	0	0	0	0	0	0
695240	200	0	0	7	11	1926	2	1	1709	2	1	2	1	2	2	2	2	1	1	8.61	0.934	0.754	0	0.46	11.322	2002	11	24	0	1986	1990	0	1	2	1986	24	23	1711	9	0	0	0	0	0	0	0	0	0	0
704580	1000	5	5	8	7	1950	1	3	39	2	1	1	1	2	2	2	2	4	3	0	88.7	0	0	0	88.7	-999999	-999999	-999999	0	1987	1987	0	1	1	1987	1	1	39	4	0	0	0	0	0	0	0	0	0	0
710780	1000	0	0	18	6	1936	1	2	5	2	2	2	2	2	2	2	2	2	2	4.9	0	0	0	0	4.9	2003	12	9	0	1986	1986	0	1	1	1986	0	0	5	3	1	1	1	1	1	1	1	1	1	1
746090	430	3	6.97674	6	2	1940	2	1	11	2	2	2	2	2	2	2	2	1	1	28.8	0.128	0	0	0	28.928	2003	1	20	0	1986	1987	0	0	2	1986	0	0	575	1	0	0	0	0	0	0	0	0	0	0
750170	400	0	0	16	8	1932	2	2	11	2	2	2	2	2	2	2	2	3	1	11.1	0.403	0	0	0	11.503	2002	12	16	0	1986	1987	0	1	1	1986	14	0	432	11	0	0	0	0	0	0	0	0	0	0
750400	200	2	10	17	4	1936	1	1	7	2	2	2	2	2	2	2	2	4	4	66.6	0	0	0	0	66.6	2003	1	23	0	1986	1986	0	0	1	1986	0	0	7	5	0	0	0	0	0	0	0	0	0	0
751010	500	1	2	4	2	1931	1	1	6	2	2	2	2	2	2	2	2	3	2	0.564	0	0	0	0	0.564	2003	2	5	0	1986	1986	0	1	1	1986	0	0	12	14	0	0	0	0	0	0	0	0	0	0
791310	100	0	0	12	12	1932	1	1	11	2	2	2	2	2	2	2	2	4	2	2.95	0	0	0	0	2.95	2003	3	21	0	1986	1986	0	0	1	1986	0	0	11	11	0	0	0	0	0	0	0	0	0	0
797180	500	0	0	20	1	1950	1	1	8	1	1	1	2	2	2	2	2	2	5	3.77	0	0	0	0	3.77	-999999	-999999	-999999	0	1986	1986	0	1	1	1986	0	0	8	7	1	0	0	1	0	0	0	0	0	0
801560	600	3	5	24	2	1957	1	1	31	2	2	2	2	2	2	2	2	1	3	268	0	0	0	0	268	2002	12	6	0	1986	1986	0	1	1	1986	1	1	30	5	0	0	0	0	0	0	0	0	0	0
827500	200	1	5	10	9	1950	1	4	88	2	1	2	2	2	1	2	2	3	4	0	0	125	0	0	125	2003	1	15	0	1988	1988	0	1	1	1988	3	3	89	5	0	0	0	0	0	0	0	0	0	0
847740	250	4	16	1	12	1935	1	3	1	1	2	2	2	2	2	2	1	4	2	0	0.0162	0	0	0	0.0162	2003	1	21	0	1987	1987	0	1	1	1987	0	0	1	11	1	0	0	1	0	0	0	0	0	0
848070	300	4	13.3333	4	10	1946	1	1	81	2	2	2	2	2	2	2	2	3	3	10.6	0.681	0.56	0	0.401	12.693	2003	4	23	0	1986	1990	0	0	2	1986	0	0	242	12	0	0	0	0	0	0	0	0	0	0
874080	1000	2	2	30	6	1956	1	1	13	2	2	2	2	2	2	2	2	4	3	30.4	0	0	0	0	30.4	2003	8	3	0	1986	1986	0	0	1	1986	1	0	22	14	0	0	0	0	0	0	0	0	0	0
881090	1000	7	7	11	3	1959	1	5	93	2	2	2	2	2	2	2	2	4	3	0	0	0	0	0	49.7	2002	12	5	0	-999999	-999999	0	1	1	1989	3	3	93	2	0	0	0	0	0	0	0	0	0	0
891880	100	2	20	7	10	1936	3	1	11	2	2	2	2	2	2	2	2	2	2	0.527	0.0167	0	0	0	0.5437	2003	3	17	0	1986	1987	0	0	3	1986	0	0	116	5	0	0	0	0	0	1	0	1	0	1
893120	300	1	3.33333	14	2	1957	1	1	364	1	2	2	2	2	2	2	2	3	1	200	73.2	23.2	0	0	296.4	2002	11	26	0	1986	1988	0	0	2	1986	31	12	945	9	1	0	1	0	0	0	0	0	0	0
897410	1000	1	1	8	6	1937	1	2	16	2	2	2	2	2	2	2	2	2	2	77.8	0	0	0	0	77.8	2003	5	22	0	1986	1986	0	1	1	1986	5	1	155	13	-1	-1	-1	-1	-1	0	0	0	0	0
921740	65	0	0	-1	-1	1936	2	1	1711	0	0	0	0	0	0	0	0	2	3	33.3	2.4	1.7	1.32	1.12	39.84	2003	3	20	0	1986	1990	0	1	2	1986	8	8	1711	3	1	1	1	1	1	1	1	1	1	1
944700	100	1	10	25	4	1931	2	1	8	2	1	2	1	1	2	1	1	3	2	1.51	0.00866	0	0	0	1.51866	2004	3	1	0	1986	1987	0	1	2	1986	2	0	111	14	0	0	0	0	0	1	1	0	0	0
944850	1000	4	4	15	1	1935	1	1	192	2	2	2	2	2	2	2	2	2	1	20	0	0	0	0	20	2004	2	13	0	1986	1986	0	1	1	1986	7	6	219	7	0	0	0	0	0	0	0	0	0	0
948840	86	0	0	27	9	1937	1	2	15	1	2	2	2	2	2	2	2	6	1	1.04	0	0	0	0	1.04	2004	2	6	0	1986	1986	0	1	1	1986	1	1	15	6	1	0	0	0	1	0	0	0	0	0
959100	700	5	7.14286	8	9	1948	1	2	10	2	2	2	2	2	2	2	2	3	3	1.31	0	0	0	0	1.31	-999999	-999999	-999999	0	1986	1986	0	1	1	1986	0	0	10	3	0	0	0	0	0	0	0	0	0	0
965360	300	0	0	10	9	1943	1	1	13	2	2	2	2	2	2	2	2	4	2	8.75	0	0	0	0	8.75	2003	2	26	0	1986	1986	0	0	1	1986	0	0	13	14	0	0	0	0	0	0	0	0	0	0
981590	500	2	4	10	11	1927	2	1	513	1	2	2	2	2	2	2	2	2	2	746	1.48	0.828	0	0	748.441	2003	1	27	0	1986	1988	0	1	2	1986	0	0	1108	8	1	0	1	0	0	0	0	0	0	0
994010	1000	3	3	5	4	1935	4	1	225	2	2	2	2	2	2	2	2	1	2	14.4	0.57	0	0	0	14.97	2002	11	19	0	1986	1987	0	1	4	1986	7	4	310	12	0	0	0	0	0	1	0	0	0	1
996470	1000	1	1	22	7	1928	4	2	17	2	2	2	2	2	2	2	2	5	1	0.127	0.801	0.207	0	0	1.135	2003	2	17	0	1986	1988	0	1	4	1986	0	0	18	7	0	0	0	0	0	0	0	0	0	0
997220	64	1	15.625	10	6	1937	1	1	3	2	2	2	2	2	2	2	2	4	1	13.1	0	0	0	0	13.1	2003	3	28	0	1986	1986	0	1	1	1986	0	0	3	10	0	0	0	0	0	0	0	0	0	0
1002050	1000	5	5	25	2	1946	1	2	59	2	2	2	2	2	2	2	2	4	2	3.24	0	0	0	0	3.24	2004	2	4	0	1986	1986	0	0	1	1986	2	2	55	11	0	0	0	0	0	0	0	0	0	0
1012800	100	0	0	11	10	1934	1	3	30	2	2	2	2	2	2	2	2	3	1	0	0.395	0	0	0	0.395	2004	2	20	0	1987	1987	0	1	1	1987	1	1	30	10	0	0	0	0	0	0	0	0	0	0
1020530	1000	2	2	10	8	1940	2	2	184	2	2	2	2	2	2	2	2	2	5	25.5	8.54	4.69	0	0	38.73	2003	2	18	0	1986	1988	0	0	2	1986	3	3	184	0	0	0	0	0	0	0	0	0	0	0
1026750	1000	2	2	27	3	1938	1	2	5	2	1	2	2	2	1	2	2	1	2	0.0651	0	0	0	0	0.0651	2003	2	20	0	1986	1986	0	1	1	1986	0	0	5	12	0	0	0	0	0	0	0	0	0	0
1032090	500	2	4	10	3	1938	1	3	6	2	2	2	2	2	2	2	2	1	2	0	0.0845	0	0	0	0.0845	2002	12	16	0	1987	1987	0	1	1	1987	1	0	25	5	0	0	0	0	0	0	0	0	0	0
1033010	1000	0	0	27	12	1943	1	1	95	1	1	2	2	2	1	2	2	2	1	1.52	0.633	0.396	0	0	2.549	2003	1	23	0	1986	1988	0	0	2	1986	6	1	764	12	1	0	0	1	0	0	0	0	0	0
1035380	1000	0	0	3	4	1946	2	1	22	1	2	2	2	2	2	2	2	4	1	40.7	0	0	0	0	40.7	2003	8	14	0	1986	1986	0	0	2	1986	0	0	207	9	1	-1	-1	1	-1	0	0	0	0	0
1051730	1000	1	1	7	5	1953	1	1	293	1	2	2	2	2	2	2	2	2	1	61.1	1.94	0	0	0	63.04	2004	1	20	0	1986	1987	0	1	1	1986	10	10	293	15	1	0	0	1	0	0	0	0	0	0
1065940	360	4	11.1111	11	4	1932	2	3	300	2	2	2	2	2	2	2	2	2	1	0	3.57	3.5	0	0	7.725	2002	11	20	0	1987	1988	0	1	2	1987	15	7	593	9	0	0	0	0	0	0	0	0	0	0
1068190	200	3	15	7	5	1940	2	1	28	1	2	2	2	2	2	2	2	3	1	1.32	0	0	0	0	1.32	2003	1	16	0	1986	1986	0	0	2	1986	0	0	29	1	1	1	0	0	0	0	0	0	0	0
1076550	94	1	10.6383	1	2	1932	1	1	10	2	2	2	2	2	2	2	2	3	2	20.8	0	0	0	0	20.8	2003	4	19	0	1986	1986	0	0	1	1986	2	0	59	11	0	0	0	0	0	1	1	0	0	0
1084150	1300	3	2.30769	-1	-1	1946	-1	-1	164	0	0	0	0	0	0	0	0	2	5	0	2	0	0	0.888	2.888	2003	4	24	1	1987	1990	0	0	4	1986	0	0	363	10	1	0	1	0	0	1	0	0	1	0
1098800	500	2	4	-1	-1	1928	-1	2	0	0	0	0	0	0	0	0	0	1	2	0	0	0	0	0	0.394378	2003	5	20	0	-999999	-999999	0	0	0	1986	0	0	0	0	0	0	0	0	0	0	0	0	0	0
1100450	1000	1	1	14	9	1940	1	1	8	2	2	2	2	2	2	2	2	2	1	7.82	0	0	0	0	7.82	2002	11	21	0	1986	1986	0	0	1	1986	0	0	8	4	0	0	0	0	0	1	0	0	0	1
1101910	200	2	10	16	12	1937	10	1	52	2	2	2	2	2	2	2	2	2	1	9.35	6.88	0.0551	0	0	16.2851	2003	4	2	0	1986	1988	0	1	11	1986	0	0	214	9	0	0	0	0	0	0	0	0	0	0
1104460	1000	3	3	15	12	1940	1	1	14	2	2	2	2	2	2	2	2	3	5	262	0	0	0	0	262	2002	12	20	1	1986	1986	0	0	1	1986	1	0	20	1	0	0	0	0	0	0	0	0	0	0
1105350	1000	3	3	13	3	1937	1	1	7	2	2	2	2	2	2	2	2	5	2	355	0	0	0	0	355	2003	2	7	0	1986	1986	0	1	1	1986	0	0	7	10	0	0	0	0	0	0	0	0	0	0
14610	64	0	0	-1	-1	1923	-1	-1	0	0	0	0	0	0	0	0	0	0	0	0	0	0	0	0	0.00692	-999999	-999999	-999999	0	-999999	-999999	0	0	0	1986	0	0	0	0	-1	-1	-1	-1	-1	0	0	0	0	0
1105350	1400	10	30	31	12	1959	10	6	1711	2	2	2	2	2	2	2	2	6	5	746	112	125	1.32	49	748.441	2004	12	30	1	1990	1990	0	1	11	1990	47	23	1711	15	1	1	1	1	1	1	1	1	1	1
[truncated: 44 more columns]

## Sheet: R, Epiwin Output, combined  new
id	stratum	Number_cells_scored	Number_cells_MN	MN_1000	d_birth	m_birth	y_birth	first	days_act	Mean86	Mean87	Mean88	Mean89	Mean90	Mean_total	Buccal_date_year	Buccal_date_month	Buccal_date_day	Case_leuk	Year_first_exposed	Year_last_exposed	proxy	proxy_str	number1	first_year	duration	duration_act	days	tse	radiation	industry	oil	chemical	petroleum	pesticides	solvents	other_chemical	age	age_x	subtype	subtypecll	subtypecll_str	y_dx	reference	y_int	liqtype	flag1	flag2	flag_definite
14610	10032	1000	3	3	1	10	1946	3	33	0	3.17	0	0	0	3.17	2002	12	17	0	1987	1987	0	0	1	1987	1	1	29	8	0	0	0	1	1	0	0	0	48	40	1	0	1	-1	1994	2002	8	1	0	0
14630	10018	500	0	0	11	12	1938	1	55	29.8	0	0	0	0	29.8	2003	2	11	0	1986	1986	0	0	1	1986	3	2	91	13	0	0	0	0	0	0	0	0	60	47	1	0	1	-1	1999	2003	4	0	0	1
15960	10025	300	0	0	19	9	1948	3	6	0	59	0	0	0	59	2002	11	22	0	1987	1987	0	1	1	1987	0	0	6	7	1	0	0	1	0	1	0	0	46	38	1	0	1	-1	1994	2002	8	0	0	0
24850	20003	100	3	30	3	6	1957	4	99	0	0	17.1	0	0	17.1	2003	2	19	0	1988	1988	0	1	1	1988	3	3	99	3	0	0	0	0	0	0	0	0	34	31	1	0	0	-1	1991	2003	3	1	0	0
44310	26059	1000	4	4	8	12	1946	3	11	0	0.431	0	0	0	0.431	2004	2	6	0	1987	1987	0	0	1	1987	0	0	11	11	1	0	0	0	0	0	0	0	51	40	1	0	1	-1	1997	2004	8	0	0	1
77810	26026	200	2	10	22	7	1936	1	123	16.1	0	0	0	0	16.1	2003	2	7	0	1986	1986	0	1	2	1986	0	0	123	6	0	0	0	0	0	0	0	0	56	50	1	0	0	-1	1992	2003	3	0	0	1
79170	26047	1000	1	1	1	10	1928	2	66	64.7	0.236	0	0	0	64.936	2003	2	25	0	1986	1987	0	1	3	1986	1	1	57	8	0	0	0	0	0	0	0	0	66	58	1	0	1	-1	1994	2003	3	0	0	1
96100	10032	1000	0	0	1	2	1946	1	1370	1.68	1.22	0.963	0	0.601	5.175	2003	5	30	0	1986	1990	0	0	2	1986	8	1	1711	9	0	0	0	1	0	0	0	1	49	40	1	0	1	-1	1994	2003	4	0	0	0
96410	10017	1000	0	0	6	4	1953	2	34	7.24	0	0	0	0	7.24	2002	12	25	0	1986	1986	0	0	1	1986	1	1	34	10	0	0	0	0	0	0	0	0	43	33	1	0	1	-1	1996	2002	8	1	0	0
120460	20012	1000	0	0	1	4	1950	5	138	0	0	0	0	0	0.813	2003	2	21	0	-1	-1	0	1	1	1989	5	5	138	2	0	1	0	1	0	1	0	0	41	39	1	0	0	-1	1991	2003	3	0	0	0
127600	25020	200	1	5	14	4	1950	1	36	275	0	0	0	0	275	2004	2	21	0	1986	1986	0	1	1	1986	1	1	36	8	0	1	0	1	0	0	0	1	44	36	1	0	0	-1	1993	2004	3	0	0	0
133750	26061	200	1	5	30	11	1947	1	31	57.7	0	0	0	0	57.7	2003	1	20	0	1986	1986	0	0	1	1986	3	1	93	10	0	0	0	0	0	0	0	0	49	38	1	0	1	-1	1996	2003	3	0	0	0
150100	26027	1000	0	0	5	8	1937	1	13	3.29	0	0	0	0	3.29	2003	4	18	0	1986	1986	0	1	2	1986	0	0	30	10	0	0	0	0	0	0	0	0	59	49	1	0	0	-1	1996	2003	3	0	0	1
150330	26062	500	4	8	1	6	1937	2	16	0.348	0	0	0	0	0.348	2003	1	29	0	1986	1986	0	1	1	1986	1	1	16	12	0	0	0	0	0	0	0	0	62	50	1	0	0	-1	1999	2003	8	0	0	1
159760	10038	1000	6	6	1	7	1929	2	18	5.09	0	0	0	0	5.09	2002	11	24	0	1986	1986	0	0	1	1986	0	1	1	8	0	0	0	1	1	0	0	0	65	57	1	0	1	-1	1994	2002	8	0	0	0
162770	20003	300	0	0	11	7	1958	4	104	0	0	1.58	0	0	14.28	2003	2	20	0	1988	1988	0	1	1	1988	3	3	104	2	0	0	0	0	0	0	0	0	33	30	1	0	0	-1	1991	2003	3	0	0	0
184790	4039	500	3	6	21	7	1954	3	52	0	39.4	0	0	0	39.4	2003	2	6	0	1987	1987	0	1	1	1987	2	2	52	11	0	0	0	0	0	0	0	0	44	33	1	0	0	-1	1998	2003	3	0	0	0
191510	10032	500	2	4	24	1	1946	1	10	197	0	0	0	0	197	2003	8	14	0	1986	1986	0	0	2	1986	0	0	10	8	0	0	0	0	0	0	0	0	49	40	1	0	1	-1	1994	2003	4	1	0	0
193950	10025	1000	0	0	27	5	1949	1	26	4.22	0	0	0	0	4.22	2003	5	23	0	1986	1986	0	1	1	1986	1	1	26	8	0	0	0	0	0	0	0	0	45	37	1	0	1	-1	1994	2003	3	0	0	0
202070	10026	300	0	0	12	10	1948	2	20	0.364	0	0	0	0	0.364	2002	11	21	0	1986	1986	0	1	1	1986	1	1	20	3	0	0	0	0	0	0	0	0	41	38	1	0	0	-1	1989	2002	8	0	0	0
202330	10034	1000	1	1	10	7	1942	2	19	0.377	0	0	0	0	0.377	2002	11	14	0	1986	1986	0	0	1	1986	1	1	19	13	0	0	0	0	0	0	0	0	57	44	1	0	0	-1	1999	2002	8	0	0	0
217250	20039	360	0	0	5	4	1953	4	76	0	0	1.73	0	0	1.73	2004	1	20	0	1988	1988	0	1	1	1988	3	3	76	13	0	0	0	0	0	0	0	0	48	35	1	0	1	-1	2000	2004	3	0	0	1
217520	20039	98	0	0	9	4	1953	3	81	0	112	0	0	0	112	2004	1	20	0	1987	1987	0	1	1	1987	3	3	81	13	0	1	0	0	0	0	0	0	48	34	1	0	1	-1	2000	2004	3	0	0	1
232910	25018	1000	3	3	25	7	1947	6	98	0	0	0	0	49	49	2003	9	12	0	1990	1990	0	1	1	1990	3	3	98	1	0	1	0	0	0	0	0	0	44	43	1	0	0	-1	1991	2003	3	0	0	1
235730	25020	1400	10	7.14286	25	4	1950	4	138	0	0	15.6	0	0	15.6	2003	3	12	0	1988	1988	0	1	1	1988	5	5	138	5	0	0	0	1	0	0	0	1	44	38	1	0	0	-1	1993	2003	11	1	0	0
239190	26027	100	2	20	17	4	1937	3	92	0	16.1	5.39	0	0	21.49	2003	3	26	0	1987	1988	0	1	2	1987	2	1	129	8	0	0	0	0	0	0	0	0	59	51	1	0	0	-1	1996	2003	8	0	0	1
250640	26039	1000	1	1	13	1	1958	2	88	23.6	0	0	0	0	23.6	2003	2	12	0	1986	1986	0	0	1	1986	3	3	88	9	0	0	0	0	0	0	0	0	38	29	1	0	0	-1	1995	2003	8	1	0	1
251270	26062	500	1	2	17	7	1937	2	77	0.603	0	0	0	0	0.603	2003	1	27	0	1986	1986	0	1	1	1986	3	3	77	13	0	1	0	1	1	0	0	0	62	49	1	0	0	-1	1999	2003	8	0	0	1
253970	26039	500	1	2	21	7	1958	1	24	3.73	0	0	0	0	3.73	2003	2	18	0	1986	1986	0	0	1	1986	4	1	124	9	1	0	0	1	1	0	0	0	37	28	1	0	0	-1	1995	2003	8	1	0	1
258570	26061	1000	2	2	-1	-1	1951	-1	67	75.8	0	0	0	0	75.8	2003	1	14	0	1986	1986	0	0	2	1986	4	2	111	10	1	0	0	0	0	0	0	0	45	35	1	0	1	-1	1996	2003	2	1	0	0
266220	10022	1000	6	6	3	1	1935	1	4	11.1	0	0	0	0	11.1	-1	-1	-1	0	1986	1986	0	0	1	1986	0	0	4	11	0	0	0	0	0	0	0	0	62	51	1	0	1	-1	1997	2002	4	1	0	0
278570	26039	300	4	13.3333	9	5	1957	1	97	277	0	0	0	0.24	277.388	2003	2	16	0	1986	1990	0	0	3	1986	16	3	500	6	0	0	0	0	0	0	0	0	38	32	1	0	0	-1	1995	2003	4	0	0	1
280780	26039	1000	4	4	17	4	1957	1	44	446	65.9	38.3	0	32.1	616	2003	2	26	0	1986	1990	0	0	3	1986	1	1	56	9	1	0	0	0	0	0	0	0	38	30	1	0	0	-1	1995	2003	2	0	0	1
282200	10015	300	1	3.33333	30	1	1954	2	25	3.08	0	0	0	0	3.08	2003	1	23	0	1986	1986	0	1	2	1986	0	1	73	12	0	0	0	1	1	0	0	0	45	33	1	0	0	-1	1998	2003	8	0	0	1
367040	10038	1000	3	3	17	5	1929	1	596	106	6.35	5.09	0	2.61	123.9	2003	11	20	1	1986	1990	0	0	2	1986	9	2	1488	8	0	0	0	0	0	0	0	0	65	57	4	1	1	1994	1994	2003	8	0	0	0
367700	10018	1000	1	1	9	1	1938	1	12	2.89	0	0	0	0	2.89	2003	2	11	0	1986	1986	0	0	1	1986	0	0	12	13	0	0	0	1	0	1	0	0	61	48	1	0	1	-1	1999	2003	8	0	0	1
377690	20012	1000	1	1	11	4	1950	3	76	0	18	17.2	0	0	35.2	2004	2	19	0	1987	1988	0	1	1	1987	3	3	76	4	0	1	0	0	0	0	0	0	41	38	1	0	0	-1	1991	2004	3	0	0	0
403310	26039	300	0	0	18	7	1955	1	20	6.19	0	0	0	0	6.19	2003	2	20	0	1986	1986	0	0	1	1986	5	1	164	9	0	0	0	0	0	0	0	0	40	31	1	0	0	-1	1995	2003	4	1	0	1
423870	20013	400	2	5	4	7	1952	2	7	370	0	0	0	0	370	2003	6	24	0	1986	1986	0	1	2	1986	0	0	7	10	0	0	0	0	0	0	0	0	43	34	1	0	0	-1	1995	2003	8	0	0	0
431820	26037	1000	5	5	2	1	1936	1	19	0.109	0.0214	0	0	0	0.1304	2003	3	3	0	1986	1987	0	0	1	1986	15	1	436	5	0	0	0	0	0	0	0	0	55	50	1	0	1	-1	1990	2003	8	0	0	1
432800	26039	1000	1	1	18	8	1955	4	65	0	0	36.3	0	0	36.3	2003	1	22	0	1988	1988	0	0	1	1988	2	2	65	7	0	0	0	0	0	0	0	0	40	33	1	0	0	-1	1995	2003	3	1	0	1
434620	26041	500	0	0	24	4	1937	1	20	3.2	0	0	0	0	3.2	2003	2	19	0	1986	1986	0	1	1	1986	8	1	225	8	0	0	0	0	0	0	0	0	57	49	1	0	1	-1	1994	2003	8	0	0	1
435820	26039	1000	0	0	6	8	1955	1	8	34.3	0	0	0	0	34.3	2003	1	16	0	1986	1986	0	0	1	1986	0	0	14	9	0	0	0	0	0	0	0	0	40	31	1	0	0	-1	1995	2003	8	1	0	1
442160	25020	300	1	3.33333	18	11	1949	3	46	0	52.3	0	0	0	52.3	2002	12	10	0	1987	1987	0	1	1	1987	2	2	46	7	0	0	0	1	1	0	0	0	44	38	1	0	0	-1	1993	2002	3	0	0	0
458350	26023	1000	1	1	1	5	1923	1	25	3.14	0.5	0	0	0	3.64	2002	11	15	0	1986	1987	0	0	2	1986	2	0	226	5	0	0	0	0	0	0	0	0	68	63	1	0	1	-1	1991	2002	4	0	0	1
500070	10015	1000	1	1	16	11	1954	1	440	18.6	0.699	0.315	0	3.35	26.574	2002	12	14	0	1986	1990	0	1	7	1986	8	2	1190	10	0	1	0	0	0	0	0	0	44	33	1	0	0	-1	1998	2002	4	0	0	1
505570	10015	1000	1	1	31	10	1953	2	15	0.399	0	0	0	0	0.399	2003	1	16	0	1986	1986	0	1	1	1986	1	1	15	12	0	1	1	1	1	0	0	0	45	33	1	0	0	-1	1998	2003	8	0	0	1
526680	20013	120	3	25	9	1	1952	2	43	148	0	0	0	0	148	2003	2	20	0	1986	1986	0	1	1	1986	1	1	43	9	0	1	0	0	0	0	0	0	44	34	1	0	0	-1	1995	2003	3	0	0	0
534040	20008	1000	1	1	24	11	1945	2	167	0.00806	0.218	0	0	0	0.22606	2003	3	19	0	1986	1987	0	1	1	1986	6	6	167	8	0	0	0	0	0	0	0	0	49	41	1	0	1	-1	1995	2003	3	1	0	0
583410	26013	500	0	0	21	5	1936	6	18	0	0	0	0	0.0413	0.0413	2003	1	17	0	1990	1990	0	0	1	1990	1	1	23	9	0	1	0	1	0	0	0	1	63	55	1	0	1	-1	1999	2003	8	0	0	1
586970	26047	500	0	0	7	1	1928	1	1	331	0	0	0	0	331	2003	4	23	0	1986	1986	0	1	1	1986	0	0	2	8	0	0	0	0	0	0	0	0	67	58	1	0	1	-1	1994	2003	4	0	0	1
589560	26007	500	1	2	25	9	1936	1	211	59.3	8.94	0	0	0	68.24	2003	1	8	0	1986	1987	0	0	2	1986	0	0	324	5	0	0	0	1	1	0	0	0	55	50	1	0	1	-1	1991	2003	4	0	0	0
591540	26070	1000	0	0	27	5	1938	1	4	0.402	0	0	0	0	0.402	2003	2	5	0	1986	1986	0	1	2	1986	0	0	4	7	0	0	0	0	0	0	0	0	55	48	1	0	1	-1	1992	2003	4	0	0	0
595190	26047	1000	1	1	6	10	1929	1	10	41.1	0	0	0	0	41.1	-1	-1	-1	0	1986	1986	0	1	1	1986	0	0	10	8	0	0	0	0	0	0	0	0	65	57	1	0	1	-1	1994	2002	4	1	0	1
615040	10038	1000	2	2	21	5	1929	2	22	4.52	0	0	0	0	4.52	2003	2	18	0	1986	1986	0	0	1	1986	1	1	22	8	0	1	0	0	0	0	0	0	65	57	1	0	1	-1	1994	2003	8	0	0	0
618080	10015	300	0	0	16	7	1954	1	44	8.8	0.263	0	0	0	9.063	2003	2	26	0	1986	1987	0	1	2	1986	0	0	375	12	0	0	0	1	0	1	0	0	44	32	1	0	0	-1	1998	2003	4	0	0	1
618740	26007	500	2	4	11	6	1936	1	6	2.74	0	0	0	0	2.74	2003	8	16	0	1986	1986	0	0	1	1986	2	0	52	5	0	0	0	0	0	0	0	0	55	50	1	0	1	-1	1991	2003	4	0	0	0
624060	26008	500	0	0	12	10	1932	1	4	1.61	0	0	0	0	1.61	2003	3	15	0	1986	1986	0	1	1	1986	0	0	4	11	0	1	0	1	0	0	0	1	64	54	1	0	1	-1	1996	2003	8	0	0	1
633250	10032	72	0	0	10	5	1946	3	3	0	0.00692	0	0	0	0.00692	2003	3	3	0	1987	1987	0	0	1	1987	0	0	1	7	0	0	0	1	0	1	0	0	49	41	1	0	1	-1	1994	2003	8	0	0	0
646150	26018	300	2	6.66667	19	10	1935	3	615	0	1.77	2.93	0	1.44	7.52	2002	12	28	0	1987	1990	0	1	1	1987	47	21	1419	7	0	0	0	0	0	0	0	0	58	51	1	0	1	-1	1994	2002	10	0	0	0
646630	26071	300	2	6.66667	14	2	1935	1	594	9.16	0.958	1.73	0	1.04	14.138	2004	2	10	0	1986	1990	0	1	3	1986	0	0	1320	7	0	0	0	0	0	0	0	0	58	51	1	0	1	-1	1993	2004	4	0	0	0
652050	26013	1000	3	3	11	9	1936	1	369	500	5.69	0.48	0	0	506.464	2003	8	12	0	1986	1988	0	0	5	1986	7	3	924	13	1	0	0	0	0	0	0	0	63	50	1	0	1	-1	1999	2003	4	0	0	1
676030	26013	100	1	10	18	11	1936	1	3	2.11	0	0	0	0	2.11	2004	2	20	0	1986	1986	0	0	1	1986	0	0	3	13	0	0	0	0	0	0	0	0	63	49	1	0	1	-1	1999	2004	4	0	0	1
692370	10005	500	0	0	9	5	1932	1	1711	8.25	0.809	0.553	0	0.35	10.377	-1	-1	-1	0	1986	1990	0	0	2	1986	8	8	1711	11	0	0	0	0	0	0	0	0	65	54	1	0	1	-1	1997	2003	4	1	0	0
692670	10034	86	1	11.6279	10	11	1942	3	21	0	0.446	0	0	0	0.446	2003	3	30	0	1987	1987	0	0	1	1987	1	1	21	13	0	0	0	1	0	1	0	0	57	44	1	0	0	-1	1999	2003	8	1	0	0
694910	10034	500	2	4	19	8	1943	2	26	25.6	0	0	0	0	25.6	2003	1	23	0	1986	1986	0	0	3	1986	0	0	25	13	0	0	0	1	1	0	0	0	56	43	1	0	0	-1	1999	2003	9	1	0	0
695240	10037	200	0	0	7	11	1926	1	1709	8.61	0.934	0.754	0	0.46	11.322	2002	11	24	0	1986	1990	0	1	2	1986	24	23	1711	9	0	0	0	1	0	1	0	0	68	59	1	0	1	-1	1994	2002	8	0	0	0
704580	20012	1000	5	5	8	7	1950	3	39	0	88.7	0	0	0	88.7	-1	-1	-1	0	1987	1987	0	1	1	1987	1	1	39	4	0	0	0	1	1	1	0	0	41	37	1	0	0	-1	1991	2002	3	0	0	0
710780	20040	1000	0	0	18	6	1936	2	5	4.9	0	0	0	0	4.9	2003	12	9	0	1986	1986	0	1	1	1986	0	0	5	3	1	1	1	1	1	1	1	1	53	50	1	0	1	-1	1989	2003	8	1	1	0
746090	26065	430	3	6.97674	6	2	1940	1	11	28.8	0.128	0	0	0	28.928	2003	1	20	0	1986	1987	0	0	2	1986	0	0	575	1	0	0	0	0	0	0	0	0	47	46	1	0	0	-1	1987	2003	2	0	0	1
750170	26008	400	0	0	16	8	1932	2	11	11.1	0.403	0	0	0	11.503	2002	12	16	0	1986	1987	0	1	1	1986	14	0	432	11	0	0	0	0	0	0	0	0	64	54	1	0	1	-1	1996	2002	8	0	0	1
750400	26007	200	2	10	17	4	1936	1	7	66.6	0	0	0	0	66.6	2003	1	23	0	1986	1986	0	0	1	1986	0	0	7	5	0	0	0	0	0	0	0	0	55	50	1	0	1	-1	1991	2003	3	0	0	0
751010	26025	500	1	2	4	2	1931	1	6	0.564	0	0	0	0	0.564	2003	2	5	0	1986	1986	0	1	1	1986	0	0	12	14	0	0	0	0	0	0	0	0	70	55	1	0	1	-1	2000	2003	8	0	0	1
791310	10005	100	0	0	12	12	1932	1	11	2.95	0	0	0	0	2.95	2003	3	21	0	1986	1986	0	0	1	1986	0	0	11	11	0	0	0	0	0	0	0	0	64	53	1	0	1	-1	1997	2003	4	0	0	0
797180	20036	500	0	0	20	1	1950	1	8	3.77	0	0	0	0	3.77	-1	-1	-1	0	1986	1986	0	1	1	1986	0	0	8	7	1	0	0	1	1	0	0	0	44	36	1	0	1	-1	1993	2002	4	0	0	0
801560	20003	600	3	5	24	2	1957	1	31	268	0	0	0	0	268	2002	12	6	0	1986	1986	0	1	1	1986	1	1	30	5	0	0	0	0	0	0	0	0	34	29	1	0	0	-1	1991	2002	3	1	0	0
827500	25020	200	1	5	10	9	1950	4	88	0	0	125	0	0	125	2003	1	15	0	1988	1988	0	1	1	1988	3	3	89	5	0	0	0	1	0	0	0	1	43	38	1	0	0	-1	1993	2003	3	1	0	0
847740	26063	250	4	16	1	12	1935	3	1	0	0.0162	0	0	0	0.0162	2003	1	21	0	1987	1987	0	1	1	1987	0	0	1	11	1	0	0	0	0	0	0	0	62	51	1	0	0	-1	1998	2003	8	0	0	0
848070	26059	300	4	13.3333	4	10	1946	1	81	10.6	0.681	0.56	0	0.401	12.693	2003	4	23	0	1986	1990	0	0	2	1986	0	0	242	12	0	0	0	0	0	0	0	0	51	40	1	0	1	-1	1997	2003	4	0	0	1
874080	10020	1000	2	2	30	6	1956	1	13	30.4	0	0	0	0	30.4	2003	8	3	0	1986	1986	0	0	1	1986	1	0	22	14	0	0	0	0	0	0	0	0	44	30	1	0	0	-1	2000	2003	8	0	0	1
881090	20003	1000	7	7	11	3	1959	5	93	0	0	0	0	0	49.7	2002	12	5	0	-1	-1	0	1	1	1989	3	3	93	2	0	0	0	0	0	0	0	0	32	30	1	0	0	-1	1991	2002	3	0	0	0
891880	26007	100	2	20	7	10	1936	1	11	0.527	0.0167	0	0	0	0.5437	2003	3	17	0	1986	1987	0	0	3	1986	0	0	116	5	0	1	0	0	0	0	0	0	55	50	1	0	1	-1	1991	2003	8	0	0	0
893120	26039	300	1	3.33333	14	2	1957	1	364	200	73.2	23.2	0	0	296.4	2002	11	26	0	1986	1988	0	0	2	1986	31	12	945	9	1	0	0	0	0	0	0	0	38	29	1	0	0	-1	1995	2002	2	1	0	1
897410	26062	1000	1	1	8	6	1937	2	16	77.8	0	0	0	0	77.8	2003	5	22	0	1986	1986	0	1	1	1986	5	1	155	13	-1	0	0	0	0	0	0	0	62	49	1	0	0	-1	1999	2003	8	0	0	1
921740	20040	65	0	0	-1	-1	1936	1	1711	33.3	2.4	1.7	1.32	1.12	39.84	2003	3	20	0	1986	1990	0	1	2	1986	8	8	1711	3	1	1	1	1	1	1	1	1	53	50	1	0	1	-1	1989	2003	4	1	1	0
944700	26025	100	1	10	25	4	1931	1	8	1.51	0.00866	0	0	0	1.51866	2004	3	1	0	1986	1987	0	1	2	1986	2	0	111	14	0	1	1	1	0	1	1	0	69	55	1	0	1	-1	2000	2004	8	0	0	1
944850	26071	1000	4	4	15	1	1935	1	192	20	0	0	0	0	20	2004	2	13	0	1986	1986	0	1	1	1986	7	6	219	7	0	0	0	0	0	0	0	0	58	51	1	0	1	-1	1993	2004	8	0	0	0
948840	26070	86	0	0	27	9	1937	2	15	1.04	0	0	0	0	1.04	2004	2	6	0	1986	1986	0	1	1	1986	1	1	15	6	1	0	0	0	0	0	0	0	55	49	1	0	1	-1	1992	2004	8	0	0	0
959100	10026	700	5	7.14286	8	9	1948	2	10	1.31	0	0	0	0	1.31	-1	-1	-1	0	1986	1986	0	1	1	1986	0	0	10	3	0	0	0	0	0	0	0	0	41	38	1	0	0	-1	1989	2002	8	0	0	0
965360	10034	300	0	0	10	9	1943	1	13	8.75	0	0	0	0	8.75	2003	2	26	0	1986	1986	0	0	1	1986	0	0	13	14	0	0	0	0	0	0	0	0	56	43	1	0	0	-1	1999	2003	3	1	0	0
981590	26047	500	2	4	10	11	1927	1	513	746	1.48	0.828	0	0	748.441	2003	1	27	0	1986	1988	0	1	2	1986	0	0	1108	8	1	0	0	0	0	0	0	0	67	58	1	0	1	-1	1994	2003	2	0	0	1
994010	26063	1000	3	3	5	4	1935	1	225	14.4	0.57	0	0	0	14.97	2002	11	19	0	1986	1987	0	1	4	1986	7	4	310	12	0	1	0	0	0	0	0	0	63	51	1	0	0	-1	1998	2002	4	0	0	0
996470	26047	1000	1	1	22	7	1928	2	17	0.127	0.801	0.207	0	0	1.135	2003	2	17	0	1986	1988	0	1	4	1986	0	0	18	7	0	0	0	0	0	0	0	0	66	59	1	0	1	-1	1994	2003	8	0	0	1
997220	26027	64	1	15.625	10	6	1937	1	3	13.1	0	0	0	0	13.1	2003	3	28	0	1986	1986	0	1	1	1986	0	0	3	10	0	0	0	0	0	0	0	0	59	49	1	0	0	-1	1996	2003	4	0	0	1
1002050	26059	1000	5	5	25	2	1946	2	59	3.24	0	0	0	0	3.24	2004	2	4	0	1986	1986	0	0	1	1986	2	2	55	11	0	0	0	0	0	0	0	0	52	40	1	0	1	-1	1997	2004	8	0	0	1
1012800	20009	100	0	0	11	10	1934	3	30	0	0.395	0	0	0	0.395	2004	2	20	0	1987	1987	0	1	1	1987	1	1	30	10	0	0	0	0	0	0	0	0	63	53	1	0	1	-1	1997	2004	8	0	0	0
1020530	26065	1000	2	2	10	8	1940	2	184	25.5	8.54	4.69	0	0	38.73	2003	2	18	0	1986	1988	0	0	2	1986	3	3	184	0	0	0	0	0	0	0	0	0	47	46	1	0	0	-1	1987	2003	3	0	0	1
1026750	26036	1000	2	2	27	3	1938	2	5	0.0651	0	0	0	0	0.0651	2003	2	20	0	1986	1986	0	1	1	1986	0	0	5	12	0	0	0	1	0	0	0	1	60	48	1	0	0	-1	1998	2003	8	0	0	0
1032090	26070	500	2	4	10	3	1938	3	6	0	0.0845	0	0	0	0.0845	2002	12	16	0	1987	1987	0	1	1	1987	1	0	25	5	0	0	0	0	0	0	0	0	55	49	1	0	1	-1	1992	2002	8	0	0	0
1033010	10034	1000	0	0	27	12	1943	1	95	1.52	0.633	0.396	0	0	2.549	2003	1	23	0	1986	1988	0	0	2	1986	6	1	764	12	1	0	0	1	0	0	0	1	56	44	1	0	0	-1	1999	2003	9	1	0	0
1035380	10032	1000	0	0	3	4	1946	1	22	40.7	0	0	0	0	40.7	2003	8	14	0	1986	1986	0	0	2	1986	0	0	207	9	1	0	0	0	0	0	0	0	49	40	1	0	1	-1	1994	2003	4	1	0	0
1051730	20039	1000	1	1	7	5	1953	1	293	61.1	1.94	0	0	0	63.04	2004	1	20	0	1986	1987	0	1	1	1986	10	10	293	15	1	0	0	0	0	0	0	0	48	33	1	0	1	-1	2000	2004	3	0	0	1
1065940	26008	360	4	11.1111	11	4	1932	3	300	0	3.57	3.5	0	0	7.725	2002	11	20	0	1987	1988	0	1	2	1987	15	7	593	9	0	0	0	0	0	0	0	0	65	56	1	0	1	-1	1996	2002	10	0	0	1
1068190	26065	200	3	15	7	5	1940	1	28	1.32	0	0	0	0	1.32	2003	1	16	0	1986	1986	0	0	2	1986	0	0	29	1	1	0	0	0	0	0	0	0	47	46	1	0	0	-1	1987	2003	4	0	0	1
1076550	10005	94	1	10.6383	1	2	1932	1	10	20.8	0	0	0	0	20.8	2003	4	19	0	1986	1986	0	0	1	1986	2	0	59	11	0	1	1	0	0	0	0	0	65	54	1	0	1	-1	1997	2003	4	0	0	0
1084150	26059	1300	3	2.30769	-1	-1	1946	-1	164	0	2	0	0	0.888	2.888	2003	4	24	1	1987	1990	0	0	4	1986	0	0	363	10	1	1	0	0	0	0	0	0	51	41	4	1	1	1997	1997	2003	10	0	0	1
1098800	99999999	500	2	4	-1	-1	1928	2	0	0	0	0	0	0	0.394378	2003	5	20	-1	-1	-1	-1	-1	-1	1986	-1	-1	-1	-1	-1	-1	-1	-1	-1	-1	-1	-1	-1	-1	-1	-1	-1	-1	-1	-1	-1	-1	-1	-1
1100450	25002	1000	1	1	14	9	1940	1	8	7.82	0	0	0	0	7.82	2002	11	21	0	1986	1986	0	0	1	1986	0	0	8	4	0	1	0	0	0	0	0	0	49	46	1	0	1	-1	1989	2002	4	0	0	1
1101910	26027	200	2	10	16	12	1937	1	52	9.35	6.88	0.0551	0	0	16.2851	2003	4	2	0	1986	1988	0	1	11	1986	0	0	214	9	0	0	0	0	0	0	0	0	59	50	1	0	0	-1	1996	2003	4	0	0	1
1104460	26065	1000	3	3	15	12	1940	1	14	262	0	0	0	0	262	2002	12	20	1	1986	1986	0	0	1	1986	1	0	20	1	0	0	0	0	0	0	0	0	46	45	6	0	0	1987	1987	2002	4	0	0	1
1105350	26027	1000	3	3	13	3	1937	1	7	355	0	0	0	0	355	2003	2	7	0	1986	1986	0	1	1	1986	0	0	7	10	0	0	0	0	0	0	0	0	59	49	1	0	0	-1	1996	2003	4	0	0	1
14610	4039	64	0	0	-1	-1	1923	-1	0	0	0	0	0	0	0.00692	-1	-1	-1	-1	-1	-1	-1	-1	-1	1986	-1	-1	-1	-1	-1	-1	-1	-1	-1	-1	-1	-1	-1	-1	-1	-1	-1	-1	-1	-1	-1	-1	-1	-1
1105350	99999999	1400	10	30	31	12	1959	6	1711	746	112	125	1.32	49	748.441	2004	12	30	1	1990	1990	0	1	11	1990	47	23	1711	15	1	1	1	1	1	1	1	1	70	63	6	1	1	1997	2000	2004	11	1	1	1
[truncated: 52 more columns]

## Sheet: Lookup
Original (Bazyka)												Zablotska relinked							liqtype	liqtype_recode	Description	Q, sorted	ID, sorted	Original ID			Non-missing dates of buccal sampling
Mean86	Mean87	Mean88	Mean89	Mean90	Mean total		Buccal sample date					Mean86	Mean87	Mean88	Mean89	Mean90	Mean_total		-1	-1	unknown	q0014610	14610	14610	0		Buccal_date_year	Buccal_date_month	Buccal_date_day			Mean date of buccal sampling
0	3.17	0	0	0	3.17		37607		Mean MN / 1000			0	3.17	0	0	0	3.17		0	0	unknown	q0014630	14630	14630	0		2002	12	17	2002-12-17		2003-04-09 21:01:42
29.8	0	0	0	0	29.8		37663		SD(MN / 10000)			29.8	0	0	0	0	29.8		2	1	early responders and firefighters	q0015960	15960	15960	0		2003	2	11	2003-02-11
0	59	0	0	0	59		37582					0	59	0	0	0	59		3	3	military personnel	q0024850	24850	24850	0		2002	11	22	2002-11-22
0	0	17.1	0	0	17.1		37671		Mean dose			0	0	17.1	0	0	17.1		4	1	early responders and firefighters	q0044310	44310	44310	0		2003	2	19	2003-02-19
0	0.431	0	0	0	0.431		38023		Maximum dose			0	0.431	0	0	0	0.431		8	4	drivers and construction workers	q0077810	77810	77810	0		2004	2	6	2004-02-06
16.1	0	0	0	0	16.1		37659					16.1	0	0	0	0	16.1		9	2	professional nuclear power workers	q0079170	79170	79170	0		2003	2	7	2003-02-07
64.7	0.236	0	0	0	64.936		37677					64.7	0.236	0	0	0	64.936		10	4	drivers and construction workers	q0096100	96100	96100	0		2003	2	25	2003-02-25
1.68	1.22	0.963	0	0.601	5.175		37771					1.68	1.22	0.963	0	0.601	5.175		11	2	professional nuclear power workers	q0096410	96410	96410	0		2003	5	30	2003-05-30
7.24	0	0	0	0	7.24		37615					7.24	0	0	0	0	7.24					q0120460	120460	120460	0		2002	12	25	2002-12-25
0	0	0	0	0	0.813		37673					0	0	0	0	0	0.813					q0127600	127600	127600	0		2003	2	21	2003-02-21
275	0	0	0	0	275		38038					275	0	0	0	0	275					q0133750	133750	133750	0		2004	2	21	2004-02-21
57.7	0	0	0	0	57.7		37641					57.7	0	0	0	0	57.7					q0150100	150100	150100	0		2003	1	20	2003-01-20
3.29	0	0	0	0	3.29		37729					3.29	0	0	0	0	3.29					q0150330	150330	150330	0		2003	4	18	2003-04-18
0.348	0	0	0	0	0.348		37650					0.348	0	0	0	0	0.348					q0159760	159760	159760	0		2003	1	29	2003-01-29
5.09	0	0	0	0	5.09		37584					5.09	0	0	0	0	5.09					q0162770	162770	162770	0		2002	11	24	2002-11-24
0	0	1.58	0	0	14.28		37672					0	0	1.58	0	0	14.28					q0184790	184790	184790	0		2003	2	20	2003-02-20
0	39.4	0	0	0	39.4		37658					0	39.4	0	0	0	39.4					q0191510	191510	191510	0		2003	2	6	2003-02-06
197	0	0	0	0	197		37847					197	0	0	0	0	197					q0193950	193950	193950	0		2003	8	14	2003-08-14
4.22	0	0	0	0	4.22		37764					4.22	0	0	0	0	4.22					q0202070	202070	202070	0		2003	5	23	2003-05-23
0.364	0	0	0	0	0.364		37581					0.364	0	0	0	0	0.364					q0202330	202330	202330	0		2002	11	21	2002-11-21
0.377	0	0	0	0	0.377		37574					0.377	0	0	0	0	0.377					q0217250	217250	217250	0		2002	11	14	2002-11-14
0	0	1.73	0	0	1.73		38006					0	0	1.73	0	0	1.73					q0217520	217520	217520	0		2004	1	20	2004-01-20
0	112	0	0	0	112		38006					0	112	0	0	0	112					q0232910	232910	232910	0		2004	1	20	2004-01-20
0	0	0	0	49	49		37876					0	0	0	0	49	49					q0235730	235730	235730	0		2003	9	12	2003-09-12
0	0	15.6	0	0	15.6		37692					0	0	15.6	0	0	15.6					q0239190	239190	239190	0		2003	3	12	2003-03-12
0	16.1	5.39	0	0	21.49		37706					0	16.1	5.39	0	0	21.49					q0250640	250640	250640	0		2003	3	26	2003-03-26
23.6	0	0	0	0	23.6		37664					23.6	0	0	0	0	23.6					q0251270	251270	251270	0		2003	2	12	2003-02-12
0.603	0	0	0	0	0.603		37648					0.603	0	0	0	0	0.603					q0253970	253970	253970	0		2003	1	27	2003-01-27
3.73	0	0	0	0	3.73		37670					3.73	0	0	0	0	3.73					q0258570	258570	258570	0		2003	2	18	2003-02-18
75.8	0	0	0	0	75.8		37668					75.8	0	0	0	0	75.8					q0266220	266220	266220	0		2003	1	14	2003-01-14
11.1	0	0	0	0	11.1		37678					11.1	0	0	0	0	11.1					q0278570	278570	278570	0		2003	2	16	2003-02-16
277	0	0	0	0.24	277.388		37644					277	0	0	0	0.24	277.388					q0280780	280780	280780	0		2003	2	26	2003-02-26
446	65.9	38.3	0	32.1	616		37945					446	65.9	38.3	0	32.1	616					q0282200	282200	282200	0		2003	1	23	2003-01-23
3.08	0	0	0	0	3.08		37663					3.08	0	0	0	0	3.08					q0367040	367040	367040	0		2003	11	20	2003-11-20
106	6.35	5.09	0	2.61	123.9		38036					106	6.35	5.09	0	2.61	123.9					q0367700	367700	367700	0		2003	2	11	2003-02-11
2.89	0	0	0	0	2.89		37672					2.89	0	0	0	0	2.89					q0377690	377690	377690	0		2004	2	19	2004-02-19
0	18	17.2	0	0	35.2		37796					0	18	17.2	0	0	35.2					q0403310	403310	403310	0		2003	2	20	2003-02-20
6.19	0	0	0	0	6.19		37683					6.19	0	0	0	0	6.19					q0423870	423870	423870	0		2003	6	24	2003-06-24
370	0	0	0	0	370		37643					370	0	0	0	0	370					q0431820	431820	431820	0		2003	3	3	2003-03-03
0.109	0.0214	0	0	0	0.1304		37671					0.109	0.0214	0	0	0	0.1304					q0432800	432800	432800	0		2003	1	22	2003-01-22
0	0	36.3	0	0	36.3		37637					0	0	36.3	0	0	36.3					q0434620	434620	434620	0		2003	2	19	2003-02-19
3.2	0	0	0	0	3.2		37600					3.2	0	0	0	0	3.2					q0435820	435820	435820	0		2003	1	16	2003-01-16
34.3	0	0	0	0	34.3		37575					34.3	0	0	0	0	34.3					q0442160	442160	442160	0		2002	12	10	2002-12-10
0	52.3	0	0	0	52.3		37604					0	52.3	0	0	0	52.3					q0458350	458350	458350	0		2002	11	15	2002-11-15
3.14	0.5	0	0	0	3.64		37637					3.14	0.5	0	0	0	3.64					q0500070	500070	500070	0		2002	12	14	2002-12-14
18.6	0.699	0.315	0	3.35	26.574		37672					18.6	0.699	0.315	0	3.35	26.574					q0505570	505570	505570	0		2003	1	16	2003-01-16
0.399	0	0	0	0	0.399		37699					0.399	0	0	0	0	0.399					q0526680	526680	526680	0		2003	2	20	2003-02-20
148	0	0	0	0	148		37638					148	0	0	0	0	148					q0534040	534040	534040	0		2003	3	19	2003-03-19
0.00806	0.218	0	0	0	0.22606		37734					0.00806	0.218	0	0	0	0.22606					q0583410	583410	583410	0		2003	1	17	2003-01-17
0	0	0	0	0.0413	0.0413		37629					0	0	0	0	0.0413	0.0413					q0586970	586970	586970	0		2003	4	23	2003-04-23
331	0	0	0	0	331		37657					331	0	0	0	0	331					q0589560	589560	589560	0		2003	1	8	2003-01-08
59.3	8.94	0	0	0	68.24		37670					59.3	8.94	0	0	0	68.24					q0591540	591540	591540	0		2003	2	5	2003-02-05
0.402	0	0	0	0	0.402		37678					0.402	0	0	0	0	0.402					q0595190	595190	595190	0		2003	2	18	2003-02-18
41.1	0	0	0	0	41.1		37849					41.1	0	0	0	0	41.1					q0615040	615040	615040	0		2003	2	26	2003-02-26
4.52	0	0	0	0	4.52		37695					4.52	0	0	0	0	4.52					q0618080	618080	618080	0		2003	8	16	2003-08-16
8.8	0.263	0	0	0	9.063		37683					8.8	0.263	0	0	0	9.063					q0618740	618740	618740	0		2003	3	15	2003-03-15
2.74	0	0	0	0	2.74		37618					2.74	0	0	0	0	2.74					q0624060	624060	624060	0		2003	3	3	2003-03-03
1.61	0	0	0	0	1.61		38027					1.61	0	0	0	0	1.61					q0633250	633250	633250	0		2002	12	28	2002-12-28
0	0.00692	0	0	0	0.00692		37845					0	0.00692	0	0	0	0.00692					q0646150	646150	646150	0		2004	2	10	2004-02-10
0	1.77	2.93	0	1.44	7.52		38037					0	1.77	2.93	0	1.44	7.52					q0646630	646630	646630	0		2003	8	12	2003-08-12
9.16	0.958	1.73	0	1.04	14.138		37710					9.16	0.958	1.73	0	1.04	14.138					q0652050	652050	652050	0		2004	2	20	2004-02-20
500	5.69	0.48	0	0	506.464		37644					500	5.69	0.48	0	0	506.464					q0676030	676030	676030	0		2003	3	30	2003-03-30
2.11	0	0	0	0	2.11		37584					2.11	0	0	0	0	2.11					q0692370	692370	692370	0		2003	1	23	2003-01-23
8.25	0.809	0.553	0	0.35	10.377		37964					8.25	0.809	0.553	0	0.35	10.377					q0692670	692670	692670	0		2002	11	24	2002-11-24
0	0.446	0	0	0	0.446		37641					0	0.446	0	0	0	0.446					q0694910	694910	694910	0		2003	12	9	2003-12-09
25.6	0	0	0	0	25.6		37606					25.6	0	0	0	0	25.6					q0695240	695240	695240	0		2003	1	20	2003-01-20
8.61	0.934	0.754	0	0.46	11.322		37644					8.61	0.934	0.754	0	0.46	11.322					q0704580	704580	704580	0		2002	12	16	2002-12-16
0	88.7	0	0	0	88.7		37657					0	88.7	0	0	0	88.7					q0710780	710780	710780	0		2003	1	23	2003-01-23
4.9	0	0	0	0	4.9		37701					4.9	0	0	0	0	4.9					q0746090	746090	746090	0		2003	2	5	2003-02-05
28.8	0.128	0	0	0	28.928		37596					28.8	0.128	0	0	0	28.928					q0750170	750170	750170	0		2003	3	21	2003-03-21
11.1	0.403	0	0	0	11.503		37636					11.1	0.403	0	0	0	11.503					q0750400	750400	750400	0		2002	12	6	2002-12-06
66.6	0	0	0	0	66.6		37642					66.6	0	0	0	0	66.6					q0751010	751010	751010	0		2003	1	15	2003-01-15
0.564	0	0	0	0	0.564		37734					0.564	0	0	0	0	0.564										2003	1	21	2003-01-21
2.95	0	0	0	0	2.95		37836					2.95	0	0	0	0	2.95										2003	4	23	2003-04-23
3.77	0	0	0	0	3.77		37595					3.77	0	0	0	0	3.77										2003	8	3	2003-08-03
268	0	0	0	0	268		37697					268	0	0	0	0	268										2002	12	5	2002-12-05
0	0	125	0	0	125		37586					0	0	125	0	0	125										2003	3	17	2003-03-17
0	0.0162	0	0	0	0.0162		37763					0	0.0162	0	0	0	0.0162										2002	11	26	2002-11-26
10.6	0.681	0.56	0	0.401	12.693		38047					10.6	0.681	0.56	0	0.401	12.693										2003	5	22	2003-05-22
30.4	0	0	0	0	30.4		38030					30.4	0	0	0	0	30.4										2003	3	20	2003-03-20
0	0	0	0	0	49.7		38023					0	0	0	0	0	49.7										2004	3	1	2004-03-01
0.527	0.0167	0	0	0	0.5437		37678					0.527	0.0167	0	0	0	0.5437										2004	2	13	2004-02-13
200	73.2	23.2	0	0	296.4		37648					200	73.2	23.2	0	0	296.4										2004	2	6	2004-02-06
77.8	0	0	0	0	77.8		37579					77.8	0	0	0	0	77.8										2003	2	26	2003-02-26
33.3	2.4	1.7	1.32	1.12	39.84		37669					33.3	2.4	1.7	1.32	1.12	39.84										2003	1	27	2003-01-27
1.51	0.00866	0	0	0	1.51866		37708					1.51	0.00866	0	0	0	1.51866										2002	11	19	2002-11-19
20	0	0	0	0	20		38021					20	0	0	0	0	20										2003	2	17	2003-02-17
1.04	0	0	0	0	1.04		38037					1.04	0	0	0	0	1.04										2003	3	28	2003-03-28
1.31	0	0	0	0	1.31		37670					1.31	0	0	0	0	1.31										2004	2	4	2004-02-04
8.75	0	0	0	0	8.75		37672					8.75	0	0	0	0	8.75										2004	2	20	2004-02-20
746	1.48	0.828	0	0	748.441		37606					746	1.48	0.828	0	0	748.441										2003	2	18	2003-02-18
14.4	0.57	0	0	0	14.97		37644					14.4	0.57	0	0	0	14.97										2003	2	20	2003-02-20
0.127	0.801	0.207	0	0	1.135		37847					0.127	0.801	0.207	0	0	1.135										2002	12	16	2002-12-16
13.1	0	0	0	0	13.1		38006					13.1	0	0	0	0	13.1										2003	1	23	2003-01-23
3.24	0	0	0	0	3.24		37580					3.24	0	0	0	0	3.24										2003	8	14	2003-08-14
0	0.395	0	0	0	0.395		37637					0	0.395	0	0	0	0.395										2004	1	20	2004-01-20
25.5	8.54	4.69	0	0	38.73		37730					25.5	8.54	4.69	0	0	38.73										2002	11	20	2002-11-20
0.0651	0	0	0	0	0.0651		37581					0.0651	0	0	0	0	0.0651										2003	1	16	2003-01-16
0	0.0845	0	0	0	0.0845		37713					0	0.0845	0	0	0	0.0845										2003	4	19	2003-04-19
1.52	0.633	0.396	0	0	2.549		37610					1.52	0.633	0.396	0	0	2.549										2003	4	24	2003-04-24
40.7	0	0	0	0	40.7		37659					40.7	0	0	0	0	40.7										2003	5	20	2003-05-20
61.1	1.94	0	0	0	63.04		37635					61.1	1.94	0	0	0	63.04										2002	11	21	2002-11-21
0	3.57	3.5	0	0	7.725		37700					0	3.57	3.5	0	0	7.725										2003	4	2	2003-04-02
1.32	0	0	0	0	1.32		37735					1.32	0	0	0	0	1.32										2002	12	20	2002-12-20
20.8	0	0	0	0	20.8		37761					20.8	0	0	0	0	20.8										2003	2	7	2003-02-07
0	2	0	0	0.888	2.888		min	2002-11-14				0	2	0	0	0.888	2.888
				0	0.394378		mean	2003-04-10								0	0.394378
7.82	0	0	0	0	7.82		max	2004-03-01				7.82	0	0	0	0	7.82
9.35	6.88	0.0551	0	0	16.2851							9.35	6.88	0.0551	0	0	16.2851
262	0	0	0	0	262							262	0	0	0	0	262
355	0	0	0	0	355							355	0	0	0	0	355

## Sheet: R output
Variables	Description	Min	Max		Used as potentially confounding vars for analysis	Non-trivial	Factor variable	R missing value variables (if needed (for non-factor variables))	Transform to positive	Bind to dataset	Regression terms	Summary terms	Summary terms non-tumour	Summary terms non-tumour new
id	Personal Identification number - the ordering number of the subject record in the cohort file, the last digit is "0".	14610	1105350		0	1	0
stratum	Stratum number consisting of 4 or 5 digits. Last 3 digits specify the ordering number of case in the spesific oblast. 1st and 2nd or only 1st digits specify oblast code.	4039	99999999		0	1	0
Number_cells_scored	Number of cells scored in micronucleus assay	64	1400		0	1	0
Number_cells_MN	Number of cells with micronuclei among cells scored	0	10		0	1	1
MN_1000	Number of micronuclei per 1000 cells scored	0	30		0	1	0
d_birth	birth day	-1	31		0	1	0
m_birth	birth month	-1	12		0	1	0
y_birth	birth year	1923	1959		0	1	0
first	period of first mission to the Chornobyl zone	-1	6		1	1	1				factor(first) +	summary(factor(first))	summary(factor(Ukraine.data.nc$first))	summary(factor(Ukraine.data.nc_new$first))
days_act	duration of active work in the Chornobyl zone in days	0	1711		1	1	0	days_act_MIS<-ifelse(days_act < 0,1,0)	days_act_NON_ZERO <- pmax(days_act,0)	days_act_NON_ZERO, days_act_MIS,	days_act_NON_ZERO + days_act_MIS +	summary(days_act)
Mean86	annual dose in 1986 (mGy)	0	746		0	1	0
Mean87	annual dose in 1987 (mGy)	0	112		0	1	0
Mean88	annual dose in 1988 (mGy)	0	125		0	1	0
Mean89	annual dose in 1989 (mGy)	0	1.32		0	1	1
Mean90	annual dose in 1990 (mGy)	0	49		0	1	0
Mean_total	total dose (mGy)	0.00692	748.441		0	1	0
Buccal_date_year	Buccal cell sampling date, year	-1	2004		0	1	0
Buccal_date_month	Buccal cell sampling date, month	-1	12		0	1	0
Buccal_date_day	Buccal cell sampling date, day	-1	30		0	1	0
Case_leuk	Case of leukemia in the study of Zablotska et al 2013	-1	1		1	1	1				factor(Case_leuk) +	summary(factor(Case_leuk))	summary(factor(Ukraine.data.nc$Case_leuk))	summary(factor(Ukraine.data.nc_new$Case_leuk))
Year_first_exposed	year first exposed via work in Chornobyl exclusion zone (calculated from dose record)	-1	1990		1	1	1				factor(Year_first_exposed) +	summary(factor(Year_first_exposed))	summary(factor(Ukraine.data.nc$Year_first_exposed))	summary(factor(Ukraine.data.nc_new$Year_first_exposed))
Year_last_exposed	year last exposed via work in Chornobyl exclusion zone (calculated from dose record)	-1	1990		1	1	1				factor(Year_last_exposed) +	summary(factor(Year_last_exposed))	summary(factor(Ukraine.data.nc$Year_last_exposed))	summary(factor(Ukraine.data.nc_new$Year_last_exposed))
proxy	proxy interviews	-1	0		1	1	1				factor(proxy) +	summary(factor(proxy))	summary(factor(Ukraine.data.nc$proxy))	summary(factor(Ukraine.data.nc_new$proxy))
proxy_str	proxy status based on the cases status in the set	-1	1		1	1	1				factor(proxy_str) +	summary(factor(proxy_str))	summary(factor(Ukraine.data.nc$proxy_str))	summary(factor(Ukraine.data.nc_new$proxy_str))
number1	number of missions	-1	11		1	1	0	number1_MIS<-ifelse(number1 < 0,1,0)	number1_NON_ZERO <- pmax(number1,0)	number1_NON_ZERO, number1_MIS,	number1_NON_ZERO + number1_MIS +	summary(number1)
first_year	year first exposed via work in Chernobyl exclusion zone	1986	1990		1	1	1				factor(first_year) +	summary(factor(first_year))	summary(factor(Ukraine.data.nc$first_year))	summary(factor(Ukraine.data.nc_new$first_year))
duration	total duration of work in the Chornobyl zone in months	-1	47		1	1	0	duration_MIS<-ifelse(duration < 0,1,0)	duration_NON_ZERO <- pmax(duration,0)	duration_NON_ZERO, duration_MIS,	duration_NON_ZERO + duration_MIS +	summary(duration)
duration_act	duration of active work in the Chornobyl zone in months	-1	23		1	1	0	duration_act_MIS<-ifelse(duration_act < 0,1,0)	duration_act_NON_ZERO <- pmax(duration_act,0)	duration_act_NON_ZERO, duration_act_MIS,	duration_act_NON_ZERO + duration_act_MIS +	summary(duration_act)
days	total duration of work in the Chornobyl zone in days	-1	1711		1	1	0	days_MIS<-ifelse(days < 0,1,0)	days_NON_ZERO <- pmax(days,0)	days_NON_ZERO, days_MIS,	days_NON_ZERO + days_MIS +	summary(days)
tse	time since first exposure in the zone until diagnosis (for cases) and reference time (for controls) in years; tse<0 (n=4) is set to 0	-1	15		1	1	0	tse_MIS<-ifelse(tse < 0,1,0)	tse_NON_ZERO <- pmax(tse,0)	tse_NON_ZERO, tse_MIS,	tse_NON_ZERO + tse_MIS +	summary(tse)
radiation	non-Chornobyl work with radiation exposure	-1	1		1	1	1				factor(radiation) +	summary(factor(radiation))	summary(factor(Ukraine.data.nc$radiation))	summary(factor(Ukraine.data.nc_new$radiation))
industry	work in hazardous industries	-1	1		1	1	1				factor(industry) +	summary(factor(industry))	summary(factor(Ukraine.data.nc$industry))	summary(factor(Ukraine.data.nc_new$industry))
oil	oil or chemical industry	-1	1		1	1	1				factor(oil) +	summary(factor(oil))	summary(factor(Ukraine.data.nc$oil))	summary(factor(Ukraine.data.nc_new$oil))
chemical	non-Chornobyl work with hazardous chemicals	-1	1		1	1	1				factor(chemical) +	summary(factor(chemical))	summary(factor(Ukraine.data.nc$chemical))	summary(factor(Ukraine.data.nc_new$chemical))
petroleum	work in petroleum industry	-1	1		1	1	1				factor(petroleum) +	summary(factor(petroleum))	summary(factor(Ukraine.data.nc$petroleum))	summary(factor(Ukraine.data.nc_new$petroleum))
pesticides	work with pesticides	-1	1		1	1	1				factor(pesticides) +	summary(factor(pesticides))	summary(factor(Ukraine.data.nc$pesticides))	summary(factor(Ukraine.data.nc_new$pesticides))
solvents	work with solvents	-1	1		1	1	1				factor(solvents) +	summary(factor(solvents))	summary(factor(Ukraine.data.nc$solvents))	summary(factor(Ukraine.data.nc_new$solvents))
other_chemical	work with hazardous chemicals not mentioned in above categories	-1	1		1	1	1				factor(other_chemical) +	summary(factor(other_chemical))	summary(factor(Ukraine.data.nc$other_chemical))	summary(factor(Ukraine.data.nc_new$other_chemical))
age	age at diagnosis (for cases) and age at reference date (for controls)	-1	70		1	1	0	age_MIS<-ifelse(age < 0,1,0)	age_NON_ZERO <- pmax(age,0)	age_NON_ZERO, age_MIS,	age_NON_ZERO + age_MIS +	summary(age)
age_x	age at first exposure in the zone	-1	63		1	1	0	age_x_MIS<-ifelse(age_x < 0,1,0)	age_x_NON_ZERO <- pmax(age_x,0)	age_x_NON_ZERO, age_x_MIS,	age_x_NON_ZERO + age_x_MIS +	summary(age_x)
subtype	subtype of leukemia	-1	6		1	1	1				factor(subtype) +	summary(factor(subtype))	summary(factor(Ukraine.data.nc$subtype))	summary(factor(Ukraine.data.nc_new$subtype))
subtypecll	CLL subtype, 0=no, 1=yes	-1	1		1	1	1				factor(subtypecll) +	summary(factor(subtypecll))	summary(factor(Ukraine.data.nc$subtypecll))	summary(factor(Ukraine.data.nc_new$subtypecll))
subtypecll_str	CLL subtype, based on the case status, matching controls set to case status, 0=no 1=yes	-1	1		1	1	1				factor(subtypecll_str) +	summary(factor(subtypecll_str))	summary(factor(Ukraine.data.nc$subtypecll_str))	summary(factor(Ukraine.data.nc_new$subtypecll_str))
y_dx	year of diagnosis; for controls set to -1	-1	1997		1	1	1				factor(y_dx) +	summary(factor(y_dx))	summary(factor(Ukraine.data.nc$y_dx))	summary(factor(Ukraine.data.nc_new$y_dx))
reference	reference year set to year of diagnosis (for cases) and for controls is the same as for matched case	-1	2000		1	1	1				factor(reference) +	summary(factor(reference))	summary(factor(Ukraine.data.nc$reference))	summary(factor(Ukraine.data.nc_new$reference))
y_int	year of interview, 2009-2009	-1	2004		1	1	1				factor(y_int) +	summary(factor(y_int))	summary(factor(Ukraine.data.nc$y_int))	summary(factor(Ukraine.data.nc_new$y_int))
liqtype	type of work performed in the Chornobyl zone during first mission	-1	11		1	1	0	liqtype_MIS<-ifelse(liqtype < 0,1,0)	liqtype_NON_ZERO <- pmax(liqtype,0)	liqtype_NON_ZERO, liqtype_MIS,	liqtype_NON_ZERO + liqtype_MIS +	summary(liqtype)
flag1	additional controls re-distributed among cases	-1	1		1	1	1				factor(flag1) +	summary(factor(flag1))	summary(factor(Ukraine.data.nc$flag1))	summary(factor(Ukraine.data.nc_new$flag1))
flag2	controls used in risk analysis for Phase I but now matched to their original case used in set Phase II	-1	1		1	1	1				factor(flag2) +	summary(factor(flag2))	summary(factor(Ukraine.data.nc$flag2))	summary(factor(Ukraine.data.nc_new$flag2))
flag_definite	certainty in the leukemia diagnosis, definite+probable=1 vs. other=0	-1	1		1	1	1				factor(flag_definite) +	summary(factor(flag_definite))	summary(factor(Ukraine.data.nc$flag_definite))	summary(factor(Ukraine.data.nc_new$flag_definite))
phase	study phase (phase I vs phase II)	-1	2		1	1	1				factor(phase) +	summary(factor(phase))	summary(factor(Ukraine.data.nc$phase))	summary(factor(Ukraine.data.nc_new$phase))
COM1_EXP1	dosimetry expert's opinion about the quality of interview during the 1st mission to the 30-km zone	-1	3		1	1	1				factor(COM1_EXP1) +	summary(factor(COM1_EXP1))	summary(factor(Ukraine.data.nc$COM1_EXP1))	summary(factor(Ukraine.data.nc_new$COM1_EXP1))
COM2_EXP1	dosimetry expert's opinion about the quality of interview during the 2nd mission to the 30-km zone	-1	4		1	1	1				factor(COM2_EXP1) +	summary(factor(COM2_EXP1))	summary(factor(Ukraine.data.nc$COM2_EXP1))	summary(factor(Ukraine.data.nc_new$COM2_EXP1))
COM3_EXP1	dosimetry expert's opinion about the quality of interview during the 3rd mission to the 30-km zone	-1	2		1	1	1				factor(COM3_EXP1) +	summary(factor(COM3_EXP1))	summary(factor(Ukraine.data.nc$COM3_EXP1))	summary(factor(Ukraine.data.nc_new$COM3_EXP1))
QUES1	interviewer's opinion on the quality of questionnaire: Did subject reply with interest?	-1	3		1	1	1				factor(QUES1) +	summary(factor(QUES1))	summary(factor(Ukraine.data.nc$QUES1))	summary(factor(Ukraine.data.nc_new$QUES1))
QUES2	interviewer's opinion on the quality of questionnaire: Did the worker remember his job in the 30-km zone?	-1	4		1	1	1				factor(QUES2) +	summary(factor(QUES2))	summary(factor(Ukraine.data.nc$QUES2))	summary(factor(Ukraine.data.nc_new$QUES2))
liquid	clean-up worker with data on interviewer's opinion about the quality of interview; 1=available	-1	1		1	1	1				factor(liquid) +	summary(factor(liquid))	summary(factor(Ukraine.data.nc$liquid))	summary(factor(Ukraine.data.nc_new$liquid))
liquid_proxy	proxy for clean-up worker with data on interviewer's opinion about the quality of interview; 1=available	-1	-1		1	0	1
exp	expert dosimetrist who prepared dosimetric questionnaire for input into RADRUE	-1	2		1	1	1				factor(exp) +	summary(factor(exp))	summary(factor(Ukraine.data.nc$exp))	summary(factor(Ukraine.data.nc_new$exp))
time_int_ch	time from interview to chemotherapy (date of start of chemotherapy for CLL and date of diagnosis for non-CLL)	-1	15.2536		1	1	0	time_int_ch_MIS<-ifelse(time_int_ch < 0,1,0)	time_int_ch_NON_ZERO <- pmax(time_int_ch,0)	time_int_ch_NON_ZERO, time_int_ch_MIS,	time_int_ch_NON_ZERO + time_int_ch_MIS +	summary(time_int_ch)
set	cases with direct interviews	-1	1		1	1	1				factor(set) +	summary(factor(set))	summary(factor(Ukraine.data.nc$set))	summary(factor(Ukraine.data.nc_new$set))
t11	if time_int_ch ≠ 99 and time_int_ch ≠ -1 and cases=1 and proxy=0 and -1≤time_int_ch≤1 then t11=1;else t11=0;	-1	0		1	1	1				factor(t11) +	summary(factor(t11))	summary(factor(Ukraine.data.nc$t11))	summary(factor(Ukraine.data.nc_new$t11))
t1515	if time_int_ch ≠ 99 and time_int_ch ≠ -1 and cases=1 and proxy=0 and -1.5≤time_int_ch≤1.5 then t1515=1;else t1515=0;	-1	0		1	1	1				factor(t1515) +	summary(factor(t1515))	summary(factor(Ukraine.data.nc$t1515))	summary(factor(Ukraine.data.nc_new$t1515))
t12	if time_int_ch ≠ 99 and time_int_ch ≠ -1 and cases=1 and proxy=0 and -1.0≤time_int_ch≤2.0 then t12=1;else t12=0;	-1	0		1	1	1				factor(t12) +	summary(factor(t12))	summary(factor(Ukraine.data.nc$t12))	summary(factor(Ukraine.data.nc_new$t12))
t22	if time_int_ch ≠ 99 and time_int_ch ≠ -1 and cases=1 and proxy=0 and -2.0<time_int_ch<2.0 then t22=1; else t22=0	-1	1		1	1	1				factor(t22) +	summary(factor(t22))	summary(factor(Ukraine.data.nc$t22))	summary(factor(Ukraine.data.nc_new$t22))
liqtype_recode	type of work performed in the Chornobyl zone during the first mission recoded (from liqtype) (missing/early responders & firefighters/professional nuclear power workers/military personnel/drivers & construction workers)	-1	4		1	1	1				factor(liqtype_recode) +	summary(factor(liqtype_recode))	summary(factor(Ukraine.data.nc$liqtype_recode))	summary(factor(Ukraine.data.nc_new$liqtype_recode))
num_miss	Number of missions to the Chornobyl exclusion zone	1	10		1	1	0	num_miss_MIS<-ifelse(num_miss < 0,1,0)	num_miss_NON_ZERO <- pmax(num_miss,0)	num_miss_NON_ZERO, num_miss_MIS,	num_miss_NON_ZERO + num_miss_MIS +	summary(num_miss)
rad_exp	Has the study subject ever worked with radiation (other than the time the study subject spent in the Chornobyl area)	-1	2		1	1	1				factor(rad_exp) +	summary(factor(rad_exp))	summary(factor(Ukraine.data.nc$rad_exp))	summary(factor(Ukraine.data.nc_new$rad_exp))
rad_radiography	Has the study subject ever worked with radiation as industrial radiographer (other than time study subject spent in the Chornobyl area)	-1	2		1	1	1				factor(rad_radiography) +	summary(factor(rad_radiography))	summary(factor(Ukraine.data.nc$rad_radiography))	summary(factor(Ukraine.data.nc_new$rad_radiography))
rad_nuclear	Has the study subject ever worked with radiation in the nuclear industry (including NPP, other than time the study subject spent in the Chornobyl area)	-1	2		1	1	1				factor(rad_nuclear) +	summary(factor(rad_nuclear))	summary(factor(Ukraine.data.nc$rad_nuclear))	summary(factor(Ukraine.data.nc_new$rad_nuclear))
rad_army	Has the study subject ever worked with radiation in army service, other than above (other than time the study subject spent in the Chornobyl area)	-1	2		1	1	1				factor(rad_army) +	summary(factor(rad_army))	summary(factor(Ukraine.data.nc$rad_army))	summary(factor(Ukraine.data.nc_new$rad_army))
rad_other	Has the study subject ever worked with radiation other than in army, nuclear industry (other than time the study subject spent in the Chornobyl area)	-1	2		1	1	1				factor(rad_other) +	summary(factor(rad_other))	summary(factor(Ukraine.data.nc$rad_other))	summary(factor(Ukraine.data.nc_new$rad_other))
haz_exp	study subject ever worked in a hazardous industry (specific types of chemical/electrical/road-building/other)	1	2		1	1	1				factor(haz_exp) +	summary(factor(haz_exp))	summary(factor(Ukraine.data.nc$haz_exp))	summary(factor(Ukraine.data.nc_new$haz_exp))
haz_chem	study subject worked in chemical industry/oil industry (hazardous industry)	1	2		1	1	1				factor(haz_chem) +	summary(factor(haz_chem))	summary(factor(Ukraine.data.nc$haz_chem))	summary(factor(Ukraine.data.nc_new$haz_chem))
haz_el	study subject worked in electrical industry (hazardous industry)	1	2		1	1	1				factor(haz_el) +	summary(factor(haz_el))	summary(factor(Ukraine.data.nc$haz_el))	summary(factor(Ukraine.data.nc_new$haz_el))
haz_road	study subject worked in road-building industry (hazardous industry)	1	2		1	1	1				factor(haz_road) +	summary(factor(haz_road))	summary(factor(Ukraine.data.nc$haz_road))	summary(factor(Ukraine.data.nc_new$haz_road))
haz_other	study subject worked in one of coal mining/military service/metallurgical industry/welding/gas equipment/other hazardous industries (hazardous industry)	1	2		1	1	1				factor(haz_other) +	summary(factor(haz_other))	summary(factor(Ukraine.data.nc$haz_other))	summary(factor(Ukraine.data.nc_new$haz_other))
chem_exp	Has the study subject ever worked with hazardous chemicals?	1	2		1	1	1				factor(chem_exp) +	summary(factor(chem_exp))	summary(factor(Ukraine.data.nc$chem_exp))	summary(factor(Ukraine.data.nc_new$chem_exp))
chem_petrol	study subject worked with petrol (petrol and agricultural pesticides/petrol and organic solvents)	1	2		1	1	1				factor(chem_petrol) +	summary(factor(chem_petrol))	summary(factor(Ukraine.data.nc$chem_petrol))	summary(factor(Ukraine.data.nc_new$chem_petrol))
chem_pest	study subject worked with agricultural pesticides (petrol and agricultural pesticides/agricultural pesticides and organic solvents/agricultural pesticides and other)	1	2		1	1	1				factor(chem_pest) +	summary(factor(chem_pest))	summary(factor(Ukraine.data.nc$chem_pest))	summary(factor(Ukraine.data.nc_new$chem_pest))
chem_solv	study subject worked with organic solvents (petrol and organic solvents/agricultural pesticides and organic solvents)	1	2		1	1	1				factor(chem_solv) +	summary(factor(chem_solv))	summary(factor(Ukraine.data.nc$chem_solv))	summary(factor(Ukraine.data.nc_new$chem_solv))
chem_other	study subject worked with hazardous chemical other than petroleum/agricultural pesticides/organic solvents	1	2		1	1	1				factor(chem_other) +	summary(factor(chem_other))	summary(factor(Ukraine.data.nc$chem_other))	summary(factor(Ukraine.data.nc_new$chem_other))
oblast	Dnipropetrovsk/Kyiv oblast/Kharkiv/Cherkassy/Chernihiv/Kyiv-city	4	26		1	1	1				factor(oblast) +	summary(factor(oblast))	summary(factor(Ukraine.data.nc$oblast))	summary(factor(Ukraine.data.nc_new$oblast))
educ	level of education of interviewee (8 years or less school/high school/trade school/higher education)	1	4		1	1	1				factor(educ) +	summary(factor(educ))	summary(factor(Ukraine.data.nc$educ))	summary(factor(Ukraine.data.nc_new$educ))
urban	Type of settlement (city/village/other)	1	3		1	1	1				factor(urban) +	summary(factor(urban))	summary(factor(Ukraine.data.nc$urban))	summary(factor(Ukraine.data.nc_new$urban))
tumour	history of benign or malignant tumour or leukemia two or more years ago	-1	1		0	1	1
tumor_new	Has a doctor ever told the study subject that they had a tumour (benign or malignant) or leukemia?	1	2		0	1	1
radtx	Has the study subject had radiotherapy for cancer treatment	1	2		1	1	1				factor(radtx) +	summary(factor(radtx))	summary(factor(Ukraine.data.nc$radtx))	summary(factor(Ukraine.data.nc_new$radtx))
chemotx	Has study subject had chemotherapy for cancer tumour	1	2		1	1	1				factor(chemotx) +	summary(factor(chemotx))	summary(factor(Ukraine.data.nc$chemotx))	summary(factor(Ukraine.data.nc_new$chemotx))
radtx_other	Has the study subject ever received radiotherapy for medical conditions other than cancer	-1	2		1	1	1				factor(radtx_other) +	summary(factor(radtx_other))	summary(factor(Ukraine.data.nc$radtx_other))	summary(factor(Ukraine.data.nc_new$radtx_other))
x_dental	Has study subject ever had dental X-ray?	1	2		1	1	1				factor(x_dental) +	summary(factor(x_dental))	summary(factor(Ukraine.data.nc$x_dental))	summary(factor(Ukraine.data.nc_new$x_dental))
x_dental_n	Number of times study subject has had dental X-ray	-1	10		1	1	0	x_dental_n_MIS<-ifelse(x_dental_n < 0,1,0)	x_dental_n_NON_ZERO <- pmax(x_dental_n,0)	x_dental_n_NON_ZERO, x_dental_n_MIS,	x_dental_n_NON_ZERO + x_dental_n_MIS +	summary(x_dental_n)
x_bone	Has interviewee ever had bone X-ray?	-1	2		1	1	1				factor(x_bone) +	summary(factor(x_bone))	summary(factor(Ukraine.data.nc$x_bone))	summary(factor(Ukraine.data.nc_new$x_bone))
x_bone_n	How many times interviewee has had bone X-ray?	-1	15		1	1	0	x_bone_n_MIS<-ifelse(x_bone_n < 0,1,0)	x_bone_n_NON_ZERO <- pmax(x_bone_n,0)	x_bone_n_NON_ZERO, x_bone_n_MIS,	x_bone_n_NON_ZERO + x_bone_n_MIS +	summary(x_bone_n)
x_chest	Has study subject ever had chest X-ray (except fluoroscopy)	-1	2		1	1	1				factor(x_chest) +	summary(factor(x_chest))	summary(factor(Ukraine.data.nc$x_chest))	summary(factor(Ukraine.data.nc_new$x_chest))
x_chest_n	Number of times study subject had chest X-ray (except fluoroscopy)	-1	40		1	1	0	x_chest_n_MIS<-ifelse(x_chest_n < 0,1,0)	x_chest_n_NON_ZERO <- pmax(x_chest_n,0)	x_chest_n_NON_ZERO, x_chest_n_MIS,	x_chest_n_NON_ZERO + x_chest_n_MIS +	summary(x_chest_n)
x_other	Has the interviewee ever had other (than bone, chest, dental) X-ray examination?	-1	2		1	1	1				factor(x_other) +	summary(factor(x_other))	summary(factor(Ukraine.data.nc$x_other))	summary(factor(Ukraine.data.nc_new$x_other))
x_other_n	How many times interviewee has had any other type (than bone, chest, dental) of X-ray examination?	-1	6		1	1	1				factor(x_other_n) +	summary(factor(x_other_n))	summary(factor(Ukraine.data.nc$x_other_n))	summary(factor(Ukraine.data.nc_new$x_other_n))
fam_cancer	Has any interviewee's relative had any solid cancer or leukemia (mother or father, or other relative)?	1	2		1	1	1				factor(fam_cancer) +	summary(factor(fam_cancer))	summary(factor(Ukraine.data.nc$fam_cancer))	summary(factor(Ukraine.data.nc_new$fam_cancer))
sm_reg	Has the interviewee ever smoked regularly?	1	2		1	1	1				factor(sm_reg) +	summary(factor(sm_reg))	summary(factor(Ukraine.data.nc$sm_reg))	summary(factor(Ukraine.data.nc_new$sm_reg))
sm_pday	How many cigarettes did interviewee smoke in a typical day?	-1	45		1	1	0	sm_pday_MIS<-ifelse(sm_pday < 0,1,0)	sm_pday_NON_ZERO <- pmax(sm_pday,0)	sm_pday_NON_ZERO, sm_pday_MIS,	sm_pday_NON_ZERO + sm_pday_MIS +	summary(sm_pday)
alc	How often does interviewee drink alcohol?	1	6		1	1	1				factor(alc) +	summary(factor(alc))	summary(factor(Ukraine.data.nc$alc))	summary(factor(Ukraine.data.nc_new$alc))
AIC optimal model in fit to data excluding 14 cancers (old definition)
Variables	Description
rad_army	Has the study subject ever worked with radiation in army service, other than above (other than time the study subject spent in the Chornobyl area)
x_other	Has the interviewee ever had other (than bone, chest, dental) X-ray examination?
COM1_EXP1	dosimetry expert's opinion about the quality of interview during the 1st mission to the 30-km zone
exp	expert dosimetrist who prepared dosimetric questionnaire for input into RADRUE
x_bone	Has interviewee ever had bone X-ray?
sm_pday	How many cigarettes did interviewee smoke in a typical day?
y_int	year of interview, 2009-2009
age_cen7	#N/A
rad_radiography	Has the study subject ever worked with radiation as industrial radiographer (other than time study subject spent in the Chornobyl area)
industry	work in hazardous industries
haz_el	study subject worked in electrical industry (hazardous industry)
number1	number of missions
haz_road	study subject worked in road-building industry (hazardous industry)
oil	oil or chemical industry
x_dental	Has study subject ever had dental X-ray?
AIC optimal model in fit to data excluding 27 cancers (new definition)
Variables	Description
pesticides	work with pesticides
rad_army	Has the study subject ever worked with radiation in army service, other than above (other than time the study subject spent in the Chornobyl area)
exp	expert dosimetrist who prepared dosimetric questionnaire for input into RADRUE
COM1_EXP1	dosimetry expert's opinion about the quality of interview during the 1st mission to the 30-km zone
x_bone	Has interviewee ever had bone X-ray?
sm_pday	How many cigarettes did interviewee smoke in a typical day?
rad_radiography	Has the study subject ever worked with radiation as industrial radiographer (other than time study subject spent in the Chornobyl area)
x_dental_n	Number of times study subject has had dental X-ray
other_chemical	work with hazardous chemicals not mentioned in above categories
haz_other	study subject worked in one of coal mining/military service/metallurgical industry/welding/gas equipment/other hazardous industries (hazardous industry)
x_other_n	How many times interviewee has had any other type (than bone, chest, dental) of X-ray examination?
COM3_EXP1	dosimetry expert's opinion about the quality of interview during the 3rd mission to the 30-km zone
QUES2	interviewer's opinion on the quality of questionnaire: Did the worker remember his job in the 30-km zone?
x_bone_n	How many times interviewee has had bone X-ray?
flag1	additional controls re-distributed among cases
rad_other	Has the study subject ever worked with radiation other than in army, nuclear industry (other than time the study subject spent in the Chornobyl area)
tse	time since first exposure in the zone until diagnosis (for cases) and reference time (for controls) in years; tse<0 (n=4) is set to 0
liqtype	type of work performed in the Chornobyl zone during first mission

## Sheet: Variables
	Code book for MN DataBase
1	jd	identification number
	Number of cells scored
	Number of cells with MN
	MN/1000
6	d_birth	birth day B6:C28+B6:C50
	m_birth	birth month
	y_birth	birth year
	num_miss	number of missions
7	first	period of first mission to the Chornobyl zone
	c	1=April-May 1986
	c	2=June-December 1986
	c	3=1987
	c	4=1988
	c	5=1989
	c	6=1990
11	days_act	duration of active work in the Chornobyl zone in days
13	rad_exp	(-1 unknown, 1-yes, 2-no)
23	chem_exp	non-Chornobyl work with hazardous chemicals (-1 unknown, 1-yes, 2-no)
24	chem_petrol	petroleum (-1 unknown, 1-yes, 2-no)(-1 recoded to 0 in R output)
25	chem_pest	pesticides (-1 unknown, 1-yes, 2-no)(-1 recoded to 0 in R output)
26	chem_solv	solvents (-1 unknown, 1-yes, 2-no)(-1 recoded to 0 in R output)
27	chem_other	work with hazardous chemicals not mentioned in above categories (-1 unknown, 1-yes, 2-no)(-1 recoded to 0 in R output)
35	radiotherapy	radiotherapy for tumour (-1 unknown, 1-yes, 2-no)(-1 recoded to 0 in R output)
36	chemotherapy	chemotherapy for tumour (-1 unknown, 1-yes, 2-no)(-1 recoded to 0 in R output)
44	alcohol	regular drinking
	c	-1=unknown (-1 recoded to 0 in R output)
	c	1=never
	c	2=once a month or less
	c	3=2-3 times a month
	c	4=once a week
	c	5=several times a week
	c	6=every day
43	smoke	regular smoking
	c	-1=unknown (-1 recoded to 0 in R output)
	c	1=never
	c	2=former
	c	3=less than 10 cigarettes per day
	c	4=10-20 cigarettes per day
	c	5=20+ cigarettes per day
51	Mean86	annual dose in 1986
52	Mean87	annual dose in 1987
53	Mean88	annual dose in 1988
54	Mean89	annual dose in 1989
55	Mean90	annual dose in 1990
	Mean total	Total dose
	Buccal cells sampling date (missing = -1)
	Variables in main data	Order
	alcohol	19
	Buccal_date_day	29
	Buccal_date_month	28
	Buccal_date_year	27
	Case_leuk	30
	chem_exp	12
	chem_other	16
	chem_pest	14
	chem_petrol	13
	chem_solv	15
	chemotherapy	18
	d_birth	5
	days_act	10
	first	9
	id	1
	m_birth	6
	Mean_total	26
	Mean86	21
	Mean87	22
	Mean88	23
	Mean89	24
	Mean90	25
	MN_1000	4
	num_miss	8
	Number_cells_MN	3
	Number_cells_scored	2
	rad_exp	11
	radiotherapy	17
	smoke	20
	y_birth	7
	Year_first_exposed	31
	Year_last_exposed	32

## Sheet: Zablotska variables 2016-2-19
Number	Variable name	Description	In main data
1	jd	identification number	FALSE	Same as variable in Bazyka's data (apart from ID 1098800)
2	stratum	matching set number	FALSE
3	cases	0=control 1=case	FALSE	Same as variable given me by Lydia
4	proxy	proxy interviews, 0=no 1=yes	FALSE
5	proxy_str	proxy status based on the cases status in the set, 0=no, 1=yes	FALSE
6	number1	number of missions	FALSE
7	first	period of first mission to the Chornobyl zone	TRUE	Same as what can be inferred from dose by year, except for three records where this is missing (IDs 120460, 881090, 1098800)
	c	1=April-May 1986
	c	2=June-December 1986
	c	3=1987
	c	4=1988
	c	5=1989
	c	6=1990
8	duration	total durationof work in the Chornobyl zone in months	FALSE
9	duration_act	duration of active work in the Chornobyl zone in months	FALSE
10	days	total durationof work in the Chornobyl zone in days	FALSE
11	days_act	duration of active work in the Chornobyl zone in days	TRUE
12	tse	time since first exposure in the zone until diagnosis (for cases) and reference time (for controls) in years; tse<0 (n=4) is set to 0	FALSE
13	radiation	non-Chornobyl work with radiation exposure	FALSE
	c	-1=missing
	c	0=no
	c	1=yes
14	radiography	industrial radiography	FALSE
15	nuclear	nuclear industry, including NPP	FALSE
16	army	work with radiation in the army service	FALSE
17	other_radiation	other professional activities not mentioned in above categories with potential exposures to radiation	FALSE
18	industry	work in hazardous industries	FALSE
19	oil	oil or chemica industry	FALSE
20	electrical	electric industry	FALSE
21	road	road-building industry	FALSE
22	other_industry	work in other hazardous industries not mentioned in categories above, including coal mining, mettalurgy, welding works, gas equipment, military service and other	FALSE
23	chemical	non-Chornobyl work with hazardous chemicals	FALSE	Coded as 0=unexposed/unknown, 1=exposed? - but discrepancy for ID 710780, 921740
24	petroleum		FALSE	Coded as 0=unexposed/unknown, 1=exposed? - but discrepancy for ID 710780, 921740
25	pesticides		FALSE	Coded as 0=unexposed/unknown, 1=exposed? - but discrepancy for ID 710780, 921740
26	solvents		FALSE	Coded as 0=unexposed/unknown, 1=exposed? - but discrepancy for ID 710780, 921740
27	other_chemical	work with hazardous chemicals not mentioned in above categories	FALSE	Coded as 0=unexposed/unknown, 1=exposed? - but discrepancy for ID 710780, 921740
28	birth	birth year	FALSE
29	age	age at diagnosis (for cases) and age at reference date (for controls)	FALSE
30	age_x	age at first exposure in the zone	FALSE
31	OBL		FALSE
	c	1=Dnipropetrovsk
	c	2=Kyiv oblast
	c	3=Kharkiv
	c	4=Cherkassy
	c	5=Chernihiv
	c	6=Kyiv City
32	education		FALSE
	c	-1=unknown
	c	1=eight years or less
	c	2=high school
	c	3=trade school
	c	4=higher education
33	urban		FALSE
	c	-1=unknown
	c	1=city
	c	2=village
	c	3=other
34	tumour	history of benign or malignant tumour or leukemia at least two years ago	FALSE
35	radiotherapy	radiotherapy for tumour	TRUE	Same as variable in Bazyka's data
36	chemotherapy	chemotherapy for tumour	TRUE	Same as variable in Bazyka's data
37	radio_other	other radiation therapy not listed above	FALSE
38	dental	dental x-rays	FALSE
	c	1=no
	c	2=1-5 x-rays
	c	3=5+ x-rays
39	bone	bone x-rays	FALSE
	c	1=no
	c	2=1-5 x-rays
	c	3=5+ x-rays
40	chest	chest x-rays	FALSE
	c	-1=0=unknown
	c	1=no
	c	2=1-5 x-rays
	c	3=5+ x-rays
41	other	other x-rays, excluding chest, fluoroscopy, and computer tomography	FALSE
	c	-1=0=unknown
	c	1=no
	c	2=1-5 x-rays
	c	3=5+ x-rays
42	family	family history of any cancer or leukemia	FALSE
43	smoke	regular smoking	TRUE	Same as variable in Bazyka's data
	c	-1=unknown
	c	1=never
	c	2=former
	c	3=less than 10 cigarettes per day
	c	4=10-20 cigarettes per day
	c	5=20+ cigarettes per day
44	alcohol	regular drinking	TRUE	Same as variable in Bazyka's data
	c	-1=unknown
	c	1=never
	c	2=once a month or less
	c	3=2-3 times a month
	c	4=once a week
	c	5=several times a week
	c	6=every day
45	subtype	subtype of leukemia	FALSE
	c	1='AML'
	c	2='ALL'
	c	3='AOther'
	c	4='CLL'
	c	5='CML'
	c	6='COther'
	c	0=control
46	subtypecll	CLL subtype, 0=no, 1=yes	FALSE
47	subtypecll_str	CLL subtype, based on the case status, matching controls set to case status, 0=no 1=yes	FALSE
48	y_dx	year of diagnosis; for controls set to -1	FALSE
49	reference	reference year set to year of diagnosis (for cases) and for controls is the same as for matched case	FALSE
50	y_int	year of interview, 2009-2009	FALSE
51	dose86	annual dose in 1986	FALSE
52	dose87	annual dose in 1987	FALSE
53	dose88	annual dose in 1988	FALSE
54	dose89	annual dose in 1989	FALSE
55	dose90	annual dose in 1990	FALSE
56	liqtype	type of work performed in the Chornobyl zone during the first mission	FALSE	Group this variable into 4 categories described in column C : if (liqtype<3 or liqtype=4) then ltype=1; else if (liqtype=5 or liqtype=7 or liqtype=9 or liqtype=11) then ltype=2; else if liqtype=3 then ltype=3; else ltype=4
	c	1=early responders and firefighters
	c	2=professional nuclear power workers
	c	3=military personnel
	c	4=drivers and construction workers
57	flag1	additional controls re-distributed among cases; 0=no, 1=yes	FALSE
58	flag2	controls used in risk analysis for Phase I but now matched to their original case used in set Phase II; 0=no, 1=yes	FALSE
59	flag_definite	certainty in the leukemia diagnosis, definite+probable=1 vs. other=0	FALSE
60	phase	1=phase I, 2=phase II	FALSE
61	COM1_EXP1	Dosimetry expert's opinion about the quality of interview during the 1st mission to the 30-km zone	FALSE
	c	0=missing
	c	1=realistic data
	c	2=questionable data
	c	3=non-realistic data
	c	4=other
62	COM2_EXP1	Dosimetry expert's opinion about the quality of interview during the 2nd mission to the 30-km zone	FALSE
63	COM3_EXP1	Dosimetry expert's opinion about the quality of interview during the 3rd mission to the 30-km zone	FALSE
64	QUES1	Interviewer's opinion on the quality of questionnaire: Did subject reply with interest?	FALSE
	c	-1=missing
	c	0=unknown
	c	1=No
	c	2=relatively interested
	c	3=very interested
65	QUES2	Interviewer's opinion on the quality of questionnaire: Did the worker remember his job in the 30-km zone?	FALSE
	c	-1=missing
	c	0=unknown
	c	1=very well
	c	2=well
	c	3=relatively well
	c	4=bad
	c	5=does not remember
66	liquid	clean-up worker with data on interviewer's opinion about the quality of interview; 1=available	FALSE
67	liquid_proxy	proxy for clean-up worker with data on interviewer's opinion about the quality of interview; 1=available	FALSE
68	exp	expert dosimetrist who prepared dosimetric questionnaire for input into RADRUE	FALSE
69	time_int_ch	time from interview to chemotherapy (date of start of chemotherapy for CLL and date of diagnosis for non-CLL)	FALSE
70	set	cases with direct interviews	FALSE
	c	0=no chemotherapy after diagnosis of leukemia
	c	1=direct interview and chemotherapy after diagnosis of leukemia (20 non-CLL and 37 CLL)
71	t11	if time_int_ch ne 99 and time_int_ch ne -1 and cases=1 and proxy=0 and -1<=time_int_ch<=1 then t11=1;else t11=0;	FALSE	These variables were created for the risk analysis where we could identify cases with short time from chemotherapy to interview. We hypothesized that cases who responded during or shortly after the start of chemotherapy were more likely to give biased answers.
72	t1515	if time_int_ch ne 99 and time_int_ch ne -1 and cases=1 and proxy=0 and -1.5<=time_int_ch<=1.5 then t1515=1;else t1515=0;	FALSE	t11 is a dichotomous variable with 1 for those with time from chemotherapy to interview of <=1years and 0 for all other cases
73	t12	if time_int_ch ne 99 and time_int_ch ne -1 and cases=1 and proxy=0 and -1.0<=time_int_ch<=2.0 then t12=1;else t12=0;	FALSE	t1515 is a dichotomous variable with 1 for those with time from chemotherapy to interview of <=1.5 years and 0 for all other cases
74	t22	if time_int_ch ne 99 and time_int_ch ne -1 and cases=1 and proxy=0 and -2.0<time_int_ch<2.0 then t22=1;else t22=0;	FALSE	t12 is a dichotomous variable with 1 for those with time from chemotherapy to interview of >=1 year but <=2 years and 0 for all other cases
				t22 is a dichotomous variable with 1 for those with time from chemotherapy to interview of 2 years and 0 for all other cases

## Sheet: Comprehensive variables list
	Variable	Description	In new dataset
	age	age at diagnosis (for cases) and age at reference date (for controls)	No
	age_x	age at first exposure in the zone	No
	alcohol	frequency of regular drinking (-1=unknown, 1=never, 2=once a month or less, 3=2-3 times a month, 4=once a week, 5=several times a week, 6=every day)	Yes
	army	work with radiation in the army service	Yes
	birth	birth year	Yes
	bone	Number of bone x-rays (1=no, 2=1-5 x-rays, 3=5+ x-rays)	Yes
	Buccal_date_day	Buccal cell sampling date, day	No
	Buccal_date_month	Buccal cell sampling date, month	No
	Buccal_date_year	Buccal cell sampling date, year	No
	Case_leuk	Case of leukemia in the study of Zablotska et al 2013	No
	cases	0=control 1=case	No
	chem_exp	non-Chornobyl work with hazardous chemicals (-1 unknown, 1-yes, 2-no)	Yes
	chem_other	work with hazardous chemicals not mentioned in above categories (-1 unknown, 1-yes, 2-no)(-1 recoded to 0 in R output)	Yes
	chem_pest	pesticides (-1 unknown, 1-yes, 2-no)(-1 recoded to 0 in R output)	Yes
	chem_petrol	petroleum (-1 unknown, 1-yes, 2-no)(-1 recoded to 0 in R output)	Yes
	chem_solv	solvents (-1 unknown, 1-yes, 2-no)(-1 recoded to 0 in R output)	Yes
	chemical	non-Chornobyl work with hazardous chemicals	No
	chemo	chemotherapy for tumour (-1 unknown, 1-yes, 2-no)(-1 recoded to 0 in R output)	Yes
	chemotherapy	chemotherapy for tumour (-1 unknown, 1-yes, 2-no)(-1 recoded to 0 in R output)	No
	chest	Number of chest x-rays (-1=0=unknown, 1=no, 2=1-5 x-rays, 3=5+ x-rays)	Yes
	COM1_EXP1	dosimetry expert's opinion about the quality of interview during the 1st mission to the 30-km zone	No
	COM2_EXP1	dosimetry expert's opinion about the quality of interview during the 2nd mission to the 30-km zone	No
	COM3_EXP1	dosimetry expert's opinion about the quality of interview during the 3rd mission to the 30-km zone	No
	d_birth	birth day	No
	days	total duration of work in the Chornobyl zone in days	No
	days_act	duration of active work in the Chornobyl zone in days	No
	dental	number of dental x-rays (1=no, 2=1-5 x-rays, 3=5+ x-rays)	Yes
	dose86	annual dose in 1986 (mGy)	No
	dose87	annual dose in 1987 (mGy)	No
	dose88	annual dose in 1988 (mGy)	No
	dose89	annual dose in 1989 (mGy)	No
	dose90	annual dose in 1990 (mGy)	No
	duration	total duration of work in the Chornobyl zone in months	No
	duration_act	duration of active work in the Chornobyl zone in months	No
	education	level of education	Yes
	electrical	work in electrical industry	Yes
	exp	expert dosimetrist who prepared dosimetric questionnaire for input into RADRUE	No
	family	family history of any cancer or leukemia	Yes
	first	period of first mission to the Chornobyl zone	No
	first_year	year first exposed via work in Chernobyl exclusion zone	No
	flag_definite	certainty in the leukemia diagnosis, definite+probable=1 vs. other=0	No
	flag1	additional controls re-distributed among cases; 0=no, 1=yes	No
	flag2	controls used in risk analysis for Phase I but now matched to their original case used in set Phase II; 0=no, 1=yes	No
	id	identification number	Yes
	industry	work in hazardous industries	No
	jd	identification number	No
	liqtype	type of work performed in the Chornobyl zone during the first mission coded blank 2, 3, 4, 8, 9, 10, 11	No
	liqtype_recode	type of work performed in the Chornobyl zone during the first mission recoded (from liqtype) blank=0=missing, 1=early responders & firefighters, 2=professional nuclear power workers, 3=military personnel, 4=drivers & construction workers	No
	liquid	clean-up worker with data on interviewer's opinion about the quality of interview; 1=available	No
	liquid_proxy	proxy for clean-up worker with data on interviewer's opinion about the quality of interview; 1=available	No
	m_birth	birth month	No
	Mean_total	total dose (mGy)	No
	Mean86	annual dose in 1986 (mGy)	No
	Mean87	annual dose in 1987 (mGy)	No
	Mean88	annual dose in 1988 (mGy)	No
	Mean89	annual dose in 1989 (mGy)	No
	Mean90	annual dose in 1990 (mGy)	No
	nuclear	nuclear industry, including NPP	Yes
	num_miss	number of missions	Yes
	number1	number of missions	No
	OBL	Oblast of residence	Yes
	oil	oil or chemical industry	No
	other	other x-rays, excluding chest, fluoroscopy, and computer tomography (-1=0=unknown, 1=no, 2=1-5 x-rays, 3=5+ x-rays)	Yes
	other_chemical	work with hazardous chemicals not mentioned in above categories	No
	other_industry	work in other hazardous industries not mentioned in categories above, including coal mining, mettalurgy, welding works, gas equipment, military service and other	Yes
	other_radiation	other professional activities not mentioned in above categories with potential exposures to radiation	Yes
	pesticides	work with pesticides	No
	petroleum	work in petroleum industry	No
	phase	study phase - 1=phase I, 2=phase II	No
	proxy	proxy interviews, 0=no 1=yes	No
	proxy_str	proxy status based on the cases status in the set, 0=no, 1=yes	No
	QUES1	interviewer's opinion on the quality of questionnaire: Did subject reply with interest?	No
	QUES2	interviewer's opinion on the quality of questionnaire: Did the worker remember his job in the 30-km zone?	No
	rad_exp	(-1 unknown, 1-yes, 2-no)	Yes
	radiation	non-Chornobyl work with radiation exposure	No
	radio_other	other radiation therapy not listed above	Yes
	radiography	industrial radiography	Yes
	radiotherapy	radiotherapy for tumour (-1 unknown, 1-yes, 2-no)(-1 recoded to 0 in R output)	Yes
	reference	reference year set to year of diagnosis (for cases) and for controls is the same as for matched case	No
	road	road-building industry	Yes
	set	cases with direct interviews	No
	smoke	regular smoking	Yes
	smoke	frequency of regular smoking (-1=unknown, 1=never, 2=former, 3=less than 10 cigarettes per day, 4=10-20 cigarettes per day, 5=20+ cigarettes per day)	Yes
	solvents	work with solvents	No
	stratum	matching set number	Yes
	subtype	subtype of leukemia	No
	subtypecll	CLL subtype, 0=no, 1=yes	No
	subtypecll_str	CLL subtype, based on the case status, matching controls set to case status, 0=no 1=yes	No
	t11	if time_int_ch ne 99 and time_int_ch ne -1 and cases=1 and proxy=0 and -1<=time_int_ch<=1 then t11=1;else t11=0;	No
	t12	if time_int_ch ne 99 and time_int_ch ne -1 and cases=1 and proxy=0 and -1.0<=time_int_ch<=2.0 then t12=1;else t12=0;	No
	t1515	if time_int_ch ne 99 and time_int_ch ne -1 and cases=1 and proxy=0 and -1.5<=time_int_ch<=1.5 then t1515=1;else t1515=0;	No
	t22	if time_int_ch ne 99 and time_int_ch ne -1 and cases=1 and proxy=0 and -2.0<time_int_ch<2.0 then t22=1;else t22=0;	No
	time_int_ch	time from interview to chemotherapy (date of start of chemotherapy for CLL and date of diagnosis for non-CLL)	No
	tse	time since first exposure in the zone until diagnosis (for cases) and reference time (for controls) in years; tse<0 (n=4) is set to 0	No
	tumour	history of benign or malignant tumour or leukemia at least two years ago	Yes
	urban	type of settlement	Yes
	y_birth	birth year	No
	y_dx	year of diagnosis; for controls set to -1	No
	y_int	year of interview, 2009-2009	No
	Year_first_exposed	year first exposed via work in Chornobyl exclusion zone (calculated from dose record)	No
	Year_last_exposed	year last exposed via work in Chornobyl exclusion zone (calculated from dose record)	No
Newly cleaned variables (as of 2016-6-9)
New variable name	Old variable name		In previous data		Comments
ID	id	Personal Identification number - the ordering number of the subject record in the cohort file, the last digit is "0".	Yes		Same as old ID
Q	NA	ID with prefix Q	No		Old ID + q prefix
stratum	stratum	Stratum number that consists of 4 or 5 digits. Last 3 digits specify the ordering number of the case in the spesific oblast. 1st and 2nd or only 1st digits specify the oblast code.	Yes
num_miss	num_miss	Number of missions to the exclusive zone the study subject was sent	Yes
rad_exp	rad_exp	Has the study subject ever worked with radiation (other than the time the study subject was spent in the Chornobyl area): 1 - yes 2 - no 9 - don't remember	Yes
rad_radiography	radiography	Has the study subject ever worked with radiation in the Industrial radiography (other than the time the study subject was spent in the Chornobyl area): 1 - yes 2 - no 9 - don't remember	Yes		Coding different in old variable
rad_nuclear	nuclear	Has the study subject ever worked with radiation in the nuclear industry (including NPP, other than the time the study subject was spent in the Chornobyl area): 1 - yes 2 - no 9 - don't remember	Yes		Coding different in old variable
rad_army	army	Has the study subject ever worked with radiation in the army service, other than above (other than the time the study subject was spent in the Chornobyl area): 1 - yes 2 - no 9 - don't remember	Yes
rad_other	other_radiation	Has the study subject ever worked with radiation in the other than above sphear (other than the time the study subject was spent in the Chornobyl area) : 1 - yes 2 - no 9 - don't remember	Yes
haz_exp	haz_exp	Has the study subject ever worked in one of the following hazardous industries : 1 - yes 2 - no 9 - don't remember	No
haz_chem	NA	Type of hazardous industry - the study subject has worked in chemical industry (3), oil industry (5): 1 - yes 2 - no 9 - don't remember	No
haz_el	electrical	Type of hazardous industry the study subject has worked in electric industry (1): 1 - yes 2 - no 9 - don't remember	Yes
haz_road	road	Type of hazardous industry - the study subject has worked in road-building industry (7): 1 - yes 2 - no 9 - don't remember	Yes
haz_other	other_industry	Type of hazardous industry - the study subject has worked in coal mining works (2), military service (4), metallurgy industry (6), welding works (8), gas equipment (9), and other (10): 1 - yes 2 - no 9 - don't remember	Yes
chem_exp	chem_exp	Has the study subject ever worked with hazardous chemicals ? 1 - yes 2 - no 9 - don't remember	Yes
chem_petrol	chem_petrol	Type of hazardous Chemical - the study subject has worked with petrol (10, petrol and agricultural pesticides (12), petrol and organic solvents (13), petrol and other (14): 1 - yes 2 - no 9 - don't remember	Yes
chem_pest	chem_pest	Type of hazardous Chemical - the study subject has worked with agricultural pesticides (2), petrol and agricultural pesticides (12), agricultural pesticides and organic solvents (23), agricultural pesticides and other (24): 1 - yes 2 - no 9 - don't remember	Yes
chem_solv	chem_solv	Type of hazardous Chemical - the study subject has worked with organic solvents (3), petrol and organic solvents (13), agricultural pesticides and organic solvents (23), organic solvents and other (34): 1 - yes 2 - no 9 - don't remember	Yes
chem_other	chem_other	Type of hazardous Chemical - the study subject has worked with other (4): 1 - yes 2 - no 9 - don't remember	Yes
y_birth	birth	Year of birth	Yes
oblast	OBL	4 - Dnipropetrovsk 10 - Kyiv oblast 20 - Kharkiv 23 - Cherkassy 25 - Chernihiv 26 - Kyiv-city	Yes
educ	education	Education of the interviewee: 1 - eight years or less 2 - high school 3 - trade school 4 - higher education	Yes
urban	urban	Specification of the type of the inhabitance settlement: 1 - city; 2 - village; 3 - other	Yes
tumor	tumour	Has a doctor ever told the study subject that he had a tumour (benign or malignant) or leukemia? 1 - yes 2 - no 9 - don't remember	Yes		Different (and generally more extensive) coding of tumor from tumour - relabel as tumor_new
radtx	radiotherapy	Has the study subject had a radiotherapy for tumour therapy: 1 - yes 2 - no 9 - don't know	Yes
chemotx	chemo	Has the study subject had a chemotherapy for tumour therapy: 1 - yes 2 - no 9 - don't know	Yes
radtx_other	radio_other	Has the study subject ever received radiotherapy for medical conditions other than those listed in questions above: 1 - yes 2 - no 9 - don't remember	Yes
x_dental	NA	Has the study subject ever had the dental X-ray: 1 - yes 2 - no 9 - don't know	No
x_dental_n	dental	Number of times the study subject had the dental X-ray	Yes		dental has been recoded
x_bone	NA	Has the interviewee ever had the bone X-ray examination ? 1 - yes 2 - no 9 - don't know	No
x_bone_n	bone	How many times the interviewee has had the bone X-ray examination?	Yes		bone has been recoded
x_chest	NA	Has the study subject ever had the chest X-ray (except fluoroscopy): 1 - yes 2 - no 9 - don't know	No
x_chest_n	chest	Number of times the study subject had the chest X-ray (except fluoroscopy)	Yes		chest has been recoded
x_other	NA	Has the interviewee ever had the other X-ray examination ? 1 - yes 2 - no 9 - don't know	No
x_other_n	other	How many times the interviewee has had an other X-ray examination?	Yes		other has been recoded
fam_cancer	family	Has any interviewee's relative had any solid cancer or leukemia (mother or father, or other relative)? 1 - yes 2 - no 9 - don't know	Yes
sm_reg	NA	Has the interviewee ever smoked regularly? 1 - yes 2 - no	No
sm_pday	smoke	How many cigarettes (papirosy) did the interviewee smoke in a typical day?	Yes
alc	alcohol	How often does the interviewee drinks alcohol ? 1 - never 2 - once a month or less 3 - 2-3 times a month 4 - once a week 5 - several times a week 6 - every day	Yes
	Old variable name
	alcohol
	army
	birth
	bone
	chem_exp
	chem_other
	chem_pest
	chem_petrol
	chem_solv
	chemo
	chest
	dental
	education
	electrical
	family
	haz_exp
	id
	NA
	nuclear
	num_miss
	OBL
	other
	other_industry
	other_radiation
	rad_exp
	radio_other
	radiography
	radiotherapy
	road
	smoke
	stratum
	tumour
	urban
	COMBINED OLD & NEW VARIABLES
	Variable	Description
	age	age at diagnosis (for cases) and age at reference date (for controls)
	age_x	age at first exposure in the zone
	alc	How often does interviewee drink alcohol?
	Buccal_date_day	Buccal cell sampling date, day
	Buccal_date_month	Buccal cell sampling date, month
	Buccal_date_year	Buccal cell sampling date, year
	Case_leuk	Case of leukemia in the study of Zablotska et al 2013
	cases	0=control 1=case
	chem_exp	Has the study subject ever worked with hazardous chemicals?
	chem_other	study subject worked with hazardous chemical other than petroleum/agricultural pesticides/organic solvents
	chem_pest	study subject worked with agricultural pesticides (petrol and agricultural pesticides/agricultural pesticides and organic solvents/agricultural pesticides and other)
	chem_petrol	study subject worked with petrol (petrol and agricultural pesticides/petrol and organic solvents)
	chem_solv	study subject worked with organic solvents (petrol and organic solvents/agricultural pesticides and organic solvents)
	chemical	non-Chornobyl work with hazardous chemicals
	chemotherapy	chemotherapy for tumour
	chemotx	Has study subject had chemotherapy for cancer tumour
	COM1_EXP1	dosimetry expert's opinion about the quality of interview during the 1st mission to the 30-km zone
	COM2_EXP1	dosimetry expert's opinion about the quality of interview during the 2nd mission to the 30-km zone
	COM3_EXP1	dosimetry expert's opinion about the quality of interview during the 3rd mission to the 30-km zone
	d_birth	birth day
	days	total duration of work in the Chornobyl zone in days
	days_act	duration of active work in the Chornobyl zone in days
	dose86	annual dose in 1986 (mGy)
	dose87	annual dose in 1987 (mGy)
	dose88	annual dose in 1988 (mGy)
	dose89	annual dose in 1989 (mGy)
	dose90	annual dose in 1990 (mGy)
	duration	total duration of work in the Chornobyl zone in months
	duration_act	duration of active work in the Chornobyl zone in months
	educ	level of education of interviewee (8 years or less school/high school/trade school/higher education)
	exp	expert dosimetrist who prepared dosimetric questionnaire for input into RADRUE
	fam_cancer	Has any interviewee's relative had any solid cancer or leukemia (mother or father, or other relative)?
	first	period of first mission to the Chornobyl zone
	first_year	year first exposed via work in Chernobyl exclusion zone
	flag_definite	certainty in the leukemia diagnosis, definite+probable=1 vs. other=0
	flag1	additional controls re-distributed among cases
	flag2	controls used in risk analysis for Phase I but now matched to their original case used in set Phase II
	haz_chem	study subject worked in chemical industry/oil industry (hazardous industry)
	haz_el	study subject worked in electrical industry (hazardous industry)
	haz_exp	study subject ever worked in a hazardous industry (specific types of chemical/electrical/road-building/other)
	haz_other	study subject worked in one of coal mining/military service/metallurgical industry/welding/gas equipment/other hazardous industries (hazardous industry)
	haz_road	study subject worked in road-building industry (hazardous industry)
	ID	Personal Identification number - the ordering number of the subject record in the cohort file, the last digit is "0".
	industry	work in hazardous industries
	jd	identification number
	liqtype	type of work performed in the Chornobyl zone during first mission
	liqtype_recode	type of work performed in the Chornobyl zone during the first mission recoded (from liqtype) (missing/early responders & firefighters/professional nuclear power workers/military personnel/drivers & construction workers)
	liquid	clean-up worker with data on interviewer's opinion about the quality of interview; 1=available
	liquid_proxy	proxy for clean-up worker with data on interviewer's opinion about the quality of interview; 1=available
	m_birth	birth month
	Mean_total	total dose (mGy)
	Mean86	annual dose in 1986 (mGy)
	Mean87	annual dose in 1987 (mGy)
	Mean88	annual dose in 1988 (mGy)
	Mean89	annual dose in 1989 (mGy)
	Mean90	annual dose in 1990 (mGy)
	MN_1000	Number of micronuclei per 1000 cells scored
	num_miss	Number of missions to the Chornobyl exclusion zone
	Number_cells_MN	Number of cells with micronuclei among cells scored
	Number_cells_scored	Number of cells scored in micronucleus assay
	number1	number of missions
	oblast	Dnipropetrovsk/Kyiv oblast/Kharkiv/Cherkassy/Chernihiv/Kyiv-city
	oil	oil or chemical industry
	other_chemical	work with hazardous chemicals not mentioned in above categories
	pesticides	work with pesticides
	petroleum	work in petroleum industry
	phase	study phase (phase I vs phase II)
	proxy	proxy interviews
	proxy_str	proxy status based on the cases status in the set
	Q	ID with prefix Q
	QUES1	interviewer's opinion on the quality of questionnaire: Did subject reply with interest?
	QUES2	interviewer's opinion on the quality of questionnaire: Did the worker remember his job in the 30-km zone?
	rad_army	Has the study subject ever worked with radiation in army service, other than above (other than time the study subject spent in the Chornobyl area)
	rad_exp	Has the study subject ever worked with radiation (other than the time the study subject spent in the Chornobyl area)
	rad_nuclear	Has the study subject ever worked with radiation in the nuclear industry (including NPP, other than time the study subject spent in the Chornobyl area)
	rad_other	Has the study subject ever worked with radiation other than in army, nuclear industry (other than time the study subject spent in the Chornobyl area)
	rad_radiography	Has the study subject ever worked with radiation as industrial radiographer (other than time study subject spent in the Chornobyl area)
	radiation	non-Chornobyl work with radiation exposure
	radtx	Has the study subject had radiotherapy for cancer treatment
	radtx_other	Has the study subject ever received radiotherapy for medical conditions other than cancer
	reference	reference year set to year of diagnosis (for cases) and for controls is the same as for matched case
	set	cases with direct interviews
	sm_pday	How many cigarettes did interviewee smoke in a typical day?
	sm_reg	Has the interviewee ever smoked regularly?
	solvents	work with solvents
	stratum	Stratum number consisting of 4 or 5 digits. Last 3 digits specify the ordering number of case in the spesific oblast. 1st and 2nd or only 1st digits specify oblast code.
	subtype	subtype of leukemia
	subtypecll	CLL subtype, 0=no, 1=yes
	subtypecll_str	CLL subtype, based on the case status, matching controls set to case status, 0=no 1=yes
	t11	if time_int_ch ≠ 99 and time_int_ch ≠ -1 and cases=1 and proxy=0 and -1≤time_int_ch≤1 then t11=1;else t11=0;
	t12	if time_int_ch ≠ 99 and time_int_ch ≠ -1 and cases=1 and proxy=0 and -1.0≤time_int_ch≤2.0 then t12=1;else t12=0;
	t1515	if time_int_ch ≠ 99 and time_int_ch ≠ -1 and cases=1 and proxy=0 and -1.5≤time_int_ch≤1.5 then t1515=1;else t1515=0;
	t22	if time_int_ch ≠ 99 and time_int_ch ≠ -1 and cases=1 and proxy=0 and -2.0<time_int_ch<2.0 then t22=1; else t22=0
	time_int_ch	time from interview to chemotherapy (date of start of chemotherapy for CLL and date of diagnosis for non-CLL)
	tse	time since first exposure in the zone until diagnosis (for cases) and reference time (for controls) in years; tse<0 (n=4) is set to 0
	tumor_new	Has a doctor ever told the study subject that they had a tumour (benign or malignant) or leukemia?
	tumour	history of benign or malignant tumour or leukemia two or more years ago
	urban	Type of settlement (city/village/other)
	x_bone	Has interviewee ever had bone X-ray?
	x_bone_n	How many times interviewee has had bone X-ray?
	x_chest	Has study subject ever had chest X-ray (except fluoroscopy)
	x_chest_n	Number of times study subject had chest X-ray (except fluoroscopy)
	x_dental	Has study subject ever had dental X-ray?
	x_dental_n	Number of times study subject has had dental X-ray
	x_other	Has the interviewee ever had other (than bone, chest, dental) X-ray examination?
	x_other_n	How many times interviewee has had any other type (than bone, chest, dental) of X-ray examination?
	y_birth	birth year
	y_dx	year of diagnosis; for controls set to -1
	y_int	year of interview, 2009-2009
	year_first_exposed	year first exposed via work in Chornobyl exclusion zone (calculated from dose record)
	year_last_exposed	year last exposed via work in Chornobyl exclusion zone (calculated from dose record)
	Variable sused in step-AIC analysis (total)
	Variable	Description
	first	period of first mission to the Chornobyl zone
	days_act	duration of active work in the Chornobyl zone in days
	Case_leuk	Case of leukemia in the study of Zablotska et al 2013
	Year_first_exposed	year first exposed via work in Chornobyl exclusion zone (calculated from dose record)
	Year_last_exposed	year last exposed via work in Chornobyl exclusion zone (calculated from dose record)
	proxy	proxy interviews
	proxy_str	proxy status based on the cases status in the set
	number1	number of missions
	first_year	year first exposed via work in Chernobyl exclusion zone
	duration	total duration of work in the Chornobyl zone in months
	duration_act	duration of active work in the Chornobyl zone in months
	days	total duration of work in the Chornobyl zone in days
	tse	time since first exposure in the zone until diagnosis (for cases) and reference time (for controls) in years; tse<0 (n=4) is set to 0
	radiation	non-Chornobyl work with radiation exposure
	industry	work in hazardous industries
	oil	oil or chemical industry
	chemical	non-Chornobyl work with hazardous chemicals
	petroleum	work in petroleum industry
	pesticides	work with pesticides
	solvents	work with solvents
	other_chemical	work with hazardous chemicals not mentioned in above categories
	age	age at diagnosis (for cases) and age at reference date (for controls)
	age_x	age at first exposure in the zone
	subtype	subtype of leukemia
	subtypecll	CLL subtype, 0=no, 1=yes
	subtypecll_str	CLL subtype, based on the case status, matching controls set to case status, 0=no 1=yes
	y_dx	year of diagnosis; for controls set to -1
	reference	reference year set to year of diagnosis (for cases) and for controls is the same as for matched case
	y_int	year of interview, 2009-2009
	liqtype	type of work performed in the Chornobyl zone during first mission
	flag1	additional controls re-distributed among cases
	flag2	controls used in risk analysis for Phase I but now matched to their original case used in set Phase II
	flag_definite	certainty in the leukemia diagnosis, definite+probable=1 vs. other=0
	phase	study phase (phase I vs phase II)
	COM1_EXP1	dosimetry expert's opinion about the quality of interview during the 1st mission to the 30-km zone
	COM2_EXP1	dosimetry expert's opinion about the quality of interview during the 2nd mission to the 30-km zone
	COM3_EXP1	dosimetry expert's opinion about the quality of interview during the 3rd mission to the 30-km zone
	QUES1	interviewer's opinion on the quality of questionnaire: Did subject reply with interest?
	QUES2	interviewer's opinion on the quality of questionnaire: Did the worker remember his job in the 30-km zone?
	liquid	clean-up worker with data on interviewer's opinion about the quality of interview; 1=available
	exp	expert dosimetrist who prepared dosimetric questionnaire for input into RADRUE
	time_int_ch	time from interview to chemotherapy (date of start of chemotherapy for CLL and date of diagnosis for non-CLL)
	set	cases with direct interviews
	t11	if time_int_ch ≠ 99 and time_int_ch ≠ -1 and cases=1 and proxy=0 and -1≤time_int_ch≤1 then t11=1;else t11=0;
	t1515	if time_int_ch ≠ 99 and time_int_ch ≠ -1 and cases=1 and proxy=0 and -1.5≤time_int_ch≤1.5 then t1515=1;else t1515=0;
	t12	if time_int_ch ≠ 99 and time_int_ch ≠ -1 and cases=1 and proxy=0 and -1.0≤time_int_ch≤2.0 then t12=1;else t12=0;
	t22	if time_int_ch ≠ 99 and time_int_ch ≠ -1 and cases=1 and proxy=0 and -2.0<time_int_ch<2.0 then t22=1; else t22=0
	liqtype_recode	type of work performed in the Chornobyl zone during the first mission recoded (from liqtype) (missing/early responders & firefighters/professional nuclear power workers/military personnel/drivers & construction workers)
	num_miss	Number of missions to the Chornobyl exclusion zone
	rad_exp	Has the study subject ever worked with radiation (other than the time the study subject spent in the Chornobyl area)
	rad_radiography	Has the study subject ever worked with radiation as industrial radiographer (other than time study subject spent in the Chornobyl area)
	rad_nuclear	Has the study subject ever worked with radiation in the nuclear industry (including NPP, other than time the study subject spent in the Chornobyl area)
	rad_army	Has the study subject ever worked with radiation in army service, other than above (other than time the study subject spent in the Chornobyl area)
	rad_other	Has the study subject ever worked with radiation other than in army, nuclear industry (other than time the study subject spent in the Chornobyl area)
	haz_exp	study subject ever worked in a hazardous industry (specific types of chemical/electrical/road-building/other)
	haz_chem	study subject worked in chemical industry/oil industry (hazardous industry)
	haz_el	study subject worked in electrical industry (hazardous industry)
	haz_road	study subject worked in road-building industry (hazardous industry)
	haz_other	study subject worked in one of coal mining/military service/metallurgical industry/welding/gas equipment/other hazardous industries (hazardous industry)
	chem_exp	Has the study subject ever worked with hazardous chemicals?
	chem_petrol	study subject worked with petrol (petrol and agricultural pesticides/petrol and organic solvents)
	chem_pest	study subject worked with agricultural pesticides (petrol and agricultural pesticides/agricultural pesticides and organic solvents/agricultural pesticides and other)
	chem_solv	study subject worked with organic solvents (petrol and organic solvents/agricultural pesticides and organic solvents)
	chem_other	study subject worked with hazardous chemical other than petroleum/agricultural pesticides/organic solvents
	oblast	Dnipropetrovsk/Kyiv oblast/Kharkiv/Cherkassy/Chernihiv/Kyiv-city
	educ	level of education of interviewee (8 years or less school/high school/trade school/higher education)
	urban	Type of settlement (city/village/other)
	radtx	Has the study subject had radiotherapy for cancer treatment
	chemotx	Has study subject had chemotherapy for cancer tumour
	radtx_other	Has the study subject ever received radiotherapy for medical conditions other than cancer
	x_dental	Has study subject ever had dental X-ray?
	x_dental_n	Number of times study subject has had dental X-ray
	x_bone	Has interviewee ever had bone X-ray?
	x_chest	Has study subject ever had chest X-ray (except fluoroscopy)
	x_chest	Has study subject ever had chest X-ray (except fluoroscopy)
	x_other	Has the interviewee ever had other (than bone, chest, dental) X-ray examination?
	fam_cancer	Has any interviewee's relative had any solid cancer or leukemia (mother or father, or other relative)?
	sm_reg	Has the interviewee ever smoked regularly?
	sm_pday	How many cigarettes did interviewee smoke in a typical day?
	Optimal variables used via step-AIC (total)
	Variable	Description
	rad_radiography	Has the study subject ever worked with radiation as industrial radiographer (other than time study subject spent in the Chornobyl area)
	x_other	Has the interviewee ever had other (than bone, chest, dental) X-ray examination?
	chemotx	Has study subject had chemotherapy for cancer tumour
	flag2	controls used in risk analysis for Phase I but now matched to their original case used in set Phase II
	COM1_EXP1	dosimetry expert's opinion about the quality of interview during the 1st mission to the 30-km zone
	age_cen7	#N/A
	exp	expert dosimetrist who prepared dosimetric questionnaire for input into RADRUE
	y_int	year of interview, 2009-2009
	rad_army	Has the study subject ever worked with radiation in army service, other than above (other than time the study subject spent in the Chornobyl area)
	haz_exp	study subject ever worked in a hazardous industry (specific types of chemical/electrical/road-building/other)
	haz_el	study subject worked in electrical industry (hazardous industry)
	x_dental_n	Number of times study subject has had dental X-ray
	num_miss	Number of missions to the Chornobyl exclusion zone
	haz_road	study subject worked in road-building industry (hazardous industry)
	sm_pday	How many cigarettes did interviewee smoke in a typical day?
	x_bone	Has interviewee ever had bone X-ray?
	Optimal variables used via step-AIC (excluding 6 cases)
	Variable	Description
	x_other_n	How many times interviewee has had any other type (than bone, chest, dental) of X-ray examination?
	rad_army	Has the study subject ever worked with radiation in army service, other than above (other than time the study subject spent in the Chornobyl area)
	COM1_EXP1	dosimetry expert's opinion about the quality of interview during the 1st mission to the 30-km zone
	age_cen5	#N/A
	exp	expert dosimetrist who prepared dosimetric questionnaire for input into RADRUE
	x_dental_n	Number of times study subject has had dental X-ray
	x_bone	Has interviewee ever had bone X-ray?
	industry	work in hazardous industries
	sm_pday	How many cigarettes did interviewee smoke in a typical day?
	num_miss	Number of missions to the Chornobyl exclusion zone
	haz_road	study subject worked in road-building industry (hazardous industry)
	rad_radiography	Has the study subject ever worked with radiation as industrial radiographer (other than time study subject spent in the Chornobyl area)
	other_chemical	work with hazardous chemicals not mentioned in above categories
	flag_definite	certainty in the leukemia diagnosis, definite+probable=1 vs. other=0
	haz_chem	study subject worked in chemical industry/oil industry (hazardous industry)

## Sheet: Rev sorted cleand data 2016-6-9
ID	Q	stratum	num_miss	rad_exp	rad_radiography	rad_nuclear	rad_army	rad_other	haz_exp	haz_chem	haz_el	haz_road	haz_other	chem_exp	chem_petrol	chem_pest	chem_solv	chem_other	y_birth	oblast	educ	urban	tumor	radtx	chemotx	radtx_other	x_dental	x_dental_n	x_bone	x_bone_n	x_chest	x_chest_n	x_other	x_other_n	fam_cancer	sm_reg	sm_pday	alc
14610	q0014610	10032	1	2	2	2	2	2	2	2	2	2	2	1	1	2	2	2	1946	10	2	2	2	2	2	2	2	-1	1	3	1	2	2	-1	2	2	-1	3
14630	q0014630	10018	1	2	2	2	2	2	2	2	2	2	2	2	2	2	2	2	1938	10	2	3	2	2	2	2	2	-1	1	1	1	10	1	1	2	2	-1	1
15960	q0015960	10025	1	1	-1	-1	-1	1	2	2	2	2	2	1	2	1	2	2	1948	10	3	3	1	2	2	2	2	-1	2	-1	1	3	2	-1	2	1	7	1		Benign neoplasm
24850	q0024850	20003	1	2	2	2	2	2	2	2	2	2	2	2	2	2	2	2	1957	20	2	2	2	2	2	2	2	-1	2	-1	2	-1	2	-1	2	2	-1	1
44310	q0044310	26059	1	1	2	2	2	1	2	2	2	2	2	2	2	2	2	2	1946	26	2	1	2	2	2	2	1	5	1	7	1	3	1	4	2	1	7	3
77810	q0077810	26026	2	2	2	2	2	2	2	2	2	2	2	2	2	2	2	2	1936	26	4	1	2	2	2	2	1	1	1	1	1	10	2	-1	2	1	20	2
79170	q0079170	26047	3	2	2	2	2	2	2	2	2	2	2	2	2	2	2	2	1928	26	4	1	2	2	2	2	1	7	1	3	2	-1	2	-1	2	2	-1	4
96100	q0096100	10032	1	2	2	2	2	2	2	2	2	2	2	1	2	2	2	1	1946	10	4	1	2	2	2	2	1	4	2	-1	1	5	2	-1	2	2	-1	1
96410	q0096410	10017	1	2	2	2	2	2	2	2	2	2	2	2	2	2	2	2	1953	10	2	1	2	2	2	2	1	2	1	2	2	-1	2	-1	2	1	12	5
120460	q0120460	20012	1	2	2	2	2	2	1	2	2	2	1	1	2	1	2	2	1950	20	2	2	2	2	2	2	1	1	1	1	1	5	2	-1	1	2	-1	3
127600	q0127600	25020	1	2	2	2	2	2	1	2	2	2	1	1	2	2	2	1	1950	25	2	1	2	2	2	2	2	-1	1	2	1	5	1	3	2	1	20	4
133750	q0133750	26061	1	2	2	2	2	2	2	2	2	2	2	2	2	2	2	2	1947	26	3	1	2	2	2	2	1	1	1	15	1	5	2	-1	2	1	20	2
150100	q0150100	26027	2	2	2	2	2	2	2	2	2	2	2	2	2	2	2	2	1937	26	2	1	1	2	2	2	1	6	1	2	1	40	2	-1	1	1	20	1		Benign neoplasm
150330	q0150330	26062	1	2	2	2	2	2	2	2	2	2	2	2	2	2	2	2	1937	26	4	1	2	2	2	2	1	10	1	2	1	1	1	3	2	2	-1	3
159760	q0159760	10038	1	2	2	2	2	2	2	2	2	2	2	1	1	2	2	2	1929	10	1	2	2	2	2	2	2	-1	1	2	2	-1	2	-1	2	2	-1	1
162770	q0162770	20003	1	2	2	2	2	2	2	2	2	2	2	2	2	2	2	2	1958	20	2	3	2	2	2	2	1	6	1	4	2	-1	2	-1	2	1	15	1
184790	q0184790	4039	1	2	2	2	2	2	2	2	2	2	2	2	2	2	2	2	1954	4	2	1	2	2	2	2	2	-1	2	-1	2	-1	2	-1	2	2	-1	4
191510	q0191510	10032	2	2	2	2	2	2	2	2	2	2	2	2	2	2	2	2	1946	10	3	1	2	2	2	2	2	-1	2	-1	1	1	2	-1	2	1	5	4
193950	q0193950	10025	1	2	2	2	2	2	2	2	2	2	2	2	2	2	2	2	1949	10	4	2	2	2	2	2	2	-1	1	4	1	5	2	-1	2	1	20	3
202070	q0202070	10026	1	2	2	2	2	2	2	2	2	2	2	2	2	2	2	2	1948	10	2	1	2	2	2	2	2	-1	1	2	2	-1	2	-1	1	1	30	4
202330	q0202330	10034	1	2	2	2	2	2	2	2	2	2	2	2	2	2	2	2	1942	10	4	1	2	2	2	2	1	5	2	-1	1	3	1	1	2	2	-1	2
217250	q0217250	20039	1	2	2	2	2	2	2	2	2	2	2	2	2	2	2	2	1953	20	2	3	2	2	2	2	2	-1	2	-1	1	2	1	2	1	1	15	1
217520	q0217520	20039	1	2	2	2	2	2	1	2	2	2	1	2	2	2	2	2	1953	20	4	1	2	2	2	2	2	-1	2	-1	1	4	2	-1	2	2	-1	3
232910	q0232910	25018	1	2	2	2	2	2	1	2	2	2	1	2	2	2	2	2	1947	25	2	3	2	2	2	2	2	-1	1	2	1	7	1	1	2	1	20	5
235730	q0235730	25020	1	2	2	2	2	2	2	2	2	2	2	1	2	2	2	1	1950	25	2	2	2	2	2	2	2	-1	2	-1	1	3	1	1	2	1	1	2
239190	q0239190	26027	2	2	2	2	2	2	2	2	2	2	2	2	2	2	2	2	1937	26	2	1	2	2	2	2	1	2	1	2	2	-1	2	-1	2	1	10	2
250640	q0250640	26039	1	2	2	2	2	2	2	2	2	2	2	2	2	2	2	2	1958	26	4	1	2	2	2	2	1	1	1	1	2	-1	2	-1	1	1	10	4
251270	q0251270	26062	1	2	2	2	2	2	1	2	2	2	1	1	1	2	2	2	1937	26	4	1	1	2	2	2	1	10	2	-1	1	5	2	-1	2	1	10	2		Benign neoplasm
253970	q0253970	26039	1	1	2	2	1	2	2	2	2	2	2	1	1	2	2	2	1958	26	4	1	2	2	2	2	1	3	1	6	2	-1	2	-1	2	1	20	2
258570	q0258570	26061	1	1	2	1	2	2	2	2	2	2	2	2	2	2	2	2	1951	26	3	1	2	2	2	2	1	7	2	-1	2	-1	2	-1	2	2	-1	3
266220	q0266220	10022	1	2	2	2	2	2	2	2	2	2	2	2	2	2	2	2	1935	10	3	1	2	2	2	2	2	-1	1	2	2	-1	2	-1	1	1	45	1
278570	q0278570	26039	3	2	2	2	2	2	2	2	2	2	2	2	2	2	2	2	1957	26	4	1	2	2	2	2	1	2	2	-1	1	2	1	2	2	1	15	6
280780	q0280780	26039	4	1	2	1	2	2	2	2	2	2	2	2	2	2	2	2	1957	26	4	1	1	2	2	2	1	5	1	1	1	2	2	-1	2	2	-1	5		Benign neoplasm
282200	q0282200	10015	2	2	2	2	2	2	2	2	2	2	2	1	1	2	2	2	1954	10	2	1	2	2	2	2	1	3	1	2	1	2	2	-1	2	1	20	4
367040	q0367040	10038	2	2	2	2	2	2	2	2	2	2	2	2	2	2	2	2	1929	10	4	1	1	2	2	2	2	-1	2	-1	1	10	2	-1	2	1	10	2		CLL case
367700	q0367700	10018	1	2	2	2	2	2	2	2	2	2	2	1	2	1	2	2	1938	10	2	3	2	2	2	2	2	-1	2	-1	2	-1	2	-1	2	1	-1	5
377690	q0377690	20012	1	2	2	2	2	2	1	2	2	2	1	2	2	2	2	2	1950	20	3	1	2	2	2	2	1	4	2	-1	1	2	2	-1	2	2	-1	2
403310	q0403310	26039	1	2	2	2	2	2	2	2	2	2	2	2	2	2	2	2	1955	26	2	1	1	2	2	2	1	3	2	-1	2	-1	2	-1	2	1	10	3		Malignant neoplasm
423870	q0423870	20013	2	2	2	2	2	2	2	2	2	2	2	2	2	2	2	2	1952	20	2	2	2	2	2	2	2	-1	1	2	1	3	2	-1	2	1	17	5
431820	q0431820	26037	1	2	2	2	2	2	2	2	2	2	2	2	2	2	2	2	1936	26	1	1	1	2	2	2	1	4	2	-1	1	1	2	-1	1	1	15	4		Benign neoplasm
432800	q0432800	26039	1	2	2	2	2	2	2	2	2	2	2	2	2	2	2	2	1955	26	2	1	2	2	2	2	1	4	2	-1	2	-1	1	4	2	1	15	2
434620	q0434620	26041	1	2	2	2	2	2	2	2	2	2	2	2	2	2	2	2	1937	26	4	1	1	2	2	2	1	2	1	1	1	1	2	-1	2	1	20	3		Benign neoplasm
435820	q0435820	26039	1	2	2	2	2	2	2	2	2	2	2	2	2	2	2	2	1955	26	2	1	2	2	2	2	1	8	1	3	2	-1	2	-1	2	1	10	2
442160	q0442160	25020	1	2	2	2	2	2	2	2	2	2	2	1	1	2	2	2	1949	25	3	2	2	2	2	2	2	-1	2	-1	2	-1	2	-1	2	2	-1	3
458350	q0458350	26023	2	2	2	2	2	2	2	2	2	2	2	2	2	2	2	2	1923	26	2	1	1	2	2	2	2	-1	1	1	1	5	2	-1	2	2	-1	1		Malignant neoplasm
500070	q0500070	10015	7	2	2	2	2	2	1	2	2	1	2	2	2	2	2	2	1954	10	2	2	1	2	2	2	2	-1	2	-1	2	-1	2	-1	1	2	-1	1		Benign neoplasm
505570	q0505570	10015	1	2	2	2	2	2	1	1	2	2	2	1	1	2	2	2	1953	10	2	1	2	2	2	2	1	1	1	2	2	-1	2	-1	2	1	-1	3
526680	q0526680	20013	1	2	2	2	2	2	1	2	2	2	1	2	2	2	2	2	1952	20	4	3	2	2	2	2	2	-1	2	-1	1	1	2	-1	1	1	20	2
534040	q0534040	20008	1	2	2	2	2	2	2	2	2	2	2	2	2	2	2	2	1945	20	3	1	2	2	2	2	1	5	1	2	2	-1	2	-1	2	1	10	1
583410	q0583410	26013	1	2	2	2	2	2	1	2	2	2	1	1	2	2	2	1	1936	26	4	1	2	2	2	-1	1	5	2	-1	1	-1	-1	-1	2	1	20	5
586970	q0586970	26047	1	2	2	2	2	2	2	2	2	2	2	2	2	2	2	2	1928	26	1	1	2	2	2	2	2	-1	9	-1	9	-1	2	-1	2	1	15	3
589560	q0589560	26007	2	2	2	2	2	2	2	2	2	2	2	1	1	2	2	2	1936	26	2	1	2	2	2	2	2	-1	2	-1	2	-1	1	1	1	1	17	1
591540	q0591540	26070	2	2	2	2	2	2	2	2	2	2	2	2	2	2	2	2	1938	26	4	1	2	2	2	2	1	3	1	5	2	-1	2	-1	1	1	5	3
595190	q0595190	26047	1	2	2	2	2	2	2	2	2	2	2	2	2	2	2	2	1929	26	1	1	2	2	2	2	2	-1	1	1	1	4	2	-1	2	1	10	4
615040	q0615040	10038	1	2	2	2	2	2	1	2	2	2	1	2	2	2	2	2	1929	10	3	1	1	2	2	2	2	-1	1	2	1	2	2	-1	2	2	-1	1		Benign neoplasm
618080	q0618080	10015	2	2	2	2	2	2	2	2	2	2	2	1	2	1	2	2	1954	10	2	1	2	2	2	2	1	4	1	1	2	-1	2	-1	2	1	20	3
618740	q0618740	26007	1	2	2	2	2	2	2	2	2	2	2	2	2	2	2	2	1936	26	4	1	2	2	2	2	1	2	2	-1	1	4	2	-1	2	2	-1	3
624060	q0624060	26008	1	2	2	2	2	2	1	2	2	2	1	1	2	2	2	1	1932	26	4	1	2	2	2	2	2	-1	2	-1	2	-1	2	-1	1	2	-1	4
633250	q0633250	10032	1	2	2	2	2	2	2	2	2	2	2	1	2	1	2	2	1946	10	1	3	1	2	2	2	2	-1	2	-1	2	-1	2	-1	2	1	15	1		Benign neoplasm
646150	q0646150	26018	1	2	2	2	2	2	2	2	2	2	2	2	2	2	2	2	1935	26	4	1	2	2	2	1	1	5	2	-1	2	-1	2	-1	2	1	15	2
646630	q0646630	26071	3	2	2	2	2	2	2	2	2	2	2	2	2	2	2	2	1935	26	1	1	2	2	2	2	1	1	1	2	9	-1	1	2	2	2	-1	3
652050	q0652050	26013	4	1	2	1	2	2	2	2	2	2	2	2	2	2	2	2	1936	26	2	1	2	2	2	2	1	6	1	3	1	1	2	-1	1	2	-1	4
676030	q0676030	26013	1	2	2	2	2	2	2	2	2	2	2	2	2	2	2	2	1936	26	2	1	2	2	2	2	1	99	1	99	1	99	1	99	2	1	20	1
692370	q0692370	10005	1	2	2	2	2	2	2	2	2	2	2	2	2	2	2	2	1932	10	4	2	2	2	2	2	2	-1	2	-1	2	-1	2	-1	2	1	20	1
692670	q0692670	10034	1	2	2	2	2	2	2	2	2	2	2	1	2	1	2	2	1942	10	2	2	1	2	2	2	2	-1	1	1	1	3	1	1	2	1	5	1		Benign neoplasm
694910	q0694910	10034	3	2	2	2	2	2	2	2	2	2	2	1	1	2	2	2	1943	10	1	1	2	2	2	2	1	2	2	-1	2	-1	2	-1	2	1	18	2
695240	q0695240	10037	2	2	2	2	2	2	2	2	2	2	2	1	2	1	2	2	1926	10	1	2	2	2	2	2	2	-1	1	10	1	3	2	-1	2	2	-1	1
704580	q0704580	20012	1	2	2	2	2	2	2	2	2	2	2	1	1	1	2	2	1950	20	2	3	1	2	2	2	2	-1	2	-1	1	2	1	2	2	1	10	4		Benign neoplasm
710780	q0710780	20040	1	2	2	2	2	2	2	2	2	2	2	2	2	2	2	2	1936	20	1	1	2	2	2	2	1	1	2	-1	1	3	1	5	2	1	20	2
746090	q0746090	26065	2	2	2	2	2	2	2	2	2	2	2	2	2	2	2	2	1940	26	2	1	2	2	2	2	1	2	2	-1	1	20	1	1	2	2	-1	1
750170	q0750170	26008	2	2	2	2	2	2	2	2	2	2	2	2	2	2	2	2	1932	26	4	1	1	2	2	2	1	1	2	-1	2	-1	1	2	2	2	-1	3		Benign neoplasm
750400	q0750400	26007	1	2	2	2	2	2	2	2	2	2	2	2	2	2	2	2	1936	26	4	1	2	2	2	2	2	-1	2	-1	1	10	1	1	2	1	12	4
751010	q0751010	26025	1	2	2	2	2	2	2	2	2	2	2	2	2	2	2	2	1931	26	1	1	2	2	2	2	2	-1	2	-1	1	3	2	-1	2	1	5	3
791310	q0791310	10005	1	2	2	2	2	2	2	2	2	2	2	2	2	2	2	2	1932	10	3	1	1	2	2	2	1	3	2	-1	2	-1	1	5	1	1	10	4		Benign neoplasm
797180	q0797180	20036	1	1	2	2	1	2	2	2	2	2	2	1	1	2	2	2	1950	20	1	2	2	2	2	2	1	1	2	-1	2	-1	2	-1	1	1	20	2
801560	q0801560	20003	1	2	2	2	2	2	2	2	2	2	2	2	2	2	2	2	1957	20	2	1	1	2	2	2	2	-1	1	2	2	-1	2	-1	1	1	10	1		Benign neoplasm
827500	q0827500	25020	1	2	2	2	2	2	2	2	2	2	2	1	2	2	2	1	1950	25	2	3	2	2	2	2	2	-1	1	1	2	-1	2	-1	1	1	15	3
847740	q0847740	26063	1	1	2	2	1	2	2	2	2	2	2	2	2	2	2	2	1935	26	3	1	1	2	1	2	2	-1	2	-1	1	2	1	1	2	1	10	4		Malignant neoplasm
848070	q0848070	26059	1	2	2	2	2	2	2	2	2	2	2	2	2	2	2	2	1946	26	2	1	2	2	2	2	1	2	2	-1	1	5	2	-1	1	1	10	3
874080	q0874080	10020	1	2	2	2	2	2	2	2	2	2	2	2	2	2	2	2	1956	10	2	3	2	2	2	2	1	1	2	-1	2	-1	1	1	1	1	10	4
881090	q0881090	20003	1	2	2	2	2	2	2	2	2	2	2	2	2	2	2	2	1959	20	2	1	2	2	2	2	2	-1	2	-1	2	-1	2	-1	1	1	10	4
891880	q0891880	26007	3	2	2	2	2	2	1	2	1	2	1	2	2	2	2	2	1936	26	4	1	2	2	2	2	1	1	2	-1	1	-1	1	3	2	1	10	2
893120	q0893120	26039	1	1	2	1	2	2	2	2	2	2	2	2	2	2	2	2	1957	26	2	1	2	2	2	2	1	4	2	-1	2	-1	1	1	2	2	-1	3
897410	q0897410	26062	1	9	9	9	9	9	2	2	2	2	2	2	2	2	2	2	1937	26	2	1	2	2	2	2	1	2	2	-1	2	-1	2	-1	1	1	1	2
921740	q0921740	20040	1	2	2	2	2	2	2	2	2	2	2	2	2	2	2	2	1936	20	1	3	2	2	2	2	2	-1	2	-1	2	-1	2	-1	2	1	7	2
944700	q0944700	26025	2	2	2	2	2	2	1	1	2	2	2	1	2	1	1	2	1931	26	3	1	1	1	1	2	1	8	2	-1	1	1	2	-1	2	1	20	3		Malignant neoplasm
944850	q0944850	26071	1	2	2	2	2	2	2	2	2	2	2	2	2	2	2	2	1935	26	1	1	2	2	2	2	2	-1	2	-1	1	1	2	-1	2	2	-1	2
948840	q0948840	26070	1	1	2	2	2	1	2	2	2	2	2	2	2	2	2	2	1937	26	1	1	2	2	2	2	1	4	1	1	1	1	1	1	2	2	-1	6
959100	q0959100	10026	1	2	2	2	2	2	2	2	2	2	2	2	2	2	2	2	1948	10	3	1	2	2	2	2	2	-1	2	-1	2	-1	2	-1	2	1	10	3
965360	q0965360	10034	1	2	2	2	2	2	2	2	2	2	2	2	2	2	2	2	1943	10	4	1	2	2	2	2	1	2	1	1	2	-1	1	1	2	1	20	4
981590	q0981590	26047	2	1	2	1	2	2	2	2	2	2	2	2	2	2	2	2	1927	26	3	1	1	2	2	2	1	5	1	1	2	-1	1	4	1	1	12	2		Benign neoplasm
994010	q0994010	26063	4	2	2	2	2	2	1	2	2	2	1	2	2	2	2	2	1935	26	1	1	2	2	2	2	1	3	2	-1	2	-1	2	-1	1	1	30	1
996470	q0996470	26047	4	2	2	2	2	2	2	2	2	2	2	2	2	2	2	2	1928	26	4	1	1	2	2	2	1	2	2	-1	2	-1	2	-1	2	2	-1	5		Malignant neoplasm
997220	q0997220	26027	1	2	2	2	2	2	2	2	2	2	2	2	2	2	2	2	1937	26	3	1	2	2	2	2	1	2	2	-1	2	-1	1	2	2	2	-1	4
1002050	q1002050	26059	1	2	2	2	2	2	2	2	2	2	2	2	2	2	2	2	1946	26	1	1	2	2	2	2	1	1	1	1	2	-1	1	1	1	1	30	4
1012800	q1012800	20009	1	2	2	2	2	2	2	2	2	2	2	2	2	2	2	2	1934	20	2	1	2	2	2	2	1	3	2	-1	2	-1	1	1	1	2	-1	3
1020530	q1020530	26065	2	2	2	2	2	2	2	2	2	2	2	2	2	2	2	2	1940	26	2	1	2	2	2	2	2	-1	1	2	1	3	2	-1	2	1	20	2
1026750	q1026750	26036	1	2	2	2	2	2	2	2	2	2	2	1	2	2	2	1	1938	26	4	1	2	2	2	2	1	2	2	-1	1	6	2	-1	2	1	20	1
1032090	q1032090	26070	1	2	2	2	2	2	2	2	2	2	2	2	2	2	2	2	1938	26	1	1	2	2	2	2	1	2	2	-1	2	-1	2	-1	1	1	20	1
1033010	q1033010	10034	1	1	2	2	1	2	2	2	2	2	2	1	2	2	2	1	1943	10	2	1	2	2	2	2	2	-1	1	4	2	-1	2	-1	2	2	-1	2
1035380	q1035380	10032	2	1	-1	-1	1	-1	2	2	2	2	2	2	2	2	2	2	1946	10	2	1	1	2	2	2	1	2	2	-1	2	-1	2	-1	1	2	-1	4		Benign neoplasm
1051730	q1051730	20039	1	1	2	2	1	2	2	2	2	2	2	2	2	2	2	2	1953	20	4	1	2	2	2	2	1	5	2	-1	2	-1	1	1	1	2	-1	2
1065940	q1065940	26008	2	2	2	2	2	2	2	2	2	2	2	2	2	2	2	2	1932	26	4	1	2	2	2	2	1	3	1	5	2	-1	1	6	2	2	-1	2
1068190	q1068190	26065	2	1	1	2	2	2	2	2	2	2	2	2	2	2	2	2	1940	26	3	1	2	2	2	2	1	10	2	-1	1	2	2	-1	2	2	-1	3
1076550	q1076550	10005	1	2	2	2	2	2	1	1	2	2	2	2	2	2	2	2	1932	10	2	2	2	2	2	2	2	-1	1	2	1	5	2	-1	2	1	15	3
1084150	q1084150	26059	4	1	2	1	2	2	1	2	2	1	2	2	2	2	2	2	1946	26	4	1	1	2	2	2	1	1	2	-1	2	-1	1	1	2	1	20	2		CLL case
1098800	q1098800	99999999	1	2	2	2	2	2	2	2	2	2	2	2	2	2	2	2	1928	20	1	1	1	2	2	2	2	-1	1	1	1	1	2	-1	1	1	20	1		Benign neoplasm
1100450	q1100450	25002	1	2	2	2	2	2	1	2	2	2	1	2	2	2	2	2	1940	25	3	2	2	2	2	2	2	-1	2	-1	2	-1	2	-1	2	2	-1	2
1101910	q1101910	26027	10	2	2	2	2	2	2	2	2	2	2	2	2	2	2	2	1937	26	4	1	1	2	2	2	1	1	2	-1	2	-1	2	-1	2	2	-1	2		Benign neoplasm
1104460	q1104460	26065	1	2	2	2	2	2	2	2	2	2	2	2	2	2	2	2	1940	26	2	2	1	2	2	2	1	10	2	-1	1	6	2	-1	1	1	20	3		CLL case
1105350	q1105350	26027	1	2	2	2	2	2	2	2	2	2	2	2	2	2	2	2	1937	26	4	1	1	2	2	2	1	2	2	-1	1	3	2	-1	2	1	20	5		Benign neoplasm

[truncated: 2 more sheets: Comp sorted 2016-6-9 vs old , Variable list rev 2016-6-9]
